# Supplementary material for: Particle-attached bacteria act as gatekeepers in the decomposition of complex phytoplankton polysaccharides
Source: Microbiome. 2024 Feb 20;12:32. doi: 10.1186/s40168-024-01757-5 (PMC10877868; doi:10.1186/s40168-024-01757-5)
Supplement: Supplementary file 2 — Additional file 1: Supplementary tables. [file 40168_2024_1757_MOESM1_ESM.zip]

Archive with 35 entries (32 files):
- 40168_2024_1757_MOESM1_ESM/__MACOSX/
- 40168_2024_1757_MOESM1_ESM/__MACOSX/Additional file 1 Supplementary Tables/
- 40168_2024_1757_MOESM1_ESM/__MACOSX/Additional file 1 Supplementary Tables/._.~Supplementary Table S10.xlsx
- 40168_2024_1757_MOESM1_ESM/__MACOSX/Additional file 1 Supplementary Tables/._.DS_Store
- 40168_2024_1757_MOESM1_ESM/__MACOSX/Additional file 1 Supplementary Tables/._Table S1.xlsx
- 40168_2024_1757_MOESM1_ESM/__MACOSX/Additional file 1 Supplementary Tables/._Table S10.xlsx
- 40168_2024_1757_MOESM1_ESM/__MACOSX/Additional file 1 Supplementary Tables/._Table S11.xlsx
- 40168_2024_1757_MOESM1_ESM/__MACOSX/Additional file 1 Supplementary Tables/._Table S12.xlsx
- 40168_2024_1757_MOESM1_ESM/__MACOSX/Additional file 1 Supplementary Tables/._Table S13.xlsx
- 40168_2024_1757_MOESM1_ESM/__MACOSX/Additional file 1 Supplementary Tables/._Table S14.xlsx
- 40168_2024_1757_MOESM1_ESM/__MACOSX/Additional file 1 Supplementary Tables/._Table S2.xlsx
- 40168_2024_1757_MOESM1_ESM/__MACOSX/Additional file 1 Supplementary Tables/._Table S3.xlsx
- 40168_2024_1757_MOESM1_ESM/__MACOSX/Additional file 1 Supplementary Tables/._Table S4.xlsx
- 40168_2024_1757_MOESM1_ESM/__MACOSX/Additional file 1 Supplementary Tables/._Table S5.xlsx
- 40168_2024_1757_MOESM1_ESM/__MACOSX/Additional file 1 Supplementary Tables/._Table S6.xlsx
- 40168_2024_1757_MOESM1_ESM/__MACOSX/Additional file 1 Supplementary Tables/._Table S7.xlsx
- 40168_2024_1757_MOESM1_ESM/__MACOSX/Additional file 1 Supplementary Tables/._Table S8.xlsx
- 40168_2024_1757_MOESM1_ESM/__MACOSX/Additional file 1 Supplementary Tables/._Table S9.xlsx
- 40168_2024_1757_MOESM1_ESM/Additional file 1 Supplementary Tables/
- 40168_2024_1757_MOESM1_ESM/Additional file 1 Supplementary Tables/.~Supplementary Table S10.xlsx
- 40168_2024_1757_MOESM1_ESM/Additional file 1 Supplementary Tables/.DS_Store
- 40168_2024_1757_MOESM1_ESM/Additional file 1 Supplementary Tables/Table S1.xlsx
- 40168_2024_1757_MOESM1_ESM/Additional file 1 Supplementary Tables/Table S10.xlsx
- 40168_2024_1757_MOESM1_ESM/Additional file 1 Supplementary Tables/Table S11.xlsx
- 40168_2024_1757_MOESM1_ESM/Additional file 1 Supplementary Tables/Table S12.xlsx
- 40168_2024_1757_MOESM1_ESM/Additional file 1 Supplementary Tables/Table S13.xlsx
- 40168_2024_1757_MOESM1_ESM/Additional file 1 Supplementary Tables/Table S14.xlsx
- 40168_2024_1757_MOESM1_ESM/Additional file 1 Supplementary Tables/Table S2.xlsx
- 40168_2024_1757_MOESM1_ESM/Additional file 1 Supplementary Tables/Table S3.xlsx
- 40168_2024_1757_MOESM1_ESM/Additional file 1 Supplementary Tables/Table S4.xlsx
- 40168_2024_1757_MOESM1_ESM/Additional file 1 Supplementary Tables/Table S5.xlsx
- 40168_2024_1757_MOESM1_ESM/Additional file 1 Supplementary Tables/Table S6.xlsx
- 40168_2024_1757_MOESM1_ESM/Additional file 1 Supplementary Tables/Table S7.xlsx
- 40168_2024_1757_MOESM1_ESM/Additional file 1 Supplementary Tables/Table S8.xlsx
- 40168_2024_1757_MOESM1_ESM/Additional file 1 Supplementary Tables/Table S9.xlsx
