# Supplementary material for: Particle-attached bacteria act as gatekeepers in the decomposition of complex phytoplankton polysaccharides
Source: Microbiome. 2024 Feb 20;12:32. doi: 10.1186/s40168-024-01757-5 (PMC10877868; doi:10.1186/s40168-024-01757-5)
Supplement: Supplementary file 2 — Additional file 1: Supplementary tables. [file 40168_2024_1757_MOESM1_ESM.zip › 40168_2024_1757_MOESM1_ESM/Additional file 1 Supplementary Tables/Table S1.xlsx]

## Sheet: Legend
	Table	Description
	Sheet1	Sampling information, physicochemical data, inorganic nutrients, total algal cell counts, flagellates cell counts, algal cell counts (cells L-1) and algal est.biovolume (mm3 L-1) during 2018 Helgoland spring bloom
	Sheet2	Algal est.biovolume (mm3 L-1) (non-photosynthetic plankters were removed). The biovolume of some algae in June was added

## Sheet: Sheet1
date [yyyy_mm_dd]	Julian day	Longitude	Latitude	Chl a [BBE]	Temperature [°C]	Salinity	NO2- [µmol L-1]	NO3- [µmol L-1]	NH4+ [µmol L-1]	silicate [µmol L-1]	PO43- [µmol L-1]	TCC [cells L-1]	Flagellates [cells L-1]	Amphidinium sp. including Katodinium sp. and Gyrodinium sp. [cells L-1]	est.biovolume_Amphidinium sp. including Katodinium sp. and Gyrodinium sp. [mm3 L-1]	Asterionellopsis glacialis [cells L-1]	est.biovolume_Asterionellopsis glacialis [mm3 L-1]	Bacillariales indeterminata 5 [cells L-1]	est.biovolume_Bacillariales indeterminata 5 [mm3 L-1]	Bacillariales indeterminata 6 [cells L-1]	est.biovolume_Bacillariales indeterminata 6 [mm3 L-1]	Chaetoceros cf costatus [cells L-1]	est.biovolume_Chaetoceros cf costatus [mm3 L-1]	Chaetoceros debilis [cells L-1]	est.biovolume_Chaetoceros debilis [mm3 L-1]	Chaetoceros diadema [cells L-1]	est.biovolume_Chaetoceros diadema [mm3 L-1]	Chaetoceros teres [cells L-1]	est.biovolume_Chaetoceros teres [mm3 L-1]	Chattonella sp. [cells L-1]	est.biovolume_Chattonella sp. [mm3 L-1]	Coccolithophorid indeterminata 1 [cells L-1]	est.biovolume_Coccolithophorid indeterminata 1 [mm3 L-1]	Dinophyceae round (10 µm) [cells L-1]	est.biovolume_Dinophyceae round (10 µm) [mm3 L-1]	Dinophysis acuminata [cells L-1]	est.biovolume_Dinophysis acuminata [mm3 L-1]	Diplopsalis sp. (50 µm) [cells L-1]	est.biovolume_Diplopsalis sp. (50 µm) [mm3 L-1]	Gymnodinium sp. (20 µm) [cells L-1]	est.biovolume_Gymnodinium sp. (20 µm) [mm3 L-1]	Gymnodinium sp. (35 µm) [cells L-1]	est.biovolume_Gymnodinium sp. (35 µm) [mm3 L-1]	Gyrodinium sp. (50 µm) [cells L-1]	est.biovolume_Gyrodinium sp. (50 µm) [mm3 L-1]	Gyrodinium sp. (75 µm) [cells L-1]	est.biovolume_Gyrodinium sp. (75 µm) [mm3 L-1]	Katodinium glaucum [cells L-1]	est.biovolume_Katodinium glaucum [mm3 L-1]
2018_03_01	60	7° 54.0′ E	54° 11.3′ N	3.74	2.7	32.981	0.27	15.61	0.21	9.97	0.64	502000000	1242018	0	0	0	0	0	0	5040	0.0139336	0	0	0	0	0	0	0	0	0	0	3319	0.000217229	0	0	0	0	0	0	630	0.00108856	0	0	0	0	0	0	0	0
2018_03_02	61	7° 54.0′ E	54° 11.3′ N	3.825	1.9	33.014	NA	NA	NA	NA	NA	532000000	2577190	0	0	0	0	0	0	1680	0.00464454	0	0	0	0	0	0	0	0	0	0	9957	0.000651686	9957	0.00521349	0	0	0	0	1680	0.00290284	80	0.000724244	0	0	0	0	0	0
2018_03_05	64	7° 54.0′ E	54° 11.3′ N	NA	3.3	33.55	0.27	9.36	0.01	7.54	0.46	489000000	2339387	0	0	0	0	9957	0.0034409	838	0.00231674	0	0	0	0	0	0	0	0	0	0	9957	0.000651686	6638	0.00347566	20	0.000124407	20	0.000848232	1676	0.00289593	60	0.000543183	20	0.00047124	0	0	0	0
2018_03_06	65	7° 54.0′ E	54° 11.3′ N	3.52	3.2	33.713	0.29	9.71	0.08	8.69	0.5	541000000	2409053	0	0	0	0	0	0	419	0.00115837	0	0	0	0	0	0	0	0	419	0.00112327	3319	0.000217229	9957	0.00521349	0	0	0	0	2514	0.00434389	60	0.000543183	0	0	0	0	0	0
2018_03_07	66	7° 54.0′ E	54° 11.3′ N	4.19	3.3	33.741	0.37	11.07	0.01	7.41	0.63	534000000	2487132	0	0	0	0	0	0	0	0	0	0	0	0	0	0	0	0	0	0	3319	0.000217229	26552	0.0139026	0	0	0	0	6704	0.0115837	140	0.00126743	0	0	0	0	0	0
2018_03_08	67	7° 54.0′ E	54° 11.3′ N	3.03	3.3	33.773	0.37	11.07	0.01	7.75	0.5	558000000	2534125	280	0.00131947	0	0	0	0	560	0.00154818	0	0	0	0	0	0	0	0	0	0	6638	0.000434457	26552	0.0139026	0	0	0	0	4480	0.0077409	20	0.000181061	20	0.00047124	0	0	0	0
2018_03_13	72	NA	NA	NA	NA	NA	NA	NA	NA	NA	NA	NA	2078895	0	0	0	0	0	0	2095	0.00579185	0	0	0	0	0	0	0	0	0	0	6638	0.000434457	16595	0.00868914	0	0	0	0	8380	0.0144796	0	0	20	0.00047124	0	0	0	0
2018_03_14	73	7° 54.0′ E	54° 11.3′ N	3.38	3.9	33.921	0.3	12.29	0.01	7.25	0.48	505000000	3270424	280	0.00131947	0	0	0	0	1960	0.00541863	0	0	0	0	0	0	0	0	0	0	6638	0.000434457	33190	0.0173783	0	0	0	0	4200	0.0072571	0	0	0	0	0	0	0	0
2018_03_19	78	7° 54.0′ E	54° 11.3′ N	4.93	2.7	33.798	0.27	11.58	0.34	8.25	0.81	517000000	2475660	0	0	0	0	9957	0.0034409	1960	0.00541863	0	0	0	0	0	0	0	0	0	0	9957	0.000651686	26552	0.0139026	0	0	0	0	3920	0.00677329	20	0.000181061	0	0	0	0	0	0
2018_03_20	79	7° 54.0′ E	54° 11.3′ N	4.09	3.1	33.18	0.31	11.08	0.06	8.73	0.53	595000000	2529242	0	0	0	0	3319	0.00114697	1890	0.00522511	0	0	0	0	0	0	60	0.00157978	0	0	3319	0.000217229	6638	0.00347566	0	0	0	0	3360	0.00580568	0	0	0	0	0	0	0	0
2018_03_21	80	7° 54.0′ E	54° 11.3′ N	2.71	3.3	34.008	0.25	9.95	0.01	8.81	0.58	555000000	2991135	0	0	0	0	0	0	5447	0.0150588	0	0	0	0	0	0	40	0.00105319	0	0	3319	0.000217229	43147	0.0225918	0	0	0	0	4609	0.0079638	40	0.000362122	0	0	0	0	0	0
2018_03_22	81	7° 54.0′ E	54° 11.3′ N	2.805	3.4	34.091	0.22	11.81	0.01	8.15	0.53	531000000	2854306	0	0	0	0	0	0	2520	0.00696681	0	0	0	0	0	0	0	0	0	0	6638	0.000434457	23233	0.0121648	20	0.000124407	0	0	4760	0.00822471	20	0.000181061	0	0	0	0	0	0
2018_03_23	82	7° 54.0′ E	54° 11.3′ N	2.525	3.4	34.211	0.23	7.55	0.01	8.76	0.5	529000000	2494017	280	0.00131947	0	0	0	0	1960	0.00541863	0	0	0	0	0	0	20	0.000526595	280	0.000750633	0	0	39828	0.0208539	0	0	0	0	5600	0.00967613	20	0.000181061	0	0	0	0	0	0
2018_03_26	85	7° 54.0′ E	54° 11.3′ N	2.03	4.2	33.549	0.33	10.09	5.57	9.83	0.58	584000000	2477479	0	0	0	0	0	0	2517	0.00695852	0	0	0	0	0	0	0	0	0	0	0	0	23233	0.0121648	0	0	0	0	5873	0.0101478	100	0.000905304	40	0.00094248	0	0	0	0
2018_03_27	86	7° 54.0′ E	54° 11.3′ N	2.1	3.7	33.354	0.27	12.55	1.5	10.05	0.62	572000000	2673263	0	0	0	0	0	0	5034	0.013917	0	0	0	0	0	0	60	0.00157978	839	0.00224922	6638	0.000434457	33190	0.0173783	0	0	0	0	7551	0.0130472	160	0.00144849	0	0	0	0	0	0
2018_03_28	87	7° 54.0′ E	54° 11.3′ N	1.6	3.6	33.788	0.25	13.53	0.38	8.94	0.48	570000000	2349101	0	0	0	0	0	0	1120	0.00309636	60	7.53984e-05	0	0	0	0	220	0.00579254	0	0	0	0	9957	0.00521349	0	0	0	0	5040	0.00870852	80	0.000724244	0	0	0	0	0	0
2018_03_29	88	NA	NA	NA	NA	NA	NA	NA	NA	NA	NA	NA	2305394	280	0.00131947	0	0	0	0	1960	0.00541863	0	0	0	0	0	0	40	0.00105319	0	0	0	0	36509	0.0191161	0	0	0	0	7560	0.0130628	100	0.000905304	0	0	0	0	0	0
2018_04_03	93	7° 54.0′ E	54° 11.3′ N	2.335	4.4	33.557	0.3	14.31	0.05	8.56	0.43	684000000	2427805	0	0	0	0	0	0	839	0.00231951	0	0	60	0.000301594	0	0	120	0.00315957	0	0	6638	0.000434457	16595	0.00868914	20	0.000124407	0	0	10068	0.0173963	260	0.00235379	0	0	40	0.00251328	0	0
2018_04_04	94	7° 54.0′ E	54° 11.3′ N	1.88	5.4	33.735	0.27	9.53	0.01	7.96	0.39	711000000	2589782	0	0	0	0	0	0	1678	0.00463901	0	0	40	0.000201062	200	0.00100531	800	0.0210638	0	0	0	0	26552	0.0139026	20	0.000124407	0	0	9229	0.0159466	100	0.000905304	60	0.00141372	0	0	0	0
2018_04_05	95	7° 54.0′ E	54° 11.3′ N	2.045	5.3	33.619	0.3	13.93	0.01	7.16	0.33	683000000	2311936	0	0	0	0	0	0	7551	0.0208756	0	0	140	0.000703718	220	0.00110584	600	0.0157978	0	0	0	0	16595	0.00868914	0	0	0	0	10907	0.018846	120	0.00108637	0	0	0	0	0	0
2018_04_06	96	7° 54.0′ E	54° 11.3′ N	2.915	5.2	33.573	0.31	13.66	0.01	7.61	0.37	733000000	2728884	0	0	0	0	0	0	5873	0.0162365	0	0	40	0.000201062	0	0	500	0.0131649	0	0	0	0	29871	0.0156405	20	0.000124407	0	0	9229	0.0159466	80	0.000724244	0	0	20	0.00125664	0	0
2018_04_09	99	7° 54.0′ E	54° 11.3′ N	1.56	5	33.752	0.27	10.29	0.23	6.09	0.39	583000000	903480	0	0	0	0	3319	0.00114697	1680	0.00464454	180	0.000226195	700	0.00351859	0	0	1360	0.0358085	0	0	0	0	6638	0.00347566	0	0	0	0	840	0.00145142	60	0.000543183	0	0	0	0	0	0
2018_04_10	100	7° 54.0′ E	54° 11.3′ N	3.23	5	32.586	0.35	18.98	0.03	10.74	0.39	708000000	2594705	0	0	0	0	3319	0.00114697	5873	0.0162365	80	0.000100531	340	0.00170903	560	0.00281487	1700	0.0447606	0	0	0	0	13276	0.00695131	20	0.000124407	0	0	7551	0.0130472	100	0.000905304	20	0.00047124	0	0	0	0
2018_04_11	101	7° 54.0′ E	54° 11.3′ N	6.47	5.4	33.411	0.26	12.14	0.01	6.68	0.32	723000000	2917783	0	0	0	0	0	0	8390	0.0231951	0	0	660	0.00331753	880	0.00442337	7470	0.196683	839	0.00224922	0	0	6638	0.00347566	0	0	0	0	4195	0.00724846	40	0.000362122	0	0	20	0.00125664	0	0
2018_04_12	102	7° 54.0′ E	54° 11.3′ N	3.28	5.6	33.606	0.25	12.8	0.01	6.71	0.32	624000000	3021548	0	0	839	0.000340298	0	0	7551	0.0208756	1380	0.00173416	4160	0.0209105	2560	0.012868	3960	0.104266	0	0	16595	0.00108614	26552	0.0139026	40	0.000248815	0	0	2517	0.00434907	80	0.000724244	20	0.00047124	20	0.00125664	0	0
2018_04_13	103	7° 54.0′ E	54° 11.3′ N	3.98	4.8	33.606	0.29	10.71	0.01	4.81	0.28	575000000	2437430	0	0	0	0	0	0	3771	0.0104253	900	0.00113098	9920	0.0498635	10640	0.0534826	5120	0.134808	0	0	16595	0.00108614	36509	0.0191161	20	0.000124407	0	0	10475	0.0180995	260	0.00235379	100	0.0023562	0	0	0	0
2018_04_16	106	7° 54.0′ E	54° 11.3′ N	4.29	7.5	33.386	0.29	10.23	0.01	4.19	0.21	758000000	2496673	0	0	8799	0.00356887	0	0	2933	0.0081086	2560	0.003217	13480	0.067758	19320	0.0971131	5800	0.152713	1676	0.00449307	6638	0.000434457	29871	0.0156405	20	0.000124407	0	0	10056	0.0173756	220	0.00199167	80	0.00188496	20	0.00125664	0	0
2018_04_17	107	7° 54.0′ E	54° 11.3′ N	4.625	6.7	33.648	0.27	10.36	0.01	5.59	1.67	719000000	5060228	0	0	3356	0.00136119	6638	0.00229393	8390	0.0231951	3560	0.00447364	21040	0.105759	21280	0.106965	1840	0.0484467	3356	0.00899687	13276	0.000868914	39828	0.0208539	80	0.000497629	0	0	5034	0.00869815	80	0.000724244	120	0.00282744	80	0.00502656	3356	0.00582055
2018_04_18	108	7° 54.0′ E	54° 11.3′ N	7.33	5.1	33.641	0.28	7.89	0.01	2.3	0.3	745000000	5198244	0	0	16780	0.00680597	6638	0.00229393	3356	0.00927802	5000	0.0062832	13840	0.0695676	25916	0.130268	1200	0.0315957	6712	0.0179937	39828	0.00260674	66380	0.0347566	80	0.000497629	0	0	8390	0.0144969	80	0.000724244	80	0.00188496	0	0	0	0
2018_04_19	109	7° 54.0′ E	54° 11.3′ N	4.73	5.4	33.725	0.26	5.1	0.01	1.79	0.21	735000000	3609936	0	0	1678	0.000680597	0	0	5034	0.013917	560	0.000703718	43054	0.216414	35530	0.178594	1280	0.0337021	0	0	26552	0.00173783	59742	0.0312809	0	0	0	0	10068	0.0173963	200	0.00181061	160	0.00376992	80	0.00502656	0	0
2018_04_20	110	7° 54.0′ E	54° 11.3′ N	9.955	5.6	33.687	0.27	7.01	0.05	2.07	0.11	838000000	4947382	0	0	0	0	0	0	3356	0.00927802	5360	0.00673559	19760	0.0993248	15200	0.0764037	1000	0.0263297	15102	0.0404859	19914	0.00130337	46466	0.0243296	0	0	0	0	3356	0.00579877	160	0.00144849	200	0.0047124	40	0.00251328	0	0
2018_04_23	113	7° 54.0′ E	54° 11.3′ N	17.49	6.4	33.554	0.24	8.18	0.01	0.41	0.09	831000000	4341794	1678	0.00790741	23492	0.00952836	19914	0.0068818	5034	0.013917	15280	0.0192015	38320	0.192618	19200	0.09651	200	0.00526595	52018	0.139452	0	0	112846	0.0590862	0	0	0	0	11746	0.0202957	200	0.00181061	160	0.00376992	120	0.00753984	0	0
2018_04_24	114	7° 54.0′ E	54° 11.3′ N	10.885	6.2	33.358	0.22	5.17	0.01	0.32	0.01	893000000	5448835	0	0	10907	0.00442388	0	0	13424	0.0371121	13600	0.0170903	24800	0.124659	6920	0.0347838	120	0.00315957	61247	0.164193	19914	0.00130337	39828	0.0208539	80	0.000497629	0	0	8390	0.0144969	200	0.00181061	320	0.00753984	40	0.00251328	0	0
2018_04_25	115	7° 54.0′ E	54° 11.3′ N	13.78	7	32.691	0.25	9.13	0.01	0.01	0.22	994000000	5105016	0	0	23492	0.00952836	0	0	16780	0.0463901	32000	0.0402125	14480	0.0727846	720	0.00361912	0	0	100680	0.269906	0	0	92932	0.0486592	0	0	40	0.00169646	6712	0.0115975	80	0.000724244	120	0.00282744	280	0.017593	0	0
2018_04_26	116	7° 54.0′ E	54° 11.3′ N	10.72	6.2	33.507	0.2	4.54	0.01	0.03	0.01	905000000	5297444	0	0	18458	0.00748656	6638	0.00229393	8390	0.0231951	68470	0.0860421	15960	0.0802239	3920	0.0197041	0	0	53696	0.14395	19914	0.00130337	39828	0.0208539	80	0.000497629	0	0	18458	0.0318932	160	0.00144849	160	0.00376992	80	0.00502656	0	0
2018_04_27	117	7° 54.0′ E	54° 11.3′ N	13.39	6.4	33.491	0.18	4.57	0.01	0.6	0.45	861000000	4749624	0	0	13424	0.00544477	6638	0.00229393	8390	0.0231951	106590	0.133945	7760	0.0390061	120	0.000603187	40	0.00105319	67120	0.179937	13276	0.000868914	86294	0.0451835	0	0	0	0	10068	0.0173963	40	0.000362122	120	0.00282744	160	0.0100531	0	0
2018_04_30	120	7° 54.0′ E	54° 11.3′ N	21.02	6.5	33.247	0.22	6.21	0.01	1.57	0.07	668000000	5803536	0	0	30204	0.0122507	0	0	31882	0.0881412	13600	0.0170903	4040	0.0203073	960	0.0048255	0	0	65442	0.175439	39828	0.00260674	26552	0.0139026	0	0	80	0.00339293	20136	0.0347926	40	0.000362122	120	0.00282744	200	0.0125664	0	0
2018_05_02	122	7° 54.0′ E	54° 11.3′ N	21.975	6.6	33.305	0.29	4.7	0.47	0.81	0.01	809000000	6717798	0	0	38571	0.0156444	0	0	11180	0.0309083	134552	0.169083	2640	0.0132701	0	0	0	0	51987	0.139368	0	0	66380	0.0347566	160	0.000995259	0	0	20124	0.0347719	680	0.00615607	360	0.00848232	320	0.0201062	0	0
2018_05_03	123	7° 54.0′ E	54° 11.3′ N	9.285	6.9	33.331	0.36	4.76	0.47	0.72	0.1	879000000	4939652	0	0	29627	0.0120167	0	0	2795	0.00772708	38000	0.0477523	5040	0.0253339	1160	0.00583081	0	0	32422	0.0869179	0	0	46466	0.0243296	40	0.000248815	40	0.00169646	11739	0.0202836	120	0.00108637	600	0.0141372	160	0.0100531	0	0
2018_05_04	124	7° 54.0′ E	54° 11.3′ N	13.98	6.2	33.328	0.33	3.89	0.79	0.39	0.02	1020000000	6793536	0	0	13424	0.00544477	0	0	5034	0.013917	119130	0.149704	680	0.00341806	680	0.00341806	0	0	52857	0.141701	39828	0.00260674	112846	0.0590862	560	0.00348341	120	0.00508939	18458	0.0318932	320	0.00289697	640	0.0150797	240	0.0150797	839	0.00145514
2018_05_07	127	7° 54.0′ E	54° 11.3′ N	6.635	7.7	33.064	0.3	5.08	0.48	0.84	0.01	1200000000	5286858	0	0	10068	0.00408358	0	0	1678	0.00463901	19040	0.0239264	800	0.00402125	600	0.00301594	0	0	16780	0.0449844	6638	0.000434457	99570	0.0521349	320	0.00199052	200	0.00848232	26848	0.0463901	720	0.00651819	640	0.0150797	440	0.0276461	0	0
2018_05_08	128	7° 54.0′ E	54° 11.3′ N	7.25	8.2	32.846	0.32	3.18	0.77	0.88	0.1	1320000000	6636346	0	0	3356	0.00136119	0	0	6712	0.018556	6040	0.00759011	0	0	520	0.00261381	0	0	20136	0.0539812	33190	0.00217229	66380	0.0347566	360	0.00223933	120	0.00508939	20136	0.0347926	480	0.00434546	880	0.0207346	240	0.0150797	0	0
2018_05_09	129	7° 54.0′ E	54° 11.3′ N	6.345	8.5	32.883	0.32	4.07	0.04	0.84	0.01	1530000000	5841390	0	0	1678	0.000680597	0	0	0	0	10520	0.0132199	480	0.00241275	0	0	0	0	6712	0.0179937	0	0	92932	0.0486592	120	0.000746444	120	0.00508939	36916	0.0637864	560	0.0050697	1280	0.0301594	240	0.0150797	1678	0.00291028
2018_05_11	131	7° 54.0′ E	54° 11.3′ N	6.48	8.5	32.913	0.37	4.99	0.12	0.59	0.01	1520000000	7017625	1677	0.00790269	1677	0.000680191	6638	0.00229393	1677	0.00463625	1880	0.00236248	280	0.00140744	0	0	0	0	1118	0.00299717	26552	0.00173783	79656	0.0417079	560	0.00348341	200	0.00848232	33540	0.0579531	600	0.00543183	760	0.0179071	120	0.00753984	1118	0.00193903
2018_05_14	134	7° 54.0′ E	54° 11.3′ N	6.28	8.9	32.952	0.37	5.32	0.05	0.58	0.02	1530000000	6603946	0	0	1678	0.000680597	0	0	1678	0.00463901	320	0.000402125	680	0.00341806	0	0	0	0	839	0.00224922	26552	0.00173783	99570	0.0521349	320	0.00199052	240	0.0101788	43628	0.0753839	920	0.0083288	760	0.0179071	280	0.017593	839	0.00145514
2018_05_15	135	7° 54.0′ E	54° 11.3′ N	9.185	9.5	32.861	0.2	6.71	0.3	0.55	0.1	1680000000	4847393	0	0	0	0	0	0	2517	0.00695852	880	0.00110584	0	0	0	0	0	0	0	0	6638	0.000434457	46466	0.0243296	80	0.000497629	40	0.00169646	20975	0.0362423	560	0.0050697	200	0.0047124	360	0.0226195	0	0
2018_05_16	136	7° 54.0′ E	54° 11.3′ N	33.835	9.2	32.939	0.25	4.64	0.49	0.81	0.14	1910000000	11515551	838	0.00394899	419	0.000169946	0	0	1676	0.00463348	80	0.000100531	0	0	0	0	0	0	419	0.00112327	13276	0.000868914	13276	0.00695131	280	0.0017417	80	0.00339293	16760	0.0289593	580	0.00525077	500	0.011781	140	0.00879648	838	0.0014534
2018_05_17	137	7° 54.0′ E	54° 11.3′ N	11.41	8.5	33.003	0.31	3.73	0.21	1.45	0.57	2030000000	5070858	0	0	419	0.000169946	3319	0.00114697	18855	0.0521267	60	7.53984e-05	0	0	120	0.000603187	0	0	838	0.00224654	6638	0.000434457	19914	0.010427	320	0.00199052	120	0.00508939	7123	0.0123077	120	0.00108637	220	0.00518364	200	0.0125664	419	0.000726702
2018_05_22	142	7° 54.0′ E	54° 11.3′ N	23.45	10.9	32.07	0.18	1.19	0.16	1.02	0.01	2630000000	9286050	0	0	0	0	0	0	1120	0.00309636	0	0	0	0	0	0	0	0	1120	0.00300253	36509	0.00238951	26552	0.0139026	100	0.000622037	100	0.00424116	9240	0.0159656	260	0.00235379	760	0.0179071	220	0.013823	840	0.00145687
2018_05_23	143	7° 54.0′ E	54° 11.3′ N	26.855	11.4	31.74	0.13	0.69	0.13	1.34	0.01	2730000000	8701947	0	0	0	0	0	0	560	0.00154818	0	0	0	0	0	0	0	0	0	0	16595	0.00108614	29871	0.0156405	120	0.000746444	80	0.00339293	13440	0.0232227	360	0.0032591	880	0.0207346	80	0.00502656	840	0.00145687
2018_05_24	144	7° 54.0′ E	54° 11.3′ N	14.68	12	31.701	0.12	0.54	0.01	1.39	0.01	3300000000	8549386	839	0.0039537	0	0	0	0	839	0.00231951	0	0	0	0	0	0	0	0	0	0	53104	0.00347566	13276	0.00695131	120	0.000746444	20	0.000848232	20136	0.0347926	280	0.00253485	1260	0.0296881	380	0.0238762	0	0
2018_05_25	145	7° 54.0′ E	54° 11.3′ N	15.44	11	32.326	0.16	1.1	0.01	1.96	0.74	2680000000	9694526	0	0	0	0	0	0	560	0.00154818	0	0	0	0	0	0	0	0	0	0	69699	0.0045618	16595	0.00868914	60	0.000373222	20	0.000848232	14000	0.0241903	240	0.00217273	1040	0.0245045	100	0.0062832	840	0.00145687
2018_05_28	148	7° 54.0′ E	54° 11.3′ N	25.84	11.6	32.647	0.15	1.6	0.12	4.04	0.01	2150000000	10704581	280	0.00131947	0	0	0	0	840	0.00232227	120	0.000150797	0	0	0	0	0	0	0	0	169269	0.0110787	46466	0.0243296	80	0.000497629	20	0.000848232	16240	0.0280608	1120	0.0101394	880	0.0207346	180	0.0113098	1960	0.00339937
2018_05_29	149	7° 54.0′ E	54° 11.3′ N	13.24	11	32.791	0.17	0.44	0.21	1.8	0.05	2000000000	7179779	0	0	0	0	0	0	0	0	80	0.000100531	0	0	0	0	0	0	0	0	225692	0.0147715	6638	0.00347566	200	0.00124407	40	0.00169646	20531	0.0354751	700	0.00633713	1680	0.0395842	260	0.0163363	838	0.0014534
2018_05_30	150	NA	NA	10.875	NA	NA	NA	NA	NA	NA	NA	NA	6002072	839	0.0039537	0	0	0	0	0	0	0	0	60	0.000301594	0	0	0	0	0	0	248925	0.0162921	13276	0.00695131	260	0.0016173	0	0	29365	0.0507392	1840	0.0166576	740	0.0174359	120	0.00753984	1678	0.00291028
2018_05_31	151	NA	NA	9.655	NA	NA	NA	NA	NA	NA	NA	NA	6758553	838	0.00394899	0	0	0	0	838	0.00231674	120	0.000150797	0	0	0	0	0	0	419	0.00112327	321943	0.0210712	56423	0.0295431	260	0.0016173	140	0.00593762	33101	0.0571946	1140	0.0103205	1100	0.0259182	120	0.00753984	0	0
NA: not available
[truncated: 14 more columns]

## Sheet: Sheet2
date [yyyy_mm_dd]	Julian day	Chl a [BBE]	est.biovolume_Asterionellopsis glacialis [mm3 L-1]	est.biovolume_Chaetoceros cf costatus [mm3 L-1]	est.biovolume_Chaetoceros debilis [mm3 L-1]	est.biovolume_Chaetoceros diadema [mm3 L-1]	est.biovolume_Chaetoceros teres [mm3 L-1]	est.biovolume_Odontella aurita [mm3 L-1]	est.biovolume_Thalassiosira rotula [mm3 L-1]	est.biovolume_Bacillariales indeterminata 5 [mm3 L-1]	est.biovolume_Bacillariales indeterminata 6 [mm3 L-1]	est.biovolume_Amphidinium sp. including Katodinium sp. and Gyrodinium sp. [mm3 L-1]	est.biovolume_Dinophysis acuminata [mm3 L-1]	est.biovolume_Diplopsalis sp. (50 µm) [mm3 L-1]	est.biovolume_Katodinium glaucum [mm3 L-1]	est.biovolume_Scrippsiella sp. [mm3 L-1]	est.biovolume_Coccolithophorid indeterminata 1 [mm3 L-1]	est.biovolume_Phaeocystis sp. [mm3 L-1]	est.biovolume_Chattonella sp. [mm3 L-1]
2018_03_01	60	3.74	0	0	0	0	0	0.000188496	0	0	0.0139336	0	0	0	0	0	0.000217229	0.00217228	0
2018_03_02	61	3.825	0	0	0	0	0	0.000753984	0	0	0.00464454	0	0	0	0	0	0.000651686	0.00412734	0
2018_03_03	62
2018_03_04	63
2018_03_05	64		0	0	0	0	0	9.4248e-05	0	0.0034409	0.00231674	0	0.000124407	0.000848232	0	0	0.000651686	0.00499626	0
2018_03_06	65	3.52	0	0	0	0	0	0	0	0	0.00115837	0	0	0	0	0	0.000217228	0.00412734	0.00112327
2018_03_07	66	4.19	0	0	0	0	0	0	0	0	0	0	0	0	0	0	0.000217229	0.00434457	0
2018_03_08	67	3.03	0	0	0	0	0	0	0	0	0.00154818	0.00131947	0	0	0	0	0.000434458	0.00369288	0
2018_03_09	68
2018_03_10	69
2018_03_11	70
2018_03_12	71
2018_03_13	72		0	0	0	0	0	0	0	0	0.00579185	0	0	0	0	0	0.000434457	0.00260674	0
2018_03_14	73	3.38	0	0	0	0	0	0.000188496	0	0	0.00541863	0.00131947	0	0	0	0	0.000434457	0.00499626	0
2018_03_15	74
2018_03_16	75
2018_03_17	76
2018_03_18	77
2018_03_19	78	4.93	0	0	0	0	0	0.000753984	0	0.0034409	0.00541863	0	0	0	0	0	0.000651686	0.00369288	0
2018_03_20	79	4.09	0	0	0	0	0.00157979	0	0	0.00114697	0.00522511	0	0	0	0	0	0.000217228	0.00260674	0
2018_03_21	80	2.71	0	0	0	0	0.00105319	0	0	0	0.0150588	0	0	0	0	0	0.000217228	0.00499626	0
2018_03_22	81	2.805	0	0	0	0	0	0.00160222	0	0	0.00696681	0	0.000124408	0	0	0	0.000434457	0.00434457	0
2018_03_23	82	2.525	0	0	0	0	0.000526595	0.000753984	0	0	0.00541863	0.00131947	0	0	0	0	0	0.00412734	0.000750633
2018_03_24	83
2018_03_25	84
2018_03_26	85	2.03	0	0	0	0	0	0	0	0	0.00695852	0	0	0	0	0	0	0.00499626	0
2018_03_27	86	2.1	0	0	0	0	0.00157979	0	0	0	0.013917	0	0	0	0	0	0.000434457	0.0045618	0.00224922
2018_03_28	87	1.6	0	7.53984e-05	0	0	0.00579254	0	0	0	0.00309636	0	0	0	0	0	0	0.00499626	0
2018_03_29	88		0	0	0	0	0.00105319	0	0	0	0.00541863	0.00131947	0	0	0	0	0	0.00347566	0
2018_03_30	89
2018_03_31	90
2018_04_01	91
2018_04_02	92
2018_04_03	93	2.335	0	0	0.000301594	0	0.00315957	0.00320443	0	0	0.00231951	0	0.000124407	0	0	0	0.000434457	0.00325843	0
2018_04_04	94	1.88	0	0	0.000201062	0.00100531	0.0210638	0.00150797	0	0	0.00463901	0	0.000124408	0	0	0	0	0.00499626	0
2018_04_05	95	2.045	0	0	0.000703718	0.00110584	0.0157978	0.00442966	0	0	0.0208756	0	0	0	0	0	0	0.00499626	0
2018_04_06	96	2.915	0	0	0.000201062	0	0.0131649	0.00999029	0	0	0.0162365	0	0.000124407	0	0	0	0	0.0030412	0
2018_04_07	97
2018_04_08	98
2018_04_09	99	1.56	0	0.000226195	0.00351859	0	0.0358085	0.00197921	0	0.00114697	0.00464454	0	0	0	0	0	0	0.00195506	0
2018_04_10	100	3.23	0	0.000100531	0.00170903	0.00281487	0.0447606	0.024693	0.00143139	0.00114697	0.0162365	0	0.000124407	0	0	0	0	0.00369288	0
2018_04_11	101	6.47	0	0	0.00331753	0.00442337	0.196683	0.101529	0.00047713	0	0.0231951	0	0	0	0	0	0	0.00347566	0.00224922
2018_04_12	102	3.28	0.000340298	0.00173416	0.0209105	0.012868	0.104266	0.0476895	0.000477131	0	0.0208756	0	0.000248814	0	0	0	0.00108614	0.0045618	0
2018_04_13	103	3.98	0	0.00113098	0.0498635	0.0534826	0.134808	0.0162107	0.00238565	0	0.0104253	0	0.000124407	0	0	0	0.00108614	0.00325843	0
2018_04_14	104
2018_04_15	105
2018_04_16	106	4.29	0.00356887	0.003217	0.067758	0.0971131	0.152713	0.00339293	0.0214709	0	0.00810859	0	0.000124408	0	0	0	0.000434457	0.00521348	0.00449307
2018_04_17	107	4.625	0.00136119	0.00447364	0.105759	0.106965	0.0484467	0.00414691	0.00858835	0.00229393	0.0231951	0	0.00049763	0	0.00582055	0	0.000868914	0.0139026	0.00899687
2018_04_18	108	7.33	0.00680597	0.0062832	0.0695676	0.130268	0.0315957	0.00301594	0.0229023	0.00229393	0.00927803	0	0.000497629	0	0	0	0.00260674	0.0121648	0.0179937
2018_04_19	109	4.73	0.000680597	0.000703718	0.216414	0.178594	0.0337021	0.00113098	0.0114511	0	0.013917	0	0	0	0	0	0.00173783	0.00738577	0
2018_04_20	110	9.955	0	0.00673559	0.0993248	0.0764037	0.0263297	0	0.0190852	0	0.00927802	0	0	0	0	0	0.00130337	0.0204195	0.0404859
2018_04_21	111
2018_04_22	112
2018_04_23	113	17.49	0.00952836	0.0192015	0.192618	0.09651	0.00526595	0.000565488	0.0419875	0.0068818	0.013917	0.00790741	0	0	0	0	0	0.0121648	0.139452
2018_04_24	114	10.885	0.00442388	0.0170903	0.124659	0.0347838	0.00315957	0.000565488	0.0572557	0	0.0371121	0	0.00049763	0	0	0	0.00130337	0.0160749	0.164193
2018_04_25	115	13.78	0.00952836	0.0402125	0.0727846	0.00361912	0	0	0.0858835	0	0.0463901	0	0	0.00169646	0	0	0	0.0217229	0.269906
2018_04_26	116	10.72	0.00748656	0.0860421	0.0802239	0.0197041	0	0	0.106877	0.00229393	0.0231951	0	0.000497629	0	0	0	0.00130337	0.0134682	0.14395
2018_04_27	117	13.39	0.00544477	0.133945	0.0390061	0.000603187	0.00105319	0.000753984	0.0667983	0.00229393	0.0231951	0	0	0	0	0	0.000868915	0.0191161	0.179937
2018_04_28	118
2018_04_29	119
2018_04_30	120	21.02	0.0122507	0.0170903	0.0203073	0.0048255	0	0.00207346	0.0916091	0	0.0881412	0	0	0.00339293	0	0	0.00260674	0.0638652	0.175439
2018_05_01	121
2018_05_02	122	21.975	0.0156444	0.169083	0.0132701	0	0	0.00414691	0.0629812	0	0.0309083	0	0.000995259	0	0	0	0	0.13642	0.139368
2018_05_03	123	9.285	0.0120167	0.0477523	0.0253339	0.00583081	0	0	0.0572557	0	0.00772708	0	0.000248814	0.00169646	0	0	0	0.0451835	0.0869179
2018_05_04	124	13.98	0.00544477	0.149704	0.00341806	0.00341806	0	0.00188496	0.0343534	0	0.013917	0	0.00348341	0.00508939	0.00145514	0	0.00260674	0.115566	0.141701
2018_05_05	125
2018_05_06	126
2018_05_07	127	6.635	0.00408358	0.0239264	0.00402125	0.00301594	0	0.000188496	0.0124054	0	0.00463901	0	0.00199052	0.00848232	0	0	0.000434457	0.0451835	0.0449844
2018_05_08	128	7.25	0.00136119	0.0075901	0	0.00261381	0	0	0.018131	0	0.018556	0	0.00223933	0.00508939	0	0	0.00217228	0.0729888	0.0539812
2018_05_09	129	6.345	0.000680597	0.0132199	0.00241275	0	0	0	0.00763409	0	0	0	0.000746445	0.00508939	0.00291028	0	0	0.0590862	0.0179937
2018_05_10	130
2018_05_11	131	6.48	0.000680191	0.00236248	0.00140744	0	0	0	0.000954261	0.00229393	0.00463625	0.00790269	0.00348341	0.00848232	0.00193903	0	0.00173783	0.129034	0.00299717
2018_05_12	132
2018_05_13	133
2018_05_14	134	6.28	0.000680597	0.000402125	0.00341806	0	0	0	0	0	0.00463901	0	0.00199052	0.0101788	0.00145514	0	0.00173783	0.085588	0.00224922
2018_05_15	135	9.185	0	0.00110584	0	0	0	0	0	0	0.00695852	0	0.000497629	0.00169646	0	0	0.000434457	0.0829813	0
2018_05_16	136	33.835	0.000169946	0.000100532	0	0	0	0	0	0	0.00463348	0.00394899	0.0017417	0.00339293	0.0014534	0.00361991	0.000868914	0.58782	0.00112327
2018_05_17	137	11.41	0.000169946	7.5399e-05	0	0.000603187	0	0.00311018	0.000477131	0.00114697	0.0521267	0	0.00199052	0.00508939	0.000726702	0.00723982	0.000434457	0.127296	0.00224654
2018_05_18	138
2018_05_19	139
2018_05_20	140
2018_05_21	141
2018_05_22	142	23.45	0	0	0	0	0	0.000282744	0	0	0.00309636	0	0.000622037	0.00424116	0.00145687	0	0.00238951	0.291955	0.00300253
2018_05_23	143	26.855	0	0	0	0	0	0	0	0	0.00154818	0	0.000746445	0.00339293	0.00145687	0	0.00108614	0.27827	0
2018_05_24	144	14.68	0	0	0	0	0	0	0	0	0.00231951	0.0039537	0.000746444	0.000848232	0	0	0.00347566	0.205498	0
2018_05_25	145	15.44	0	0	0	0	0	9.4248e-05	0.000477131	0	0.00154818	0	0.000373222	0.000848232	0.00145687	0.00483806	0.0045618	0.25394	0
2018_05_26	146
2018_05_27	147
2018_05_28	148	25.84	0	0.000150797	0	0	0	0	0	0	0.00232227	0.00131947	0.000497629	0.000848232	0.00339937	0	0.0110787	0.285873	0
2018_05_29	149	13.24	0	0.000100531	0	0	0	0	0	0	0	0	0.00124407	0.00169646	0.0014534	0.00723982	0.0147715	0.188554	0
2018_05_30	150	10.875	0	0	0.000301594	0	0	0	0	0	0	0.0039537	0.0016173	0	0.00291028	0	0.0162921	0.139026	0
2018_05_31	151	9.655	0	0.000150797	0	0	0	0	0.00047713	0	0.00231674	0.00394899	0.0016173	0.00593762	0	0.00723982	0.0210712	0.102966	0.00112327
2018_06_01	152		0	0	0	0	0	0	0	0	0	NA	NA	NA	NA	NA	NA	0.131858	0
2018_06_04	155		0	0.000251328	0	0	0	0	0	0	0	NA	NA	NA	NA	NA	NA	0.0953633	0
2018_06_05	156		0	0.000603187	0	0	0	0	0	0	0.00231951	NA	NA	NA	NA	NA	NA	0.116652	0
2018_06_06	157		0	0	0	0	0	0	0.000954261	0	0	NA	NA	NA	NA	NA	NA	0.063648	0
2018_06_07	158		0.000680597	0.000728851	0.000201062	0	0	0	0	0	0.00927803	NA	NA	NA	NA	NA	NA	0.022809	0
2018_06_08	159		0	0.00062832	0.000703718	0	0	0	0	0.00114697	0	NA	NA	NA	NA	NA	NA	0.0308465	0
2018_06_11	162		0	0.013823	0.00331753	0	0	0	0.00238565	0	0	NA	NA	NA	NA	NA	NA	0.010427	0
NA: not available
