# Supplementary material for: Particle-attached bacteria act as gatekeepers in the decomposition of complex phytoplankton polysaccharides
Source: Microbiome. 2024 Feb 20;12:32. doi: 10.1186/s40168-024-01757-5 (PMC10877868; doi:10.1186/s40168-024-01757-5)
Supplement: Supplementary file 2 — Additional file 1: Supplementary tables. [file 40168_2024_1757_MOESM1_ESM.zip › 40168_2024_1757_MOESM1_ESM/Additional file 1 Supplementary Tables/Table S10.xlsx]

## Sheet: Sheet1
Abundant taxa from 16S rRNA amplicon data	Representative MAGs with the same taxa as abundant taxa from 16S rRNA amplicon data	MAGs that contain 16S rRNA gene sequence	MAGs outside of 305 de-replicated MAGs from 2018 datasets	ASV sharing 100% similarity with 16S rRNA gene sequence retrived from MAG
Algibacter	MAG_131	MAG_131		ASV123-PA=ASV320-FL
Amylibacter	MAG_910; MAG_901	MAG_901*	MAG from PA3 of 2020; data not published
Arenicella	MAG_1089; MAG_1084	MAG_1089*	05052020-am_METABAT_290-contigs; 2020	ASV71-FL=ASV273-PA
Aurantivirga	MAG_192; MAG_196; MAG_195; MAG_194	MAG_195*	MAG from PA3 of 2020; data not published	ASV22-FL
BD1-7 clade	MAG_1340; MAG_1321; MAG_1317	MAG_1340; MAG_1321		ASV11-PA=ASV390-FL; ASV41-PA=ASV179-FL
Candidatus Actinomarina	MAG_524; MAG_522
CL500-3	MAG_591; MAG_585; MAG_607	MAG_607*; MAG_591	MAG_595; 2018	ASV391-FL=ASV99-PA; ASV710-FL=ASV209-PA,
Colwellia	MAG_1213; MAG_1214	MAG_1214		ASV266-PA = ASV371-FL
DEV007	MAG_618	MAG_618		ASV241-PA
Formosa'	MAG_142; MAG_145	MAG_145		ASV96-FL=ASV151-PA
Glaciecola	MAG_1223; MAG_1220	MAG_1223		ASV567-FL=ASV338-PA
Kangiellaceae unclassified	MAG_1201
Lentimonas	MAG_675; MAG_693; MAG_678; MAG_682; MAG_668; MAG_680	MAG_693		ASV33-PA=ASV115-FL
Maribacter	MAG_25; MAG_26	MAG_26*	Maribacter_A.GCA_003148665.1; GTBD	ASV781-FL=ASV1026-PA
MB11C04	MAG_652; MAG_646	MAG_652		ASV53-FL=ASV203-PA
Methylophagaceae unclassified	MAG_1183; MAG_1180	MAG_1180		ASV139-PA=ASV439-FL
Nitrincolaceae unclassified	MAG_1258	MAG_1258		ASV79-PA=ASV34-FL
NS2b marine group	MAG_152	MAG_152*	MAG from PA3 of 2020; data not published	ASV86-PA=ASV38-FL
NS3a marine group	MAG_23	MAG_23*	MAG from PA3 of 2020; data not published	ASV36-FL=ASV84-PA
NS4 marine group	MAG_328; MAG_29
NS5 marine group	MAG_27; MAG_98; MAG_71; MAG_67; MAG_82; MAG_51; MAG_59; MAG_66; MAG_55	MAG_82*	15052020_METABAT_420-contigs; 2020	ASV28-FL
NS7 marine group	MAG_302
NS9 marine group	MAG_379; MAG_365; MAG_394; MAG_396; MAG_388; MAG_331; MAG_326; MAG_347; MAG_350; MAG_349	MAG_326*; MAG_347	MAG_328; 2018	ASV40-PA=ASV452-FL
Oceanicoccus	MAG_1278	MAG_1278*	15052020_METABAT_488_1-contigs; 2020	ASV108-PA
OM182 clade	MAG_1470; MAG_1460; MAG_1478; MAG_1503
OM43 clade	MAG_1110; MAG_1128
Paraglaciecola	MAG_1218; MAG_1219	MAG_1218; MAG_1219		ASV195-PA=ASV451-FL;ASV105-PA = ASV637-FL
Persicirhabdus	MAG_640; MAG_644; MAG_635; MAG_634; MAG_638; MAG_642	MAG_638*	07052020-am_METABAT_56_1-contigs; 2020	ASV29-PA
Planktomarina	MAG_949; MAG_977
Polaribacter	MAG_185; MAG_186; MAG_183; MAG_189; MAG_182	MAG_185; MAG_186; MAG_189		ASV77-FL=ASV181-PA; ASV51-FL=ASV117-PA;ASV90-FL=ASV157-PA;
Saprospiraceae unclassified	MAG_444; MAG_446; MAG_447; MAG_448; MAG_449; MAG_450; MAG_457; MAG_452	MAG_457		ASV329-PA
SAR11 clade Ia	MAG_768
SAR116 clade	MAG_815; MAG_808; MAG_802
SAR86 clade	MAG_1062; MAG_1053; MAG_1056; MAG_1060; MAG_1055; MAG_1063; MAG_1065; MAG_1075; MAG_1051	MAG_1055*; MAG_1062*	MAG from PA3 of 2020; data not published	ASV55-PA;ASV67=ASV26-FL
SAR92 clade	MAG_1396; MAG_1398; MAG_1413; MAG_1388; MAG_1378; MAG_1377	MAG_1413		ASV76-PA=ASV85-FL
Stappiaceae unclassified	MAG_852	MAG_852*	MAG_851; 2018	ASV34-PA=ASV154-FL
Sulfitobacter	MAG_1002; MAG_1010	MAG_1010		ASV21-PA=ASV182-FL
SUP05 cluster	No MAG
Ulvibacter	MAG_1258	MAG_1258		ASV6-FL=ASV46-PA
Winogradskyella	MAG_137; MAG_139	MAG_137*; MAG_139	Winogradskyella_ludwigii.GCA_013403985.1; GTDB	ASV567-PA=ASV228-FL; ASV1621-PA
The highlighted representation is the one included in Fig. 7
*: that MAG doesn't have the 16S rRNA gene sequence, but other MAG with the same species has, so I use that 16S rRNA gene sequence represent the 16S from this MAG.
