# Supplementary material for: Particle-attached bacteria act as gatekeepers in the decomposition of complex phytoplankton polysaccharides
Source: Microbiome. 2024 Feb 20;12:32. doi: 10.1186/s40168-024-01757-5 (PMC10877868; doi:10.1186/s40168-024-01757-5)
Supplement: Supplementary file 2 — Additional file 1: Supplementary tables. [file 40168_2024_1757_MOESM1_ESM.zip › 40168_2024_1757_MOESM1_ESM/Additional file 1 Supplementary Tables/Table S11.xlsx]

## Sheet: PA abundant MAGs
MAG ID	20180319_FL	20180403_FL	20180405_FL	20180410_FL	20180412_FL	20180417_FL	20180419_FL	20180424_FL	20180426_FL	20180502_FL	20180503_FL	20180508_FL	20180511_FL	20180515_FL	20180517_FL	20180522_FL	20180524_FL	20180529_FL	20180319_PA3	20180320_PA3_PacBio	20180411_PA3_PacBio	20180412_PA3	20180413_PA3_PacBio	20180417_PA3	20180424_PA3_PacBio	20180426_PA3	20180502_PA3_PacBio	20180507_PA3_PacBio	20180508_PA3	20180511_PA3	20180516_PA3_PacBio	20180522_PA3	20180524_PA3_PacBio	20180529_PA3	20180319_PA10	20180412_PA10	20180417_PA10	20180426_PA10	20180508_PA10	20180511_PA10	20180522_PA10	20180529_PA10
0.2_20180515_Bin_154_sub_2	0.0595407	0.0208835	0.0196351	0.0114744	0.00641607	0.00733257	0.00768318	0.0085909	0.00776143	0.00913241	0.0115757	0.0266722	0.0601077	0.089263	0.0970991	0.0787723	0.036676	0.0479131	0.0249853	0.0672517	0.0233507	0.00112673	0	0	0.000788839	0.000243991	0.00673935	0.024034	0.000118616	0.00780332	0.183137	0.00614612	0.167665	0.0162259	0.00954866	0	0	0	0	0.000189758	0.0136739	0
10_20180412_Bin_METABAT_142_sub_1_1	0	0	0	0	0	0	0	0	0	0	0	0	0	0	0	0	0	0	0.0376622	0.0404259	0.121213	0.0154188	0.0436553	0.000639707	0	0.00317726	0.00839231	0	0	0.00013487	0	0.00206451	0.0240374	0.00406911	0.00693035	0.0894122	0	0.0343412	0.00537095	0.00263457	0.00835548	0.0219175
10_20180417_Bin_42_1	0	0	0	0	0.000464676	0.000246833	0.000472553	0.000507929	0.000188317	0.00127281	0	0	0	0.000171874	0	0	0	0	0.000417261	0	0.00131153	0.000651414	0.0323346	0.00101382	0	0.000261315	0	0	0	0	0	0	0	0	0	0.0444447	0.939257	0.016348	0.0198622	0.00380195	0	0.00333716
10_20180412_Bin_Bin_112	0	0	0	0	0	0	0	0	0	0	0	0	0	0	0	0	0	0.000538255	0	0	0	0.00213151	0.00550049	0.00266065	0	0.00225198	0	0	0	0	0.00438918	0	0	0.00927888	0	0.0556292	0.0368475	0.0239785	0.00588898	0.0121749	0	0.140893
bin5633_C_maxbin2_025_1	0	0	0	0	0	0	0	0	0	0	0	0	0	0	0	0	0	0	0	0	0	0	0.436165	0	0	0	0	0	0	0	0	0.00124769	0	0	0	0	0	0	0	0	0.0122304	0
10_20180412_Bin_METABAT_69_1	0.000387638	0.000355919	0.000475353	0.000125455	0.0014495	0.00045547	0.000752592	0.00056908	0.000298305	0.00102334	0	0	0	0.000608859	0	0	0	0.00150812	0.00202514	0.00016524	0.0124416	0.00598426	0.0573595	0.00351159	0.000933789	0.00153625	0.0013834	0	0	0.000279685	0.00301696	0	0	0.00264939	0.000289653	0.0952609	0.399823	0.0278703	0.00960071	0.0172085	0	0.0190568
3_20180529_Bin_METABAT_20_1	0	0	0	0	0	0	0	0	0.00818431	0.0223703	0.02742	0.11927	0.119681	0.180864	0.199841	0.262481	0.199512	0.270151	0	0.00477571	0.00562692	0	0.00735848	0	0	0	0.0079548	0.0377627	0.0352809	0.112061	0.177932	0.385335	0.436731	0.495868	0	0	0	0	0.0310546	0.0558234	0.210858	0.243244
0.2_20180517_Bin_9_sub_1	0.279359	0.0897768	0.0918124	0.0412544	0.0311797	0.0199994	0.0206388	0.0133412	0.0203933	0.0280448	0.0317318	0.0811015	0.143942	0.181216	0.177712	0.134175	0.0728098	0.0737978	0.521169	0.266677	0.09933	0.053341	0.0418486	0.0222254	0.0160751	0.00901076	0.0227615	0.175377	0.107182	0.454249	0.584771	0.294448	0.655208	0.300834	0.236632	0.0189819	2.98394e-05	0.0133191	0.0679838	0.146291	0.152753	0.133053
10_20180426_Bin_METABAT_53_1	0	0	0	0	0	0	0	0	0.0029249	0.0138525	0.00106861	0.000463969	0	0.000300868	0.00162277	0	0	0	0	0.0287134	0.0168741	0.00287573	0.195836	0.000159183	0.00392023	0.0172372	0.200631	0.0162004	0.0163642	0.00524074	0.0152432	0.00182039	0.00931992	0.00215258	0	0.0466159	0	0.188312	0.202494	0.0325843	0.0289381	0.0267182
bin5633_F_metabat2_98_1	0	0	0	0	0	0	0	0	0.00898179	0.0245875	0.0304559	0.127615	0.144374	0.15352	0.0841875	0.146573	0.101922	0.11933	0	0.0501923	0.0261652	0	0.0807487	0	0.00936559	0.000534956	0.11264	0.630376	0.374895	0.84799	0.942447	0.522366	1.08849	0.500312	0	0	0	0.00109785	0.284279	0.276632	0.285805	0.36453
3_20180508_Bin_METABAT_54_1	0.00259156	0.00103457	0.00167768	0.000592212	0.000653494	0.0008195	0.00100027	0.00125992	0.00696242	0.0178314	0.0274359	0.129899	0.177767	0.213722	0.150888	0.16488	0.16846	0.0797672	0.00807729	0.00951268	0.00571203	0.00228655	0.107123	0.00149524	0.00109927	0.00241294	0.0148668	0.148984	0.119967	0.379724	0.311549	0.172525	0.281159	0.0990347	0	0.00133998	0	0.00457405	0.118865	0.179963	0.146673	0.0694318
bin5633_C_metabat2_1_1	0	0	0	0	0	0	0	0	0	0.00488663	0	0	0	0	0	0	0	0	0	0.111592	0.0231931	0.000338606	0.731761	0.00019097	0.00521834	0.00451841	0.0834573	0.00613698	0	0	0.0100216	0	0.0259571	0	0	0.00995654	0	0.0499712	0.000397947	0	0.0235745	0.0016759
10_20180412_Bin_METABAT_133_sub_1_1	0	0	0	0	0	0	0	0	0.000333335	0.000627621	4.70428e-05	0	0	0	7.96215e-06	0.00014677	0	7.4612e-05	0.071789	0.141619	0.293436	0.0465231	0.366881	0.00324354	0.0153745	0.00968702	0.0410944	0.0247286	0.00896584	0.0134996	0.0222726	0.0325168	0.159923	0.0553162	0.0173925	0.198595	0.00369306	0.0879162	0.0506232	0.0257771	0.0463155	0.144346
10_20180412_Bin_METABAT_126_sub_1	0	0	0	0	0	0	0	0	0	0	0	0	0	0	0	0	0	0	0.0176772	0.0249227	0.0452391	0.00603776	0.0381347	0.000131086	0	0.000760292	0.00283538	0	0	0	0	0.000147543	0.0104808	0.00190172	0.000243474	0.0503233	0	0.0122037	0.00197085	0.000552657	0.00255265	0.00802277
10_20180426_Bin_METABAT_40_1	0	0	0	0.000114978	0.00111198	0	0	0.00065985	0.000794563	0.000257603	0	0	0	0	0	0	0	0	0	0.00177796	0.0561985	0.0220154	0.0726645	0.00204949	0.00597525	0.00772017	0.0123709	0	0	0	0	0	0	0	0	0.25679	0.0236201	0.164761	0.0109105	0	0.000462276	0
bin5633_C_metabat2_118_1_1	0	0	0	0	0	0	0	0	0.00168075	0.00442186	0.000275167	0	0	0	0	0	0	0	0	0.0783565	0.0425932	5.74277e-05	0.673131	0	0.00908424	0.00052235	0.053163	0.00356791	0	0	0.00853987	0	0.00348254	0	0	0.000238704	0	0.0117558	0.00179568	0.000731531	0	0
bin5633_C_metabat2_95_1	0	0	0	0	0.00081952	0	0	0	0	0	0	0	0	0	0	0	0	0	0.000103598	0.0570662	0.0363667	0.00816558	0.862047	0.000123824	0.00557247	0.000776143	0.0184037	0.00118136	0	0	0.00269275	0	0.000360632	0	0	0.087449	0.00134514	0.022224	0.00120285	0	0	0
0.2_20180529_Bin_33_1_1	0	0	0	0	0	0	0	0	0.00180279	0.00689242	0.00723025	0.0170586	0.0086427	0.0049741	0.00313513	0.00593013	0.0277136	0.0676849	0	0.0385675	0.00301314	0	0.0810493	0	0.00247495	0	0.0377101	0.0610205	0.000375172	0.00103562	0.028787	0	0.021795	0.00886222	0	0	0	0	5.85389e-05	0.000118904	0.000889235	0.000896836
bin5633_C_metabat2_12_1	0	0	0	0	0	0	0	0.000749624	0.00949709	0.00832427	0.00172557	0.000199376	0	0	0	0	0	0	0	0.680214	0.0598134	0.000649622	1.5898	0.00172433	0.0724386	0.0253954	0.379898	0.0684953	0.0033822	0.000191817	0.0274936	0	0.0364581	0	0	0.00291683	0	0.202735	0.0333837	0.00231605	0.000522755	0
bin5633_C_metabat2_39	0.000412259	0.000180526	0	0.000277185	0.000769099	0.00249728	0.000185482	0.00393354	0.0235681	0.0425895	0.0103984	0.00361645	0.00130583	0.00288831	0	0	0	0	0.0237658	0.910865	0.0689645	0.0316074	2.15638	0.0245274	0.0779837	0.0886778	0.415556	0.0649641	0.0357512	0.0137111	0.0219455	0.00134703	0.0302174	0.000130476	0	0.0874558	0.0330105	0.590161	0.17418	0.0339425	0.0151163	0.000626436
bin5633_C_metabat2_63	0.000821948	0.00417092	0.00344706	0.000294145	0.00150949	0.00453796	0	0.000127638	0.0044869	0.0243834	0.00328882	0.00116879	2.7098e-05	0	0.000236674	0.00486893	0.00220482	0	0.00671701	1.04024	0.0511255	0.00952062	1.58054	0.0041081	0.0323501	0.00937235	0.236127	0.0337146	0.00147003	0.000124682	0.0142753	0.00526482	0.0385193	0.000383573	0	0.0444207	0.00410775	0.138949	0.0325678	0.00103329	0.0854605	0.00377164
10_20180529_Bin_109_1	0	0	0	0	0	0	0	0	0	0	0	0	3.75834e-06	0.0051662	0.00659472	0.0106996	0.00891868	0.00620261	0	0	0	0	0	0	0	0	0	0	0	0	0.0364088	0.0376625	0.155357	0.0297498	0	0	0	0	0.0131247	0.0153139	2.1487	2.47633
3_20180319_Bin_20180319_Bin_175_1	0	0	0	0	0	0	0	0	0	0	0	0	0	0	0	0	0	0	0.0568706	0.0388245	0.107883	0.00893627	0.00116123	0.000254998	0	0	0	0	0	0	0	0	0.00319137	0	0.00216472	0.00855403	0	0	0	0	0	0
bin5633_A_maxbin2_048_sub_1_1	0	0	0	0	0	0	0	0	0	0	0	0	0	0	0	0	0	0	0.361882	0.941906	1.61704	0.129543	0.0235423	0.00923737	0.0792291	0.0216153	0.208897	0.0478712	0.00283079	0.00895695	0.0827807	0.018119	0.292485	0.0235291	0.127268	0.253993	0.0214367	0.0787349	0.0172514	0.00870842	0.0224274	0.0328926
bin5633_B_metabat2_91_1	0.000551492	0	0	0	0	0	0	0	0	0	0	0	0	0	0	0	0	0	0.138377	0.443807	0.726224	0.0425777	0.0205752	0.00237426	0.0348605	0.00549361	0.0661791	0.0103333	0	0.000507825	0.0246837	0.00196987	0.0855135	0.00420049	0.0390938	0.142454	0.00705624	0.0265291	0.00326358	0.000917828	0.00496538	0.00573342
10_20180412_Bin_Bin_167_1	0.000532089	0.00104691	0	0.000479979	0.000204553	0.000142055	2.12495e-05	0	0.000212986	0	0	0	0	0	0	0	0	0	0.00506831	0.00488335	0.0154111	0.001186	0.0293523	0.00313211	0	0.000665216	0	0	0	0	0	0	0	0.00127482	0.000103239	0.0589848	0.0975569	0.0316352	0	0	0	0.00386427
10_20180426_Bin_METABAT_78_1	0	0	0	0	0	0	0	0.000307673	0.00133269	0.000513614	0	0	0	0	0	0	0	0	0	0.0140562	0.041973	0.00631552	0	0.000156867	0.0134257	0.00517261	0.0217774	0	0.00137847	0	0.000192475	0	0	0	0	0.0819472	0.000603442	0.127995	0.0471571	0.00325629	0.00382837	0.0026131
bin5633_B_metabat2_129	0	0	0	0	0	0	0	0	0	0	0	0	0	0	0	0	0	0	0.150318	0.352071	0.773475	0.063106	0.0305107	0.00295141	0.020998	0.00856482	0.0569683	0.00141418	0	0.000529674	0.0156699	0.00367415	0.0816092	0.00442206	0.0661668	0.272473	0.00914406	0.0531185	0.00476052	0.00214455	0.00838722	0.0094003
3_20180319_Bin_METABAT_220_1	0.000218228	0	0	0	0	0	0	0	0	0	0	0	0	0	0	0	0	0	0.110771	0.221614	0.383526	0.0353283	0.0137992	0.00192453	0.00915668	0.0045512	0.03006	0	0	0.000418159	0.00944971	0.00531434	0.0897211	0.00522088	0.0241636	0.100735	0.0007776	0.022585	0.00159436	0.000894343	0.00639957	0.00416799
bin5633_A_metabat2_8_1	0.00329974	0.00140818	0	0	4.31703e-05	0	0	0	0	0.00129937	0	0	0	0	0	0	0	0	0.0146193	1.50688	0.0242651	0.00351852	0.00886084	0.000610502	0	0.00116775	0.0106728	0	0	0	0	0.000163609	0.00159347	0	6.20923e-05	0.0272499	0	0.0087634	0.000603812	0	0.00778302	0
bin5633_A_metabat2_59_1	0	0	0	0	0	0	0	0	0	0	0	0	0	0	0	0	0	0	0.0543367	0.517072	0.393453	0.0243012	0.00291339	0.00196485	0.0436325	0.00425758	0.135535	0.0402873	0.000838151	0.00313402	0.0429737	0.001204	0.145701	0.00351454	0.0301129	0.00916937	0	0.00771606	0.0011479	0.00130898	0.00335754	0.00129065
10_20180511_Bin_METABAT_33_1	0	0	0	0	0	0	0	0	0.000819473	0.00187834	0.00259164	0.00225865	0.00169761	0.00345888	0.00253589	0.00128102	0.00123629	0.00542213	0	0	0	0	0	0	0	0.000613488	0.0135129	0.027784	0.0141284	0.0172726	0.0575564	0.0169008	0.0559883	0.0824764	0	0	0	0.011649	0.153503	0.154483	0.405837	0.894521
bin5633_C_metabat2_4_1	0	0	0	0	0	0	0	0	0	0	0	0	0	7.32015e-05	0	0.00194494	0	0	0	0	0	0	0.893592	0	0	0	0	0	0	0	0.00532898	0.000898518	0.00919665	0	0	0	0	0	0	0	0.00808893	0
10_20180522_Bin_29_1	0	0	0	0	0	0	0	0	0	0	0	0	0	0	0	0.00731891	0	0	0	0	0	0	0.846739	0	0	0	0	0	0	0	0.00616461	0.0217399	0.0103494	0	0	0	0	0	0	0	0.10495	0
bin5633_C_metabat2_112	0	0	0	0	0	0	0	0	0	0	0	0	0	0	0	0	0	0	0	0	0	0	0.347763	0	0	0	0	0	0	0	0	0	0	0	0	0	0	0	0	0	0	0
bin5633_C_metabat2_38	0	9.17243e-05	0	0	0	0	0	0	0	7.36589e-05	0	0	0	0	0	0.00740515	0	0	7.84233e-05	0.535412	0.00275878	0	0.483254	0.000307022	0	0.000322036	0.0125433	0	0	0	0	0.0487795	0.0123274	0	0	0.00417076	0	0.00309596	0	0	0.614964	0.0081195
0.2_20180319_Bin_MAXBIN_122_1	0.0850061	0.0425063	0.00428509	0.00191554	0.0033091	0.00268144	0	0.000677347	0.000790505	0.00939634	0.000677815	0	0	0	0	0.0103323	0.000121832	0	0.0644064	1.88298	0.012213	0.00158555	0.171852	0.000297383	0	0.000308784	0.00966975	0	0	0	0	0.00452262	0.00326922	0	0.0883219	0.0211359	0	0.0054863	0	0	0.108421	0
bin5633_C_metabat2_50	0	0	0	0	0	0	0	0	0	0	0	0	0	0	0	0	0	0	0	0	0	0.00336184	5.36986	0.00136066	0	0	0	0	0	0	0	0	0	0	0	0.00373046	0	0.00122599	0	0	0.00363085	0
0.2_20180515_Bin_80_sub_1	0	0	0	0	0	0	0	0	0.00153772	0.00597917	0.00825932	0.0204039	0.0248177	0.0356924	0.0322229	0.0317116	0.0138818	0.0157484	0	0.00434247	0.00245564	0	0.0330303	0	0	0	0.0322309	0.0697393	0.0373482	0.0850288	0.128904	0.0424609	0.0683354	0.0376253	0	0	0	0	0.00493593	0.00580926	0.0116821	0.0022037
10_20180522_Bin_METABAT_131_1	0	0	0	0	0	0	0	0	0	0	0	0	0	0.000170647	0	0	0	0	0	0	0	0	0	0	0	0	0	0	4.9981e-06	0.000562117	0.00895358	0.00136854	0.00646432	0.00678814	0	0	0	0	0.0443744	0.0516083	0.102556	0.182417
bin5633_C_metabat2_102_1_1	0	0	0	0	0	0	0	0	0	0	0	0	0	0	0	0	0	0	0	0.191074	0	0	3.89757	0	0	0	0.00164963	0	0	0	0	0	0	0	0	0.000770671	0	0	0	0	0.00281533	0
bin5633_C_metabat2_98	0	0	0	0	0	0	0	0	0	0	0	0	0	0	0	0	0	0	0	0.109004	0	0	3.19868	0	0	0	0	0	0	0	0	0	0	0	0	0	0	0	0	0	0.000200373	0
bin5633_A_metabat2_127_1	0.0224274	0	0	0	0	0	0	0	0	0	0	0	0	0	0	0	0	0	0.0319515	1.08538	0	0	0.0408179	0	0	0	0.000624029	0	0	0	0	0	0	0	0.0085207	0.000999066	0	7.05086e-05	0	0	0.00016764	0
bin5633_C_metabat2_23	0.00181378	0.00513409	0	0	0	0.000342022	0	0	0	0.0035301	0	0	0	0	0	0.00350119	0	0	0.0024523	0.557368	0	0	0.300783	0.000108849	0	3.80962e-05	0.00861722	0	0	0	0	0.00122149	0	0	0	0.00147294	0	0.00264161	0	0	0.0311833	0
bin5633_C_metabat2_30_1	0	0	0	0	0	0	0	0	0	0	0	0	0	0	0	0	0	0	0.00146637	0.0353579	0.00595383	0	1.50127	1.94564e-05	0	0	0.0024678	0	0	0	0	0	0	0	0	0	0	0	0	0	0	0
bin5633_C_metabat2_21_1_1	0	0	0	0	0	0	0	0	0	0	0	0	0	0	0	0	0	0	0	0.0577584	0.0104282	0	1.56149	0	0	0	0.00531061	0	0	0	0	0.000149511	0.00263965	0	0	0	0	0	0	0	0.00546375	0
bin5633_C_maxbin2_007_sub	0.00193226	0.000386966	0	0	1.96543e-05	0	0	0	0	0	0	0	0	0	0	0	0	0	0.0225798	0.0734652	0.0150381	0.00415928	2.16811	0.00165367	0.000298755	0	0.00561898	0	0	0	0	0	0	0	0.000299468	0.00102854	0	0	0	0	0.000132093	0
3_20180511_Bin_20180511_Bin_73_sub_1	0	0	0.00223381	0.00446891	0.00654718	0.0245757	0.0694616	0.0806128	0.0334074	0.0906237	0.104584	0.0673508	0.0264504	0.0529591	0.0317079	0.0425733	0.0155635	0.00929371	0.000704614	0.00211304	0.374749	0.025411	31.2327	0.09995	0.0354013	0.0381031	0.0225518	0.0871034	0.0363691	0.10797	0.0498494	0.0169031	0.0168577	0.0256027	0	0.0496258	0	0.0099908	0.0134908	0.00165977	0.000119325	0
bin5633_C_metabat2_66	0.011523	0.0683711	0.0625384	0.046843	0.0738409	0.0700069	0.0426072	0.0294602	0.0164168	0.0392112	0.00365053	0.00132873	0.00107585	0.00258156	0	0	0	0.000127309	0.00652907	0.000456998	0.0402828	0.0319794	0.973019	0.0106732	0	0.000695452	0.00605125	0	0	0	0	0	0	0	0	0.00478407	0	0	0	0	0	0
bin5633_F_metabat2_49	0	0	0	0	0	0	0	0.000980803	0.0288369	0.0480652	0.0625971	0.155702	0.162312	0.277782	0.150219	0.297519	0.192512	0.238398	0	0	0	0	0	0	0.0212995	0.0269029	0.536278	2.64072	0.796914	1.78462	5.1349	2.06928	7.04266	2.48382	0	0	0	0.235201	7.01692	7.02458	6.69212	6.46903
bin5633_E_metabat2_101	0	0	0	0	0	0	0	0	0.0595392	0.152249	0.294575	1.10793	0.847116	0.810155	0.212864	0.0438599	0.017743	0.0258386	0	0	0	0	0	0	0	0.000539247	1.09399	13.5886	4.54226	4.7943	4.13347	0.0824387	0.147003	0.0357993	0	0	0	0	1.65032	1.0439	0.0698629	0.0229036
3_20180511_Bin_20180511_Bin_6	0	0	0	0	0	0	0	0	0	0	0	0.00417906	0.00452439	0.00300007	0.00036039	0.000294811	0	0	0	0	0	0	0	0	0	0	0.00617963	0.124308	0.0437417	0.115243	0.116391	0.00894002	0.0292648	0.00254748	0	0	0	0	0.0320394	0.0385096	0.00863578	0.000680264
10_20180511_Bin_METABAT_47_1	0	0	0	0	0	0	0	0	0.00216636	0.0034853	0.00363354	0.00317121	0.00170157	0.00255672	0.00209621	0.0029849	0.00280794	0.00232134	0	0	0	0	0	0	0	7.6766e-05	0.0139451	0.0368541	0.00659038	0.0149843	0.0472295	0.0377255	0.189587	0.045988	0	0	0	0.0139464	0.416983	0.481179	1.14824	1.23464
bin5633_H_metabat2_1_1	0.00225796	0.00062895	0.000648833	0.000310676	0.000137835	0	0	0	0	0.000269238	0.000210421	0.000694682	0.000700822	0.000922128	0.00109438	0.00221416	0.00145635	0.00205129	0.0401642	0.165607	0.113976	0.013316	0.00806143	0.00269684	0.0169754	0.00202425	0.0301084	0.113214	0.00900088	0.0393895	0.202155	0.0338023	0.415441	0.0585508	0.00126233	0.00984671	0	0.0012548	0.00427806	0.00979821	0.0159939	0.0141456
10_20180412_Bin_Bin_44_1	0	0	0	0	0	0	0	0	0	0	0	0	0	0	0	0	0	0	0.000905707	0	0	0.106866	0	0.0010321	0	0.0266546	0	0	0.00826497	0.0359831	0	0	0	0.0165287	0	0.21264	0	0.00149083	0.00581179	0.0210062	0.00243401	0.00275568
bin5633_G_metabat2_7	0.0989624	0.034041	0.0309145	0.0153564	0.00847449	0.00650936	0.00682742	0.00579335	0.0174269	0.020055	0.025001	0.0413509	0.0527292	0.0582852	0.063866	0.106054	0.0893398	0.0908566	0.294032	0.258448	0.0536827	0.0359878	0	0.0132582	0.0439609	0.039389	0.185295	0.320405	0.135401	0.30148	0.415938	0.196982	0.783505	0.463069	0.0931364	8.44272e-05	0	0	0.00342073	0.00676687	0.0545494	0.0147036
bin5633_F_metabat2_106	0.00473502	0.00443852	0.00364329	0.00246994	0.00243181	0.00439004	0.00415561	0.00948392	0.127347	0.235463	0.237828	0.337358	0.286504	0.20498	0.182782	0.0357721	0.0210824	0.00494017	0.00605959	0	0.0167352	0.00535133	0.00388957	0.00518265	0.0162597	0.00774776	0.378373	1.35848	0.510845	1.05879	1.09793	0.0450745	0.283575	0.0134514	0	0.00130427	0	0.00556942	0.151172	0.1562	0.0193989	0.00123294
10_20180426_Bin_METABAT_68_1	0	0	0	0	0	0	0	0	0.000329105	0	0	0	0	0	0	0	0	0	0	0	0.00521307	0.000473181	0	0	0	0.00241354	0.0232947	0	0.000220243	0	0.00169163	0	0	0	0	0.0133372	0	0.102851	0.0199114	0.00376538	0.00185457	0.00163797
10_20180412_Bin_Bin_4_sub_1	0	0	0	0	0.00108013	0.00473062	0.0143174	0.0138188	0.0119558	0.0182739	0.0146185	0.00666972	0.00324522	0.00525923	0.00612117	0.00188295	0.00039934	0.00273911	0	0	0	0.000288846	0	0.000895235	0	0.0020271	0.00649146	0	7.94222e-05	0.000327411	0.000536146	0	0	0.000815865	0	0.058462	0.0143004	0.00785807	0.0334852	0.00903898	0.0285812	0.0017914
10_20180508_Bin_154_1	0	0	0	0	0	0	0	0	0	0	0	0	0	0.000164168	0.00036917	0	0	0	0	0	0	0	0	0	0	0	0	0	0	0	0	0	0	0	0	0.000186072	0	0.00616047	0.238875	0.283463	0.00811676	0.00127634
10_20180426_Bin_METABAT_89_1	0	0	0	0	0	0	0	0	0	0	0	0.000363869	0.000158323	0	0	0	0	0	0	0	0	0	0	0	0	0	0	0	0	0	0	0	0	0	0	0	0	0.101711	0.015734	0.00228645	0	0
10_20180426_Bin_173_1	0.00638507	0.00407776	0.00605713	0.00156286	0.00266033	0.00421288	0.00565272	0.0073804	0.00643964	0.00405092	0.00432441	0.00153336	0.000572811	0.000535057	0.000327713	0.000781425	0.00110254	0.00263342	0.0398095	0.0118324	0.0034058	0.00879461	0	0.0081559	0	0.00301917	0.00782637	0.0074688	0.00559988	0.00903743	0	0.000198031	0	0.00406819	0.000647574	0.0250293	0.016289	0.114889	0.13654	0.0871886	0.0112569	0.149032
10_20180529_Bin_6_1	0	0	0	0	0	0	0	0	0	0	0	0	0	0	0	0	0	0	0	0	0	0	0	0	0	0	0	0	0	0	0	0	0	0	0	0	0	0	0	0	0	0.33897
10_20180412_Bin_Bin_185_1	0	0	0	0	0	0	0	0	0	0	0	0	0	0	0	0	0	0	0	0	0	0	0	0	0	0	0	0	0	0	0	0	0	0	0	0.11229	0.00531937	0	0	0.0026355	0	0.045185
3_20180529_Bin_METABAT_164_1	0	0	0	0	0	0	0	0	0.000459539	0.000813242	0.00159632	0.00587267	0.0106795	0.00970484	0.00719699	0.0125506	0.0123915	0.0171803	0.0140586	0.0157788	0.016819	0.00560054	0	0.00215872	0.00826764	0.00453809	0.0907959	0.523614	0.0852289	0.465838	1.41912	0.0827212	2.22742	0.262692	0	0	0	0	0.00657663	0.0200642	0.00796557	0.0121557
bin5633_H_metabat2_1_sub_1_1	0	0	0	0	0	0	0	0	0.000957164	0.00206045	0.0031758	0.0130585	0.0307874	0.0495344	0.0364445	0.100182	0.13881	0.202832	0.00754661	0.0132369	0.0121955	0.00294972	0	0.00179506	0.012161	0.00588373	0.15076	1.08297	0.203006	1.53451	4.73616	0.762923	9.86704	2.77823	0	0	0	0	0.0311312	0.109814	0.101327	0.254545
3_20180511_Bin_20180511_Bin_160_sub_1	0	0	0	0	0	0	0	0	0	0.000254094	0.00037646	0.0013915	0.00157406	0.00162951	0.00171601	0.00090479	0.000746768	0.00127262	0.00299653	8.58823e-05	0.012431	0.00435943	0	0.00152396	0	0.00185373	0.0243585	0.144024	0.031538	0.112267	0.219166	0.0151817	0.137016	0.0257398	0	0	0	0	0.00488977	0.0085832	0.000878676	7.45925e-05
3_20180529_Bin_METABAT_109_1	2.51478e-05	0	0	0	0	0	0.000334357	3.97805e-05	0.001327	0.00247809	0.00310703	0.00510774	0.00446643	0.0038562	0.00233527	0.00622454	0.00764157	0.0100792	0.0258864	0.0158511	0.0425361	0.0212004	0.00197561	0.0148345	0.0253324	0.0136368	0.141044	0.543503	0.137867	0.303267	0.439657	0.0839956	0.496259	0.14431	0	0.00334197	0	0.00438001	0.0358524	0.0499857	0.0102282	0.026725
10_20180412_Bin_Bin_108_sub_1_1	0.00054113	0.000428301	0	0	0.000425165	0	0.000147851	0	0	0.000337369	0	0	0	0	0	0	0	0	0.00308909	0.00356013	0.0217277	0.00616107	0.032085	0.00266212	0.00467878	0.00101159	0.00524365	0.00130893	0	0	0.00337336	0	0	0	0	0.079087	0.0681053	0.0120965	0.00329938	0.00183988	0	0
bin5633_C_maxbin2_009	0	0	0	0	0	0	0.00027757	0.000545151	0	0	0	0	0	0	0	0	0	0	0	0	0.00389067	0	0.237568	0.00304559	0.00443193	0.00258589	0	0	0	0	0	0	0	0	0	8.00426e-07	0	0	0	0	0	0
10_20180412_Bin_METABAT_55_1	0.00386397	0.0018555	0.00214923	0.000600488	0.00155001	0.000577682	0.00109825	0.000473628	0.000523045	0.00108761	0	0	0.000141893	0	0	0	0	0	0.0105522	0.0369546	0.0585418	0.00560379	0.145705	0.002549	0.0115044	0.000775428	0.008349	0.0038503	0	0	0.00723394	0	0	0	0.00139517	0.159924	0.18318	0.0196063	0.00965549	0.00649752	0	0.000204165
bin5633_C_maxbin2_008	0	0	0	0	0	0.000988539	0.0149901	0.0154805	0.000828308	0.00238919	0.00290567	0.00430091	0.00402892	0.00555493	0.00987603	0.0298536	0.0116233	0.0277136	0	0	0.0214229	0.000412664	0.348827	0.0100331	0.0552133	0.0256475	0	0.0374537	0.000521303	0.0150405	0.0611256	0.00639155	0.0911032	0.0403249	0	0.000368005	0	0	0	0	0	0
10_20180412_Bin_METABAT_121_1	0	0	0	0	0	0	0	0	0	0	0	0	0	0	0	0	0	0	0.0170053	0.0206081	0.0442541	0.00763015	0.00181317	9.41645e-05	0	0.00118758	0.00343808	0	0	0	0	0	0.00158289	0.000374623	0	0.0587285	0	0.0106196	0.000608666	0	0.000687862	6.94965e-05
10_20180417_Bin_METABAT_18_1	0	4.77002e-05	0	0	0.00033283	0	0.000274473	0	0	0.000201159	0	0	0	0	0	0	0	0	0.000760975	0	6.19102e-05	0.00284682	0	0.000877373	0	0.000263785	0	0	0	0	0	0	0	0	0	0.0438498	0.568802	0.00370098	0	0.000498656	0	0
bin5633_H_metabat2_3	0	0	0	0	0	0	0	0	0.000392303	0.000452567	0.000428062	0.000571172	0.000609732	0.00176273	0.00292236	0.00653218	0.00446214	0.0099643	0.00218243	0.00436825	0.049568	0.0354549	0.0021136	0.0134851	0.0296963	0.0179738	0.0728901	0.141182	0.0475629	0.226352	0.460436	0.144775	0.517757	0.420468	0	0.0195299	0.015859	0.00956657	0.0408065	0.0722146	0.0347352	0.165652
3_20180319_Bin_METABAT_92_sub_1	0.0236396	0.00572102	0.00694419	0.00225482	0.000955887	0	0	0	0	4.70356e-05	0.000182292	0.000877669	0.00140994	0.000888381	0.000867098	0.00155962	0.00192065	0.000649613	0.057834	0.0935349	0.0647928	0.00785048	0.000848554	0.000473692	0	0.000280457	0.00282687	0.00859238	0.00111323	0.0079841	0.0174479	0.00316794	0.0569942	0.0114708	0.0053889	0.0111264	0	0.00156989	0.00107806	0.00163723	0.00360684	0.00132916
10_20180412_Bin_METABAT_158	0.000616392	0.00131928	0	0.000591226	0.000489111	0.000295022	0	0.000371335	0.000443961	0.000414743	0	0	0	0	0	0	0	0	0.03934	0.0164955	0.134645	0.0417417	0.0119929	0.0124871	0.0196517	0.00417983	0.00741389	0.00222538	0.00221699	0.00347607	0	0.00601181	0.0330085	0.00683711	0.000478716	0.0668798	0.00410226	0.0216409	0.00334012	0.00268515	0.00707683	0.00478351
10_20180529_Bin_106_1	0	0	0	0	0	0	0	0	0	0	0	0	0	0	0	0	0	0.000708607	0	0	0	0	0	0	0	0	0	0	0	0	0	0	0.00128706	0.0180342	0	0	0	0	0	0	0.0157834	0.197211
10_20180412_Bin_Bin_148_sub_1_1	0.00139173	0.00124787	0.000721009	0.000471391	0.00155447	0.000626589	0.00100003	0.000134594	0.0014347	0.000932723	0	0	0.000284258	0.000152536	0	0	0	0.000591663	0.00413997	0.0053211	0.0347846	0.0103412	0.0580981	0.00404557	0.0138183	0.00114791	0.00828646	0.00664335	0	0.000571941	0.00939259	0	0.000878614	0.00154412	0.000740001	0.202069	0.174899	0.0191221	0.0156384	0.00476698	0	0.00359285
10_20180522_Bin_MAXBIN_087_sub_1	0	0	0	0	0	0	0	0	0	0	0	0	0	0	0	0.000679239	0.00375176	0.00628455	0	0	0	0	0.00595349	0	0	0	0	0	0	0	0.0048208	0.00532185	0.212089	0.0745839	0	0	0	0	0	0.00390477	0.138471	0.309703
10_20180412_Bin_METABAT_70_1	0	0.00126996	0	0	0	0	0	0	2.45901e-05	0	0	0	0	0	0	0	0	0.000139723	0.00121734	0.00352917	0.0352078	0.00836452	4.6709e-05	0.00332771	0.0155039	0.000749825	0.00967115	0	0	0	0.0253794	0	0	0.0119584	0	0.0830861	0.0339983	0.00322288	0	0	0	0.0371627
bin5633_C_maxbin2_020_1	0	0	0	0	0	0	0	0	0	0	0	0	0	0	0	0.000467016	0	0.000620698	0	0	0.00311871	0	0.30297	0	0.000203838	0.00159792	0.00215021	0.0126554	0	0.00688988	0.0150065	0.000184673	0.0114558	0.00403369	0	0.012402	0	0.000887656	0.000127551	0.000275677	0	0
bin5633_B_metabat2_93	0	0	0	0	0	0	0	0	0	0.000284149	0	0	0	0	0	0	0	0	0.0677045	0.120538	0.665349	0.0449484	0.0350277	0.0047045	0.061265	0.0109031	0.106199	0.0307743	0.00235149	0.00811183	0.0435285	0.029288	0.419079	0.0186536	0.00553733	0.116195	0.00393845	0.0409871	0.00778158	0.00746689	0.0252343	0.0189817
0.2_20180529_Bin_178	0	0	0	0	0	0	0	0	0.00169443	0.0025389	0.00283211	0.00534893	0.013192	0.030468	0.0369587	0.0404146	0.0371189	0.0855387	0	0.0329015	0.0160057	0	0	0	0	0	0.0090604	0.0173465	0	0.00368534	0.0985102	0.00469727	0.186361	0.0426675	0	0	0	0	0	0	0.00577577	0.00123923
bin5633_C_maxbin2_005_1	0	0	0.000241251	0.000539347	0.00379984	0.00239325	0.00242442	0.000480791	0	0	0	0	0	0	0	0	0	0	0	0	0.0655115	0.0554039	1.65267	0.0310711	0.0412704	0.00176703	0.0111985	0	0	0	0.00132265	0	0	0	0	0.294343	0.445694	0.00516735	0	0.000322911	0	0
bin5633_C_metabat2_57	0	0	0	0	0	0	0	0	0	0	0	0	0	0	0	0	0	0	0	0	0.00196711	0.000232995	0.581045	0	0	0	0.00113502	0.00507995	0	0	0.0168079	0	0.141991	0	0	0.00159035	0	0	0	0	0.000532998	0
bin5633_H_metabat2__1	0	0	0	0	0	0	0	0	0.000466036	0.00354116	0.00299842	0.00720417	0.00657638	0.0189388	0.0164804	0.0613593	0.0323523	0.0172755	0	0.00194576	0.0084404	0	0.136989	0	0	0	0.00696211	0.028695	0.00107296	0.00456654	0.0787184	0.118863	0.658882	0.0522053	0	0	0	0	0.292643	0.281062	3.06656	1.02027
3_20180319_Bin_20180319_Bin_29_sub_1	0.00604751	0.00113863	0.000999989	0.00021035	0	0	0	0	0	0	0	0.00034772	0.0013488	0.000845068	0.000803005	0.0013126	5.55616e-05	0.000422969	0.0603326	0.0811393	0.0140519	0.00765361	0	0.000667585	0	0.000395497	0.00229265	0.0430801	0.00740321	0.0504693	0.0762849	0.00875112	0.0352588	0.0169803	0.0029211	0.000168252	0	0	0.000820655	0.00512753	0.00474283	0.000319242
10_20180529_Bin_99_1	0	0	0	0	0	0	0	0	0	0	0	0	0	0	0	0.0188814	0.0297007	0.034046	0	0	0	0	0	0	0	0	0	0	0	0	0	0.00833012	0.031555	0.017567	0	0	0	0	0	0	0.440614	0.53804
3_20180319_Bin_METABAT_217_1_1	0.0223605	0.0102632	0.01094	0.00681486	0.00378966	0.00299011	0.00287587	0.00167954	0.00426672	0.0058577	0.00894235	0.0127062	0.0208599	0.031004	0.0376687	0.0461722	0.039135	0.0685272	0.164718	0.190912	0.0769635	0.0475795	0	0.00873952	0.0161705	0.0122385	0.0749269	0.143593	0.0467971	0.203353	0.677675	0.211602	0.987076	0.612862	0.0417576	0.00289765	0	0	0.00445968	0.0181638	0.107332	0.0515326
bin5633_B_metabat2_92_1	0.000354206	0	0	0	0	0	0	0	0	0	0	0	0	0	0	0	0	0	0.147845	0.387609	0.555015	0.050848	0.0200082	0.00286207	0.0114104	0.00615844	0.0408911	0.00579957	0	0.000403714	0.0180467	0.000705302	0.0298308	0.00525972	0.0787976	0.195561	0.00499635	0.0392719	0.00404042	0.00137384	0.00363141	0.0144486
10_20180412_Bin_METABAT_171_1	0	0	0	0	0	0	0	0	0	0	0	0	0	0	0	0	0	0	0	0	0.012989	0.00530062	0	0.00271396	0.00319903	0.00167585	0	0	0	0	0	0	0	0.000422178	0	0.0914217	0.174957	0.0086715	0.00269127	0.00837618	0	0.00368631
10_20180412_Bin_Bin_103_1	0.0118769	0.00741925	0.00216572	0.00163422	0.00230519	0.00103047	0.00544402	0.00194551	0.000790401	0.00381451	0	0	0.00301518	0.00621763	0	0	0	0.00382689	0.0808287	0.0141025	0.0354986	0.0233643	0	0.00779984	0.0214647	0.00203403	0.0379793	0.0202946	0.000401341	0.0572912	0.0306704	0	0	0.027569	0.00852704	0.135656	0.119799	0.0287591	0.00935534	0.0223094	0	0.007803
10_20180511_Bin_MAXBIN_075_sub_1_1	0	0	0	0	0	0	0	0	0	0	0	0	0	0	0	0	0	0	0	0	0	0	0	0	0	0	0	0	0	0.00237603	0	0	0	0	0	0	0	0	0	0.0819029	0	0
bin5633_B_metabat2_104	0.0629985	0.033927	0.0383387	0.0183816	0.0127959	0.00415075	0.00927346	0.00214036	0.00307213	0.00417819	0.00339792	0.00462033	0.00884827	0.0105733	0.00985739	0.0102683	0.00938791	0.0126362	0.308166	0.538016	0.847749	0.131903	0.0100182	0.0215491	0.0406256	0.00848352	0.0288066	0.0471668	0.005239	0.0200058	0.147201	0.0254797	0.249618	0.0612561	0.0399266	0.0314836	0.0015169	0.00350711	0.00145008	0.0095156	0.00737537	0.00628254
3_20180319_Bin_METABAT_161_1	0.00855256	0.00398533	0.0105965	0.00370964	0.00196742	0	9.87365e-05	0	0	0	0	0	1.28452e-05	0.000145883	0.000152478	3.61643e-05	0	2.81985e-05	0.0569841	0.159225	0.216693	0.022667	0	0.000888149	0	0.000208471	0	0	0	0	0.00170463	0	0.0112762	0.000950513	0.00470211	0.00330918	0	0	0	0	0	0
3_20180412_Bin_METABAT_22_1	0.0235912	0.0167138	0.0165094	0.0108006	0.012223	0.00375952	0.0108525	0.00164999	0.001949	0.00133775	0.00114766	0.000807758	0.00113451	0.000595393	0.00150005	0.00219468	0.000998542	0.00203163	0.0376246	0.0466445	0.301039	0.118047	0.0335438	0.0113181	0.0240421	0.01105	0.00815843	0	0	0.00336325	0.0015539	0	0	0.00202256	0.000992553	0.0662744	0.26734	0.00382891	0	0.00292184	0	0
10_20180417_Bin_10_1	0	0	0	0	0	0	0	0	0	0	0	0	0	0	0	0	0	0	1.67093e-05	0	0	2.23122e-05	0	0	0	0	0	0	0	0	0	0	0	0	0	0.0199196	0.982401	0	0	0	0	0
3_20180522_Bin_20180522_Bin_63_1	0.00189198	0.00336359	0.00055767	0.00524732	0.00375964	0.00195994	0.0013173	0.0110311	0.00302827	0.00291274	0.00278733	0.00492723	0.0113725	0.0186835	0.02847	0.0840144	0.103938	0.0357817	0.00607428	0.00399152	0.152861	0.0162038	0.039811	0.00261723	0.0834305	0.00340227	0.0175713	0.0808026	0.00392114	0.0326029	0.285152	0.0974436	1.13772	0.0315507	0	0.000336356	0	0.000220392	0	0.000640238	0.0243762	0.00125554
bin5633_G_maxbin2_014	0	0	0	0	8.39108e-05	0.000297505	0.00084377	0.00129257	0.0025228	0.00350964	0.0039272	0.0075886	0.0177829	0.035868	0.0396921	0.0547345	0.0493634	0.046041	0.000430406	0.00151441	0.00686552	0.00308098	0.00236854	0.00145222	0.00782286	0.00304181	0.0229774	0.0931051	0.0148894	0.100841	0.648635	0.0998746	0.705386	0.116572	0	0	0	2.58708e-05	0.000608408	0.00340335	0.0276272	0.0081707
3_20180319_Bin_20180319_Bin_230_sub_1	0	0	0	0	0	0	0	0	0	0	0	0	0	0	0	0	0	0	0.0342055	0.0491872	0.0691631	0.00401554	0.00241429	0	0	0.00045077	0.00311184	0	0	0	0	0	0.00168385	1.84309e-05	0.00102132	0.0313956	0	0.0028944	0	0	7.6456e-05	0
3_20180319_Bin_MAXBIN_280_sub_1_1	0	0	0	0	0	0	0	0	0	0	0	0	0	0	0	0	0	0	0.040659	0.0289867	0.0834721	0.0070233	0.00470383	0.000159384	0	0	0	0	0	0	0	0	0	0	0.00251187	0.0231296	0	0.000655245	0	0	0	0
3_20180412_Bin_METABAT_119_1	0.0165726	0.012782	0.0108746	0.00628509	0.00848488	0.00250003	0.00534195	0.00196509	0.00367832	0.00511958	0.00504909	0.00264687	0.00279504	0.00347272	0.00351478	0.00298938	0.000972657	0.00122076	0.0291691	0.0600522	0.289724	0.166358	0.0387453	0.0131168	0.0290345	0.0174477	0.0247439	0.0149838	0.00039946	0.0198035	0.0196068	0.00056936	0.032618	0.0027879	0	0.0520065	0.215507	0.00265352	0	0.00604033	0	0
0.2_20180319_Bin_MAXBIN_062	0.266073	0.138861	0.20011	0.0790024	0.0405477	0.0160954	0.0239471	0.00711313	0.00691147	0.0153543	0.0197248	0.0237711	0.0365882	0.0343105	0.0333582	0.0234732	0.0204593	0.00891839	0.177009	0.466645	0.420929	0.0459604	0.0273132	0.00464029	0.0273121	0.00371932	0.0442389	0.242735	0.01045	0.046951	0.221261	0.0218587	0.411724	0.0216139	0.0939125	0.0398963	0.000145679	0.00490549	0.00694791	0.00988592	0.0184206	0.00376051
3_20180319_Bin_METABAT_20_1	0.0340248	0.00998498	0.0128481	0.0020183	0.000409578	0	0	0	0	0	0	0	0	0	0	0	0	0	0.0917057	0.190817	0.0395997	0.00355473	0	0	0	0	0	0	0	0	0	0	0	0	0.0113589	0.00509514	0	0	0	0	0	0
10_20180412_Bin_METABAT_163_1	0	0	0	0	0	0	0	0	0	0	0	0	0	0	0	0	0	0	0.0432229	0.0786137	0.214423	0.0280025	0.0115086	0.0015441	0	0.00429725	0.0144077	0	0	0.0011337	0.00282261	0.00409608	0.0432539	0.00384948	0.00410989	0.0965294	0.016239	0.0120702	0.000297058	0.000784324	0.00516941	0.00159161
10_20180412_Bin_MAXBIN_028_sub_1	0	0	0	0	0	0	0	0	0	0	0	0	0	0	0	0	0	0	0.00067195	0.109271	0.0854203	0	0	0	0	0	0.0108708	0	0	0	0.00234415	0	0	0	0	0.18442	0	0.0408987	0.0221125	0.00269881	0.000581298	0.00225274
3_20180319_Bin_METABAT_53	0.0165856	0.000419794	0.000301078	0	0	0	0	0	0	0	0	0	3.71335e-05	0	0	0	0	0.000524271	0.108539	0.148514	0.013999	0.00335685	0	5.43249e-05	0	0.000197025	0.0023599	0.0193671	0.0004788	0.0112001	0.0398197	0.00315493	0.0553466	0.0251722	0.0118114	7.77766e-06	0	0	0	0	0.000942183	0
3_20180319_Bin_METABAT_236	0.0121395	0.00236635	0.00250986	0.000511431	0	0	0	0	0	0	0	0	0	0	0	0	0	0	0.0604774	0.0517746	0.000851637	0.00227464	0	0	0	0	0	0	0	0	0	0	0	0	0.00679207	0	0	0	0	0	0	0
bin5633_A_metabat2_91	0.00795134	0.000620567	0.000602622	0	0	0	0	0	0	0	0	0	0.000190533	7.92418e-05	7.93136e-05	0.000172693	2.36487e-05	0	0.0947124	0.306436	0.13405	0.0132862	0.00033014	0.000841333	0.0117602	0.000654319	0.0186858	0.0484536	0.000107948	0.00600958	0.11465	0.00311241	0.106813	0.00563392	0.00998728	0.00250095	0	0	0	0.00017416	0.000893594	0
bin5633_E_metabat2_23	0.000853799	0.00193677	0.00258507	0.00311544	0.00291917	0.00608001	0.00937938	0.00800113	0.0317628	0.0448095	0.0651183	0.100928	0.158104	0.148203	0.0897984	0.0291803	0.0124367	0.017363	0.0290496	0.166126	0.25691	0.0676809	0.0108507	0.0347339	0.2832	0.0889461	1.19524	4.06366	0.475515	1.96641	7.38886	0.224257	0.978066	0.203098	0	0.00788435	0.000538104	0.0269076	0.118646	0.248552	0.0607602	0.0217322
bin5633_G_metabat2_6	0.0180513	0.00673462	0.00695032	0.00342781	0.00184295	0.000991977	0.00138689	0.000427873	0.00119915	0.00176632	0.00324814	0.00518728	0.00943369	0.0110544	0.0119875	0.00687288	0.00350975	0.00915323	0.191416	0.358486	0.256205	0.0575014	0.00644219	0.00917049	0.116038	0.0083431	0.471296	1.62313	0.0192929	0.106232	3.23668	0.0455683	0.60368	0.126457	0.0313037	0.00517932	0	0.00183858	0.00343115	0.012614	0.0123523	0.0100522
0.2_20180319_Bin_0_sub_1	0.10513	0.0407597	0.0436902	0.0322175	0.034423	0.0118606	0.0190681	0.00734706	0.0124006	0.0152805	0.0134354	0.00861848	0.0101561	0.0083841	0.00960183	0.00416227	0.00306111	0.00436309	0.117662	0.105248	0.360243	0.161712	0.0451463	0.0371462	0.035506	0.0138893	0.0216723	0.0161882	0.00552358	0.00752272	0.0171346	0.00419062	0.0160179	0.00768507	0.00543172	0.0530475	0.00238772	0.00768692	0.00167729	0.00570011	0.0015125	0
bin5633_H_maxbin2_009_1	0.0158599	0.00213894	0.00223183	0.000418131	8.85491e-05	0	0	0	0	0	0	0	0	0	0.000246896	0.0155644	0.0208779	0.00698434	0.0625742	0.0904988	0.109655	0.0140368	0.00408491	0.00147577	0.00450906	0.00135955	0.00643753	0.0250712	0.00551827	0.0142504	0.0336437	0.25191	1.8286	0.159996	0.00490363	0.0165062	0	0.00401401	0.00321068	0.0045824	0.122117	0.0875826
3_20180319_Bin_METABAT_3_1_1	0.00333354	0.000708703	0.00053713	0.000380492	0.000332451	0	0	0	0	0	0	0	0	0	0	0	0	0	0.0697193	0.0378875	0.0207752	0.0152977	0.000538043	0.00254288	0	0.00161498	0	0	0.000850928	0.00301308	0.00249266	0.000974822	0.00112228	0.00107306	0.00161421	0.0120832	0	0.00147428	0	0.000750026	0.000274601	0
3_20180529_Bin_20180529_Bin_11_sub_1	0	0	0	0	0	0	0	0	0	0	0	0	0.000181073	0.000217151	0.000106719	0.000536968	0.000376763	0.00182361	0.0072779	0.0296808	0.0123615	0.00106031	0	0.000162723	0	0.000131575	0	0.0116587	0.00150818	0.00995414	0.0383363	0.0103903	0.0911878	0.0490099	0	7.62251e-05	0	0.000103478	0.000370746	0.00153122	0.00366395	0.0083293
3_20180319_Bin_20180319_Bin_105_sub	0.00963734	0.000231187	8.57109e-05	0	0	0	0	0	0	0	0	0	0	0	0	0	0	0	0.0357813	0.0451698	0.0114636	0.000290632	0	0	0	0	0	0.00462949	0	0	0.022823	0	0.0557354	0.000300525	0.000184893	0	0	0	0	0	0	0
3_20180508_Bin_20180508_Bin_91_1	0.000284711	7.99043e-05	0	0.00025641	0	0	0	0.00316148	0.00475336	0.00287334	0.00223723	0.00646864	0.00136301	0	0	0.00212376	0.00468769	0.000389873	0.0197856	0.0104324	0.0337607	0.017921	0	0.00476603	0.0711019	0.0131525	0.0803961	0.210377	0.0771674	0.0667548	0.00407204	0.0253097	0.240441	0.0128214	0	0	0	0	0.0036604	0.00167665	0.00362008	0
0.2_20180424_Bin_26_sub_1	0	0	0	5.01254e-05	0	0.0126858	0.0014218	0.14175	0.104016	0.0836576	0.0931197	0.133031	0.0907957	0.0384723	0.0603727	0.229596	0.115553	0.0417695	0.000317829	0.120673	0.48925	0.00212743	0.00858842	0.00692939	0.451636	0.0319174	0.308635	0.534304	0.0719228	0.173585	0.431088	0.213877	2.56147	0.0597113	0	0	0	0.0110662	0.0199656	0.0218268	0.173088	0.00738805
10_20180522_Bin_METABAT_130_sub_1	0	0	0	0	0	0	0	0	0.00487545	0.0124973	0.000780619	2.06958e-06	0.00049634	0.00146402	0.00789643	0.0665682	0.0405899	0.037471	0.00184038	0.0316946	0.0704219	0	0	0	0.0772791	0.00913013	0.20202	0.0933922	0.000726114	0.00588615	0.108735	0.152896	1.27839	0.0904465	0	0	0	0.00880103	0.00516496	0.0138865	0.551886	0.329081
bin5633_B_metabat2_75_1	0.00632274	0.00278086	0.00465093	0.00446832	0.00444599	0.00132706	0.00242719	5.10617e-05	0.000172851	0.000301852	0.00019806	0.000176303	0.000487013	0.000640962	0.000596077	0.00111826	0.00113852	0.00331685	0.147359	0.228195	0.366763	0.0852936	0.0232508	0.0177039	0.0451819	0.0093258	0.0265548	0.0524624	0.00399662	0.0169209	0.0845268	0.0104588	0.135223	0.0540455	0.0169457	0.0151297	0	0.00515817	0	0	0.00227083	0.00277851
0.2_20180515_Bin_54_1	0	0	0	0	0.000264424	0.00308494	0.0050803	0.00345435	0.0121127	0.019275	0.0251491	0.0226825	0.0280827	0.0744712	0.121103	0.0266906	0.0140361	0.0172988	0	0.00136012	0.00518193	8.94306e-05	0	0.000368379	0.00468947	0.00276487	0.0324881	0.0554186	0.00604221	0.0358602	0.312377	0.0546543	0.287073	0.0675519	0	0.0020519	0.00864176	0.0500199	0.277651	0.383547	0.715742	1.79841
10_20180426_Bin_65	0	0	0	0	0.000333714	0	0	0.00109968	0.0018481	0.00223177	0.00034319	0.000279286	0	0.000105137	0.00112408	0	0	0	0.000406208	0	0.0380999	0.00531747	0	0.000187068	0.0310062	0.00465255	0.0371089	0.00715854	0.00213782	0.000953845	0.0239066	0.000546967	0.0230486	0.00126785	0	0.0100867	0.000422785	0.0490734	0.0350089	0.0028639	0.00911603	0.00510565
10_20180417_Bin_36_1	0.00434189	0.00446688	0.00399032	0.0179874	0.019324	0.0528042	0.0160348	0.123004	0.0583034	0.0649944	0.0670757	0.0760725	0.0432269	0.0125131	0.00772459	0.0152157	0.0121221	0.00162081	0.116579	0.332044	4.14666	0.255621	0.502239	0.21525	6.98108	0.251776	2.64354	7.01404	0.311659	0.571303	1.92407	0.122574	3.09004	0.0338245	0.0166241	0.241936	0.542411	0.611862	0.403045	0.194982	0.0649744	0.0202806
3_20180529_Bin_20180529_Bin_162_sub_1	0.00124781	0.00167861	0.00179547	0.00660134	0.00756976	0.0215196	0.00839396	0.0642728	0.0502993	0.0597372	0.0648238	0.085886	0.0564937	0.0216479	0.0158258	0.0285978	0.0208899	0.00805737	0.0441329	0.325506	4.05215	0.114802	0.495219	0.092272	6.92364	0.145314	2.60715	2.60715	0.308188	0.630955	6.93666	0.17069	3.0859	0.0932624	0.00248957	0.0982666	0.153262	0.324478	0.373494	0.199365	0.0821103	0.0379187
3_20180508_Bin_20180508_Bin_8_sub_1	0.00253616	0.00260348	0.00247861	0.0114645	0.0123097	0.0345963	0.0105528	0.0884787	0.0494189	0.0564226	0.0610101	0.0757089	0.0453393	0.0147266	0.00983103	0.018113	0.0143748	0.00332601	0.0782026	0.305888	3.97279	0.177451	0.481344	0.14872	6.66506	0.184951	2.49313	6.68314	0.31261	0.576813	1.84128	0.132159	2.93398	0.0471333	0.00831304	0.163149	0.251747	0.443411	0.375009	0.191597	0.0663927	0.0246865
bin5633_G_metabat2_3_1	0	0.0032737	0.00339489	0.0125132	0.014088	0.0381128	0.0150412	0.0951637	0.0548507	0.0596708	0.0593343	0.0657278	0.0398605	0.0128848	0.00869119	0.0139279	0.0103393	0.00165508	0.0722059	0.283423	3.64933	0.186041	0.436739	0.151247	6.07265	0.207416	2.3071	6.28595	0.251699	0.484809	1.7308	0.100037	2.77488	0.0335362	0.00755801	0.163177	0.255437	0.487751	0.332109	0.165527	0.052079	0.0166265
bin5633_H_metabat2_00_1	0	0	0	0	0.000105081	0.00288817	0.000522512	0.028546	0.0401321	0.0537185	0.067116	0.105957	0.0738118	0.0327178	0.023822	0.0474102	0.0348489	0.0168653	0.010419	0.305471	4.09884	0.0219954	0.492767	0.0264131	7.10423	0.0645807	2.75744	7.40889	0.349935	0.759034	2.0712	0.236181	3.32616	0.143226	0	0.0154861	0.0176874	0.125075	0.393085	0.22559	0.107417	0.0602006
3_20180319_Bin_20180319_Bin_197_1	0.00779225	0.00111007	0.00141004	0.00152475	0.000810123	0.000423404	0.0006247	0	0.00027527	0.00058109	0.000596847	0	0	0	0	0	0	0	0.0640069	0.0291728	0.0195458	0.0132214	0	0.00506113	0	0.00134982	0.000185442	0.00509098	0.00184438	0.00554874	0	0	0	0	0.00508043	0.00111666	0	0.000899227	0.000803306	0.00155339	0	0
3_20180511_Bin_METABAT_31_1	0.00508131	0.000727562	0.000857313	0.00114396	0.000751617	0.000846601	0.00138368	0.00046596	0.00461255	0.00889627	0.00912236	0.0124787	0.0126869	0.00718183	0.00310694	0.00140811	0.000371564	0.00574764	0.0432974	0.0194122	0.0236703	0.0163101	0	0.00873827	0.00266962	0.00444989	0.0288592	0.128039	0.0590467	0.170725	0.110848	0.00989487	0.0199435	0.0386446	0.00173101	0.00182979	0	0.00453516	0.0345219	0.0633962	0.00911407	0.0258379
10_20180529_Bin_METABAT_42_1	0	0	0	0	0	0	0	0	0	0	0	0	0	0	0	0	0.000338417	0.00159613	0	0.00648296	0	0	0	0	0	0	0.00239111	0.0071809	0.0102854	0.0101742	0	0.0632024	0.190848	0.284591	0	0	0	0.000506333	0.0240815	0.0171363	0.032389	0.62573
3_20180529_Bin_METABAT_102_1	0	0	0	0	0	0	0	0	0	0	0	0	0	0	0	0.00155419	0.00147115	0.00207089	0	0.00254658	0.00453242	0	0	0	0	0	0.0101855	0.0317151	0.0132574	0.0230885	0.0374736	0.0428284	0.210628	0.0913394	0	0	0	0.00024208	0.00582491	0.00514801	0.0135391	0.0295911
10_20180412_Bin_METABAT_166_1	0	0	0	0	0	0	0	0	0	0	0	0	0	0	0	0	0	0	0	0	0	0	0	0	0	0	0	0	0	0	0	0	0	0	0	0.0535387	0	0	0	0	0	0
10_20180412_Bin_METABAT_53_1	0	0	0	0	0	0	0	0	0	0	0	0	0	0	0	0	0	0	0	0	0	0	0	0	0	0	0	0	0	0	0	0	0	0	0	0.0582083	0	0.00750121	0.00545518	0	0.000238096	0
3_20180319_Bin_METABAT_247_1_1	0.00347192	0.00201583	0.00220515	0.00100828	0.000624877	0	0	0	0	0	0	0.000250971	0.000566481	0.000910104	0.00126716	0.00110056	0.000847316	0.00178798	0.0954113	0.036761	0.0491999	0.0277099	0.00284012	0.00396196	0	0.000920849	0	0.00673381	0.00613486	0.0331096	0.0488352	0.0108997	0.035488	0.0238653	0.000263768	0.00241413	0	8.83966e-05	0.000750935	0.00292875	0.00124586	0.00204878
bin5633_H_metabat2_5	0.00687151	0.0133811	0.0203675	0.0139214	0.0154907	0.0238618	0.0278637	0.0199844	0.0159813	0.0334089	0.0412709	0.0830117	0.125724	0.20382	0.205912	0.190558	0.126921	0.123052	0.00395313	0.0032858	0.0114221	0.00522578	0	0.00259499	0	0.00537776	0.0124672	0.0323842	0.0180549	0.070623	0.139089	0.210604	0.427773	0.230962	0	0.00134184	0	0.00879654	0.0156346	0.0266989	0.152297	0.103105
3_20180529_Bin_METABAT_89_1	0	0	0	0	0	0	0	0	0	0	8.65692e-05	0.00278782	0.00685264	0.0111319	0.0139858	0.0223441	0.02456	0.0304286	0.00510738	0	0	0	0	0	0	0	0	0.00840289	0.0104983	0.0648892	0.107716	0.0752545	0.233945	0.135182	0	0	0	0	0.00182366	0.00650646	0.0194233	0.0289598
10_20180508_Bin_149	0	0	0	0	0	0	0	0	0	0	0	0	0	0	0	0	0	0	0	0	0	0	0	0	0	0	0	0	0	0	0	0	0	0	0	0	0.000774928	0.0368255	0.101162	0.0320294	0	0
3_20180529_Bin_METABAT_38_sub_1	0.00139542	7.43335e-05	0.000206685	0	0	0	0	0	0.000193608	0.000209319	0.000249433	0.000551466	0.00133263	0.00183954	0.00285713	0.0210376	0.0121756	0.0142294	0.0117167	0.0138027	0.00922668	0.00151543	0.00158461	0.000214396	0	1.63634e-05	0.00387346	0.00408098	0.000786371	0.00769204	0.0314623	0.0333226	0.124177	0.0522083	0	0	0	0	0	0.000824525	0.0243546	0.0150855
10_20180522_Bin_141_sub_1	0	0	0	0	0	0	0	0	0	0	0	0	0	0.00463737	0.0163601	0.0690634	0.033037	0.0323364	0	0.000113246	0.00111272	0	0.0024935	0	0	0	0	0	0	0	0.00972625	0.0359712	0.0280836	0.0218417	0	0	0	0	0.021805	0.0323123	1.20816	0.892315
10_20180522_Bin_METABAT_44_1	0	0	0	0	0	0	0	0	0	0	0	0	0	0	0.000817947	0.00677485	0.00375571	0.00893264	0	0	0	0	0	0	0	0	0	0	0	0	0	0.00168976	0.00276283	0.00693311	0	0	0	0	0	0.000777022	0.129394	0.617723
3_20180319_Bin_20180319_Bin_86_sub_1	0.0362787	0.00183634	0.00230737	0.000731827	0.00052206	0.000579398	0.000767683	9.80452e-05	0	0	0	0	0	0	0	0	0	0	0.0728137	0.0173694	0	0.000606407	0	0.000111894	0	0	0	0	0	0	0	0	0	0	0.0113741	0	0	0	0	0	0	0
3_20180319_Bin_METABAT_132_1_1	0.0122073	0.00441466	0.00569249	0.00290037	0.00248118	0.00328078	0.00336349	0.00137663	0.000563567	0.000575431	0.00054511	0.000243253	0.000599631	0.00118738	0.000933511	0	0	0	0.0623656	0.0471709	0.0106049	0.00541624	0	0.00129	0	0.000652306	0	0	0	0.00126084	0.00129494	0	0	0	0.00809057	0.000931751	0	0	0	0	0	0
3_20180319_Bin_METABAT_163_1_1	0.0310008	0.000603469	0.000386462	0.000789101	0.00134353	0.000342218	0.000208377	0.000323402	0.000173168	0	0	0	0	0	0	0	0	0	0.211441	0.165003	0.0476756	0.018498	0.0530938	0.00340656	0.00305884	0.00291818	0	0	0	0	0	0	0	0	0.0716439	0.0231567	0.00114125	0.0235885	0	0	0	0
3_20180319_Bin_METABAT_165_sub_1	0.0396416	0.0103327	0.0156552	0.00727046	0.00621511	0.00420952	0.0047237	0.00289265	0.00347811	0.00342203	0.00342249	0.00626154	0.0112235	0.0118614	0.00943676	0.00898566	0.00403139	0.0306043	0.064544	0.0349573	0.00963898	0.00941819	0	0.00318262	0	0.00138677	0	0.00459244	0.00336434	0.0191347	0.0208583	0.00207453	0.00344623	0.0212885	0.0150451	0.00074872	0	0.000583744	0.000534542	0.00340618	0.0051689	0.00755015
3_20180319_Bin_METABAT_290_1_1	0.0328456	0.00287633	0.00366596	0.000844881	0.000389519	0	0	0	0	0	0	0	0	0	0	0	0	0	0.0833972	0.0272254	0	0.000564541	0	0	0	0	0	0	0	0	0	0	0	0	0.0172066	0	0	0	0	0	0	0
3_20180417_Bin_20180417_Bin_145_1	0.000559421	0.00323518	0.006723	0.00550918	0.00563495	0.0103505	0.0136288	0.0081988	0.00291366	0.00426154	0.00394675	0.000266189	0.000487865	0.000147636	0.000256609	0	0	0	0.00734435	0.0133991	0.0952045	0.0437556	0.00337385	0.0463859	0.0557355	0.0331528	0.0141475	0.00482664	0.00211857	0.00930655	0.0068674	0.000156436	0	0.00116382	0	0.00543958	0.000171945	0.0277405	0	0.000105694	0	0
10_20180426_Bin_METABAT_33	0	0	0	0	0.000321572	0.000723212	0.000728249	0.00152577	0.00256366	0.00198527	0.00156698	0	0	0	0	0	0	0	0	0	0.00295636	0.00402627	0.153711	0.00330275	0.0136981	0.0073809	0.0121488	0.0137425	0.00224998	0.00234873	0	0	0	0	0	0.0352361	0.0080799	0.0703786	0.00893479	0.00156483	0	0
0.2_20180502_Bin_72_1	0.00940105	0.020889	0.0097357	0.00694644	0.0169204	0.00800387	0.00726097	0.0146984	0.00954915	0.0569892	0.00231607	0.00464303	0.00826799	0.00651673	0	0	0.00146108	0.0103501	0.0216973	0.0126242	0.131622	0.075035	0.183702	0.023806	0.0376391	0.0150301	0.123174	0.0217501	0.00724153	0.0180025	0.113049	0	0.0153442	0.0278305	0.00102001	0.0171497	0.00169351	0.0225972	0.0174816	0.0266567	0	0.0260913
3_20180529_Bin_20180529_Bin_57_sub_1	0.000317506	0	0	0	0	0	0	6.4526e-05	0.00134716	0.0012319	0.00145608	0.00765924	0.0154773	0.0159026	0.0104318	0.0265756	0.00942559	0.0148126	0.0122029	0.0960251	0.0444827	0.00363605	0	0.00115766	0.0248776	0.00351311	0.0583415	0.339898	0.0308084	0.137328	1.21304	0.115264	0.598823	0.103453	0	0	0	0	0.00422026	0.0155285	0.0361679	0.00975123
bin5633_A_metabat2_40	0.0797194	0.016323	0.0197946	0.0132158	0.00902114	0.00401305	0.00397275	0.00113044	0.000695012	0.000466522	0.000491862	0.000527729	0.000934847	0.000167	0	0	0	0	0.553668	0.9048	0.279402	0.0807599	0.00295078	0.0121268	0.036613	0.00754389	0.0122898	0.0534245	0.00232996	0.0142312	0.0711066	0	0.0412911	0	0.11998	0.00524133	0	0.000985255	0	0	0	0
bin5633_F_metabat2_115	0.00586774	0.00182283	0.0021719	0.00217517	0.00172027	0.00242507	0.00321454	0.00399196	0.0139793	0.0162847	0.0191677	0.0597606	0.118416	0.131158	0.106902	0.0874199	0.0351108	0.0521025	0.0466887	0.116571	0.0646834	0.0174299	0	0.00697921	0.0602008	0.0190622	0.144828	0.743285	0.157728	0.744926	2.56779	0.296445	0.952841	0.274242	0.00190422	0.000540506	0	0.0027441	0.0291383	0.0913238	0.0952972	0.0334346
