# Supplementary material for: Particle-attached bacteria act as gatekeepers in the decomposition of complex phytoplankton polysaccharides
Source: Microbiome. 2024 Feb 20;12:32. doi: 10.1186/s40168-024-01757-5 (PMC10877868; doi:10.1186/s40168-024-01757-5)
Supplement: Supplementary file 2 — Additional file 1: Supplementary tables. [file 40168_2024_1757_MOESM1_ESM.zip › 40168_2024_1757_MOESM1_ESM/Additional file 1 Supplementary Tables/Table S12.xlsx]

## Sheet: Legend
	Table	Description
	Sheet1	Idetified unique proteins of seven sampled FL metaproteomes
	Sheet2	FL metaproteomes assigned to FL dereplicated MAGs (n=177)
	Sheet3	PA3 and PA10 metaproteomes
	Sheet4	Abdundant expressed CAZyme in the seven FL metaproteomes sampled during the 2018 spring phytoplankton bloom at Helgoland Roads
	Sheet5	Abundant expressed MAGs in the seven FL metaproteomes sampled during the 2018 spring phytoplankton bloom at Helgoland Roads

## Sheet: Sheet1
protein_accession	%BacNWS 2018_03_20	%BacNWS 2018_04_12	%BacNWS 2018_04_17	%BacNWS 2018_04_26	%BacNWS 2018_05_08	%BacNWS 2018_05_22	%BacNWS 2018_05_24
NODE_540_length_59689_cov_74.088295_43|	0	0	0	0	0	0.00824654	0.00648457
NODE_17296_length_6200_cov_42.817553_3|	0	0	0	0	0	0.000340856	0
NODE_860111_length_640_cov_5.949318_1|	0	0	0	0	0	0.00331349	0.00378156
NODE_2161089_length_413_cov_0.863636_1|	0	0.000358365	0	0	0	0	0.000192255
NODE_41324_length_3700_cov_23.457599_1|	0	0	0	0	0	0.000795316	0.00115395
NODE_166476_length_1485_cov_0.878498_2|	0.00120676	0	0	0	0	0	0
NODE_20505_length_5126_cov_10.648130_1|	0	0	0.000516972	0.000458578	0.00623938	0.00303674	0.00279845
NODE_777_length_41888_cov_63.620986_43|	0.00120676	0.000238915	0	0	0	0	0
NODE_34014_length_4325_cov_3.293949_1|	0	0	0	0	0.00023411	0	0
NODE_49_length_122884_cov_14.842502_14|	0.000637463	0	0	0	0.000936442	0.00361919	0.0023823
NODE_971224_length_597_cov_1.470213_1|	0.000853952	0.0012894	0	0.00134518	0	0	0
NODE_2247538_length_432_cov_0.809836_1|	0.000849956	0	0	0	0	0	0
NODE_132632_length_1914_cov_3.456072_1|	0.000424986	0	0	0	0	0	0
NODE_455289_length_974_cov_6.834711_2|	0.00341729	0	0	0	0	0	0
NODE_6359_length_12552_cov_5.496177_6|	0.000424986	0	0	0	0	0	0
NODE_45263_length_3271_cov_2.946247_1|	0.000637463	0.0694527	0.0908608	0.00814066	0.000702331	0	0
NODE_3873_length_17270_cov_11.650178_15|	0	0	0	0	0	0.00170423	0.00199755
NODE_55387_length_2896_cov_12.778259_1|	0	0	0	0.000305719	0.00023411	0.000828373	0
NODE_29649_length_3686_cov_8.336330_2|	0	0.000238915	0.000302692	0.00185437	0.00200673	0.00218245	0.000694193
NODE_8527_length_10338_cov_6.206640_5|	0	0	0	0	0	0.00271955	0.00997842
NODE_15138_length_6935_cov_30.830787_5|	0.019101	0.0128239	0.00740236	0	0.00205143	0	0
NODE_21435_length_4998_cov_19.695956_2|	0	0.000238915	0.0123717	0.0126669	0.000585276	0.000454469	0.000513013
NODE_31966_length_3927_cov_5.104474_2|	0	0	0	0	0.00262846	0	0
NODE_39729_length_3501_cov_3.394487_2|	0	0.000649265	0.00364429	0	0	0	0
NODE_247282_length_1360_cov_7.218978_1|	0.00312716	0	0	0	0	0	0
NODE_74342_length_2628_cov_3.582967_2|	0.00531585	0	0.000841767	0	0	0	0
NODE_1195_length_38979_cov_13.165937_9|	0	0	0	0	0.000585276	0.00124979	0.000865168
NODE_12182_length_8024_cov_22.841206_4|	0.0026982	0	0	0	0	0	0
NODE_2687_length_21737_cov_5.713559_9|	0.0011386	0	0	0	0	0	0
NODE_290_length_64313_cov_9.958309_48|	0.00220105	0	0	0	0	0	0
NODE_546_length_49794_cov_8.667204_22|	0.00163175	0	0	0	0	0	0
NODE_670_length_45249_cov_17.320487_18|	0.00191236	0	0	0	0	0	0
NODE_647_length_45979_cov_15.672773_40|	0.0011386	0	0	0	0.000788998	0	0
NODE_218_length_71581_cov_25.504059_51|	0.00120676	0	0	0	0	0	0
NODE_238_length_69281_cov_8.918139_54|	0.000853952	0	0	0	0	0	0
NODE_1088_length_36153_cov_10.204297_13|	0.000849956	0	0	0	0	0	0
NODE_12064_length_8072_cov_19.445437_1|	0.00127894	0	0	0	0	0	0
NODE_128781_length_1693_cov_3.543423_4|	0.00120676	0	0	0	0	0	0
NODE_1651_length_28823_cov_8.009862_16|	0.000904386	0	0	0	0	0	0
NODE_4832_length_15069_cov_30.029514_9|	0.000424986	0	0	0	0	0	0
NODE_1651_length_28823_cov_8.009862_19|	0.000424986	0	0	0	0	0	0
NODE_546_length_49794_cov_8.667204_21|	0.000424986	0	0	0	0	0	0
NODE_1110_length_35828_cov_17.051987_28|	0.000569302	0	0	0	0	0	0
NODE_550_length_45790_cov_7.274380_11|	0.000853952	0	0.000561178	0	0	0	0
NODE_22006_length_4369_cov_3.591702_2|	0	0.000358365	0	0	0	0	0
NODE_549356_length_881_cov_1.206897_1|	0	0	0	0.00233346	0	0	0
NODE_150054_length_1640_cov_1.604098_1|	0	0	0	0	0.000281293	0	0
NODE_99703_length_2291_cov_1.932994_1|	0	0.000358365	0.00237395	0.00283617	0	0	0
NODE_811289_length_717_cov_1.361017_1|	0	0	0	0	0	0.0147391	0.0327149
NODE_6174_length_13232_cov_18.975658_7|	0	0	0	0	0.00110586	0	0
NODE_2696143_length_394_cov_1.749064_1|	0.0421617	0.0225133	0.0232383	0.010208	0.014596	0.0124689	0.00562948
NODE_5306_length_14746_cov_4.497503_6|	0	0	0	0	0	0.00228885	0.00413461
NODE_596268_length_775_cov_1.024691_1|	0	0.00164776	0	0	0	0	0
NODE_273213_length_1287_cov_6.999138_1|	0	0.00112709	0.00116318	0.00122286	0	0	0
NODE_221712_length_1286_cov_2.522865_1|	0.00537064	0.0030138	0.00187909	0.00131258	0.00023411	0.00039042	0.000192255
NODE_269730_length_1296_cov_6.479897_1|	0.0129965	0.00131402	0	0	0	0	0
NODE_2289925_length_433_cov_1.614379_1|	0	0	0	0.000291691	0	0	0
NODE_2498468_length_398_cov_0.701107_1|	0.000637463	0	0	0	0	0	0
NODE_50_length_121172_cov_26.628940_24|	0	0.000238915	0	0	0	0	0
NODE_4294_length_14017_cov_5.257595_3|	0	0.0245809	0.048058	0.14814	0.0370462	0.0163606	0.0116454
NODE_10169_length_9655_cov_17.698258_4|	0.00149142	0	0	0.000917141	0.000281293	0.0185949	0.0168269
NODE_1755_length_27161_cov_13.876230_15|	0	0	0	0	0	0.000340856	0
NODE_25582_length_4999_cov_6.956486_3|	0.00235086	0.000238915	0.000387721	0	0	0	0
NODE_248047_length_1177_cov_5.864762_2|	0	0	0.000387721	0	0	0	0
NODE_6568_length_12620_cov_5.069239_6|	0.000849956	0	0	0	0.000468221	0	0
NODE_37439_length_3945_cov_3.535883_1|	0	0	0	0	0	0.000454469	0.000480644
NODE_3880_length_17247_cov_5.945561_17|	0	0	0	0	0.00685979	0.000828373	0
NODE_157_length_104660_cov_20.322109_66|	0.00127494	0	0	0	0.0171412	0.00999505	0.00561955
NODE_1201_length_36878_cov_12.052053_24|	0	0	0	0	0	0.00255122	0.00183676
NODE_13289_length_8529_cov_7.827184_7|	0	0	0	0	0	0.00152659	0.00478545
NODE_107277_length_2017_cov_9.883598_1|	0	0	0	0	0	0.0156667	0.0125851
NODE_2250_length_20074_cov_4.112047_17|	0	0	0.000258486	0	0	0	0
NODE_224806_length_1275_cov_2.546167_1|	0	0	0	0	0	0.00431947	0.00240373
NODE_132430_length_1733_cov_1.288917_1|	0	0	0	0	0	0.000227227	0
NODE_499102_length_927_cov_1.542500_1|	0.000424986	0	0	0	0	0	0
NODE_989_length_46467_cov_13.627536_35|	0.000853952	0	0	0	0	0.0195254	0.0107795
NODE_1793_length_29275_cov_6.007754_10|	0	0	0.00607429	0	0.0147579	0	0
NODE_60222_length_2625_cov_1.617294_3|	0	0	0.000258486	0	0	0	0
NODE_653106_length_794_cov_1.814093_1|	0	0	0	0	0	0.00110518	0
NODE_141839_length_1728_cov_1.596502_1|	0	0	0.00594513	0	0.0245178	0	0
NODE_12292_length_8349_cov_4.158112_1|	0	0	0.00594513	0	0.00725736	0	0
NODE_789_length_41671_cov_48.089014_27|	0	0	0	0	0	0.00318124	0
NODE_50_length_121172_cov_26.628940_75|	0	0.000649265	0.000516972	0	0	0	0
NODE_4787_length_15353_cov_6.916853_16|	0	0	0	0	0.000281293	0	0
NODE_50_length_121172_cov_26.628940_83|	0	0.00730418	0.0115357	0.000305719	0	0	0
NODE_12252_length_8517_cov_3.910131_5|	0.000637463	0	0.000302692	0.000291691	0	0.000681696	0.000672914
NODE_9518_length_8948_cov_142.651173_5|	0	0	0	0	0.00606306	0	0
NODE_30377_length_4785_cov_1.462860_5|	0.00135657	0	0	0	0	0	0
NODE_61187_length_2806_cov_21.424412_2|	0	0	0	0	0.00191415	0	0
NODE_272682_length_1116_cov_1.994944_1|	0	0	0.00129241	0	0	0	0
NODE_29204_length_4307_cov_4.494737_3|	0	0	0	0	0	0.00147703	0
NODE_118021_length_1902_cov_2.420845_2|	0	0	0	0	0	0	0.000213839
NODE_22_length_160509_cov_19.014671_132|	0.00177607	0	0	0	0	0	0
NODE_37757_length_3676_cov_2.291350_2|	0	0	0	0	0.0012465	0	0
NODE_1058_length_42765_cov_14.633871_21|	0	0	0	0	0	0.000340856	0
NODE_6243_length_12713_cov_54.750834_2|	0.000853952	0	0	0	0	0	0
NODE_205955_length_1369_cov_2.892110_1|	0	0	0	0	0	0	0.000192255
NODE_9466_length_9551_cov_18.442487_3|	0.000424986	0	0	0	0	0	0
NODE_825_length_35740_cov_25.972959_25|	0	0	0.000755271	0	0	0	0
NODE_126567_length_1898_cov_5.477696_1|	0	0	0	0	0.00023411	0	0
NODE_4116_length_15174_cov_7.658802_14|	0	0	0.000258486	0	0	0	0
NODE_12944_length_8086_cov_5.058550_3|	0	0	0	0	0.000315596	0	0
NODE_92_length_98628_cov_31.204455_2|	0.0129367	0	0	0	0	0	0
NODE_1013_length_37346_cov_32.043446_23|	0.0039376	0	0	0	0	0	0
NODE_92_length_98628_cov_31.204455_3|	0.00552446	0	0	0	0	0	0
NODE_50_length_121172_cov_26.628940_41|	0	0.000486949	0.00235184	0	0	0	0
NODE_3158_length_16714_cov_16.823657_1|	0.140407	0.0172156	0.00122949	0	0	0	0
NODE_43274_length_3369_cov_5.065392_2|	0.015248	0.00329193	0.000387721	0	0	0	0
NODE_4422_length_15929_cov_55.523288_10|	0.054886	0.00237362	0	0	0	0	0
NODE_33820_length_3939_cov_3.337880_2|	0.0019164	0	0	0	0	0	0
NODE_32557_length_4222_cov_5.488400_1|	0.000849956	0	0	0	0	0	0
NODE_1041369_length_576_cov_2.115813_1|	0.000637463	0	0	0	0	0	0
NODE_16945_length_6142_cov_3.899917_1|	0.00737262	0.00152831	0.000258486	0	0	0	0
NODE_16642_length_6508_cov_3.717756_1|	0.00127494	0.000358365	0	0	0	0	0
NODE_2780_length_23691_cov_265.646028_19|	0	0	0	0	0	0.00812348	0.0132476
NODE_11274_length_6544_cov_5.854917_3|	0.000849956	0	0	0	0	0	0
NODE_4428_length_15114_cov_46.669981_5|	0	0	0	0	0	0	0.0017733
NODE_2119_length_25217_cov_34.374452_24|	0	0	0	0	0	0	0.000608706
NODE_40655_length_3700_cov_28.811083_3|	0.0144702	0.00739395	0.0051322	0.00122286	0.00385783	0.0282335	0.0261746
NODE_956_length_38314_cov_55.974127_5|	0	0	0	0	0	0.000227227	0.000192255
NODE_4145_length_16618_cov_3.496635_14|	0	0.000682997	0	0	0	0	0
NODE_13808_length_7368_cov_3.283386_4|	0.000424986	0	0	0	0	0	0
NODE_2411326_length_434_cov_1.583062_1|	0	0.00164776	0	0	0	0	0
NODE_27983_length_3814_cov_3.576349_1|	0	0	0.00248108	0	0	0	0
NODE_18222_length_5517_cov_6.383859_2|	0.0100885	0	0	0	0	0	0
NODE_95974_length_2282_cov_3.156381_1|	0.0113986	0.000597279	0.000258486	0	0	0	0
NODE_319224_length_1181_cov_47.962049_1|	0.0147726	0.00440476	0.00140295	0	0	0	0
NODE_85933_length_2424_cov_2.904223_1|	0.0029749	0	0	0	0	0	0
NODE_205964_length_1301_cov_4.618399_2|	0.00256178	0	0	0	0	0	0
NODE_16792_length_6471_cov_23.210120_6|	0.00418956	0	0	0	0	0	0
NODE_12585_length_7855_cov_23.804218_5|	0.0029749	0	0	0	0	0	0
NODE_7755_length_10568_cov_7.632411_9|	0.00339989	0	0	0	0	0	0
NODE_1003_length_37518_cov_26.065684_28|	0.00395931	0.000238915	0	0	0	0	0
NODE_18906_length_5576_cov_4.343549_2|	0.0024857	0	0	0	0	0	0
NODE_6213_length_12760_cov_16.169398_9|	0.000569302	0	0	0	0	0	0
NODE_1534_length_29942_cov_21.177394_7|	0.000849956	0	0	0	0	0	0
NODE_275570_length_1155_cov_2.778210_1|	0.000637463	0	0	0	0	0	0
NODE_2012951_length_437_cov_1.764516_1|	0.000637463	0	0	0	0	0	0
NODE_3081_length_18338_cov_8.566086_21|	0.000994288	0	0	0	0	0	0
NODE_152124_length_1778_cov_2.422168_1|	0.00127494	0	0	0	0	0	0
NODE_61815_length_2583_cov_3.947883_3|	0.000424986	0	0	0	0	0	0
NODE_12195_length_8019_cov_32.024202_4|	0.000637463	0	0	0	0	0	0
NODE_12918_length_7708_cov_24.705844_5|	0.000569302	0	0	0	0	0	0
NODE_1283_length_33294_cov_27.231013_31|	0.000569302	0	0	0	0	0	0
NODE_5026_length_14665_cov_23.155111_8|	0.000569302	0	0	0	0	0	0
NODE_21644_length_5445_cov_25.795788_3|	0.000637463	0	0	0	0	0	0
NODE_15390_length_6860_cov_25.995841_12|	0.000637463	0	0	0	0	0	0
NODE_2908_length_20813_cov_25.940636_13|	0.000424986	0	0	0	0	0	0
NODE_14217_length_7235_cov_22.140264_2|	0.000424986	0	0	0	0	0	0
NODE_1003_length_37518_cov_26.065684_18|	0.000637463	0	0	0	0	0	0
NODE_48400_length_3348_cov_12.396461_5|	0.000424986	0	0	0	0	0	0
NODE_3580_length_18341_cov_20.912430_9|	0.00148743	0	0	0	0	0	0
NODE_3486_length_18660_cov_11.406248_5|	0.000853952	0	0	0	0	0	0
NODE_3571210_length_410_cov_0.816254_1|	0.000637463	0	0	0	0	0	0
NODE_1786810_length_511_cov_0.630208_1|	0	0	0	0	0	0	0.000961303
NODE_9746_length_9359_cov_11.460572_2|	0.000569302	0	0	0	0	0	0
NODE_28_length_169619_cov_7.435324_47|	0	0	0	0	0	0.00232913	0
NODE_3923_length_17253_cov_18.542859_12|	0.0031232	0.00167236	0	0.00422938	0	0	0
NODE_83041_length_2471_cov_7.645478_2|	0.00964592	0	0	0	0	0	0
NODE_960_length_38233_cov_15.839658_41|	0.00148743	0	0	0	0	0	0
NODE_34986_length_4044_cov_16.422517_5|	0.000637463	0	0	0	0	0	0
NODE_1231307_length_528_cov_1.501247_1|	0.000424986	0	0	0	0	0	0
NODE_1534_length_29942_cov_21.177394_14|	0.000424986	0	0	0	0	0	0
NODE_77976_length_2360_cov_2.464845_1|	0.000424986	0	0	0	0	0	0
NODE_2320_length_23959_cov_11.583879_21|	0.000424986	0	0	0	0	0	0
NODE_1013926_length_584_cov_1.518600_1|	0.000637463	0	0	0	0	0	0
NODE_167610_length_1479_cov_1.985947_2|	0.000569302	0	0	0	0	0	0
NODE_23013_length_5237_cov_17.209198_2|	0.000424986	0	0	0	0	0	0
NODE_2336650_length_431_cov_0.812500_1|	0.000424986	0	0	0	0	0	0
NODE_361761_length_995_cov_2.054147_1|	0.00106245	0.000324633	0	0	0	0	0
NODE_85971_length_2423_cov_6.252613_2|	0.000853952	0	0	0	0	0	0
NODE_1721016_length_430_cov_0.815182_1|	0.000637463	0	0	0	0	0	0
NODE_2539_length_22695_cov_30.630539_20|	0.00683055	0	0	0	0	0	0
NODE_2740_length_21523_cov_21.178538_22|	0.000569302	0	0	0	0	0	0
NODE_590_length_47984_cov_24.551518_50|	0.000424986	0	0	0	0	0	0
NODE_1108093_length_601_cov_1.383966_1|	0.000994288	0.000238915	0	0	0	0	0
NODE_244791_length_1368_cov_3.003223_2|	0.000424986	0	0	0	0	0	0
NODE_88045_length_2391_cov_15.368816_5|	0.000424986	0	0	0	0	0	0
NODE_16949_length_6429_cov_8.873691_10|	0.00241355	0.000324633	0	0	0	0	0
NODE_819_length_40845_cov_25.192961_20|	0.000849956	0	0	0	0	0	0
NODE_1581515_length_490_cov_0.677686_2|	0.00191236	0	0	0	0	0	0
NODE_1792_length_27502_cov_16.137059_10|	0.000994288	0	0	0	0	0	0
NODE_197752_length_1538_cov_28.577605_2|	0.00170391	0	0	0	0	0	0
NODE_819_length_40845_cov_25.192961_25|	0.00127494	0	0	0	0	0	0
NODE_388040_length_963_cov_0.984450_1|	0.000424986	0	0	0	0	0	0
NODE_202094_length_1315_cov_2.234848_2|	0.000994288	0	0	0	0	0	0
NODE_2034_length_25755_cov_19.821328_26|	0.00141926	0	0	0	0	0	0
NODE_4952_length_14818_cov_17.589340_5|	0.000637463	0	0	0	0	0	0
NODE_69105_length_2737_cov_8.289655_1|	0.000994288	0	0	0	0	0	0
NODE_5122_length_14500_cov_29.500035_17|	0.000569302	0	0	0	0	0	0
NODE_2034_length_25755_cov_19.821328_30|	0.000569302	0	0	0	0	0	0
NODE_2539_length_22695_cov_30.630539_21|	0.000424986	0	0	0	0	0	0
NODE_711237_length_735_cov_0.843750_2|	0.00483898	0.000955659	0.000454046	0	0	0	0
NODE_38800_length_3806_cov_5.528133_2|	0.000849956	0	0	0	0	0	0
NODE_86720_length_2411_cov_4.969352_2|	0.00147369	0	0	0	0	0	0
NODE_1856_length_26939_cov_19.018984_8|	0.00234139	0	0	0	0	0	0
NODE_2527_length_22780_cov_61.180859_3|	0.0601149	0.0489851	0.0603463	0.0462037	0.0246783	0.0272916	0.0287392
NODE_36680_length_3548_cov_11.310436_6|	0.00504899	0.00631276	0.0082538	0.0100828	0.00391569	0.00421102	0.005962
NODE_7905_length_10858_cov_7.731712_10|	0.00170391	0.00122682	0.00153071	0	0.00023411	0	0
NODE_285_length_64699_cov_12.721814_49|	0.00218332	0.000682997	0.000302692	0	0	0	0
NODE_303909_length_1050_cov_10.886241_1|	0.000904386	0.00196878	0.000690413	0.000291691	0.00023411	0.000307799	0.00101451
NODE_3035949_length_392_cov_0.935849_1|	0	0	0	0	0.000281293	0	0.000213549
NODE_208592_length_1298_cov_2.707088_2|	0.000424986	0.000682997	0.00142505	0.000291691	0.000473402	0.00198105	0.00207248
NODE_191953_length_1354_cov_1.977180_1|	0.000637463	0	0	0	0	0	0
NODE_20311_length_5689_cov_8.656059_2|	0.00262604	0	0	0	0	0	0
NODE_1685_length_28502_cov_14.467559_16|	0.00175434	0	0	0	0	0	0
NODE_3117229_length_404_cov_1.787004_1|	0.000994288	0	0	0	0	0	0
NODE_31680_length_3555_cov_3.091307_1|	0.000637463	0	0	0	0	0	0
NODE_26637_length_4329_cov_7.931461_2|	0.000637463	0	0	0	0	0	0
NODE_17408_length_6030_cov_12.060647_5|	0.00324173	0	0	0	0	0	0
NODE_2360_length_23686_cov_14.794898_16|	0.0304947	0.00197239	0.000258486	0	0	0	0
NODE_283695_length_1246_cov_2.866845_1|	0	0	0.00140295	0.000611438	0	0	0.000320759
NODE_25369_length_4931_cov_8.912365_5|	0.00338605	0	0	0	0	0	0
NODE_279668_length_1229_cov_1.717786_1|	0	0	0	0	0	0.000227227	0
NODE_4025_length_16925_cov_14.919752_2|	0.00408192	0.000358365	0	0	0	0	0
NODE_49939_length_3030_cov_3.861523_2|	0.000849956	0	0	0	0	0	0
NODE_169986_length_1447_cov_3.913636_4|	0.00132937	0	0	0	0	0	0
NODE_17840_length_6212_cov_15.530320_6|	0.000424986	0	0	0	0	0	0
NODE_5536_length_12455_cov_9.069598_13|	0.000904386	0	0	0	0	0	0
NODE_566394_length_829_cov_0.817664_1|	0.00220653	0	0	0	0	0	0
NODE_95349_length_2290_cov_2.815534_2|	0.000637463	0	0	0	0	0	0
NODE_407732_length_1034_cov_2.661521_1|	0.00169994	0	0	0	0	0	0
NODE_47337_length_3376_cov_3.653432_1|	0.179514	0.191134	0.170213	0.161186	0.198178	0.103664	0.055701
NODE_212288_length_1432_cov_2.711111_1|	0.00260433	0.00926604	0.00502515	0.0090349	0.0102608	0.0020451	0.00134581
NODE_177637_length_1609_cov_2.066802_1|	0.0174842	0.0210218	0.0153848	0.0185142	0.026278	0.00828671	0.0109377
NODE_72843_length_2299_cov_2.415285_1|	0.0209928	0.0156571	0.00942937	0.0123567	0.0287928	0.0150438	0.0107677
NODE_1498780_length_536_cov_0.892421_1|	0.0162478	0.0220991	0.0192702	0.00705798	0	0.00682515	0
NODE_96201_length_2291_cov_1.622921_1|	0.00199248	0.0081285	0.0180931	0.0145591	0.00873659	0.00674373	0.00500019
NODE_89021_length_2259_cov_3.015947_1|	0.00746255	0.0189763	0.0199708	0.0187724	0.0190747	0.0100148	0.00153801
NODE_566090_length_829_cov_1.179487_1|	0.000569302	0.000358365	0	0.00189592	0	0	0.000576779
NODE_349000_length_1111_cov_1.530488_1|	0.0358787	0.0230796	0.0202552	0.0272772	0.0298708	0.0216386	0.0188141
NODE_216796_length_1346_cov_0.991797_1|	0	0.000358365	0	0	0	0	0
NODE_91092_length_2194_cov_2.429124_1|	0	0.000955659	0	0.00285515	0.00411764	0.00332075	0.00330171
NODE_524428_length_887_cov_4.992105_1|	0	0.00169063	0.00225527	0.00255656	0.00196473	0.00482357	0.00597182
NODE_3663230_length_384_cov_0.739300_1|	0	0.00120369	0	0	0.000468221	0.000227227	0.00369643
NODE_96820_length_2219_cov_1.588432_2|	0	0.000563547	0	0	0	0	0
NODE_2699434_length_394_cov_0.951311_1|	0	0	0	0.0021741	0	0.000828364	0.00132464
NODE_2795887_length_380_cov_1.656126_1|	0	0	0	0	0	0.00121879	0.00138898
NODE_5284_length_15203_cov_6.065269_5|	0	0.000725864	0	0	0	0	0
NODE_262246_length_1234_cov_1.253839_1|	0	0.000486949	0.00572995	0	0	0	0
NODE_403541_length_943_cov_1.328431_1|	0	0	0.00103393	0.00145842	0	0	0
NODE_505578_length_921_cov_1.022670_1|	0	0.00100763	0	0	0	0	0
NODE_1762796_length_427_cov_0.823333_1|	0	0	0	0	0	0	0.000213549
NODE_2394881_length_401_cov_0.613139_1|	0	0.000324633	0	0	0	0	0
NODE_352644_length_1059_cov_1.386266_1|	0	0.00409801	0.003777	0.0031539	0.00754321	0	0
NODE_823723_length_709_cov_2.347079_1|	0	0	0.000258486	0	0	0	0
NODE_3484070_length_380_cov_0.833992_1|	0	0.00203992	0.00209336	0	0	0	0
NODE_874026_length_631_cov_1.438492_1|	0	0	0	0	0.000549707	0	0
NODE_444041_length_854_cov_2.484182_1|	0.00692446	0.00527685	0.00228745	0.00134766	0	0.000307799	0
NODE_673374_length_682_cov_1.637838_1|	0	0.000238915	0.000387721	0.000291691	0	0	0
NODE_2265066_length_419_cov_0.849315_1|	0	0.000238915	0.000454046	0.000743247	0.000824568	0.000731276	0.00195493
NODE_916726_length_580_cov_1.315673_1|	0	0.00341138	0.00271752	0.000750269	0	0	0
NODE_405873_length_988_cov_2.110337_2|	0	0.00181008	0.00207126	0.00462335	0	0	0
NODE_507383_length_783_cov_1.550305_1|	0	0	0.000258486	0	0	0	0
NODE_2205708_length_438_cov_0.794212_1|	0	0.000238915	0.000712532	0.000305719	0.0017619	0.000762268	0.000213549
NODE_3445893_length_414_cov_0.857143_1|	0	0	0	0.000458578	0	0	0
NODE_246378_length_1282_cov_1.064069_1|	0	0.000238915	0.000605384	0.00165337	0	0	0
NODE_1548266_length_495_cov_1.342391_1|	0	0	0	0	0.00023411	0.000908945	0.000192255
NODE_220972_length_1313_cov_1.919056_1|	0.00127494	0	0	0	0	0	0
NODE_131056_length_1889_cov_1.940409_2|	0	0	0.000387721	0	0.000585276	0	0
NODE_241150_length_1242_cov_1.589238_1|	0	0	0	0.00116675	0	0	0
NODE_156068_length_1829_cov_1.644536_4|	0	0.000486949	0	0	0.00169632	0	0
NODE_807703_length_641_cov_0.743191_1|	0.0011386	0.000486949	0	0	0	0	0
NODE_381561_length_956_cov_1.199035_1|	0	0.000238915	0	0	0	0	0
NODE_1129992_length_522_cov_0.926582_1|	0	0.000486949	0	0	0	0	0
NODE_93619_length_2195_cov_2.365087_1|	0	0	0	0	0.000596889	0	0
NODE_57018_length_3209_cov_3.678456_3|	0	0.000597279	0	0	0	0	0
NODE_1043917_length_581_cov_1.090308_1|	0	0.000845313	0.000258486	0	0.000281293	0	0
NODE_564248_length_853_cov_0.652893_2|	0	0	0	0	0.00103079	0	0
NODE_55922_length_3336_cov_3.967591_2|	0	0	0	0	0.00023411	0	0
NODE_288352_length_1295_cov_2.075342_2|	0	0	0.000454046	0	0	0	0
NODE_93743_length_2291_cov_1.664972_1|	0	0	0	0	0.00107797	0	0
NODE_632790_length_702_cov_1.280000_1|	0	0	0	0	0	0	0.000213839
NODE_468994_length_944_cov_0.853121_1|	0	0	0	0	0.000895334	0	0
NODE_1387734_length_556_cov_0.433566_1|	0	0	0	0	0.000468221	0	0
NODE_73168_length_2829_cov_2.608438_1|	0	0.000238915	0	0	0	0	0
NODE_586707_length_838_cov_1.482419_1|	0	0	0.000258486	0	0	0	0
NODE_852777_length_698_cov_1.047285_1|	0.00725553	0.00239675	0.000454046	0	0	0	0
NODE_2907_length_23080_cov_32.411754_15|	0	0	0	0	0	0	0.000288389
NODE_36808_length_3734_cov_17.709177_3|	0	0	0	0	0	0	0.000213549
NODE_2986_length_20499_cov_3.733409_3|	0	0.000324633	0	0	0	0	0
NODE_1111562_length_610_cov_0.929607_1|	0.000424986	0	0	0	0	0	0
NODE_21315_length_4997_cov_3.316222_4|	0.00198856	0.000324633	0	0	0	0.000648655	0.000320759
NODE_115554_length_2016_cov_4.781366_1|	0	0	0.000454046	0	0	0	0
NODE_1473_length_30566_cov_20.883373_15|	0.0703979	0.028085	0.0124403	0.00890003	0.0347835	0.0171787	0.0153942
NODE_87967_length_2239_cov_4.240530_1|	0.000849956	0.00112709	0	0	0.00687683	0.00630562	0.00584416
NODE_49612_length_2947_cov_4.923404_1|	0	0	0.00302022	0.00131258	0.0101936	0.00953245	0.0122852
NODE_1480432_length_480_cov_1.048159_1|	0	0.00479021	0	0	0	0	0
NODE_458531_length_939_cov_1.980296_1|	0	0	0	0	0	0.004935	0.000608706
NODE_1127109_length_541_cov_0.664251_1|	0	0.00155297	0.000605384	0	0	0	0
NODE_25700_length_4888_cov_14.691241_3|	0.00170391	0	0	0	0.000473402	0.000307799	0.000405804
NODE_9049_length_9868_cov_38.924546_8|	0	0	0	0	0.000983624	0.000487517	0.000801403
NODE_143116_length_1596_cov_2.122532_1|	0.00374682	0	0	0	0	0	0
NODE_464834_length_963_cov_23.729665_2|	0	0.000682997	0	0	0	0	0
NODE_1360153_length_507_cov_1.300000_2|	0	0	0	0	0	0.000844889	0
NODE_379569_length_1019_cov_1.673767_2|	0	0	0.000775443	0	0	0	0
NODE_215724_length_1525_cov_1.213162_2|	0	0	0.000516972	0	0	0	0
NODE_909_length_39112_cov_17.234090_8|	0.000849956	0	0	0	0	0	0
NODE_863822_length_677_cov_3.972727_1|	0	0.000324633	0	0	0	0	0
NODE_302274_length_1217_cov_15.555046_2|	0	0.000238915	0	0	0	0	0
NODE_4484_length_12642_cov_5.424690_1|	0	0	0	0	0.000315596	0	0
NODE_90098_length_2249_cov_22.309614_1|	0	0	0	0	0.00023411	0.000454469	0.000694193
NODE_1700756_length_523_cov_1.747475_1|	0	0	0.00116318	0	0	0	0
NODE_190499_length_1571_cov_1.833795_3|	0.000637463	0	0	0	0	0.000568089	0.000427099
NODE_2815_length_21167_cov_22.244629_8|	0.000424986	0.000324633	0	0	0.00152136	0.00106283	0.00103638
NODE_27122_length_4338_cov_5.021848_3|	0.0587365	0.0140419	0.00620747	0.00299355	0.0138543	0.0135317	0.00962585
NODE_225270_length_1432_cov_1.306513_1|	0	0	0	0.000305719	0	0	0
NODE_1364554_length_582_cov_1.287912_1|	0.000424986	0	0	0	0	0	0
NODE_117_length_90972_cov_42.530035_5|	0.00945652	0.00192954	0	0	0	0.000227227	0
NODE_21427_length_5479_cov_148.688528_2|	0.00453849	0.00243051	0	0	0	0	0
NODE_5465_length_13873_cov_82.569838_4|	0.0632384	0.0306504	0.0111783	0.00247033	0	0.00110312	0.000961986
NODE_1796_length_27468_cov_168.916280_29|	0.0459149	0.016019	0.00742553	0.00106051	0	0.000461683	0.000320759
NODE_30076_length_4437_cov_28.167053_5|	0.00967863	0.00452791	0.000712532	0	0	0	0
NODE_7960_length_10811_cov_42.349495_9|	0.000637463	0.000748986	0	0	0	0	0
NODE_117_length_90972_cov_42.530035_48|	0.00232364	0	0	0	0	0	0
NODE_117_length_90972_cov_42.530035_7|	0.00205674	0.000845313	0.000258486	0	0	0	0
NODE_15280_length_6129_cov_87.094469_5|	0.0019164	0.000358365	0	0	0	0	0
NODE_3298_length_19345_cov_172.616661_21|	0.000424986	0	0	0	0	0	0
NODE_1528853_length_498_cov_1.576819_1|	0.000569302	0	0	0	0	0	0
NODE_24912_length_4991_cov_159.790296_5|	0.000994288	0	0	0	0	0	0
NODE_23873_length_5120_cov_10.232325_4|	0.00132937	0	0	0	0	0	0
NODE_14207_length_7238_cov_182.407256_3|	0.0369681	0.0159599	0.00486753	0	0	0	0.000192255
NODE_1583_length_24951_cov_15.658999_9|	0.00277035	0.000238915	0	0	0	0	0
NODE_127727_length_1806_cov_1.410959_1|	0.00792422	0.000964778	0	0	0	0	0
NODE_117_length_90972_cov_42.530035_49|	0.0260513	0.00514487	0	0	0	0	0
NODE_387_length_50916_cov_124.513655_1|	0.000637463	0	0	0	0	0	0
NODE_780595_length_628_cov_4.163673_1|	0.000637463	0	0	0	0	0	0
NODE_4191_length_15618_cov_91.802595_11|	0.000424986	0	0	0	0	0	0
NODE_5997_length_13055_cov_145.615486_12|	0.0238903	0.00756836	0.000387721	0	0	0	0
NODE_117_length_90972_cov_42.530035_17|	0.000569302	0.00047783	0	0	0	0	0
NODE_54220_length_3140_cov_7.225025_3|	0.00673948	0.00131402	0	0	0	0	0
NODE_246_length_68369_cov_38.918305_75|	0.000637463	0	0	0	0	0	0
NODE_621_length_46722_cov_171.834575_23|	0.00521655	0.00116993	0	0	0	0	0
NODE_2849_length_17131_cov_16.431075_3|	0.00355215	0.00104138	0	0	0	0	0
NODE_117_length_90972_cov_42.530035_24|	0.00253614	0.000324633	0	0	0	0	0
NODE_166_length_80402_cov_46.695609_8|	0.00284799	0	0	0	0	0	0
NODE_117_length_90972_cov_42.530035_3|	0	0.000597279	0	0	0	0	0
NODE_621_length_46722_cov_171.834575_30|	0.000853952	0.0015943	0	0	0	0	0
NODE_113772_length_2081_cov_330.977994_3|	0	0.000802462	0.000258486	0	0	0	0
NODE_621_length_46722_cov_171.834575_33|	0.00106245	0.000358365	0	0	0	0	0
NODE_246_length_68369_cov_38.918305_52|	0.00175434	0	0	0	0	0	0
NODE_265869_length_1306_cov_24.114504_1|	0.000904386	0	0	0	0	0	0
NODE_550_length_49613_cov_184.408035_6|	0.000424986	0	0	0	0	0	0
NODE_1094880_length_530_cov_1.709677_1|	0	0	0	0	0	0	0.0015058
NODE_2815_length_21167_cov_22.244629_1|	0.00263551	0.000324633	0	0	0.00148061	0.000925446	0.000747857
NODE_47470_length_3163_cov_5.248682_2|	0.00348546	0.00100763	0	0	0.00117145	0.00120226	0.0020303
NODE_23611_length_4977_cov_6.337320_6|	0.00777991	0.00145171	0.000302692	0.00044907	0.00421418	0.00241691	0.00229739
NODE_1263_length_33661_cov_16.400161_6|	0.00412692	0	0.000302692	0	0.00114785	0.00103907	0.0011003
NODE_1016_length_37251_cov_5.099693_37|	0.0025539	0	0	0	0	0	0
NODE_4982_length_14758_cov_21.396487_6|	0	0	0	0	0	0	0.000192255
NODE_1263_length_33661_cov_16.400161_5|	0.00941175	0.00157116	0	0	0.00192094	0.00039042	0.001239
NODE_1787933_length_475_cov_0.994253_1|	0	0	0	0	0	0.000307799	0
NODE_77058_length_2273_cov_1.670550_2|	0.000424986	0.000324633	0.000258486	0	0.000515403	0	0
NODE_627357_length_731_cov_1.357616_1|	0.00277583	0.0015943	0.000690413	0	0.000878166	0.00026029	0
NODE_1955_length_26274_cov_16.244846_13|	0.00657321	0.00112347	0	0	0.00137427	0.00145325	0.00112172
NODE_1085797_length_533_cov_0.603448_1|	0.000424986	0	0	0	0	0	0
NODE_22409_length_5323_cov_34.797152_3|	0	0	0	0	0.000351166	0.00139645	0.000320316
NODE_389043_length_1061_cov_1.874732_1|	0.000637463	0.000238915	0.000302692	0	0	0	0
NODE_427943_length_857_cov_0.936986_1|	0.00220105	0	0	0	0	0	0
NODE_24048_length_5097_cov_41.648290_1|	0	0	0	0	0.000351166	0.000227227	0.000192255
NODE_4659_length_15390_cov_43.344100_11|	0	0	0	0	0	0	0.000213549
NODE_1800355_length_437_cov_0.870968_1|	0.000849956	0	0	0	0	0	0
NODE_14846_length_6239_cov_4.080988_1|	0.000424986	0	0	0	0	0	0
NODE_27904_length_4647_cov_11.424779_2|	0.00127894	0	0	0	0.000351166	0.00026029	0.000213839
NODE_2815_length_21167_cov_22.244629_16|	0	0	0	0	0	0.000227227	0
NODE_81042_length_2505_cov_2.115643_2|	0	0	0	0	0.00229446	0.000958503	0.000812202
NODE_33837_length_3938_cov_2.587772_3|	0	0	0	0	0.000596889	0.000227227	0.000192255
NODE_279582_length_1146_cov_1.604514_1|	0.00148743	0.000725864	0.00112236	0	0	0	0
NODE_191855_length_1354_cov_3.937245_1|	0.00409568	0	0	0	0	0.00026029	0
NODE_2998003_length_400_cov_0.901099_1|	0.000637463	0	0	0	0.00023411	0.000227227	0.000192255
NODE_3248275_length_400_cov_0.776557_2|	0.00263151	0	0	0	0	0	0
NODE_429779_length_908_cov_1.386684_2|	0	0	0	0.00218772	0	0	0
NODE_101661_length_1935_cov_5.112832_1|	0	0	0	0	0	0	0.000320316
NODE_3498808_length_405_cov_0.446043_1|	0	0	0	0	0.000315596	0	0
NODE_268298_length_1121_cov_1.198189_1|	0.000637463	0	0	0	0	0	0
NODE_2959_length_20608_cov_15.318930_8|	0.00120676	0	0	0	0.000351166	0.000454469	0.000288389
NODE_779466_length_704_cov_1.126516_1|	0.000424986	0	0	0	0.00023411	0	0.000406094
NODE_4083_length_16793_cov_10.202208_10|	0.0156987	0.0102953	0.011296	0.0162323	0.0113779	0.0299657	0.0391761
NODE_1791_length_27512_cov_14.437612_18|	0.0019164	0	0	0	0.000281293	0	0
NODE_1473_length_30566_cov_20.883373_3|	0.0041135	0	0	0	0.00100721	0.000454469	0.000865168
NODE_27985_length_4571_cov_4.270702_4|	0	0	0	0	0	0.000227227	0
NODE_15038_length_6963_cov_9.664277_4|	0	0	0	0	0	0	0.000192255
NODE_251324_length_1297_cov_2.925641_1|	0	0	0	0	0.00541998	0.00365224	0.00667684
NODE_12_length_176920_cov_16.343798_117|	0.00571766	0.00171376	0.000712532	0.000743247	0.00338195	0.00325458	0.00327999
NODE_153363_length_1557_cov_1.294406_1|	0.0110489	0.00245022	0.00222261	0	0	0	0
NODE_8047_length_10733_cov_15.521120_6|	0.00127494	0	0	0	0.000281293	0	0.000320316
NODE_898_length_39213_cov_20.471192_13|	0.00443474	0.000324633	0	0	0.000913736	0.000454469	0.000705283
NODE_246612_length_1273_cov_2.037522_1|	0	0	0	0	0	0	0.000213549
NODE_172438_length_1660_cov_2.445532_1|	0.00412288	0	0	0	0	0	0
NODE_55697_length_2822_cov_1.641187_3|	0.00149142	0.000238915	0	0	0	0	0
NODE_909_length_39112_cov_17.234090_28|	0.00106245	0	0	0	0	0	0
NODE_38198_length_3648_cov_4.079239_2|	0	0	0	0	0	0	0.000213549
NODE_12467_length_7906_cov_15.549299_5|	0.000424986	0	0	0	0	0	0
NODE_5242_length_14266_cov_4.678832_8|	0.00106245	0	0	0	0	0	0
NODE_1263_length_33661_cov_16.400161_37|	0.0136613	0.00478291	0.00136065	0.00118983	0.00629675	0.00388661	0.00547087
NODE_510_length_50958_cov_5.953670_24|	0.000569302	0	0	0	0	0	0
NODE_21476_length_4427_cov_1.618140_1|	0	0	0	0	0.00221814	0.00124979	0.00313045
NODE_1263_length_33661_cov_16.400161_12|	0.00324577	0	0	0	0.00152779	0.00039042	0.00080096
NODE_99707_length_2291_cov_1.788355_2|	0.00175434	0.000324633	0	0	0.000913736	0.000861421	0.000192255
NODE_743_length_42863_cov_16.626685_15|	0.000424986	0	0	0	0.00023411	0	0
NODE_572684_length_784_cov_0.983257_1|	0.000569302	0	0	0	0	0	0
NODE_152801_length_1605_cov_1.548038_1|	0	0	0	0	0	0.000340856	0.000704841
NODE_83531_length_2346_cov_1.904461_2|	0	0	0	0	0.00372482	0	0
NODE_9190_length_8751_cov_5.020292_3|	0.00815469	0.0030995	0	0	0.00513554	0.00346018	0.00403874
NODE_15588_length_6805_cov_21.670710_4|	0.0198649	0.00353084	0.000755271	0.00133567	0.00847306	0.00606189	0.00922049
NODE_7500_length_9930_cov_5.433337_5|	0	0	0	0	0.00119503	0	0
NODE_218965_length_1407_cov_1.823438_2|	0.00141926	0	0	0	0	0	0
NODE_7663_length_11083_cov_16.342461_7|	0.00404921	0.00100763	0.00138083	0	0.00480985	0.00331138	0.00227538
NODE_12_length_176920_cov_16.343798_115|	0.00355762	0	0	0	0	0.00026029	0.0015602
NODE_9202_length_9157_cov_4.040089_5|	0	0	0	0	0.000702331	0.000454469	0.000576779
NODE_465972_length_962_cov_2.646707_1|	0.000424986	0	0	0	0	0	0
NODE_10639_length_8804_cov_27.116976_6|	0	0	0	0	0	0	0.00103638
NODE_11054_length_8076_cov_5.087810_3|	0	0	0	0	0.000281293	0	0
NODE_566393_length_786_cov_1.242792_2|	0.00220653	0.000238915	0	0	0	0	0
NODE_5894_length_10672_cov_2.983310_2|	0	0.00226976	0.0012958	0.00554201	0	0.00121879	0.00105742
NODE_36464_length_3836_cov_3.618765_2|	0	0.000238915	0.000605384	0.00113217	0.00344749	0.005811	0.00558786
NODE_34551_length_4075_cov_1.862209_2|	0.0112832	0.00430651	0.00200833	0.000764297	0.000473402	0	0
NODE_4975_length_15816_cov_3.215055_2|	0	0	0	0	0.00429574	0.00391253	0.00380391
NODE_130064_length_1684_cov_1.662813_2|	0	0	0.000302692	0	0.0012885	0.000795325	0.00194442
NODE_562817_length_755_cov_1.157643_1|	0	0	0	0.000729219	0.000351166	0.000487517	0.000822697
NODE_495615_length_793_cov_1.054054_2|	0	0	0	0	0	0.000227227	0.000427388
NODE_222908_length_1296_cov_1.205304_1|	0	0	0	0	0	0	0.000854777
NODE_873_length_46394_cov_4.807725_18|	0	0	0	0	0	0.000227227	0
NODE_112560_length_1860_cov_1.835545_2|	0	0	0	0	0.000866569	0.00134894	0.00482881
NODE_27977_length_5118_cov_2.615708_6|	0	0	0	0.00422938	0	0	0
NODE_88110_length_2101_cov_1.569402_2|	0.000424986	0	0	0	0	0	0
NODE_13455_length_7103_cov_4.032827_2|	0	0	0.000993106	0.00121337	0.0106152	0.0124978	0.0113665
NODE_5894_length_10672_cov_2.983310_6|	0	0	0.000387721	0.000305719	0.00023411	0.00183438	0.000929327
NODE_107856_length_1872_cov_1.326648_2|	0.0043626	0	0	0	0	0	0
NODE_748849_length_682_cov_0.974775_1|	0	0	0	0	0	0.00133034	0.000320759
NODE_327860_length_1053_cov_1.092873_3|	0	0	0	0	0	0	0.000213839
NODE_2813275_length_390_cov_0.745247_1|	0	0	0.00116318	0	0.00023411	0	0
NODE_876550_length_602_cov_1.966316_1|	0	0	0	0	0.000281293	0	0
NODE_452_length_53913_cov_6.385323_27|	0.00730046	0	0	0	0	0	0
NODE_452_length_53913_cov_6.385323_16|	0	0	0	0	0.000631208	0	0
NODE_1796_length_27468_cov_168.916280_11|	0.0210627	0.0116948	0.0058492	0.000898139	0	0.000307799	0.000641517
NODE_15734_length_6759_cov_41.929131_3|	0.0124627	0.00425311	0.00153218	0	0	0	0
NODE_375_length_57974_cov_156.684167_45|	0.0129011	0.00197239	0	0	0	0	0
NODE_35370_length_3756_cov_102.721135_1|	0.00713281	0.00209186	0.000993106	0	0	0	0
NODE_9620_length_9439_cov_187.747960_6|	0	0	0	0	0	0	0.00154926
NODE_825_length_40675_cov_5.742009_13|	0.000424986	0	0	0	0	0	0
NODE_19222_length_5900_cov_21.039494_1|	0.00135657	0.000725864	0	0	0	0	0
NODE_1796_length_27468_cov_168.916280_13|	0.000424986	0	0	0	0	0	0
NODE_3929_length_17241_cov_4.633692_12|	0	0	0	0.00204182	0	0	0
NODE_194191_length_1403_cov_7.426332_2|	0.00429441	0	0	0	0	0	0
NODE_2164_length_24873_cov_138.019155_18|	0.00192587	0	0	0	0	0	0
NODE_621_length_46722_cov_171.834575_41|	0.00943911	0.00316703	0	0	0	0	0
NODE_621_length_46722_cov_171.834575_42|	0.0148955	0.00714552	0.000258486	0	0.000468221	0.000340856	0
NODE_69238_length_2734_cov_167.151515_3|	0.00474258	0.00270165	0	0	0	0	0
NODE_166_length_80402_cov_46.695609_74|	0	0.00191129	0	0.0035002	0	0	0
NODE_747_length_42754_cov_160.889366_31|	0.0430593	0.020497	0.00755484	0.00157672	0	0	0.000406094
NODE_621_length_46722_cov_171.834575_45|	0.000849956	0	0	0	0	0	0
NODE_6197_length_11567_cov_63.759703_7|	0	0.000358365	0	0	0	0	0
NODE_111383_length_2214_cov_4.861524_1|	0.00255786	0.00100763	0	0	0	0	0
NODE_621_length_46722_cov_171.834575_21|	0.00398651	0.00144261	0	0	0	0	0
NODE_2250_length_24311_cov_163.478291_19|	0.00528862	0.00155145	0	0	0	0	0
NODE_117_length_90972_cov_42.530035_21|	0.000853952	0	0	0	0	0	0
NODE_621_length_46722_cov_171.834575_19|	0.00218332	0	0	0	0	0	0
NODE_152636_length_1622_cov_6.034783_3|	0.00324577	0	0	0	0	0	0
NODE_685614_length_713_cov_0.989761_1|	0.000849956	0.000682997	0.000258486	0	0	0	0
NODE_811_length_38247_cov_125.053253_13|	0.00120676	0.000238915	0	0	0	0	0
NODE_7232_length_11496_cov_187.456153_4|	0.000424986	0.000358365	0	0	0	0	0
NODE_3530_length_18521_cov_154.715559_13|	0.00106245	0	0	0	0	0	0
NODE_16433_length_6738_cov_6.829527_7|	0.000637463	0	0	0	0	0	0
NODE_375_length_57974_cov_156.684167_17|	0.000424986	0	0	0	0	0	0
NODE_550_length_49613_cov_184.408035_21|	0.00369242	0.00345784	0	0	0	0	0
NODE_747_length_42754_cov_160.889366_29|	0.00282079	0.000716744	0	0	0	0	0
NODE_31826_length_4284_cov_153.030551_2|	0.000424986	0	0	0	0	0	0
NODE_93666_length_2245_cov_3.515109_1|	0.000853952	0	0	0	0	0.000568083	0
NODE_16307_length_6970_cov_3.269034_3|	0	0	0	0	0	0.000762268	0.000705283
NODE_2825_length_16961_cov_3.605323_7|	0	0	0	0	0	0.00272679	0.00207263
NODE_86776_length_2302_cov_25.885977_4|	0	0	0.000775443	0	0	0.00183646	0.00212515
NODE_122578_length_1957_cov_1.869945_2|	0	0	0.000387721	0	0	0	0
NODE_1903909_length_465_cov_1.538462_1|	0.0182907	0	0	0	0	0	0
NODE_329365_length_1123_cov_0.867470_1|	0	0.000725864	0	0	0	0	0
NODE_2247_length_24320_cov_45.835820_5|	0	0	0	0	0.000585276	0.00107212	0.00100388
NODE_1222158_length_501_cov_1.085561_1|	0	0	0	0	0	0	0.000213549
NODE_9708_length_9377_cov_2.363027_6|	0	0	0	0	0	0.0100736	0.00564032
NODE_1962949_length_438_cov_0.790997_1|	0.000904386	0	0.000302692	0	0.000468221	0	0
NODE_1655952_length_494_cov_1.158038_1|	0.00163175	0	0	0	0.000281293	0	0
NODE_1083_length_29631_cov_3.360663_22|	0	0.000486949	0.00158696	0.00217865	0.00105439	0.00443103	0.00173058
NODE_863813_length_607_cov_0.881250_1|	0.000424986	0	0	0	0	0	0
NODE_3146282_length_381_cov_1.047244_1|	0	0	0	0	0	0.00039042	0.000865168
NODE_322537_length_990_cov_2.460023_1|	0	0	0	0	0	0	0.000747415
NODE_1927646_length_440_cov_0.718850_1|	0	0	0.000516972	0.00116675	0.0023704	0.001006	0.000320316
NODE_73554_length_2386_cov_2.669765_1|	0	0.00681222	0.0135057	0.00209792	0	0	0
NODE_74331_length_2803_cov_3.219357_1|	0	0	0.00103393	0	0	0	0
NODE_66417_length_2678_cov_1.588397_2|	0	0	0	0	0	0	0.000940249
NODE_446_length_54142_cov_15.597871_37|	0.0023958	0.000324633	0	0	0.000824568	0.00026029	0.000715778
NODE_149646_length_1675_cov_1.634367_2|	0	0	0	0.00137572	0.00191415	0.0208124	0.0126696
NODE_68170_length_2759_cov_2.645897_3|	0	0	0	0	0	0	0.000213549
NODE_761733_length_725_cov_0.794314_2|	0	0	0	0	0	0.000461683	0
NODE_23609_length_5097_cov_1.887726_4|	0	0	0	0	0	0.00408297	0.00350417
NODE_215097_length_1421_cov_3.151468_2|	0	0	0	0	0	0.000844889	0.00104703
NODE_46391_length_3231_cov_2.069910_2|	0	0	0	0	0.000315596	0	0
NODE_32609_length_4650_cov_3.557152_2|	0	0	0	0	0	0.00315542	0.00318401
NODE_30102_length_4552_cov_3.670734_5|	0.000637463	0.00129851	0.000302692	0.000611438	0.00105314	0.000958503	0.000192255
NODE_372684_length_924_cov_1.040151_1|	0	0	0	0	0	0	0.000213839
NODE_1923711_length_430_cov_1.264026_1|	0.0139828	0.00905032	0	0	0	0	0
NODE_488_length_65949_cov_5.042554_54|	0	0	0	0	0	0.00329694	0.00274481
NODE_82644_length_2231_cov_1.288023_4|	0	0	0	0	0	0.00026029	0.000213549
NODE_661044_length_798_cov_1.394933_2|	0	0	0	0	0	0	0.000192255
NODE_53304_length_2746_cov_3.155785_4|	0	0	0	0	0	0	0.000213839
NODE_1813673_length_436_cov_0.980583_1|	0	0	0	0	0	0.000861421	0.00104703
NODE_20296_length_5843_cov_2.625612_3|	0	0	0	0	0	0.000731276	0.00208355
NODE_320560_length_1003_cov_2.175799_2|	0	0	0	0	0.00023411	0.000227227	0.000192255
NODE_14432_length_6997_cov_4.199709_3|	0	0	0	0	0	0.00193355	0.000961696
NODE_203684_length_1366_cov_9.104116_1|	0.00170391	0.000324633	0	0	0.00106511	0.00129936	0.00131399
NODE_585257_length_782_cov_3.671756_1|	0	0	0	0	0.000936442	0	0
NODE_316272_length_1028_cov_1.849057_2|	0	0	0	0	0	0.000925446	0.00104732
NODE_2057960_length_454_cov_1.498471_1|	0	0	0	0	0	0.00131589	0.000320759
NODE_112610_length_2202_cov_1.270361_1|	0	0	0	0	0.00113498	0.00437835	0.00174109
NODE_152801_length_1605_cov_1.548038_2|	0	0	0	0	0	0.000454469	0.000726852
NODE_5558_length_14064_cov_4.208797_13|	0	0	0	0	0	0.00236942	0.00361138
NODE_1576357_length_490_cov_1.848485_1|	0	0	0	0	0	0.00026029	0.000405804
NODE_535815_length_777_cov_1.044615_2|	0	0	0	0	0	0	0.000213839
NODE_38998_length_4069_cov_3.901319_5|	0	0	0	0	0.000788998	0.00348903	0.00351524
NODE_6170_length_13088_cov_3.707121_7|	0	0	0	0	0	0	0.000480644
NODE_15982_length_7225_cov_3.653987_2|	0	0	0	0	0	0	0.000320759
NODE_40392_length_3982_cov_2.558495_3|	0	0	0	0	0	0.000908945	0.000192255
NODE_66672_length_2994_cov_4.208232_2|	0.0011386	0.00119457	0.00103393	0	0	0.000568083	0.000427099
NODE_12671_length_8372_cov_2.485749_2|	0	0	0	0	0	0.00195728	0.00206198
NODE_11364_length_9056_cov_3.788330_2|	0.00106245	0.00129851	0	0	0	0.00136341	0.00412503
NODE_8078_length_11143_cov_3.667574_7|	0	0	0	0.00150958	0.0126185	0.0217501	0.0272337
NODE_17222_length_6210_cov_3.466875_3|	0	0	0	0	0.00468239	0.0151181	0.0152127
NODE_16127_length_7186_cov_2.944468_3|	0	0	0	0	0	0.0076671	0.00721152
NODE_7379_length_11755_cov_3.606295_10|	0	0	0	0	0	0.00113617	0.00103625
NODE_118458_length_1816_cov_2.525163_1|	0	0	0	0	0	0.00385574	0.00379285
NODE_23722_length_5666_cov_2.649576_3|	0	0	0	0	0	0.000601146	0.000929464
NODE_4218_length_16449_cov_4.255974_8|	0	0	0	0	0.00228128	0.0030511	0.00102604
NODE_40405_length_4074_cov_3.127945_2|	0	0	0	0	0.000421931	0.000958503	0.00208355
NODE_328220_length_980_cov_1.835873_1|	0	0	0	0	0	0	0.000213839
NODE_433429_length_1034_cov_2.288864_1|	0	0	0	0	0	0.000795316	0.000833482
NODE_15982_length_7225_cov_3.653987_4|	0	0	0	0	0	0.000227227	0.000427388
NODE_112653_length_2201_cov_2.562199_2|	0	0	0	0	0	0.000487517	0.0010256
NODE_3162241_length_386_cov_0.922780_1|	0	0	0	0	0	0.000227227	0
NODE_1646_length_28176_cov_3.399765_6|	0	0	0	0	0	0.000340856	0.000609148
NODE_11270_length_9019_cov_3.649348_12|	0	0	0	0	0	0.000227227	0.000213839
NODE_5043_length_14761_cov_4.080566_12|	0	0	0.000258486	0	0	0	0
NODE_12671_length_8372_cov_2.485749_11|	0	0	0	0	0	0.00026029	0
NODE_12890_length_8282_cov_2.989700_2|	0	0	0	0	0	0	0.000213839
NODE_2211_length_24501_cov_4.197300_16|	0	0	0	0	0	0.000454469	0.000534155
NODE_173729_length_1449_cov_0.715582_1|	0	0.000324633	0	0.000458578	0.000421931	0.014422	0.0178943
NODE_48443_length_3292_cov_2.205055_2|	0	0	0	0	0	0.00584615	0.00840839
NODE_12671_length_8372_cov_2.485749_10|	0	0	0	0	0.00023411	0.00136337	0.000812202
NODE_778938_length_716_cov_1.359932_2|	0	0	0	0	0	0.00026029	0.001827
NODE_21925_length_5943_cov_3.072387_4|	0	0	0	0.000611438	0	0	0
NODE_100118_length_1992_cov_1.796247_2|	0	0	0	0	0.000866569	0.00150281	0.00173073
NODE_6627_length_12549_cov_3.168491_11|	0	0	0	0	0	0	0.000855356
NODE_83105_length_2327_cov_2.745909_2|	0	0	0	0	0	0	0.000213839
NODE_212031_length_1402_cov_2.312157_1|	0	0	0	0	0	0	0.000320759
NODE_80918_length_2547_cov_1.890909_3|	0	0	0	0	0	0.000340856	0
NODE_8382_length_10878_cov_3.908381_12|	0	0	0	0	0	0.00068891	0.000822697
NODE_7016_length_11955_cov_3.484021_8|	0	0	0	0	0	0.000875873	0.000929617
NODE_39787_length_3793_cov_4.527823_1|	0	0	0	0	0	0.00422964	0.0107694
NODE_37753_length_3877_cov_2.595733_2|	0	0	0	0	0.00233519	0.000681696	0.000213549
NODE_159859_length_1540_cov_2.917197_1|	0	0	0	0	0	0	0.000213839
NODE_150078_length_1557_cov_1.760140_1|	0	0	0	0.000437528	0.00136999	0.00712689	0.00596099
NODE_140021_length_1830_cov_1.527892_1|	0	0	0	0	0	0.00228162	0.00448721
NODE_197500_length_1495_cov_2.184942_1|	0	0	0	0	0	0.00231981	0.00314079
NODE_93420_length_2161_cov_2.208948_1|	0	0	0	0	0	0.000454469	0.001827
NODE_21296_length_6054_cov_3.638097_2|	0	0	0	0	0	0.000795325	0.00277776
NODE_6627_length_12549_cov_3.168491_10|	0	0	0	0	0	0.00160715	0.00153905
NODE_118142_length_1976_cov_2.497025_2|	0	0	0	0	0	0.000844889	0.000811913
NODE_2450_length_24529_cov_3.956930_17|	0	0	0	0	0	0.000227227	0.000405804
NODE_144365_length_1641_cov_2.687583_4|	0	0	0	0	0	0	0.000608706
NODE_825598_length_654_cov_1.193548_1|	0	0	0	0	0	0	0.000320759
NODE_5550_length_14263_cov_3.110569_8|	0	0	0	0	0	0.000227227	0
NODE_1267910_length_510_cov_0.932115_1|	0	0	0	0	0	0	0.000213549
NODE_207092_length_1343_cov_1.363487_2|	0	0	0	0	0	0	0.000213839
NODE_145694_length_1632_cov_2.485050_2|	0	0	0	0	0	0.00571397	0.00105742
NODE_5667_length_14532_cov_4.036237_6|	0	0	0	0	0.00189611	0.00913898	0.00958373
NODE_84783_length_2398_cov_2.967856_2|	0	0	0	0	0	0	0.000213549
NODE_198694_length_1457_cov_1.341353_2|	0	0	0	0	0	0	0.000811913
NODE_250232_length_1235_cov_1.435921_2|	0	0	0	0	0	0.000648655	0.000609148
NODE_162735_length_1706_cov_1.324256_2|	0	0	0	0	0	0.000956438	0.00147485
NODE_1664300_length_493_cov_0.650273_1|	0	0.0011362	0	0.000437528	0	0.000461683	0
NODE_528389_length_899_cov_1.282383_2|	0	0	0	0.000898139	0	0.00183438	0.00390004
NODE_139635_length_1649_cov_2.576216_2|	0	0	0	0	0	0	0.000192255
NODE_129968_length_1695_cov_1.140944_3|	0	0	0	0	0	0.00131588	0.00103638
NODE_32200_length_4230_cov_2.966122_5|	0	0	0	0	0	0	0.000384524
NODE_135903_length_1889_cov_11.922247_2|	0.0380553	0.0371301	0.0429747	0.0107924	0	0.00429471	0.00608744
NODE_795765_length_661_cov_1.878277_2|	0	0	0	0	0	0.00039042	0.00108979
NODE_79549_length_2236_cov_2.729730_2|	0.000424986	0.00411756	0.00283855	0.00685053	0.00579477	0.0226849	0.03017
NODE_1263_length_33661_cov_16.400161_30|	0.00141926	0	0	0	0.00190897	0	0.000427099
NODE_23023_length_5459_cov_2.981433_5|	0	0	0	0	0	0.00146047	0.00238289
NODE_797782_length_598_cov_1.912951_1|	0	0	0	0	0	0.000454469	0.00184859
NODE_1265445_length_508_cov_1.682415_1|	0	0	0	0	0.000703224	0.00039042	0
NODE_8661_length_10275_cov_3.204474_3|	0	0	0	0	0	0	0.000192255
NODE_414958_length_888_cov_0.554534_2|	0	0	0	0	0	0.000340856	0
NODE_55923_length_3064_cov_2.432414_2|	0	0	0	0	0	0.00290443	0.00194442
NODE_8436_length_10412_cov_8.613126_8|	0	0.000748986	0.00191992	0.000437528	0	0	0
NODE_18574_length_5877_cov_2.508000_6|	0	0	0	0	0.000515403	0.00880013	0.0056209
NODE_41348_length_3699_cov_5.092105_3|	0	0	0	0	0.000315596	0.00773521	0.00883586
NODE_149270_length_1609_cov_1.412281_2|	0	0	0	0	0	0.000956438	0.000790618
NODE_67683_length_2734_cov_1.740315_2|	0	0.00155297	0	0.0035002	0	0	0.000192255
NODE_19377_length_4897_cov_3.166876_4|	0.00510743	0	0	0.00207688	0.00473472	0.0103245	0.00949843
NODE_36471_length_3736_cov_2.882516_5|	0	0	0	0	0	0.00168979	0.00321593
NODE_2432566_length_385_cov_0.945736_1|	0	0	0	0	0.000281293	0.00039042	0.0018483
NODE_276853_length_1326_cov_1.385321_2|	0	0	0	0	0	0.00170423	0.0019765
NODE_647049_length_734_cov_1.334432_2|	0	0	0	0	0.000315596	0.000648655	0.00145314
NODE_40662_length_3486_cov_4.698720_2|	0	0	0	0	0	0.000698219	0.000534155
NODE_7492_length_12069_cov_9.721236_4|	0	0	0	0	0	0.000617647	0.000501939
NODE_46808_length_3606_cov_2.348089_1|	0	0	0	0	0	0	0.000619353
NODE_149468_length_1607_cov_5.032432_2|	0	0	0	0	0	0	0.000534308
NODE_338439_length_1106_cov_1.347293_2|	0	0	0	0	0	0	0.000213839
NODE_247805_length_1308_cov_3.435224_1|	0	0	0	0	0	0.000681696	0
NODE_244189_length_1175_cov_4.913168_2|	0	0	0	0	0	0	0.000213839
NODE_83942_length_2210_cov_1.569851_2|	0.00521655	0.00124654	0.00120932	0.000305719	0	0	0
NODE_81727_length_2339_cov_1.882459_2|	0	0.000324633	0	0	0	0.0031668	0.00399629
NODE_19377_length_4897_cov_3.166876_2|	0	0.00155297	0	0.0035002	0	0.00157618	0.00233972
NODE_8619_length_10925_cov_14.425079_2|	0.00233734	0.00352535	0.000258486	0.00511855	0.00180389	0.00816589	0.0103513
NODE_12419_length_8121_cov_16.181011_7|	0.000637463	0	0.0017892	0	0	0.00198622	0.0027035
NODE_1432741_length_535_cov_0.392157_1|	0	0.00129851	0	0	0	0.000568083	0
NODE_69165_length_2479_cov_1.452806_2|	0	0	0	0	0	0.00310072	0.00431622
NODE_93450_length_2295_cov_2.459871_2|	0	0	0	0	0.00106511	0.00903249	0.00951031
NODE_41099_length_3663_cov_2.214649_2|	0	0	0	0	0	0.00123532	0.00215841
NODE_7615_length_11697_cov_5.018928_2|	0	0	0	0	0	0.00633153	0.00696561
NODE_47332_length_2925_cov_2.625804_1|	0	0	0.000454046	0	0.00136355	0.00707724	0.00850465
NODE_191679_length_1368_cov_1.248993_2|	0	0	0	0	0	0.00590082	0.00617577
NODE_316019_length_1162_cov_1.899517_1|	0	0	0	0	0	0.000307799	0.000501939
NODE_1118597_length_608_cov_0.970894_1|	0	0	0	0	0	0.0052522	0.0125321
NODE_81809_length_2448_cov_2.227919_2|	0	0	0	0	0	0	0.000320759
NODE_102642_length_2143_cov_3.018353_2|	0	0	0	0	0	0.00759574	0.00841898
NODE_132075_length_1679_cov_1.378222_3|	0	0	0	0	0	0.00039042	0.000213549
NODE_76118_length_2498_cov_1.893294_2|	0	0	0	0	0.000656042	0.00469859	0.00748976
NODE_409058_length_998_cov_2.431688_1|	0	0	0	0	0	0.00396936	0.00394234
NODE_19860_length_4822_cov_2.164856_2|	0	0	0	0	0	0.00335372	0.00278797
NODE_135467_length_1708_cov_18.757116_1|	0	0	0	0	0.000281293	0.00587513	0.00433777
NODE_12843_length_7657_cov_3.580212_1|	0	0	0	0	0	0	0.00229695
NODE_23857_length_5068_cov_1.894353_3|	0	0	0	0	0	0	0.000192255
NODE_201936_length_1327_cov_1.646667_2|	0	0	0	0	0	0.00155757	0.00228661
NODE_207527_length_1287_cov_1.462931_2|	0	0	0	0	0	0.00102256	0.00131399
NODE_241964_length_1241_cov_1.509874_1|	0	0	0	0	0	0.00227232	0.00236131
NODE_41878_length_3623_cov_2.648455_2|	0	0	0	0	0	0.000227227	0.000598363
NODE_1520994_length_500_cov_0.798928_1|	0	0	0	0	0	0.00185813	0.00146362
NODE_170306_length_1446_cov_1.636846_2|	0	0	0	0	0	0.00161437	0.00144248
NODE_253631_length_1225_cov_1.571038_3|	0	0	0	0	0	0.000802539	0.00205134
NODE_287921_length_1129_cov_0.774451_1|	0	0	0	0	0	0.00145118	0.00131443
NODE_695946_length_708_cov_1.401033_2|	0	0	0	0	0	0.000568083	0.00207307
NODE_82644_length_2231_cov_1.288023_5|	0	0	0	0	0	0.000916152	0.00130319
NODE_439631_length_944_cov_2.392901_1|	0	0	0	0	0	0.00143672	0.000961986
NODE_138772_length_1700_cov_2.207247_2|	0	0	0	0	0	0.000795325	0.00132477
NODE_582033_length_761_cov_1.864353_2|	0	0	0	0	0	0.00106283	0.00178468
NODE_57034_length_3209_cov_1.961389_2|	0	0	0	0	0	0.00137992	0.000694483
NODE_255033_length_1159_cov_1.677326_3|	0	0	0	0	0	0.000802539	0.000213839
NODE_199497_length_1318_cov_1.701092_2|	0	0	0	0	0	0.000227227	0.00115395
NODE_500962_length_826_cov_2.082976_2|	0	0	0	0	0	0.000340856	0.0010256
NODE_11089_length_9136_cov_9.034965_1|	0	0	0	0	0	0	0.000716067
NODE_20548_length_5640_cov_4.621077_2|	0	0	0	0	0	0.00039042	0.000427099
NODE_335998_length_1135_cov_1.113095_1|	0	0	0	0	0	0	0.000640938
NODE_96525_length_2022_cov_1.314512_3|	0	0	0	0	0	0.000227227	0
NODE_68732_length_2519_cov_3.826923_2|	0	0	0	0	0	0.000340856	0.000512571
NODE_276855_length_1236_cov_2.114518_1|	0	0	0	0	0	0.000340856	0.000320759
NODE_519442_length_787_cov_0.742424_2|	0	0	0	0	0	0.000487517	0.000480644
NODE_273131_length_1172_cov_1.366507_1|	0	0	0	0	0	0	0.000427678
NODE_16505_length_6398_cov_4.286717_8|	0	0	0	0	0	0	0.000940401
NODE_96525_length_2022_cov_1.314512_2|	0	0	0	0	0	0.000227227	0.00091839
NODE_1124906_length_554_cov_1.100703_1|	0	0	0	0	0	0	0.000384524
NODE_26148_length_4634_cov_3.277790_2|	0	0	0	0	0	0.00026029	0.000288389
NODE_58018_length_2627_cov_2.270400_2|	0	0	0	0	0	0.000227227	0.000213549
NODE_30874_length_3706_cov_2.146689_2|	0	0	0	0	0	0	0.000320759
NODE_310576_length_1086_cov_3.110532_2|	0	0	0	0	0	0	0.000192255
NODE_70053_length_2491_cov_4.330372_3|	0	0	0	0	0	0	0.000406094
NODE_34859_length_3844_cov_3.723433_4|	0	0	0	0	0	0	0.000320759
NODE_148104_length_1884_cov_1.938532_1|	0	0	0	0	0	0	0.000192255
NODE_26890_length_4550_cov_3.070088_2|	0	0	0	0	0	0.000461683	0.000320759
NODE_385848_length_921_cov_1.369018_1|	0	0	0	0	0	0	0.000213839
NODE_575951_length_819_cov_2.936416_1|	0	0	0	0	0	0	0.000213839
NODE_31505_length_4099_cov_3.850201_3|	0	0	0	0	0	0	0.000213839
NODE_155323_length_1526_cov_1.117227_2|	0	0	0	0	0	0	0.000320316
NODE_50231_length_2835_cov_2.181684_2|	0	0	0	0	0	0	0.000480644
NODE_337055_length_976_cov_1.214370_1|	0	0	0	0	0	0	0.000213839
NODE_151566_length_1548_cov_2.408867_2|	0	0	0	0	0	0	0.000192255
NODE_320268_length_1221_cov_1.431444_2|	0	0	0	0	0	0	0.000427678
NODE_94240_length_2255_cov_1.582707_2|	0	0	0	0	0	0.000227227	0
NODE_353781_length_997_cov_3.085057_1|	0	0	0	0	0	0	0.000213549
NODE_745263_length_658_cov_1.337100_1|	0	0	0	0	0	0	0.000213839
NODE_21111_length_5945_cov_3.472843_6|	0	0.00155297	0	0.0035002	0	0.000227227	0
NODE_107745_length_1924_cov_1.456873_2|	0	0	0	0	0.00671787	0.0176157	0.0227248
NODE_6998_length_12626_cov_3.957117_11|	0	0	0	0	0.00543031	0.0126701	0.0148185
NODE_83853_length_2613_cov_2.098552_3|	0	0	0	0	0.000937335	0.00681699	0.0104385
NODE_12006_length_8043_cov_3.377969_3|	0	0	0	0	0	0.00134686	0.00134622
NODE_646539_length_697_cov_0.766667_2|	0	0	0	0	0	0	0.00477562
NODE_33873_length_4535_cov_3.589383_2|	0	0	0	0	0.000749514	0.00259664	0.00289562
NODE_21635_length_5854_cov_3.506024_3|	0	0	0	0	0.00248228	0.00146047	0.00164553
NODE_25286_length_5312_cov_4.517454_2|	0	0	0	0	0.000515403	0.00168048	0.00185893
NODE_8382_length_10878_cov_3.908381_11|	0	0	0	0	0.000473402	0.00121673	0.0017631
NODE_321372_length_1111_cov_1.376016_2|	0	0	0	0	0	0.00121673	0.00112172
NODE_6361_length_12848_cov_3.469460_15|	0	0	0	0	0.000281293	0.000698219	0.00153847
NODE_12671_length_8372_cov_2.485749_4|	0	0	0	0	0.00023411	0.000535026	0.00111109
NODE_331981_length_1046_cov_1.341676_2|	0	0	0	0	0	0	0.000502228
NODE_18270_length_6484_cov_3.930313_12|	0	0	0	0	0	0.000617647	0
NODE_7806_length_11362_cov_3.502003_5|	0	0	0	0	0	0	0.000192255
NODE_40392_length_3982_cov_2.558495_2|	0	0	0	0	0	0	0.000213839
NODE_84406_length_2404_cov_2.570048_2|	0	0	0	0	0	0.00107933	0.000908322
NODE_18624_length_5866_cov_3.242899_6|	0	0	0	0	0.00204318	0.00562602	0.00595112
NODE_8713_length_10382_cov_4.146758_5|	0	0	0	0	0	0	0.000192255
NODE_18270_length_6484_cov_3.930313_7|	0	0	0	0	0	0.000227227	0
NODE_415734_length_975_cov_2.557783_1|	0	0	0	0	0	0	0.000288389
NODE_196788_length_1429_cov_1.839478_2|	0	0	0	0	0	0.00210189	0.00686969
NODE_45463_length_3674_cov_3.367635_1|	0	0	0	0	0.000315596	0.00026029	0
NODE_52629_length_3194_cov_12.525921_2|	0.0084486	0.000324633	0	0	0.00203676	0.00244996	0.00133542
NODE_147572_length_1592_cov_1.969966_1|	0	0	0	0	0	0.00282389	0.00267144
NODE_5300_length_14324_cov_3.099105_14|	0	0	0	0	0	0	0.000384524
NODE_52805_length_3260_cov_4.053623_1|	0	0	0	0	0	0.000340856	0.000918832
NODE_15982_length_7225_cov_3.653987_5|	0	0	0	0	0	0.000454469	0.00207277
NODE_12671_length_8372_cov_2.485749_6|	0	0	0	0	0	0.000461683	0
NODE_6917_length_12216_cov_2.938374_3|	0	0	0	0	0	0.000535026	0.000726562
NODE_8382_length_10878_cov_3.908381_4|	0	0	0	0	0	0.000227227	0.000512571
NODE_4188_length_18123_cov_3.343521_14|	0	0	0	0	0	0.000802539	0.000406094
NODE_43239_length_3912_cov_3.416909_2|	0	0	0	0	0	0.00026029	0
NODE_367376_length_1037_cov_1.113187_2|	0	0	0	0	0	0.000615583	0.000748437
NODE_117808_length_1979_cov_3.080994_2|	0	0	0	0	0	0.000227227	0.000213839
NODE_1658562_length_461_cov_0.739521_1|	0	0	0	0	0	0.000601146	0.000320316
NODE_15036_length_7509_cov_3.339339_2|	0	0	0	0	0.00023411	0.000227227	0
NODE_716691_length_671_cov_1.007353_1|	0	0	0	0	0	0	0.000213839
NODE_279031_length_1220_cov_1.213175_1|	0	0	0	0	0.00197241	0.00198106	0.00403775
NODE_601_length_41825_cov_17.339057_19|	0	0	0.00211546	0.00166039	0	0	0
NODE_443530_length_1022_cov_0.680447_1|	0	0.0027284	0.000454046	0	0	0	0
NODE_1040_length_36720_cov_46.689613_23|	0	0	0	0	0	0.000227227	0.000192255
NODE_492305_length_848_cov_2.271845_2|	0	0	0	0	0.000315596	0	0.000716067
NODE_563980_length_868_cov_5.122807_1|	0	0.00107362	0.00138083	0.0017827	0.00101882	0.000340856	0.000213549
NODE_92509_length_2280_cov_2.241523_2|	0	0	0	0	0	0.000601146	0
NODE_123404_length_1950_cov_2.236423_1|	0	0	0.000904693	0	0	0	0
NODE_575554_length_746_cov_1.571890_1|	0	0.000358365	0.000302692	0	0.000737528	0.000795316	0.000427388
NODE_2189237_length_412_cov_0.817544_1|	0	0.000716744	0.000258486	0	0	0	0
NODE_54784_length_2960_cov_2.040593_1|	0	0.000238915	0.00332291	0	0	0	0
NODE_666757_length_723_cov_1.286913_1|	0	0.00208825	0	0	0	0	0
NODE_132199_length_1917_cov_9.455307_1|	0.0402629	0.00164776	0.00213756	0	0	0.0039177	0.00113194
NODE_16505_length_6398_cov_4.286717_7|	0	0	0	0	0	0.00118367	0.000886753
NODE_1152601_length_515_cov_1.085052_1|	0	0	0	0	0	0	0.000320316
NODE_125273_length_1935_cov_1.457412_1|	0	0.000845313	0.00276159	0	0	0	0
NODE_516_length_47728_cov_13.325602_31|	0.000853952	0	0	0	0	0	0
NODE_15996_length_5781_cov_3.177397_4|	0	0	0.000993106	0.00113217	0.00227606	0.00176827	0.000641517
NODE_80368_length_2377_cov_15.472000_1|	0	0	0	0	0	0	0.000512571
NODE_19488_length_6128_cov_2.674888_1|	0	0	0	0	0	0.000340856	0
NODE_40414_length_3414_cov_1.342562_3|	0	0	0	0	0.000421931	0.00276708	0.00247886
NODE_79262_length_2699_cov_2.784992_1|	0	0.0032098	0.0288952	0.0153574	0.00551921	0	0
NODE_155452_length_1604_cov_1.354096_2|	0	0	0	0	0	0	0.000619643
NODE_227531_length_1402_cov_2.965490_1|	0	0	0.00114446	0.00267428	0.00163967	0.00311721	0.000672914
NODE_437185_length_981_cov_1.357143_1|	0	0.000238915	0	0	0	0	0
NODE_2583488_length_401_cov_2.262774_1|	0	0.000973882	0.00218032	0	0	0	0
NODE_16022_length_7213_cov_10.446373_2|	0	0	0.000258486	0	0.000936442	0.000340856	0.00426193
NODE_1743370_length_451_cov_0.756173_1|	0	0	0	0.000291691	0	0	0
NODE_103630_length_2158_cov_2.993107_2|	0	0.000324633	0.000302692	0.000611438	0.00142914	0.00134893	0.000907743
NODE_2902072_length_379_cov_0.936508_1|	0.00175834	0	0	0	0	0	0
NODE_182843_length_1490_cov_2.607483_1|	0	0	0	0	0	0	0.000213549
NODE_773940_length_641_cov_1.369650_1|	0.000569302	0	0	0	0	0	0
NODE_194_length_69213_cov_16.729815_63|	0	0	0.000841767	0	0	0	0
NODE_6627_length_12549_cov_3.168491_12|	0	0	0	0	0	0.000227227	0.0012285
NODE_1285346_length_504_cov_1.212202_1|	0	0	0	0	0	0.00114338	0
NODE_8094_length_9031_cov_4.248315_3|	0	0	0	0.000458578	0	0	0
NODE_1091060_length_565_cov_1.515982_2|	0	0	0.000387721	0.000896106	0.00252857	0.000520565	0.000694193
NODE_1263_length_33661_cov_16.400161_20|	0.00127894	0.000358365	0	0	0.00023411	0	0.000608706
NODE_337564_length_1186_cov_1.305949_1|	0	0	0	0	0.0135241	0.0107128	0.00524546
NODE_12467_length_7906_cov_15.549299_6|	0.0024857	0.000725864	0	0	0.000948055	0.00113617	0.00144234
NODE_7226_length_11499_cov_35.302321_7|	0	0	0	0	0	0.00026029	0
NODE_868673_length_632_cov_1.738614_1|	0	0.00949631	0.0115891	0.000889085	0	0	0
NODE_1142763_length_608_cov_1.330561_1|	0	0	0	0.00283617	0.00199601	0	0
NODE_860868_length_575_cov_1.638393_1|	0	0	0	0	0	0.000487517	0.000609148
NODE_105490_length_2039_cov_4.872908_2|	0	0	0	0	0.00023411	0.00385572	0.00340819
NODE_5262_length_14221_cov_17.235632_6|	0.00170391	0	0	0	0.000468221	0.000601146	0.00134622
NODE_46899_length_3206_cov_3.743748_1|	0	0	0.000302692	0	0	0	0
NODE_3016_length_16280_cov_2.539962_15|	0	0	0	0	0	0	0.000320759
NODE_418514_length_883_cov_4.410053_1|	0.000424986	0.000973882	0	0	0	0	0
NODE_89771_length_2104_cov_2.004047_1|	0	0	0.000561178	0	0	0	0
NODE_93163_length_2251_cov_3.083804_1|	0	0.00204899	0.000712532	0.000437528	0	0	0
NODE_12837_length_6576_cov_2.369049_4|	0	0	0	0	0.000737528	0	0.000192255
NODE_629102_length_678_cov_1.219601_1|	0	0	0	0	0	0.00113617	0
NODE_317759_length_1070_cov_2.176034_1|	0	0	0.00138083	0	0	0	0
NODE_1086252_length_566_cov_3.496583_1|	0.0031776	0	0	0	0	0	0
NODE_2506_length_23893_cov_3.332955_10|	0	0	0	0	0	0.000307799	0.00144248
NODE_396289_length_948_cov_1.538368_1|	0.000569302	0	0	0	0	0	0
NODE_93763_length_2244_cov_2.520076_1|	0	0.00304749	0.0147952	0	0	0.000568083	0
NODE_8179_length_10727_cov_3.180755_5|	0	0	0	0	0	0.00124979	0.000288389
NODE_8523_length_9664_cov_3.253329_3|	0	0	0	0	0	0.000454469	0.00336459
NODE_1306242_length_554_cov_2.011710_1|	0	0	0	0	0.000351166	0.00741811	0.00494575
NODE_1549_length_35914_cov_8.817895_31|	0	0	0	0	0.00260063	0.000681696	0
NODE_2877_length_20619_cov_6.744290_7|	0	0	0	0	0	0.000227227	0
NODE_644643_length_839_cov_2.339888_1|	0.000424986	0.00108423	0.000971018	0	0	0	0
NODE_25344_length_4467_cov_1.983641_1|	0	0	0.000646207	0	0	0	0
NODE_164822_length_1702_cov_1.549206_1|	0.00227321	0	0	0	0	0	0
NODE_2583685_length_419_cov_0.613014_1|	0	0.000597279	0.000516972	0	0	0	0
NODE_94971_length_2057_cov_1.869430_1|	0	0.000358365	0	0	0	0	0
NODE_5284_length_14162_cov_4.797007_4|	0.000637463	0	0	0	0	0	0
NODE_33107_length_4605_cov_2.699643_2|	0	0	0	0	0.000421931	0.00068891	0.000619353
NODE_13134_length_7628_cov_45.140515_5|	0	0	0	0	0	0.000227227	0
NODE_1263_length_33661_cov_16.400161_15|	0.00198856	0.00088818	0	0	0.00142789	0.00119296	0.00113252
NODE_2167337_length_413_cov_0.706294_1|	0	0.00204899	0.00127371	0	0	0	0
NODE_1107127_length_546_cov_0.763723_1|	0	0.000649265	0	0	0	0	0
NODE_761083_length_725_cov_1.239130_1|	0.00220105	0.00355754	0	0	0	0	0
NODE_1657213_length_494_cov_0.931880_2|	0	0	0	0	0	0.000227227	0.000192255
NODE_171672_length_1488_cov_1.249816_2|	0	0	0	0.00044907	0.00386303	0.00389603	0.00352575
NODE_12_length_176920_cov_16.343798_114|	0.0165132	0.00313873	0.000387721	0	0.00601674	0.00365224	0.00501114
NODE_1263_length_33661_cov_16.400161_41|	0.0035442	0.000358365	0	0	0.00276911	0.00207816	0.000940249
NODE_10327_length_9560_cov_3.073359_4|	0.000424986	0	0.000516972	0	0.00129279	0	0
NODE_29719_length_4928_cov_2.960633_2|	0	0	0.000841767	0.000305719	0.000773097	0	0
NODE_2803711_length_383_cov_0.968750_1|	0.000569302	0	0	0	0	0	0
NODE_298778_length_1057_cov_1.208602_1|	0.000424986	0	0	0	0	0.00026029	0.000213839
NODE_4172_length_16561_cov_19.725995_11|	0.000424986	0	0	0	0.00056257	0.000828373	0.000213549
NODE_8434_length_10413_cov_17.938460_5|	0.0338819	0.00736872	0.0026988	0.00344258	0.0133143	0.010931	0.00770244
NODE_3145_length_18580_cov_10.263155_8|	0.0185876	0.0040214	0.00138083	0.00112267	0.00798679	0.00450442	0.0047007
NODE_119206_length_2030_cov_2.334735_2|	0.0100083	0	0	0	0	0	0
NODE_50064_length_2931_cov_1.410128_2|	0.000637463	0	0	0	0	0	0
NODE_285681_length_1256_cov_1.531444_2|	0	0	0	0.00104897	0.00162125	0	0
NODE_102699_length_2321_cov_1.830902_1|	0	0.000324633	0.000712532	0	0.0039025	0.00841689	0.0107697
NODE_30215_length_4232_cov_3.603898_2|	0	0	0	0	0.000315596	0	0
NODE_1380_length_31830_cov_14.665205_24|	0.012314	0.00105048	0.0023624	0	0.00613267	0.00409018	0.0031942
NODE_1263_length_33661_cov_16.400161_34|	0.000569302	0	0	0	0	0	0.000811913
NODE_42616_length_3603_cov_5.267837_1|	0.0211455	0	0	0	0	0	0
NODE_1263_length_33661_cov_16.400161_14|	0.00375662	0.000238915	0	0	0.00319627	0.00143672	0.00134622
NODE_1693_length_28445_cov_4.442122_24|	0.00177607	0	0	0	0	0	0
NODE_176034_length_1641_cov_2.740423_2|	0	0.00262808	0	0.00685465	0	0	0
NODE_1263_length_33661_cov_16.400161_17|	0.00331793	0.000486949	0	0.000291691	0.00229446	0.00170423	0.00104717
NODE_342_length_60420_cov_17.176604_18|	0.00603938	0.000358365	0	0	0.00185536	0.00258011	0.00207263
NODE_98506_length_2307_cov_2.348624_2|	0	0.000358365	0.00144715	0.0042716	0.0025273	0.00284762	0.00138907
NODE_2812435_length_390_cov_0.809886_1|	0.000637463	0	0	0	0	0	0
NODE_9933_length_9609_cov_3.200696_9|	0	0	0.000454046	0.000305719	0.00152779	0.00250884	0.00104688
NODE_2161_length_24905_cov_15.409920_13|	0.00460231	0	0	0	0.000783817	0.000875882	0.00268178
NODE_1127_length_35587_cov_18.576904_31|	0.000994288	0	0	0	0	0	0
NODE_12340_length_7956_cov_5.830374_3|	0.00120676	0	0	0	0.00133479	0.000991566	0.00100388
NODE_1813_length_27315_cov_11.964396_4|	0.00398261	0.000486949	0	0	0.00148061	0.00071476	0.000213549
NODE_57375_length_2891_cov_2.229016_1|	0	0	0	0	0	0.0014295	0.00151645
NODE_137061_length_1734_cov_1.213441_3|	0.00398261	0.000324633	0	0	0.000473402	0.000617647	0.000213549
NODE_12_length_176920_cov_16.343798_113|	0.00262604	0	0	0	0.000656042	0.000307799	0.000929617
NODE_222_length_71396_cov_19.296160_26|	0	0	0	0	0.00158568	0.000454469	0.000405804
NODE_37750_length_3728_cov_2.700361_2|	0.00460231	0	0	0	0	0.000617647	0.000288389
NODE_222_length_71396_cov_19.296160_24|	0	0	0	0	0.000315596	0.000601146	0.000406094
NODE_64588_length_2844_cov_37.649245_1|	0	0	0	0	0	0.0011599	0.000608706
NODE_342363_length_1029_cov_1.501109_1|	0	0	0	0	0.000754695	0	0.000501939
NODE_15391_length_6860_cov_16.310708_2|	0.000849956	0	0	0	0	0.00026029	0.000833192
NODE_717478_length_731_cov_2.389073_1|	0.000637463	0	0	0	0.00023411	0.00039042	0.000427099
NODE_6124_length_12882_cov_16.500274_12|	0.00358477	0	0	0	0	0	0
NODE_590035_length_770_cov_0.665630_1|	0	0	0	0	0	0	0.000747994
NODE_6050_length_13957_cov_3.827766_15|	0	0	0	0	0.000473402	0.000227227	0.000213549
NODE_94989_length_2057_cov_1.181865_2|	0	0	0	0	0	0.000227227	0.00113238
NODE_129640_length_1718_cov_1.351351_2|	0	0	0	0	0.000473402	0.000307799	0.000961833
NODE_68273_length_2757_cov_1.476426_2|	0	0	0	0	0	0.000617647	0.000704841
NODE_1393_length_31572_cov_17.811162_14|	0.00170391	0	0	0	0.000596889	0.00026029	0
NODE_11186_length_8490_cov_13.167524_7|	0.00220105	0	0	0	0	0	0
NODE_585108_length_757_cov_1.012698_1|	0.000424986	0	0	0	0.000596889	0.000307799	0.000213549
NODE_228611_length_1476_cov_2.935508_1|	0	0	0	0	0.000315596	0	0.000320759
NODE_21649_length_4867_cov_1.904430_3|	0	0	0	0	0	0.000340856	0.000192255
NODE_10043_length_9185_cov_6.037094_6|	0.00184424	0	0	0	0	0	0
NODE_60998_length_2939_cov_1.773115_4|	0.00221052	0	0	0	0	0	0
NODE_2188_length_24738_cov_16.458657_6|	0.000994288	0	0	0	0	0.00039042	0
NODE_3437_length_17567_cov_10.851950_16|	0	0	0	0	0	0	0.000213839
NODE_5826_length_11681_cov_23.033322_8|	0	0	0	0	0.000281293	0.000747792	0.000192255
NODE_420275_length_880_cov_1.661355_1|	0	0	0	0	0	0.00039042	0
NODE_107291_length_1913_cov_1.938970_4|	0	0	0	0	0	0.000307799	0.000213839
NODE_73493_length_2390_cov_1.652232_2|	0	0	0	0	0	0.000227227	0
NODE_21798_length_4949_cov_2.525923_2|	0	0	0	0	0.00023411	0	0
NODE_24807_length_5006_cov_15.717565_5|	0.000994288	0	0	0	0	0	0.000427388
NODE_688904_length_781_cov_1.091743_1|	0.00163175	0	0	0	0	0	0
NODE_21423_length_5480_cov_2.850177_8|	0.000637463	0	0	0	0	0	0
NODE_58472_length_3056_cov_2.730625_3|	0	0	0	0	0	0.000227227	0
NODE_37154_length_3626_cov_1.868820_3|	0	0	0	0	0.000783817	0	0
NODE_12_length_176920_cov_16.343798_138|	0.000569302	0	0	0	0	0	0
NODE_8538_length_9848_cov_11.983952_2|	0.00211115	0	0	0	0	0	0
NODE_775474_length_730_cov_2.373134_1|	0	0	0	0	0.000315596	0	0.000427678
NODE_5088_length_14567_cov_5.120222_8|	0.00204299	0	0	0	0	0	0
NODE_604523_length_801_cov_2.304154_1|	0	0	0	0	0.000421931	0	0
NODE_16992_length_6751_cov_5.315972_7|	0.000637463	0	0	0	0	0	0
NODE_16927_length_5311_cov_2.348765_2|	0	0	0.000302692	0	0	0	0
NODE_529128_length_814_cov_1.473071_1|	0.00211115	0	0	0	0	0	0
NODE_1864_length_26863_cov_17.477222_19|	0.000849956	0	0	0	0	0	0
NODE_14978_length_6985_cov_2.349665_2|	0.000994288	0	0	0	0	0	0
NODE_955338_length_604_cov_1.033543_1|	0	0	0	0	0	0	0.000192255
NODE_6124_length_12882_cov_16.500274_5|	0.000569302	0	0	0	0	0	0
NODE_10956_length_8624_cov_16.120984_8|	0.00147369	0	0	0	0	0	0
NODE_1393_length_31572_cov_17.811162_16|	0.000424986	0	0	0	0	0	0
NODE_2783_length_21869_cov_13.151780_13|	0	0	0	0	0	0.000340856	0
NODE_12467_length_7906_cov_15.549299_7|	0.000637463	0	0	0	0	0	0
NODE_70375_length_2709_cov_2.981410_1|	0.000424986	0	0	0	0	0	0
NODE_958277_length_603_cov_1.109244_1|	0.000424986	0	0	0	0	0	0
NODE_210100_length_1343_cov_1.592105_1|	0.00488726	0	0	0	0	0	0
NODE_7085_length_11647_cov_17.363108_4|	0.00265866	0.00184933	0.000561178	0	0.0020196	0.000731276	0.00177346
NODE_1263_length_33661_cov_16.400161_18|	0.00353042	0.000358365	0	0	0.00195401	0.000340856	0.00122879
NODE_179034_length_1613_cov_2.775236_1|	0	0	0	0	0.000631208	0.000487517	0.000609148
NODE_132825_length_1692_cov_1.353994_1|	0	0	0	0	0	0.000227227	0
NODE_559288_length_791_cov_1.399096_1|	0.000994288	0	0	0	0	0	0
NODE_13367_length_7712_cov_3.850890_2|	0	0	0	0	0	0.000340856	0
NODE_10637_length_9412_cov_5.703931_1|	0	0	0	0	0	0.000568083	0.000961303
NODE_14506_length_7012_cov_2.990850_2|	0	0	0	0	0	0.001006	0.00141055
NODE_41193_length_3549_cov_3.416131_3|	0	0	0	0	0	0	0.000384524
NODE_151566_length_1548_cov_2.408867_3|	0	0	0	0	0.000281293	0.00321223	0.00435925
NODE_147218_length_1691_cov_1.427110_3|	0	0	0	0	0	0.000795316	0.000812202
NODE_77926_length_2259_cov_2.351313_2|	0	0	0	0	0	0.00836005	0.00717948
NODE_170306_length_1446_cov_1.636846_3|	0	0	0	0	0	0.00108865	0.000929327
NODE_45124_length_3351_cov_3.598325_2|	0	0	0	0	0.00023411	0.00369256	0.00319493
NODE_4326_length_17659_cov_4.689083_15|	0	0	0	0	0	0.00178688	0.00235068
NODE_6870_length_12219_cov_3.186156_5|	0	0	0	0	0	0.000340856	0
NODE_29850_length_4245_cov_3.506799_4|	0	0	0	0	0	0	0.000192255
NODE_6440_length_12827_cov_3.314331_6|	0	0	0	0	0	0.000307799	0
NODE_35272_length_3439_cov_2.655495_2|	0	0	0	0	0	0.00412122	0.00485035
NODE_53492_length_2741_cov_2.590283_2|	0	0	0	0	0	0.00221552	0.0027674
NODE_119223_length_2012_cov_1.222812_2|	0	0	0	0	0	0.00103907	0.00236131
NODE_93182_length_2165_cov_5.759568_1|	0	0	0	0	0.000830999	0.00161437	0.00126087
NODE_46186_length_3398_cov_11.103638_1|	0	0	0	0	0	0.00118575	0.0013674
NODE_412512_length_979_cov_3.671362_1|	0	0	0	0	0	0.000340856	0.0012285
NODE_10415_length_8913_cov_4.100956_6|	0	0	0	0	0	0	0.000854624
NODE_82395_length_2259_cov_2.725610_3|	0	0	0	0	0	0.000535026	0.000320759
NODE_630814_length_802_cov_1.668148_1|	0	0	0	0	0	0	0.00104673
NODE_21249_length_5364_cov_2.382662_5|	0	0	0	0	0	0.00103907	0.000406094
NODE_664360_length_724_cov_1.909548_1|	0	0	0	0	0	0.000307799	0.00136779
NODE_50500_length_3205_cov_9.210526_4|	0	0	0	0	0	0	0.000320759
NODE_132075_length_1679_cov_1.378222_2|	0	0	0	0	0	0.000227227	0
NODE_26319_length_4612_cov_3.572352_2|	0	0	0	0	0	0.000227227	0
NODE_87052_length_2253_cov_3.857008_2|	0	0	0	0	0	0.000340856	0.000480644
NODE_612416_length_764_cov_1.416013_1|	0	0	0	0	0	0.000227227	0.000213839
NODE_1185117_length_542_cov_1.149398_1|	0	0	0	0	0	0	0.000384524
NODE_250407_length_1269_cov_2.649737_2|	0	0	0	0	0	0	0.000192255
NODE_2161_length_24905_cov_15.409920_14|	0.0553526	0.0163194	0.00283855	0.00134518	0.0182713	0.00990837	0.0188786
NODE_68167_length_2759_cov_2.887158_4|	0.00248166	0.000324633	0	0	0	0	0
NODE_169279_length_1667_cov_1.818831_2|	0	0	0	0	0	0	0.000213839
NODE_3670_length_18047_cov_3.739732_13|	0.0112343	0.00123593	0.000605384	0	0.0105006	0.00966657	0.00808728
NODE_342_length_60420_cov_17.176604_22|	0.0342972	0.00261254	0.00177912	0	0.00163967	0	0
NODE_5242_length_14266_cov_4.678832_7|	0.00587176	0	0	0	0	0	0
NODE_5242_length_14266_cov_4.678832_5|	0.000424986	0	0	0	0	0	0
NODE_17485_length_6325_cov_2.515973_2|	0	0	0	0.00044907	0	0	0
NODE_3791_length_17521_cov_4.559446_15|	0	0.00112347	0	0.00527342	0.000473402	0.00133241	0.000534598
NODE_1872_length_26794_cov_18.746691_12|	0.00382487	0.000563547	0	0	0.00313705	0.00110518	0.00126057
NODE_12_length_176920_cov_16.343798_128|	0.00438033	0.000358365	0	0	0.00150937	0	0.00267113
NODE_268334_length_1258_cov_1.877100_1|	0	0	0.000516972	0	0.00112426	0.000795325	0.00129227
NODE_379164_length_1076_cov_1.731296_2|	0.000424986	0	0.000258486	0	0	0	0
NODE_81646_length_2340_cov_2.815635_2|	0	0	0	0	0	0.00206368	0.000288389
NODE_1201693_length_594_cov_1.235546_1|	0	0	0	0	0	0.00276708	0
NODE_302209_length_1261_cov_2.602293_2|	0	0	0	0	0.00105314	0.001257	0.000940112
NODE_1732781_length_429_cov_0.821192_1|	0.000424986	0	0	0	0	0	0
NODE_4792_length_15347_cov_3.465506_14|	0	0	0.000387721	0.0121201	0.00482206	0.000227227	0
NODE_1263_length_33661_cov_16.400161_24|	0.00494963	0.00104138	0	0	0.00297408	0.00145118	0.000619353
NODE_168580_length_1655_cov_1.202880_2|	0	0	0	0	0.00023411	0	0.000192255
NODE_189716_length_1559_cov_2.659916_1|	0.000424986	0.00132314	0.000841767	0.00195909	0.00140984	0	0
NODE_697971_length_742_cov_1.008130_1|	0	0	0	0	0.00131726	0	0.000320316
NODE_2407169_length_402_cov_0.898182_1|	0	0	0	0.00044907	0	0	0
NODE_543606_length_787_cov_1.318182_2|	0	0	0	0	0	0	0.000320759
NODE_85360_length_2433_cov_2.091067_3|	0.00156359	0.000238915	0	0	0	0	0
NODE_958554_length_645_cov_1.826255_2|	0	0	0	0	0	0	0.000213839
NODE_277725_length_1261_cov_2.276896_2|	0	0	0	0	0	0	0.000961986
NODE_9930_length_9250_cov_23.741532_4|	0.000637463	0	0	0	0	0	0
NODE_73885_length_2813_cov_5.838049_2|	0	0	0	0	0.000351166	0	0
NODE_4534_length_16493_cov_85.841684_4|	0	0	0	0	0.0328965	0	0
NODE_79696_length_2485_cov_79.679389_1|	0	0	0	0	0.018145	0	0
NODE_3999_length_17196_cov_13.300545_14|	0	0	0	0	0.0156134	0	0
NODE_7717_length_11444_cov_6.454361_7|	0	0	0	0	0.00187378	0	0
NODE_11268_length_9019_cov_5.830859_4|	0	0	0	0	0.00316219	0.000340856	0
NODE_3576_length_18395_cov_14.417178_4|	0	0	0	0	0.000468221	0	0
NODE_27630_length_4607_cov_8.058259_3|	0	0	0	0	0.00023411	0	0
NODE_764_length_41200_cov_8.019721_12|	0	0	0	0	0.00112426	0	0
NODE_764_length_41200_cov_8.019721_10|	0	0	0	0	0.00801121	0	0
NODE_764_length_41200_cov_8.019721_9|	0	0	0	0	0.00399082	0	0
NODE_8015_length_11191_cov_3.155730_9|	0	0	0	0	0.00238793	0.000340856	0
NODE_21415_length_6034_cov_6.696970_4|	0	0	0	0	0.00177905	0	0
NODE_80889_length_2668_cov_4.707202_2|	0	0	0	0	0.00191971	0	0
NODE_12642_length_8384_cov_6.495337_8|	0	0	0	0	0.000773097	0	0
NODE_5408_length_13970_cov_41.354909_5|	0.000849956	0.000486949	0	0	0	0	0
NODE_109896_length_2120_cov_2.542900_1|	0	0	0	0	0	0.00121674	0.000213839
NODE_12_length_176920_cov_16.343798_112|	0.0160555	0.00233077	0.00110025	0.00541932	0.00893604	0.0065495	0.00669814
NODE_5408_length_13970_cov_41.354909_3|	0.00163175	0.00116993	0	0	0.000515403	0	0
NODE_550_length_49613_cov_184.408035_32|	0.278038	0.137914	0.0533506	0.0229786	0.00536076	0.0096812	0.0134611
NODE_1263_length_33661_cov_16.400161_35|	0.0172133	0.00451176	0.000302692	0.00127101	0.00603424	0.00382777	0.00410261
NODE_5088_length_14567_cov_5.120222_4|	0.000424986	0	0	0	0	0	0
NODE_4033_length_16912_cov_4.655585_9|	0.00127494	0.000238915	0	0	0	0	0
NODE_16465_length_7096_cov_2.875161_6|	0.0019164	0.00199553	0.00086387	0.00270186	0.00388014	0.00381542	0.00392062
NODE_37388_length_3700_cov_2.012874_3|	0.00333561	0.000486949	0.000258486	0	0	0	0
NODE_975876_length_582_cov_1.072527_1|	0	0.0062416	0	0.00268128	0.00175575	0	0.000854182
NODE_200369_length_1510_cov_2.393348_2|	0	0.000811566	0.00338769	0.00374127	0.0133714	0.0171817	0.018879
NODE_621_length_46722_cov_171.834575_38|	0.00227321	0.000358365	0	0	0	0	0
NODE_21713_length_5434_cov_5.066139_5|	0.0109807	0	0	0	0	0	0
NODE_51286_length_3067_cov_2.212585_2|	0	0.00307976	0.00452252	0.0059801	0.00356454	0.00333513	0.00186958
NODE_226543_length_1241_cov_1.372531_2|	0.0204018	0.00353996	0.00125159	0	0	0.00198828	0.00175201
NODE_621_length_46722_cov_171.834575_29|	0.000637463	0	0	0	0	0	0
NODE_520111_length_786_cov_1.531108_2|	0.000424986	0	0	0	0	0	0
NODE_599405_length_733_cov_54.679868_1|	0.00630617	0.00209735	0	0	0	0	0
NODE_525729_length_819_cov_4.917630_2|	0.00860655	0.00215783	0.000258486	0	0	0	0
NODE_12_length_176920_cov_16.343798_126|	0.00175834	0.000845313	0	0	0.000988805	0.00123323	0.00112158
NODE_72_length_105939_cov_17.172466_9|	0.00494963	0	0	0	0.00111228	0.00065071	0.000320759
NODE_120939_length_1949_cov_6.654775_3|	0.00306048	0	0	0	0.000754695	0.000975035	0.00113194
NODE_1752_length_27876_cov_15.260478_18|	0.00265866	0	0	0	0	0	0
NODE_72_length_105939_cov_17.172466_4|	0.00120676	0	0	0	0.00229964	0.000227227	0.000213549
NODE_129984_length_1936_cov_1.426755_1|	0.00514034	0.000725864	0	0	0	0	0
NODE_621_length_46722_cov_171.834575_20|	0.00713853	0.00112709	0	0	0	0	0
NODE_15391_length_6860_cov_16.310708_5|	0.000849956	0.000486949	0	0	0	0.00071476	0.00123915
NODE_620138_length_718_cov_1.013536_2|	0.000637463	0	0	0	0.00023411	0.00116922	0.000609148
NODE_279921_length_1244_cov_2.429722_1|	0.000424986	0.000238915	0	0	0.00105868	0.000227227	0.000801403
NODE_3089_length_20088_cov_14.413657_19|	0.0049319	0	0	0	0	0.000340856	0
NODE_1154116_length_535_cov_1.558824_1|	0.00443474	0	0	0	0	0	0
NODE_32673_length_4214_cov_4.256423_4|	0.000904386	0	0	0	0	0	0
NODE_117_length_90972_cov_42.530035_36|	0.000424986	0.000324633	0	0	0	0	0
NODE_18052_length_6157_cov_150.099171_9|	0.000637463	0.000716744	0	0	0	0	0
NODE_2161_length_24905_cov_15.409920_2|	0.000994288	0	0	0	0	0	0
NODE_918472_length_583_cov_4.688596_2|	0.00303328	0.000725864	0	0	0	0	0
NODE_874249_length_594_cov_2.167024_1|	0	0	0	0	0	0	0.000384524
NODE_621_length_46722_cov_171.834575_16|	0.00289295	0	0	0	0	0	0
NODE_149738_length_1762_cov_2.656269_2|	0	0	0	0	0.000351166	0.000307799	0.000288389
NODE_13064_length_7235_cov_3.483540_6|	0.000424986	0	0	0	0	0	0
NODE_166887_length_1761_cov_2.330477_3|	0	0	0	0	0	0.000925446	0.000427099
NODE_621_length_46722_cov_171.834575_3|	0.000994288	0.000748986	0	0	0	0	0
NODE_24701_length_5018_cov_19.752607_3|	0	0	0	0	0.000281293	0	0.000320759
NODE_537904_length_890_cov_73.699869_1|	0.00132937	0	0	0	0	0	0
NODE_27566_length_4685_cov_2.008776_3|	0.0011386	0	0	0	0	0	0
NODE_725_length_43634_cov_4.306916_18|	0.00106245	0	0	0	0	0	0
NODE_73374_length_2545_cov_2.126964_2|	0	0	0	0	0	0	0.000213839
NODE_1796_length_27468_cov_168.916280_7|	0.000424986	0	0	0	0	0	0
NODE_1393_length_31572_cov_17.811162_18|	0.000849956	0	0	0	0	0	0
NODE_106403_length_1899_cov_1.832393_1|	0	0	0	0	0	0.000227227	0
NODE_367349_length_987_cov_1.726744_1|	0.000424986	0	0	0	0	0	0
NODE_305610_length_1196_cov_1.597755_1|	0	0.000238915	0.00127371	0	0	0.000340856	0
NODE_445951_length_1019_cov_0.941704_1|	0	0.000649265	0.000690413	0.000764297	0.0012465	0.000454469	0
NODE_174968_length_1715_cov_1.260076_1|	0	0	0	0	0.000585276	0	0
NODE_2002132_length_458_cov_1.066465_1|	0.00284651	0	0	0	0	0	0
NODE_663724_length_764_cov_1.675039_1|	0	0	0	0	0	0.000762268	0.000855066
NODE_80727_length_2672_cov_1.151670_2|	0	0	0	0	0.00176619	0.00690898	0.00520256
NODE_3501_length_20007_cov_4.491700_9|	0	0	0	0	0	0.00514581	0.00788408
NODE_13293_length_7740_cov_6.801655_3|	0	0	0	0	0	0.0129472	0.00914477
NODE_34774_length_4143_cov_16.320219_2|	0	0	0	0	0	0	0.00205031
NODE_4212_length_17602_cov_3.941917_9|	0	0	0	0	0	0.00181062	0
NODE_1454_length_30118_cov_5.624321_2|	0	0	0	0	0.000351166	0	0.000320316
NODE_29986_length_4233_cov_4.650755_1|	0	0	0	0	0.00023411	0.0109826	0.0190262
NODE_76642_length_2587_cov_1.645935_1|	0	0	0.000605384	0.00198716	0.00313865	0	0
NODE_172451_length_1620_cov_1.487609_3|	0	0	0	0	0	0.000227227	0
NODE_4311096_length_381_cov_0.972441_1|	0	0	0	0	0	0	0.000213839
NODE_71327_length_2569_cov_6.379607_2|	0	0	0	0	0.000549707	0	0
NODE_197737_length_1425_cov_2.687982_2|	0	0	0	0	0	0	0.000213839
NODE_1304485_length_562_cov_0.613793_1|	0	0	0	0.000583366	0	0	0
NODE_2190_length_26182_cov_4.395586_20|	0	0	0	0	0.00023411	0.0021608	0.00174122
NODE_23016_length_4402_cov_2.350409_4|	0	0	0	0	0	0	0.000213549
NODE_27261_length_5197_cov_1.863511_10|	0	0	0	0	0	0.000795316	0.000534308
NODE_197166_length_1425_cov_1.785054_3|	0	0	0	0	0	0	0.000213839
NODE_2407_length_19210_cov_18.799927_7|	0	0	0	0.000458578	0	0	0
NODE_216433_length_1274_cov_1.966870_2|	0	0	0	0	0	0	0.000480644
NODE_668332_length_773_cov_0.760062_1|	0.00149142	0	0	0	0	0	0
NODE_239897_length_1245_cov_2.523256_1|	0	0	0	0	0	0.00203786	0.00341899
NODE_22004_length_5172_cov_3.618236_2|	0	0	0	0	0	0.0018416	0.00151747
NODE_126278_length_1743_cov_1.570545_1|	0	0	0.000258486	0	0	0	0
NODE_986_length_37857_cov_4.573072_39|	0	0	0.000302692	0	0	0	0
NODE_30473_length_4516_cov_8.338346_4|	0	0	0	0	0	0.00149146	0.00302339
NODE_311758_length_1183_cov_1.222538_2|	0	0	0	0	0	0.00270096	0.000619933
NODE_102842_length_2248_cov_1.845827_1|	0	0	0	0	0	0.00249025	0.00356772
NODE_146282_length_1898_cov_1.662338_2|	0	0	0	0	0	0	0.000427388
NODE_65440_length_2823_cov_2.957344_1|	0.00127494	0	0	0	0	0	0
NODE_853453_length_606_cov_0.695198_1|	0	0	0	0	0.0015217	0	0
NODE_6028_length_13278_cov_14.320204_1|	0	0	0	0	0.000632458	0	0
NODE_44643_length_3019_cov_3.081604_2|	0	0	0	0	0	0	0.000213839
NODE_19974_length_6291_cov_2.985561_3|	0	0	0	0	0	0.00039042	0
NODE_38227_length_3215_cov_2.068005_3|	0	0	0	0	0	0.00573754	0.00998918
NODE_2315448_length_407_cov_0.835714_1|	0	0	0	0.000875057	0	0	0
NODE_1191793_length_537_cov_2.136585_1|	0	0	0	0	0	0.00344876	0
NODE_3229_length_19805_cov_3.872091_16|	0	0	0	0	0	0	0.000320316
NODE_26054_length_4940_cov_2.085809_4|	0	0	0	0	0	0.00314823	0.00177315
NODE_30850_length_4370_cov_4.189489_2|	0	0	0.000690413	0	0	0	0
NODE_868552_length_723_cov_1.389262_1|	0	0	0	0	0.00023411	0	0
NODE_1470_length_35556_cov_4.043185_14|	0	0	0	0	0	0.000340856	0.00174122
NODE_79875_length_2387_cov_3.135398_1|	0	0	0	0	0	0.000568083	0.000213549
NODE_161_length_80952_cov_33.366001_8|	0	0	0.000712532	0	0.00341745	0.00198828	0.00229652
NODE_329892_length_1122_cov_0.922613_2|	0	0	0.00354054	0.00175017	0.00175575	0	0
NODE_1665665_length_463_cov_0.979167_1|	0	0	0	0	0.000468221	0	0
NODE_45483_length_3468_cov_6.600718_5|	0	0	0.00112236	0	0.00183696	0.00256565	0.00185879
NODE_139483_length_1689_cov_5.249680_1|	0	0.00276578	0.00647088	0.00967127	0.00056257	0.000975035	0.000288389
NODE_7901_length_9625_cov_3.218256_2|	0	0.000238915	0.000258486	0	0	0	0
NODE_92029_length_2182_cov_1.858881_1|	0	0	0	0	0	0.00026029	0
NODE_264477_length_1285_cov_2.656304_2|	0	0	0	0	0	0.000307799	0
NODE_45120_length_3265_cov_2.218611_1|	0	0.00223445	0.00110025	0.000611438	0.00173189	0.0125071	0.0209295
NODE_378186_length_972_cov_1.595266_2|	0	0	0	0	0	0.000227227	0
NODE_1534919_length_466_cov_0.731563_1|	0	0	0	0.000729219	0.00023411	0.000307799	0.000769033
NODE_2547612_length_403_cov_1.721014_1|	0	0	0	0.00131258	0	0	0
NODE_96409_length_2032_cov_1.495013_4|	0	0	0	0	0	0.000227227	0
NODE_2010098_length_447_cov_0.771875_1|	0	0	0	0	0	0	0.000320759
NODE_813677_length_699_cov_2.585664_1|	0	0	0	0	0.00023411	0	0
NODE_25411_length_4460_cov_2.065774_2|	0	0	0.000516972	0.00136169	0.0042668	0	0
NODE_61207_length_2555_cov_1.180807_1|	0	0	0	0	0.00128761	0	0
NODE_85375_length_2354_cov_2.595420_1|	0	0	0	0	0.00023411	0	0
NODE_3501_length_20007_cov_4.491700_5|	0	0	0	0	0	0.00161437	0.00235077
NODE_43954_length_3043_cov_2.240398_2|	0	0	0	0	0	0	0.000427388
NODE_66738_length_2403_cov_1.963533_4|	0	0	0	0	0	0.000307799	0
NODE_1280596_length_567_cov_1.127273_1|	0	0	0	0	0	0	0.000192255
NODE_553_length_60512_cov_6.952455_60|	0	0	0	0	0	0	0.000929906
NODE_722169_length_655_cov_1.714015_1|	0	0	0	0	0	0.000227227	0.000213549
NODE_280974_length_1143_cov_2.371063_1|	0	0	0	0	0	0.000340856	0
NODE_21861_length_5954_cov_2.304445_3|	0	0	0	0	0.00023411	0.00189119	0
NODE_4073_length_18485_cov_4.752478_16|	0	0	0	0	0	0.0140408	0.0465062
NODE_234582_length_1284_cov_1.389801_1|	0	0	0	0	0	0.0104237	0.00289562
NODE_233440_length_1264_cov_1.820580_3|	0	0	0	0	0	0.0013138	0.00288453
NODE_326733_length_1083_cov_2.965481_2|	0	0	0	0	0.000796681	0.003205	0.00461546
NODE_1338_length_32426_cov_6.904982_23|	0.000849956	0.00124654	0.000258486	0	0	0	0
NODE_1682_length_32583_cov_5.216878_18|	0	0	0	0	0	0.00071476	0.000213549
NODE_9284_length_9098_cov_2.589232_2|	0	0	0	0	0	0.00026029	0
NODE_9101_length_9829_cov_5.718615_2|	0	0	0	0	0	0.000568089	0
NODE_1240046_length_557_cov_0.930233_1|	0	0	0	0	0	0	0.000320759
NODE_41922_length_3666_cov_2.233964_3|	0	0	0	0	0	0	0.000213549
NODE_68077_length_2441_cov_1.490061_2|	0.000849956	0	0	0	0	0	0
NODE_1051014_length_611_cov_0.929752_1|	0	0	0	0	0.000473402	0.00181062	0.00103625
NODE_171907_length_1587_cov_2.216438_1|	0	0.000238915	0	0	0	0	0
NODE_127008_length_1735_cov_1.800995_1|	0	0	0.00556427	0	0	0	0
NODE_274382_length_1158_cov_1.554801_3|	0	0	0	0	0.000666762	0.00134894	0.00133556
NODE_513434_length_872_cov_1.108725_1|	0	0	0.000258486	0	0	0	0
NODE_197730_length_1343_cov_1.962993_1|	0.00106245	0.00927847	0.00630133	0.000750269	0	0.000340856	0.00163446
NODE_202646_length_1361_cov_2.581037_1|	0	0	0	0	0	0.00175383	0.000512571
NODE_6807_length_12695_cov_3.140993_5|	0	0	0	0	0	0.000568083	0.000288389
NODE_15975_length_7054_cov_2.541360_3|	0	0	0	0	0	0.00136341	0.000822255
NODE_190577_length_1370_cov_2.065165_1|	0	0	0	0	0.000421931	0	0
NODE_5881_length_13204_cov_5.545767_3|	0.00874696	0	0	0	0	0	0
NODE_30724_length_4825_cov_2.407195_3|	0	0	0	0	0	0.0011031	0
NODE_158269_length_1814_cov_2.240071_1|	0	0	0	0	0	0.000568089	0.000405804
NODE_2759_length_21425_cov_49.609823_2|	0	0	0	0	0	0	0.000192255
NODE_297032_length_1215_cov_1.762868_1|	0	0	0.00153218	0	0	0	0
NODE_231846_length_1314_cov_1.906487_1|	0	0	0.00125159	0	0	0	0
NODE_268_length_66288_cov_5.878675_27|	0.000569302	0	0	0	0	0	0
NODE_18725_length_4997_cov_2.672690_4|	0	0	0	0	0	0.000340856	0.000961833
NODE_98653_length_2187_cov_1.275243_1|	0	0	0	0	0	0.000340856	0.000288389
NODE_285733_length_1132_cov_2.435821_1|	0	0	0	0	0.000632458	0	0
NODE_45027_length_3502_cov_2.200296_1|	0	0	0	0	0	0.00203786	0.00171994
NODE_272_length_83215_cov_6.333418_1|	0	0	0	0	0	0.00113615	0.000534308
NODE_395641_length_949_cov_1.170316_1|	0.000637463	0	0	0	0	0	0
NODE_204190_length_1355_cov_1.805375_3|	0	0	0	0	0	0	0.000513013
NODE_13856_length_6963_cov_3.018578_4|	0	0.00180097	0.000948899	0.000305719	0.0020616	0.00187466	0.00592946
NODE_105719_length_2111_cov_2.450101_2|	0	0	0	0	0.000468221	0	0
NODE_31484_length_4289_cov_2.476934_4|	0	0	0	0	0	0	0.000320316
NODE_50782_length_2765_cov_1.325625_1|	0	0	0	0	0	0	0.000213549
NODE_268_length_66288_cov_5.878675_28|	0.00170391	0	0	0	0	0	0
NODE_5_length_415947_cov_12.619047_314|	0	0	0	0	0	0.000681696	0
NODE_537431_length_760_cov_1.680885_2|	0	0	0	0	0	0	0.000427678
NODE_182562_length_1453_cov_1.609351_1|	0	0	0	0	0	0.000568089	0
NODE_11483_length_8303_cov_2.488748_3|	0	0	0	0	0	0	0.000384524
NODE_16218_length_6981_cov_34.207470_1|	0	0	0	0	0	0	0.00165587
NODE_12192_length_8600_cov_3.408946_8|	0	0.000845313	0	0	0.0127248	0.0148124	0.00677307
NODE_210211_length_1442_cov_1.526236_1|	0	0.000238915	0	0.000305719	0	0	0
NODE_3441930_length_392_cov_0.928302_1|	0	0	0	0.000305719	0	0	0
NODE_278_length_65273_cov_6.313480_47|	0.000424986	0	0	0	0	0	0
NODE_16050_length_5500_cov_4.157268_2|	0	0	0	0	0	0.0125122	0.0205213
NODE_10440_length_9244_cov_3.392673_4|	0	0	0	0	0	0.000307799	0
NODE_204803_length_1374_cov_1.634322_1|	0	0	0	0	0.000666762	0.00701838	0.00809824
NODE_185_length_70469_cov_15.773165_23|	0.0176793	0.0868623	0.143713	0.125408	0.0117239	0.0423376	0.0461941
NODE_31801_length_3881_cov_3.856686_3|	0.000424986	0.00392512	0.00695896	0.00709881	0	0	0
NODE_1020395_length_582_cov_1.879121_1|	0	0	0	0	0	0	0.000288389
NODE_59_length_114054_cov_6.201568_10|	0.000853952	0	0	0	0	0	0
NODE_2584238_length_393_cov_3.195489_1|	0	0	0.00103393	0.00137572	0	0	0
NODE_19793_length_5786_cov_5.728751_2|	0	0	0.000258486	0	0	0	0
NODE_35648_length_4298_cov_2.984176_1|	0	0	0	0	0.000351166	0	0
NODE_77994_length_2423_cov_19.074042_2|	0	0	0	0	0.000913736	0.000227227	0
NODE_23638_length_5500_cov_37.185744_3|	0	0	0	0	0.00537922	0.000568083	0
NODE_14908_length_7560_cov_3.615498_4|	0	0	0	0	0	0	0.000405804
NODE_33028_length_4234_cov_1.936693_3|	0	0	0	0	0	0.000307799	0.000929617
NODE_282170_length_1107_cov_18.253061_1|	0	0	0	0	0	0	0.000213839
NODE_637758_length_813_cov_1.915452_2|	0	0	0	0	0	0	0.000406094
NODE_12466_length_7576_cov_2.647201_3|	0	0	0	0	0	0.000520565	0.00121785
NODE_289517_length_1194_cov_1.612933_1|	0	0	0	0	0	0.000941987	0.000213549
NODE_279122_length_1219_cov_29.119963_2|	0	0	0.000712532	0	0	0	0
NODE_278051_length_1197_cov_1.801869_2|	0	0	0	0	0	0.00129936	0.000502228
NODE_2991264_length_401_cov_0.850365_1|	0	0	0	0.000611438	0.00056257	0	0
NODE_259038_length_1301_cov_1.155026_1|	0	0	0	0	0	0.00161437	0.00136779
NODE_98914_length_2124_cov_2.192789_2|	0	0	0	0	0	0.00164743	0.000705283
NODE_1931290_length_463_cov_1.380952_1|	0	0	0	0	0	0	0.000288389
NODE_164348_length_1562_cov_1.566551_2|	0	0	0	0	0	0	0.000213549
NODE_1085840_length_623_cov_0.913306_1|	0	0	0	0	0.000631208	0	0
NODE_648399_length_734_cov_5.881384_1|	0	0	0	0	0	0	0.000576779
NODE_32224_length_4250_cov_6.530196_2|	0	0	0.000387721	0	0	0	0
NODE_3921270_length_399_cov_0.452206_1|	0	0	0	0.00568791	0.00848123	0	0
NODE_103051_length_1929_cov_1.760266_1|	0	0	0	0	0	0.00156686	0.00256392
NODE_1170308_length_512_cov_1.922078_1|	0	0	0.00136212	0.000291691	0	0	0
NODE_369960_length_1053_cov_2.158747_2|	0	0	0	0	0	0.000340856	0.000427678
NODE_101958_length_2150_cov_2.026199_1|	0	0	0	0	0	0.00039042	0
NODE_16425_length_5864_cov_3.736448_2|	0	0.00047783	0.00682965	0.00695541	0	0	0
NODE_12350_length_7636_cov_7.831136_2|	0	0.000358365	0.00140295	0	0	0	0.000192255
NODE_23848_length_5329_cov_3.011726_6|	0	0	0	0	0	0.000227227	0
NODE_54106_length_2871_cov_1.532434_4|	0	0	0	0	0	0.00242621	0.00244649
NODE_51814_length_2945_cov_1.741661_1|	0	0	0	0	0	0	0.000213549
NODE_379_length_57627_cov_5.276783_32|	0	0	0.000258486	0	0	0	0
NODE_497673_length_843_cov_2.393855_1|	0	0	0	0	0	0.00103907	0.00158148
NODE_156223_length_1563_cov_1.199861_4|	0	0	0	0	0	0.000601146	0
NODE_24950_length_5479_cov_11.085575_1|	0	0	0	0	0	0.0017848	0.00485035
NODE_67190_length_2980_cov_2.967753_4|	0	0	0	0	0	0.000520565	0
NODE_34591_length_4278_cov_5.272705_1|	0	0	0	0	0.00023411	0.0062653	0.0041658
NODE_72527_length_2675_cov_2.142465_2|	0	0	0	0	0	0.00137268	0
NODE_1523343_length_513_cov_0.759067_1|	0	0	0	0	0	0.0117427	0.00910237
NODE_2628_length_22099_cov_5.168396_17|	0	0.000324633	0	0.000729219	0	0	0
NODE_101611_length_2216_cov_2.742939_1|	0	0	0	0	0	0.000454469	0
NODE_72155_length_2553_cov_2.197444_2|	0	0	0	0	0	0	0.000640633
NODE_65778_length_3019_cov_2.614799_2|	0	0	0	0	0	0.000307799	0
NODE_7119_length_11161_cov_3.420156_3|	0	0	0.00728366	0	0	0.00129936	0.00072641
NODE_171870_length_1487_cov_1.246324_2|	0	0	0	0	0	0.00113615	0.00219018
NODE_1170311_length_573_cov_1.656951_1|	0	0	0	0	0	0	0.000213549
NODE_20531_length_6188_cov_5.114008_3|	0	0	0	0	0.00117573	0.0196741	0.0293997
NODE_143793_length_1787_cov_1.576506_1|	0.000424986	0	0	0	0.00146344	0	0
NODE_70535_length_2586_cov_3.363156_1|	0	0	0.000258486	0	0	0	0
NODE_101148_length_2217_cov_1.995694_1|	0.00127894	0	0	0	0	0	0
NODE_1025_length_34072_cov_5.805362_25|	0	0	0.000387721	0	0	0	0
NODE_163847_length_1679_cov_10.097294_3|	0	0	0	0.00044907	0	0	0
NODE_2815364_length_437_cov_0.796774_1|	0	0	0	0	0	0.000227227	0
NODE_302566_length_1203_cov_1.319703_1|	0	0.00724046	0.00492132	0	0	0	0
NODE_357867_length_931_cov_1.424129_1|	0	0	0	0	0.00166325	0.000454469	0
NODE_34963_length_4046_cov_7.014289_5|	0	0	0	0	0.000315596	0.00346528	0.000822545
NODE_3759_length_17851_cov_218.944482_15|	0	0	0	0	0.000351166	0	0
NODE_48673_length_3338_cov_2.442230_2|	0	0	0	0	0	0	0.000213839
NODE_26680_length_4937_cov_2.811850_3|	0	0	0	0	0	0.00387227	0.00278839
NODE_605027_length_799_cov_0.930060_1|	0	0	0	0	0	0.00120226	0.000213549
NODE_26680_length_4937_cov_2.811850_2|	0	0	0	0	0	0.00128284	0.000384524
NODE_10306_length_9702_cov_3.065901_7|	0	0	0	0	0.00023411	0.000648655	0.000192255
NODE_3075973_length_418_cov_1.350515_1|	0	0	0	0	0.002861	0.002294	0
NODE_13985_length_6972_cov_5.169905_2|	0	0	0.000516972	0.000305719	0	0	0
NODE_29054_length_4808_cov_1.922239_2|	0	0	0.000516972	0	0	0	0
NODE_15294_length_5930_cov_2.171635_2|	0	0	0.000258486	0	0	0	0
NODE_5353_length_11345_cov_8.943127_1|	0	0	0.00107813	0	0	0	0
NODE_15827_length_6576_cov_2.863855_2|	0	0	0	0	0	0	0.000192255
NODE_124148_length_1944_cov_1.393506_4|	0	0	0	0	0	0.00039042	0
NODE_146086_length_1817_cov_6.650888_2|	0	0	0	0	0.0020196	0.00313374	0.00415635
NODE_653200_length_770_cov_2.674961_1|	0	0	0	0	0.00306111	0	0
NODE_137375_length_1878_cov_3.874929_1|	0	0	0	0.00218772	0	0	0
NODE_7_length_192988_cov_34.144638_105|	0.0309154	0.000725864	0.000258486	0	0	0	0
NODE_3300_length_19336_cov_7.491124_16|	0.00424	0	0	0	0	0	0
NODE_12923_length_7380_cov_5.968427_6|	0	0.0012894	0.00258821	0	0	0.00107933	0.000534155
NODE_1116_length_30065_cov_8.311611_38|	0	0.0079325	0.0269721	0.0242591	0.000585276	0.00843745	0.00991281
NODE_1116_length_30065_cov_8.311611_39|	0.00106245	0.0286341	0.0577761	0.0469923	0.00231929	0.0274393	0.0228088
NODE_16370_length_6582_cov_7.105190_5|	0	0.00185294	0.00623685	0.00486399	0	0.00111034	0
NODE_10933_length_8298_cov_4.688288_3|	0.00206072	0.0471804	0.146146	0.155591	0.0352362	0.0844439	0.0860016
NODE_18623_length_5773_cov_4.072086_5|	0.00589341	0.0484019	0.0624417	0.0477089	0.00535432	0.0368002	0.0356963
NODE_12426_length_6936_cov_8.793802_5|	0.000637463	0.0145034	0.0175803	0.00911345	0	0	0
NODE_10423_length_8945_cov_7.382173_5|	0	0.00929834	0.0147588	0.0100066	0.000585276	0.00427711	0.00321668
NODE_85143_length_2436_cov_3.494153_2|	0.00276631	0.0269026	0.0556397	0.0780589	0.0306474	0.0509708	0.0566451
NODE_12640_length_7829_cov_6.279018_5|	0	0.00907695	0.0131918	0.0116666	0	0.00469133	0.00310872
NODE_10933_length_8298_cov_4.688288_2|	0	0.0191156	0.054018	0.0657415	0.0136055	0.0394669	0.0375005
NODE_5520_length_13187_cov_5.073966_23|	0	0.00124654	0.00181277	0	0	0	0
NODE_5094_length_12646_cov_11.275022_4|	0	0.0187553	0.0466341	0.0612777	0.00859666	0.0284774	0.0301925
NODE_4105_length_16745_cov_5.985137_2|	0	0.00207213	0.0036991	0.00206986	0	0.000916152	0.000704841
NODE_1024_length_30057_cov_19.623655_22|	0	0.000597279	0.00176856	0	0	0	0
NODE_17300_length_6344_cov_5.744250_3|	0.00551894	0.0173715	0.035228	0.0169553	0	0	0
NODE_262136_length_1274_cov_3.519616_2|	0	0.000358365	0	0	0	0	0
NODE_22498_length_5104_cov_4.339562_2|	0	0.00350076	0.0152103	0.0104521	0.000819387	0.00559305	0.0048391
NODE_76833_length_2324_cov_3.973145_1|	0	0.00100763	0.00698157	0.00447309	0	0	0
NODE_2725_length_20212_cov_4.629475_11|	0	0.00780729	0.011949	0.0136924	0	0.00612807	0.00539452
NODE_19484_length_5462_cov_10.101781_3|	0.00254992	0.000238915	0.000387721	0	0	0.000227227	0
NODE_4121_length_15819_cov_5.016505_10|	0	0	0.000948899	0	0	0	0
NODE_7119_length_11161_cov_3.420156_2|	0	0.00275513	0.0255036	0	0	0.00616104	0.00339711
NODE_7361_length_10062_cov_8.631102_1|	0	0.00152831	0.00699986	0.0048834	0	0.00404989	0.00550227
NODE_5823_length_13298_cov_5.894845_3|	0	0.00157116	0.00501887	0.00137572	0	0	0
NODE_21729_length_4935_cov_5.737521_2|	0	0.00047783	0.00461526	0.00148649	0	0.00128284	0.00174109
NODE_19915_length_5219_cov_2.888649_3|	0	0.00952112	0.0175257	0.0225427	0.00366449	0.012474	0.0121472
NODE_4162_length_15049_cov_4.603404_10|	0	0.000811566	0.00270932	0	0	0.00065071	0
NODE_89988_length_2364_cov_3.133661_2|	0	0.0012894	0.00315132	0.00343108	0	0.000681696	0.00136808
NODE_313466_length_1029_cov_4.614191_1|	0	0.00800184	0.0181129	0.0132061	0.00261005	0.0107841	0.00941237
NODE_50087_length_3077_cov_4.156271_5|	0	0.00112709	0.00218032	0.00322308	0.000281293	0.0013231	0.00155991
NODE_3168_length_18492_cov_5.145712_9|	0	0.00898614	0.0219536	0.010794	0.000754695	0.00922672	0.0102349
NODE_1119841_length_607_cov_2.904167_1|	0	0	0.00284668	0	0	0.00192423	0.000640633
NODE_89165_length_2375_cov_7.743327_2|	0	0.00543	0.0119549	0.0136927	0	0.00463243	0.00360075
NODE_14634_length_7094_cov_6.079087_2|	0	0.00862448	0.0207548	0.00861324	0	0.00582746	0.00556599
NODE_8770_length_9676_cov_5.805948_4|	0	0.00107362	0.00265454	0	0	0.000340856	0
NODE_4199_length_16490_cov_6.972132_15|	0.000849956	0.0129983	0.0139439	0.0102287	0.00106511	0.00983708	0.0111429
NODE_6554_length_12295_cov_6.794954_11|	0.00120676	0.0104682	0.0172153	0.00353581	0	0.00545155	0.00569467
NODE_2659_length_18492_cov_7.919739_7|	0	0.000486949	0.00388413	0.000764297	0	0.000941987	0
NODE_122975_length_1817_cov_1.473964_2|	0	0	0	0	0	0.00867521	0.01001
NODE_3189_length_19735_cov_5.458333_17|	0	0	0.000971018	0	0	0	0
NODE_6128_length_11321_cov_9.994372_4|	0	0	0.00202703	0.000305719	0	0	0.000213839
NODE_11691_length_8247_cov_6.678202_2|	0	0	0.000258486	0	0	0	0
NODE_4121_length_15819_cov_5.016505_11|	0	0.000811566	0.00353904	0.00122286	0.00023411	0.00110312	0.00248908
NODE_12023_length_7773_cov_3.531912_7|	0	0.00476683	0.00905329	0.0131183	0.00238793	0.00627057	0.00476567
NODE_7041_length_11698_cov_5.732348_7|	0	0.00120369	0.00179067	0.000458578	0	0	0
NODE_37121_length_3922_cov_2.153623_2|	0	0	0	0	0	0.00236219	0.0012285
NODE_21741_length_5216_cov_4.501474_2|	0	0.00181008	0.00416463	0.00136169	0	0	0
NODE_15284_length_6236_cov_3.899165_1|	0	0.00228791	0.00702578	0.00988135	0.0010535	0.00306041	0.00364287
NODE_47049_length_3121_cov_2.729793_3|	0	0	0.000454046	0	0.00400796	0.00207813	0.00249987
NODE_473621_length_862_cov_4.638095_1|	0	0	0.000948899	0	0	0	0
NODE_6474_length_12392_cov_6.064900_13|	0	0.00220982	0.0038624	0.000583366	0	0.000340856	0.000213839
NODE_15430_length_6848_cov_6.257402_6|	0	0.000563547	0.000690413	0	0	0	0
NODE_6291_length_10026_cov_93.655319_5|	0	0	0	0.000291691	0	0	0.000192255
NODE_3132_length_16771_cov_8.961548_10|	0	0.00357369	0.00556806	0.00668724	0.00121648	0.0041325	0.00361138
NODE_890_length_33770_cov_9.671819_20|	0	0.00439936	0.0107449	0.0146715	0.000468221	0.00416352	0.00474338
NODE_837635_length_678_cov_2.960073_1|	0	0	0.000302692	0	0.0123762	0.00759381	0.0084082
NODE_17300_length_6344_cov_5.744250_2|	0	0.00428344	0.0076821	0.0023315	0	0	0
NODE_39403_length_3771_cov_4.998353_3|	0	0.000324633	0.000948899	0	0	0	0
NODE_13689_length_7406_cov_4.568759_3|	0	0	0.00163931	0	0	0.00071476	0.000533866
NODE_11573_length_7567_cov_10.571505_1|	0	0	0.000387721	0	0	0	0
NODE_89165_length_2375_cov_7.743327_3|	0.000424986	0.00335796	0.00421786	0.00612134	0.000596889	0.00211118	0.00251094
NODE_3264_length_18157_cov_4.620910_8|	0	0.00318858	0.00489976	0.00545935	0.000351166	0.00704208	0.00636714
NODE_37165_length_3906_cov_2.749669_2|	0	0.00124654	0.00801686	0.0100418	0.00023411	0.00400961	0.00309808
NODE_18102_length_6145_cov_6.432536_5|	0	0	0.000561178	0.000903128	0	0.000601146	0.000512571
NODE_15085_length_6632_cov_4.258878_4|	0	0.0021311	0.00635396	0.0108585	0.0017383	0.00732109	0.00558728
NODE_39403_length_3771_cov_4.998353_2|	0	0.0012894	0.00420787	0.000458578	0	0	0
NODE_50110_length_3282_cov_5.401902_3|	0	0.00171376	0.00238451	0.00276903	0	0.000307799	0.000822697
NODE_26863_length_4306_cov_6.836564_2|	0	0.000324633	0.000993106	0.000611438	0	0	0
NODE_7770_length_10556_cov_5.500048_4|	0	0.00229703	0.0114265	0.00814581	0	0.00264623	0.00357945
NODE_13313_length_7230_cov_5.365620_2|	0	0.000845313	0.00282806	0.00870561	0	0.00309139	0.00344066
NODE_112921_length_1904_cov_5.288126_3|	0	0.00105048	0.00302064	0.00528353	0.000515403	0.00324735	0.00289531
NODE_17317_length_5886_cov_7.248481_6|	0	0	0.000302692	0	0	0	0
NODE_56333_length_3071_cov_4.076427_3|	0	0.00124654	0.0022447	0.00383904	0	0.00280011	0.0019765
NODE_3589_length_18305_cov_5.895038_19|	0	0.00237002	0.00414447	0.00181528	0	0.000802539	0.000213839
NODE_133679_length_1906_cov_5.204609_2|	0	0.000725864	0.00127371	0	0	0	0
NODE_448707_length_950_cov_2.094775_2|	0	0	0.000605384	0	0	0	0
NODE_12023_length_7773_cov_3.531912_4|	0	0.00382873	0.00631314	0.00680451	0.00175547	0.00268136	0.00308757
NODE_15430_length_6848_cov_6.257402_5|	0	0	0.00376723	0.00134066	0	0.00161437	0.00207277
NODE_6894_length_10500_cov_8.032392_4|	0	0.00372545	0.00719774	0.00687621	0.00142789	0.00385358	0.00367493
NODE_2724_length_20214_cov_5.831881_14|	0	0	0	0	0	0	0.000192255
NODE_7065_length_11671_cov_5.260568_9|	0	0	0.00322627	0	0	0	0.000288389
NODE_52103_length_2859_cov_6.590776_5|	0	0	0.000302692	0.000305719	0	0	0
NODE_89988_length_2364_cov_3.133661_4|	0	0.00339375	0.00516873	0.00538765	0	0.00270303	0.00221192
NODE_175_length_73193_cov_43.089262_61|	0	0.00112709	0.00534645	0.000437528	0	0.00374005	0.00638728
NODE_34221_length_3911_cov_5.497622_3|	0	0.000238915	0.0018978	0.00136621	0	0.000617647	0.000726562
NODE_29138_length_4234_cov_7.486243_2|	0	0.000324633	0.001942	0.000597409	0	0	0
NODE_4726_length_11614_cov_27.093671_5|	0	0	0.00349635	0.00617703	0	0.00185091	0.000405804
NODE_15510_length_6827_cov_5.720896_3|	0	0	0.000841767	0	0	0.000487517	0
NODE_5502_length_13814_cov_7.603858_9|	0	0.0040142	0.00866551	0.00748282	0.000549707	0.00194799	0.00112128
NODE_15088_length_6949_cov_7.345207_3|	0	0.000238915	0.000387721	0	0	0	0
NODE_7911_length_9617_cov_6.337513_5|	0	0	0.000258486	0	0	0	0
NODE_20849_length_5584_cov_43.376031_5|	0.000849956	0.000358365	0	0.0025445	0.0045521	0.00629641	0.00404957
NODE_843562_length_733_cov_2.782178_3|	0	0	0	0	0	0	0.000534598
NODE_77047_length_2576_cov_2.834218_2|	0	0	0.00142165	0	0	0	0.00105742
NODE_4105_length_16745_cov_5.985137_14|	0	0	0.000387721	0	0	0	0
NODE_50110_length_3282_cov_5.401902_6|	0	0.000324633	0.00172774	0.00194259	0	0.000617647	0.000801403
NODE_10716_length_8400_cov_5.076272_9|	0	0	0.00277223	0.000743247	0.000549707	0.00533072	0.00585499
NODE_3168_length_18492_cov_5.145712_10|	0	0.000358365	0.00591163	0.00258451	0	0.00266999	0.00331221
NODE_112_length_83674_cov_14.227261_63|	0	0	0.00191992	0	0	0.0015338	0.00189101
NODE_4061_length_14447_cov_10.419693_4|	0	0	0.000516972	0	0	0	0.000213549
NODE_3168_length_18492_cov_5.145712_8|	0	0	0	0.00149352	0	0.000769482	0.00279904
NODE_4007_length_14563_cov_9.414935_9|	0	0.000955659	0.00511356	0.00329732	0	0.00124979	0.0025954
NODE_289634_length_1246_cov_3.462020_1|	0	0.00133225	0.00263242	0.00308175	0	0.00119296	0.00100446
NODE_151_length_77789_cov_30.349965_45|	0	0.000964778	0.00250318	0.00495012	0.00193684	0.00262971	0.00264941
NODE_120769_length_2015_cov_3.820975_2|	0	0.00248948	0.00337761	0.00352632	0.000281293	0.00275984	0.00296986
NODE_2225338_length_444_cov_0.782334_1|	0	0	0	0	0	0	0.000608706
NODE_6630_length_12188_cov_6.678468_7|	0	0	0.000605384	0	0	0	0
NODE_154297_length_1764_cov_3.274893_3|	0	0	0.0013914	0.000583366	0	0.000227227	0.000501939
NODE_50922_length_3252_cov_5.312640_5|	0	0.00302627	0.0021361	0.00380395	0	0.00166394	0.00101524
NODE_186_length_71260_cov_35.492767_48|	0	0	0.000841767	0.00781205	0	0.00172077	0.00268147
NODE_2567_length_20928_cov_4.486563_6|	0	0.000964778	0.00319408	0.00380851	0	0.00220828	0.00227582
NODE_1456_length_24757_cov_52.745432_8|	0	0	0.00103393	0	0	0	0
NODE_6474_length_12392_cov_6.064900_14|	0	0.00321533	0.0039815	0.00356991	0	0.00133241	0.00173058
NODE_7897_length_10864_cov_5.619447_3|	0	0.00376279	0.00705456	0.00228941	0	0	0
NODE_22649_length_5291_cov_6.878002_2|	0	0.000486949	0.00157493	0.000305719	0	0	0
NODE_10200_length_9091_cov_6.464079_1|	0	0	0.00153218	0.00312787	0	0.000681696	0.00115356
NODE_286650_length_1130_cov_3.016949_3|	0	0.000845313	0.00166143	0.00314892	0	0.000340856	0.00134607
NODE_434_length_48149_cov_7.515535_4|	0	0.000238915	0.00172434	0	0	0.00241905	0.0030867
NODE_30351_length_4413_cov_5.440037_1|	0	0.000921912	0.0026872	0.000305719	0	0	0
NODE_185085_length_1596_cov_2.359428_2|	0	0	0.00136065	0.00202827	0.000315596	0.00126424	0.000833329
NODE_8489_length_10363_cov_5.793767_4|	0	0.0012894	0.00444567	0.00353085	0	0	0
NODE_185_length_70469_cov_15.773165_16|	0.000424986	0.00100763	0.00196412	0.00165089	0	0.00209467	0.00284235
NODE_2046_length_24991_cov_12.083776_17|	0	0.00192954	0.00272091	0.00354942	0	0	0
NODE_56333_length_3071_cov_4.076427_2|	0	0.000682997	0.00176856	0.00216711	0	0.000844889	0.00228616
NODE_362_length_71328_cov_48.346961_59|	0	0.00122682	0.00350686	0.00200723	0.000281293	0.00262971	0.00267113
NODE_12333_length_7276_cov_9.972723_3|	0	0	0.001942	0.000917141	0	0.00121879	0.000533866
NODE_13544_length_7462_cov_5.913565_4|	0	0.00221131	0.00788571	0.000743247	0	0	0
NODE_143759_length_1833_cov_3.616647_2|	0	0.000324633	0.00279435	0	0	0.00137992	0.00133556
NODE_5300_length_13526_cov_5.233450_2|	0	0	0.00183487	0.00044907	0.000281293	0.00262971	0.00211539
NODE_16370_length_6582_cov_7.105190_7|	0	0	0	0.000896106	0	0	0
NODE_231_length_90427_cov_7.960831_1|	0	0	0	0	0	0	0.000213549
NODE_8973_length_9511_cov_5.995098_5|	0	0.00100763	0.000819664	0.000611438	0	0	0
NODE_16709_length_6017_cov_7.435993_1|	0	0.000486949	0.00340836	0.00209044	0	0.00211842	0.001966
NODE_6474_length_12392_cov_6.064900_15|	0	0.000324633	0.000712532	0	0	0.000227227	0
NODE_16216_length_5991_cov_6.105900_1|	0	0	0.00273957	0	0	0.000908939	0.00208258
NODE_15288_length_6339_cov_5.668545_4|	0.000569302	0.00253232	0.006085	0.00172958	0	0	0
NODE_32054_length_4076_cov_3.707521_3|	0	0	0.00298989	0.000458578	0	0.00174452	0.00228603
NODE_30748_length_4379_cov_6.447084_2|	0	0.000324633	0.00227737	0.000291691	0	0	0.000320316
NODE_992_length_31940_cov_13.774149_13|	0	0.000324633	0.00250318	0.00121337	0	0.000908939	0.00145283
NODE_239568_length_1384_cov_4.447892_2|	0	0.00088818	0.00181277	0.00209294	0.000656042	0.00141297	0.00256407
NODE_4105_length_16745_cov_5.985137_15|	0	0	0.000516972	0	0	0	0
NODE_37689_length_3874_cov_2.818255_2|	0	0	0.00151056	0	0	0	0
NODE_6554_length_12295_cov_6.794954_12|	0.000904386	0.00169063	0.00359181	0.000437528	0	0.00107212	0.00174138
NODE_119680_length_1764_cov_5.186927_2|	0	0.000324633	0.000387721	0	0	0	0.000502228
NODE_8612_length_10264_cov_5.915557_5|	0	0.000845313	0.003085	0.00119934	0	0	0
NODE_890_length_33770_cov_9.671819_17|	0	0.000725864	0.00181277	0.00137572	0	0.000802539	0
NODE_20556_length_5641_cov_6.743925_3|	0	0.00120369	0.00259014	0.00232696	0	0.00189842	0.00133542
NODE_10135_length_7850_cov_13.764858_6|	0	0.00144261	0.00371105	0.000437528	0	0	0.000213549
NODE_151630_length_1781_cov_2.223700_2|	0	0	0.0012958	0.000907648	0	0.00231261	0.00208282
NODE_136092_length_1888_cov_2.512209_2|	0	0.000725864	0.00181277	0	0	0.00224856	0.00214732
NODE_134164_length_1903_cov_1.780405_2|	0	0.000358365	0.000993106	0.00163935	0	0.00134686	0.000640633
NODE_5981_length_13073_cov_7.206087_10|	0	0.00201165	0.00284718	0.0021741	0	0.00121673	0.000534155
NODE_12333_length_7276_cov_9.972723_4|	0	0	0.00356979	0.000907648	0	0.000828373	0.00125009
NODE_56333_length_3071_cov_4.076427_4|	0	0.000358365	0.00122949	0.00170603	0	0.000828373	0.00118548
NODE_6898_length_9438_cov_69.269037_5|	0	0	0.000819664	0	0	0.000828373	0.00134592
NODE_175472_length_1440_cov_4.582635_1|	0	0.00288014	0.00446785	0.00418134	0	0	0
NODE_1835_length_22598_cov_12.156246_3|	0	0	0.000387721	0.000437528	0	0.00141297	0.00287359
NODE_839566_length_704_cov_2.209705_1|	0	0	0.000561178	0	0	0	0.000501939
NODE_31471_length_3909_cov_4.317821_2|	0	0	0	0	0	0.000681696	0.000641517
NODE_4719_length_15250_cov_6.002116_11|	0	0.000358365	0.00168352	0.00179922	0	0.000340856	0.00132477
NODE_1206675_length_564_cov_3.986270_1|	0	0.000358365	0.000755271	0	0	0	0.000748437
NODE_6604_length_11715_cov_4.780721_3|	0	0	0.00153218	0.000611438	0.000281293	0.000721973	0.000811623
NODE_115077_length_2069_cov_2.841916_3|	0	0.000324633	0	0	0	0.00168979	0.00134592
NODE_273712_length_1334_cov_35.953604_1|	0	0	0.000841767	0	0	0.000340856	0.000320316
NODE_60726_length_2740_cov_4.138155_3|	0	0	0.00125159	0.00104897	0	0.0012663	0.00102546
NODE_134464_length_1900_cov_2.791878_1|	0	0.00196878	0.00342032	0	0	0.000916152	0.000320316
NODE_24711_length_4087_cov_35.218434_1|	0	0.000649265	0.000646207	0	0	0.00226509	0.00112216
NODE_11691_length_8247_cov_6.678202_4|	0	0	0.000971018	0	0	0	0
NODE_34792_length_3871_cov_7.586806_2|	0	0.000324633	0.00210393	0.00156019	0	0.000802539	0.00091868
NODE_71948_length_2474_cov_3.194291_2|	0	0	0.000454046	0	0	0	0
NODE_69488_length_2729_cov_2.284397_2|	0	0	0.00114446	0.000743247	0	0.000802539	0.000213839
NODE_12429_length_7920_cov_5.901450_4|	0	0	0.00406652	0.00299804	0	0	0.000704841
NODE_5270_length_14211_cov_6.528117_7|	0	0	0.000258486	0	0	0	0
NODE_9362_length_9625_cov_7.356601_2|	0	0	0.000454046	0	0	0.00148424	0.000502228
NODE_22664_length_5692_cov_34.780952_1|	0	0	0	0	0	0.000227227	0
NODE_8960_length_9521_cov_4.844795_3|	0	0	0.000454046	0	0	0.00159786	0.00154926
NODE_50110_length_3282_cov_5.401902_2|	0	0	0.000605384	0.00134766	0	0.00039042	0.000213549
NODE_8975_length_9933_cov_5.066898_3|	0	0	0	0	0	0.000340856	0.000672914
NODE_4385_length_13287_cov_16.024848_3|	0	0	0.00159704	0	0	0.00115269	0.00080096
NODE_42636_length_3401_cov_4.514966_1|	0	0	0.000387721	0.00137572	0	0.000454469	0.000320759
NODE_24684_length_4707_cov_7.298908_2|	0	0.00047783	0.00116318	0	0	0.000681696	0.000501939
NODE_9969_length_9231_cov_3.708590_8|	0	0	0.000387721	0	0	0.000227227	0
NODE_488957_length_937_cov_3.387654_2|	0	0.000748986	0.000454046	0.000917141	0	0.00065071	0.000854777
NODE_31226_length_4056_cov_6.237465_2|	0	0	0.0014678	0	0	0	0
NODE_3281_length_19412_cov_6.484003_20|	0	0	0.000908076	0.000437528	0	0	0
NODE_7439_length_9541_cov_18.303272_5|	0	0.000845313	0.00140295	0.000917141	0	0.000802539	0.000213549
NODE_220327_length_1307_cov_4.738136_2|	0	0	0.000993106	0.00183425	0	0	0
NODE_13403_length_6843_cov_4.731537_3|	0	0	0.000904693	0.000437528	0	0.000958503	0.00146333
NODE_11582_length_7828_cov_5.570835_1|	0	0	0.000516972	0.000889085	0	0.000227227	0.000384524
NODE_67023_length_2785_cov_4.709180_3|	0	0.000238915	0.00170564	0.000305719	0	0.00026029	0.000716067
NODE_14283_length_6392_cov_18.107422_3|	0	0.000563547	0.00127371	0.00104897	0	0.00068891	0.000320759
NODE_8503_length_10354_cov_32.350934_7|	0	0	0	0	0.00145272	0.00108865	0.00080096
NODE_97125_length_2076_cov_3.228835_2|	0	0	0	0	0	0	0.000213839
NODE_31615_length_4111_cov_5.677962_2|	0	0	0.00155082	0	0	0.000731276	0.000694483
NODE_68437_length_2550_cov_4.986381_2|	0	0.000802462	0.00110025	0.000875057	0	0.00026029	0
NODE_30303_length_4418_cov_4.222792_2|	0	0	0.000775443	0.00134518	0	0.000307799	0.000213839
NODE_9850_length_8912_cov_5.326693_3|	0	0	0.000646207	0	0	0.000487517	0.00091868
NODE_2103512_length_474_cov_1.282421_1|	0	0	0.00112236	0.000305719	0	0	0.000320316
NODE_17315_length_6340_cov_6.248189_5|	0	0.000238915	0.00148797	0	0	0.000681696	0.000886463
NODE_258876_length_1326_cov_3.263553_1|	0	0.000324633	0.000993106	0	0	0.000487517	0.000406094
NODE_26474_length_4598_cov_4.723552_2|	0	0	0.00152064	0.000291691	0	0.00107212	0.000609148
NODE_812584_length_716_cov_2.911715_2|	0	0	0	0.00148649	0	0	0.000384524
NODE_15194_length_6601_cov_5.277263_4|	0	0	0.000516972	0.000458578	0	0.000454469	0.00112187
NODE_7065_length_11671_cov_5.260568_2|	0	0.000238915	0.00125159	0	0	0	0.000192255
NODE_44519_length_3512_cov_2.206795_2|	0	0.000238915	0.000605384	0.00134766	0	0	0.000427099
NODE_753638_length_654_cov_3.216319_1|	0	0	0.00112236	0	0	0.00102256	0.000822697
NODE_7246_length_9702_cov_11.154151_5|	0	0	0.000302692	0	0	0.000227227	0
NODE_41465_length_3290_cov_6.605754_3|	0	0.000324633	0.00223317	0.00074076	0	0	0.000534308
NODE_6612_length_12212_cov_5.526272_4|	0	0.000486949	0.0024167	0.00104194	0	0	0
NODE_12891_length_7721_cov_5.614169_2|	0	0.000486949	0.000904693	0	0	0.000568083	0
NODE_196949_length_1542_cov_2.566078_2|	0	0	0.00114446	0	0	0.000648655	0.000940249
NODE_9115_length_9409_cov_4.986641_4|	0	0	0.000841767	0	0	0.00071476	0.00134622
NODE_24135_length_5084_cov_5.136373_3|	0	0.000324633	0.000516972	0	0	0	0
NODE_3308_length_15789_cov_15.841463_3|	0	0	0.000258486	0	0	0	0
NODE_73180_length_2293_cov_29.758541_2|	0	0.000486949	0.000948899	0	0	0	0
NODE_5738_length_11793_cov_19.977627_8|	0	0	0.00172434	0.000305719	0	0.000454469	0.000288389
NODE_3541248_length_323_cov_2.295918_1|	0	0	0	0.000291691	0	0.000568083	0.000918832
NODE_103536_length_2190_cov_2.853611_2|	0	0.000324633	0.000516972	0	0	0.000227227	0.000704841
NODE_2567_length_20928_cov_4.486563_15|	0	0	0	0	0	0.000601146	0.000609148
NODE_115077_length_2069_cov_2.841916_2|	0	0	0.00101376	0.00104648	0	0.000487517	0.000598363
NODE_60135_length_2756_cov_5.158996_2|	0	0	0.000516972	0	0	0.000568083	0.00130319
NODE_21274_length_5166_cov_5.617980_6|	0	0	0.00226535	0.000750269	0	0	0
NODE_833_length_33780_cov_12.425400_2|	0	0	0.00159511	0	0	0	0
NODE_19461_length_5853_cov_3.930667_3|	0	0	0.00112236	0.00044907	0	0.000307799	0
NODE_15968_length_6380_cov_4.184711_9|	0	0	0.000258486	0.000458578	0	0	0.000213549
NODE_27146_length_4281_cov_4.972797_2|	0	0	0.00110025	0	0	0.000227227	0
NODE_143943_length_1660_cov_2.945858_2|	0	0.000358365	0	0	0	0	0
NODE_142_length_80520_cov_28.533342_2|	0	0	0.000516972	0.000458578	0	0	0
NODE_972859_length_598_cov_4.314225_1|	0	0	0.000387721	0	0	0	0
NODE_70977_length_2367_cov_3.828571_1|	0	0.000649265	0.000712532	0	0	0	0
NODE_39539_length_3763_cov_6.139439_3|	0	0.000486949	0.00110025	0.000750269	0	0	0
NODE_266250_length_1176_cov_0.878932_1|	0	0	0	0	0	0	0.000908322
NODE_267933_length_1301_cov_3.658433_1|	0	0	0.000646207	0.00044907	0	0.000568083	0.000288389
NODE_14634_length_7094_cov_6.079087_3|	0	0.000682997	0.000605384	0.000750269	0	0	0
NODE_28828_length_4362_cov_4.337190_4|	0	0	0.000971018	0.000305719	0	0.000340856	0.000213549
NODE_18351_length_6089_cov_5.719389_2|	0	0.000358365	0.00220049	0	0	0	0
NODE_118114_length_2040_cov_3.331417_1|	0	0	0.00131645	0.000743247	0	0.00026029	0.000192255
NODE_7419_length_10865_cov_4.488266_6|	0	0	0.000302692	0.000673597	0	0	0.000288389
NODE_41949_length_3269_cov_3.396244_2|	0	0	0	0	0	0.000340856	0.000619933
NODE_24229_length_4861_cov_3.181031_3|	0	0	0.000302692	0	0	0	0.000502228
NODE_15441_length_6846_cov_5.388897_3|	0	0	0.000387721	0.0018684	0	0	0
NODE_14634_length_7094_cov_6.079087_5|	0	0.000324633	0.00101522	0	0	0.000340856	0.000213549
NODE_13820_length_7032_cov_4.529616_5|	0	0	0	0	0	0.000454469	0.000886463
NODE_10738_length_8754_cov_9.203431_8|	0	0	0	0.000305719	0	0.000307799	0.000288389
NODE_92554_length_2327_cov_6.414545_2|	0	0	0.000646207	0	0	0	0
NODE_66231_length_2544_cov_12.969797_2|	0	0	0.000516972	0	0	0.000227227	0
NODE_15968_length_6380_cov_4.184711_6|	0	0	0.000690413	0	0	0.000340856	0.000822697
NODE_3132_length_16771_cov_8.961548_12|	0	0.000238915	0.000561178	0	0	0.000227227	0.000854624
NODE_32205_length_4064_cov_5.556515_4|	0	0	0.000302692	0.000597409	0	0.000340856	0
NODE_55203_length_3108_cov_2.304260_3|	0	0.000649265	0.000993106	0	0	0	0
NODE_122992_length_1737_cov_4.365839_2|	0	0	0.000387721	0	0	0	0
NODE_21916_length_5073_cov_6.613829_6|	0	0.000486949	0.00103393	0	0	0	0
NODE_1464134_length_450_cov_1.504644_1|	0	0	0	0	0	0.000307799	0
NODE_23_length_147521_cov_63.399609_44|	0	0	0.00107813	0	0	0	0
NODE_15218_length_6593_cov_4.819981_8|	0	0	0.00174838	0	0	0.000307799	0
NODE_22052_length_5379_cov_2.579589_2|	0	0	0	0.00044907	0	0	0
NODE_82477_length_2481_cov_1.784622_4|	0	0	0.000454046	0.000291691	0	0	0
NODE_714109_length_747_cov_1.390323_1|	0	0	0.000841767	0.00134766	0.00023411	0	0
NODE_1694_length_30041_cov_237.373203_18|	0	0	0	0	0	0.000989495	0
NODE_46434_length_3169_cov_7.219592_2|	0	0	0.00127224	0	0	0.000227227	0
NODE_16364_length_6281_cov_5.245531_4|	0	0	0	0	0	0.000227227	0.000213549
NODE_4199_length_16490_cov_6.972132_1|	0	0	0.000993106	0	0	0	0
NODE_10628_length_8810_cov_3.153864_4|	0	0	0	0	0	0	0.00157113
NODE_173944_length_1492_cov_3.986081_2|	0	0	0.000258486	0	0	0	0
NODE_15645_length_6789_cov_6.768238_5|	0	0	0.000258486	0	0	0	0
NODE_118604_length_1836_cov_2.813341_2|	0	0.000486949	0.00101376	0	0	0	0
NODE_62652_length_2926_cov_3.889246_4|	0	0	0.000841767	0.000896106	0	0	0
NODE_15614_length_6483_cov_10.997168_3|	0	0	0.000756738	0	0	0	0
NODE_48949_length_3326_cov_4.942482_2|	0	0	0	0	0	0.000227227	0.000213549
NODE_30190_length_4145_cov_5.643106_2|	0	0	0.000258486	0	0	0.00106283	0
NODE_15186_length_6154_cov_8.146507_4|	0	0.000238915	0	0	0	0	0
NODE_98298_length_2252_cov_3.286588_1|	0	0	0.000561178	0	0	0.000340856	0.000213549
NODE_28417_length_4595_cov_5.836392_2|	0	0	0.000690413	0	0	0	0
NODE_64638_length_2641_cov_5.385044_2|	0	0	0	0	0	0	0.000213549
NODE_22540_length_5096_cov_5.841014_4|	0	0.000324633	0.000258486	0	0	0.000227227	0
NODE_56142_length_3077_cov_3.894915_2|	0	0.000324633	0.000387721	0	0	0.000227227	0
NODE_171894_length_1502_cov_3.100364_1|	0	0	0	0	0	0.000916152	0.000192255
NODE_14828_length_6457_cov_7.055924_3|	0	0	0.000646207	0	0	0	0
NODE_52028_length_3144_cov_2.733510_2|	0	0	0	0	0	0	0.000213549
NODE_53775_length_2808_cov_4.616188_2|	0	0	0.00165996	0	0	0	0
NODE_11416_length_8067_cov_4.673678_2|	0	0	0	0	0	0.000340856	0.000811623
NODE_175244_length_1425_cov_3.617874_2|	0	0	0.000302692	0	0	0	0
NODE_19461_length_5853_cov_3.930667_4|	0	0	0.000712532	0	0	0	0
NODE_39460_length_3572_cov_4.069086_3|	0	0	0	0	0	0.000698219	0.000320759
NODE_2030814_length_456_cov_4.857143_1|	0	0	0	0	0	0	0.000608706
NODE_13_length_178311_cov_62.052002_141|	0	0.000324633	0.000993106	0	0	0	0
NODE_380916_length_1073_cov_3.608879_1|	0	0	0.000258486	0	0	0	0
NODE_193026_length_1559_cov_3.025838_1|	0	0	0.000561178	0	0	0	0
NODE_11523_length_8326_cov_4.925235_2|	0	0	0.000258486	0	0	0	0
NODE_67066_length_2784_cov_5.783591_2|	0	0	0.000690413	0	0	0	0
NODE_40141_length_3534_cov_6.896096_6|	0	0	0.000302692	0.000291691	0	0	0
NODE_6554_length_12295_cov_6.794954_10|	0	0	0.000819664	0	0	0	0
NODE_19982_length_5751_cov_5.959637_3|	0	0	0.000561178	0	0	0	0
NODE_1793_length_22938_cov_14.293893_12|	0	0	0.000516972	0	0	0	0
NODE_309313_length_1202_cov_3.115349_2|	0	0	0.000258486	0	0	0	0
NODE_6391_length_11978_cov_4.814024_7|	0	0.000238915	0.000302692	0	0	0	0
NODE_11277_length_8436_cov_6.584427_9|	0	0	0.000258486	0	0	0	0
NODE_9362_length_9625_cov_7.356601_5|	0	0	0.000258486	0	0	0	0
NODE_1766_length_23072_cov_11.036653_13|	0	0	0.000755271	0	0	0	0
NODE_4105_length_16745_cov_5.985137_13|	0	0.000324633	0.000387721	0	0	0	0
NODE_29060_length_4339_cov_3.482194_2|	0	0	0.000258486	0	0	0	0
NODE_3084_length_16888_cov_8.432134_10|	0	0	0.000387721	0	0	0	0
NODE_15070_length_6636_cov_4.493010_3|	0	0	0	0	0	0	0.000619353
NODE_10391_length_7239_cov_19.672525_1|	0	0	0.000904693	0	0	0	0
NODE_54982_length_3115_cov_2.493976_2|	0	0	0	0	0	0.000227227	0.000192255
NODE_6496_length_9434_cov_59.387128_6|	0	0	0	0.000291691	0	0	0
NODE_50922_length_3252_cov_5.312640_6|	0	0.000238915	0	0	0	0	0
NODE_9836_length_8372_cov_7.924439_1|	0	0	0.000387721	0	0	0.000340856	0
NODE_25578_length_4498_cov_8.031343_6|	0	0.000238915	0.000258486	0	0	0.00026029	0
NODE_39384_length_3772_cov_5.886145_3|	0	0	0.00101376	0	0	0	0
NODE_2863_length_20979_cov_6.161088_6|	0	0	0.000258486	0	0	0	0
NODE_2725_length_20212_cov_4.629475_17|	0	0	0.000387721	0	0	0	0
NODE_2916_length_17482_cov_7.819015_6|	0	0	0.000516972	0	0	0	0
NODE_8843_length_10040_cov_4.719661_3|	0	0	0	0	0	0.000227227	0
NODE_136214_length_1887_cov_3.488068_2|	0	0	0	0	0	0.000340856	0.000320759
NODE_260968_length_1320_cov_3.318525_2|	0	0	0	0	0	0	0.000213839
NODE_641895_length_810_cov_6.319180_1|	0	0	0.000258486	0	0	0	0
NODE_10747_length_8383_cov_6.370882_4|	0	0	0.000755271	0	0	0	0
NODE_469574_length_815_cov_15.835756_1|	0	0	0	0	0	0	0.000213549
NODE_36731_length_3545_cov_4.996489_2|	0	0	0.000258486	0	0	0	0
NODE_15346_length_6557_cov_6.089891_6|	0	0	0.000258486	0	0	0	0
NODE_732_length_37919_cov_74.141988_23|	0	0	0.000258486	0	0	0	0
NODE_96277_length_1995_cov_4.229657_1|	0	0	0.000258486	0	0	0	0
NODE_21318_length_5287_cov_3.583527_2|	0	0	0.000258486	0	0	0	0
NODE_15923_length_6069_cov_6.079771_2|	0	0	0.000302692	0	0	0	0
NODE_6496_length_9434_cov_59.387128_4|	0	0	0.000516972	0	0	0	0
NODE_1814_length_27303_cov_7.840779_20|	0	0	0.000258486	0	0	0	0
NODE_101993_length_2207_cov_3.165865_2|	0	0	0.000258486	0	0	0	0
NODE_8546_length_9844_cov_3.911392_4|	0	0	0.000258486	0	0	0	0
NODE_50050_length_3079_cov_3.188347_2|	0	0	0.000302692	0	0	0	0
NODE_2813542_length_379_cov_2.996032_1|	0	0	0.000258486	0	0	0	0
NODE_34023_length_4112_cov_7.671769_2|	0	0	0.000387721	0	0	0	0
NODE_22649_length_5291_cov_6.878002_1|	0	0	0.000387721	0	0	0.000227227	0
NODE_18468_length_6060_cov_5.057307_4|	0	0	0.000302692	0	0	0	0
NODE_17613_length_6262_cov_4.852975_4|	0	0	0.000258486	0	0	0	0
NODE_93687_length_2312_cov_1.813730_2|	0	0	0	0	0	0	0.000213549
NODE_8561_length_9829_cov_4.868378_5|	0	0	0	0.000305719	0	0	0
NODE_22758_length_5067_cov_3.961538_4|	0	0	0	0	0	0	0.000213549
NODE_48769_length_3129_cov_4.027315_2|	0	0	0	0	0	0.000227227	0
NODE_36583_length_3679_cov_8.490991_2|	0	0	0.000258486	0	0	0	0
NODE_508_length_43988_cov_9.608764_3|	0	0	0.000258486	0	0	0	0
NODE_9897_length_7962_cov_9.239311_2|	0	0	0.000258486	0	0	0	0
NODE_69855_length_2720_cov_3.188585_2|	0	0	0	0	0	0	0.000192255
NODE_1058_length_30726_cov_14.231642_15|	0	0	0	0	0	0	0.000192255
NODE_789823_length_639_cov_3.417969_1|	0	0	0	0	0	0	0.000288389
NODE_7065_length_11671_cov_5.260568_6|	0	0	0.000258486	0	0	0	0
NODE_69929_length_2516_cov_6.148598_2|	0	0	0.000258486	0	0	0	0
NODE_15218_length_6593_cov_4.819981_4|	0	0	0	0	0	0	0.000213839
NODE_302351_length_1217_cov_3.234862_1|	0	0	0	0	0	0	0.000192255
NODE_9227_length_10028_cov_3.485810_7|	0	0	0	0	0	0.000227227	0
NODE_6523_length_9780_cov_2.839739_4|	0	0	0	0	0	0	0.000213549
NODE_21039_length_6096_cov_7.997822_5|	0	0	0	0	0.00056257	0	0
NODE_398516_length_933_cov_1.333747_2|	0	0	0	0	0	0.000340856	0
NODE_13249_length_7379_cov_2.731247_2|	0	0	0	0	0	0.000568083	0.00174153
NODE_36476_length_4013_cov_2.678847_1|	0	0	0.000387721	0	0	0	0
NODE_663_length_53955_cov_6.324311_14|	0	0	0	0.00398393	0	0	0
NODE_54908_length_3077_cov_7.506102_2|	0	0	0	0	0	0.00163813	0.00155962
NODE_359846_length_997_cov_1.224138_1|	0	0	0	0	0	0.000535026	0
NODE_12669_length_8199_cov_2.807235_3|	0	0	0	0	0	0.000487517	0
NODE_232_length_69771_cov_6.204598_23|	0.00227721	0	0	0	0	0	0
NODE_32923_length_3859_cov_1.267149_5|	0	0	0	0	0	0.000307799	0.00249971
NODE_812791_length_616_cov_1.012270_2|	0	0	0	0.00204182	0	0	0
NODE_177536_length_1411_cov_7.867601_1|	0.00149142	0.010381	0.0267725	0.0371828	0.000819387	0.0102306	0.00981859
NODE_37732_length_3925_cov_3.297262_3|	0	0	0	0	0	0.00577789	0.00519173
NODE_1011041_length_623_cov_1.862903_1|	0	0.000716744	0.00103393	0	0	0	0
NODE_1475_length_30556_cov_9.829768_13|	0	0	0.000258486	0.000291691	0	0	0
NODE_8995_length_10363_cov_4.725381_3|	0	0	0	0	0.000515403	0.0201192	0.0253828
NODE_117078_length_2034_cov_3.972732_3|	0	0	0	0.0023315	0.00650731	0.0209115	0.0168368
NODE_264779_length_1129_cov_1.902196_1|	0	0	0	0	0.00137427	0.00871213	0.00715733
NODE_149283_length_1795_cov_1.441247_2|	0	0	0	0	0	0	0.000320316
NODE_131289_length_1883_cov_2.534738_2|	0	0	0	0	0	0.00065071	0.000854777
NODE_1689_length_26428_cov_5.578229_21|	0.000569302	0.00116083	0.00985214	0.0170464	0.0110414	0.00908612	0.0110366
NODE_4875_length_14977_cov_32.547273_2|	0.030666	0.0219311	0.0497484	0.0524148	0.0607304	0.039935	0.0486321
NODE_23928_length_4164_cov_1.763686_1|	0	0.00160492	0.00786552	0.00837227	0	0	0
NODE_11926_length_8514_cov_3.249314_5|	0	0	0	0	0.00023411	0	0
NODE_5504_length_11135_cov_8.648074_1|	0	0	0	0.000305719	0	0	0
NODE_1112_length_35783_cov_4.433223_13|	0	0.000324633	0.00166143	0	0	0	0
NODE_289109_length_1091_cov_76.247925_1|	0	0	0	0	0	0.00071476	0
NODE_67787_length_2423_cov_2.886324_1|	0	0.00486099	0.0261018	0.0168361	0.00465242	0.000795325	0.000288389
NODE_351444_length_963_cov_1.744019_2|	0	0	0	0	0	0.000601146	0.000213549
NODE_6876_length_12213_cov_3.525401_5|	0.000569302	0	0	0	0	0.000487517	0
NODE_13493_length_7084_cov_2.545063_4|	0	0.000238915	0.000516972	0	0	0.00666519	0.00548068
NODE_98472_length_2250_cov_2.175224_4|	0	0	0	0	0	0.000227227	0
NODE_1187_length_40027_cov_6.190075_6|	0	0	0	0	0	0.000227227	0
NODE_158536_length_1507_cov_1.705072_1|	0	0	0	0	0.000351166	0	0
NODE_318092_length_1071_cov_2.689619_1|	0	0	0	0	0	0.000340856	0.000192255
NODE_73217_length_2548_cov_1.927303_1|	0	0	0	0	0	0.000535026	0
NODE_31134_length_4185_cov_3.679152_3|	0	0	0.00086387	0	0.00152136	0.0161615	0.0198599
NODE_58798_length_3046_cov_2.149366_2|	0	0	0	0	0	0.00204717	0.00475307
NODE_74484_length_2800_cov_1.656566_2|	0	0	0	0	0	0.000227227	0.000288389
NODE_25335_length_5111_cov_2.823435_1|	0	0	0	0	0	0.00107212	0
NODE_45335_length_3487_cov_2.467262_3|	0	0.000563547	0.000302692	0	0	0.00193147	0.00102546
NODE_201396_length_1504_cov_1.989833_2|	0	0	0	0.00232449	0.000515403	0	0
NODE_1433561_length_478_cov_1.256410_1|	0	0.00711523	0	0	0	0	0
NODE_712228_length_668_cov_10.103512_1|	0	0	0	0	0	0	0.000213839
NODE_5670_length_13550_cov_5.695150_4|	0	0	0.000258486	0	0	0	0
NODE_12640_length_7829_cov_6.279018_6|	0.000424986	0.0016013	0.00266509	0.00104648	0	0.000227227	0.00103625
NODE_908586_length_583_cov_0.809211_2|	0	0	0	0	0	0.000227227	0.00080096
NODE_15589_length_7172_cov_3.410788_8|	0.00148743	0	0	0	0	0.000568083	0
NODE_65840_length_2553_cov_6.494229_2|	0.00476442	0.0266921	0.0487753	0.0334574	0.00294405	0.00995779	0.0110587
NODE_95981_length_2028_cov_10.647028_2|	0	0.00195967	0.00638959	0.00548744	0	0.00280941	0.00300194
NODE_12467_length_7820_cov_3.932276_4|	0	0	0	0	0	0	0.00072612
NODE_10827_length_8701_cov_4.210287_6|	0	0	0	0	0.000913736	0.00322152	0.00106846
NODE_6618_length_12207_cov_5.482036_5|	0	0.000238915	0.000646207	0.0015697	0	0.0015338	0.00153847
NODE_18142_length_6137_cov_4.599334_1|	0	0	0.000387721	0.000611438	0.000656042	0.00026029	0
NODE_177671_length_1440_cov_2.191927_1|	0	0	0	0	0	0.00113617	0
NODE_4518040_length_381_cov_0.870079_1|	0	0	0	0	0	0.000615583	0
NODE_18774_length_6155_cov_2.901958_10|	0	0	0	0	0	0.000615583	0.000427678
NODE_3506170_length_412_cov_0.863158_1|	0	0.000682997	0.000908076	0.000597409	0	0	0
NODE_18158_length_6444_cov_3.145322_3|	0	0	0	0	0	0.00239317	0.000640633
NODE_116764_length_1832_cov_1.381818_3|	0	0	0	0	0	0.000535026	0.00113252
NODE_58581_length_2914_cov_2.379620_3|	0	0	0	0	0	0.00393628	0.00270306
NODE_5878_length_14332_cov_3.762619_3|	0	0	0	0	0	0.00155033	0.000641075
NODE_393007_length_881_cov_2.839523_2|	0	0	0	0	0	0.000795325	0.000213839
NODE_15968_length_6380_cov_4.184711_4|	0	0	0	0	0	0	0.000320759
NODE_5547_length_15946_cov_4.076680_3|	0	0	0	0	0	0.000601146	0
NODE_30037_length_4559_cov_3.323782_10|	0	0	0	0	0	0.000227227	0.000213549
NODE_59531_length_3209_cov_3.142764_2|	0	0	0	0	0	0.000307799	0
NODE_5262_length_13941_cov_3.401839_4|	0	0	0	0	0	0.000227227	0.000609148
NODE_295289_length_1064_cov_0.847385_1|	0	0	0	0.000583366	0	0	0
NODE_44430_length_3026_cov_2.827527_4|	0	0.000845313	0.000971018	0.000305719	0	0.00408288	0.0051065
NODE_14916_length_7552_cov_3.102088_3|	0	0	0	0	0	0.000454469	0
NODE_146_length_84321_cov_28.621101_25|	0	0.00183321	0.00422998	0.00374381	0.00716989	0.00428437	0.00424138
NODE_28640_length_5046_cov_2.753812_5|	0	0	0	0	0	0.00026029	0
NODE_21274_length_5166_cov_5.617980_2|	0	0.000324633	0.000646207	0.0022388	0	0	0
NODE_31441_length_4316_cov_2.249940_4|	0	0	0	0	0	0.00026029	0
NODE_13371_length_7529_cov_2.953121_7|	0	0	0	0.00670875	0	0	0
NODE_20502_length_5912_cov_3.644425_1|	0.0074897	0.0136422	0.00977535	0.00556406	0.00514502	0.0236341	0.0350005
NODE_66248_length_2692_cov_6.154776_1|	0.000853952	0.00400172	0.00217839	0.000458578	0.00101793	0.00594839	0.0087494
NODE_58151_length_3017_cov_2.132872_2|	0.00199403	0.00491302	0.0048776	0.00234553	0.00259289	0.0103792	0.0120198
NODE_40300_length_3720_cov_3.525466_2|	0.0025539	0.00116083	0.00122949	0	0.000351166	0.00735406	0.0138565
NODE_14872_length_7120_cov_2.747033_2|	0	0	0.000258486	0	0	0.00301081	0.0083014
NODE_5791_length_14472_cov_3.462321_12|	0	0.00116993	0.00122949	0	0	0.00263693	0.0021581
NODE_43460_length_3562_cov_3.018923_3|	0	0	0	0	0	0	0.000192255
NODE_52477_length_2992_cov_3.836998_2|	0	0	0.000258486	0	0	0.00161437	0.00301288
NODE_212962_length_1477_cov_2.049630_2|	0	0	0	0	0	0.000227227	0
NODE_1086633_length_532_cov_1.837037_1|	0	0	0	0	0	0.000681696	0.00204055
NODE_19515_length_5458_cov_2.309698_4|	0	0	0	0	0	0.000461683	0.000854472
NODE_31578_length_4305_cov_2.899234_2|	0	0	0	0	0	0.000535026	0.00103625
NODE_13872_length_7014_cov_2.984754_8|	0	0	0	0	0	0	0.000192255
NODE_34724_length_4063_cov_3.195122_5|	0	0	0	0	0	0.000227227	0.000192255
NODE_159695_length_1732_cov_3.112150_2|	0	0	0	0	0	0	0.000288389
NODE_69692_length_2521_cov_4.266917_2|	0	0	0	0	0	0	0.000427388
NODE_48750_length_3130_cov_2.412587_1|	0	0	0	0	0	0	0.000213549
NODE_28331_length_4604_cov_3.827786_3|	0	0	0	0	0	0.000227227	0.00121772
NODE_287555_length_1251_cov_2.487544_3|	0	0	0	0	0	0	0.000512571
NODE_9288_length_7424_cov_4.794162_3|	0	0	0	0.000305719	0	0	0
NODE_21457_length_5882_cov_35.795830_4|	0	0	0	0	0.000421931	0	0
NODE_853_length_39985_cov_27.309875_21|	0	0	0	0.00044907	0.00228247	0.000802539	0.000534308
NODE_2549_length_22615_cov_4.738661_10|	0	0	0.000302692	0.00179673	0	0	0
NODE_66368_length_2800_cov_7.404415_1|	0.00106245	0	0	0	0	0	0
NODE_459445_length_806_cov_1.329897_2|	0	0	0	0	0	0	0.000213549
NODE_25954_length_5357_cov_2.358891_4|	0	0	0	0	0.000351166	0.00108865	0
NODE_63360_length_2672_cov_4.365029_2|	0	0.000845313	0.00122949	0.0023871	0	0.00223203	0.00370751
NODE_76062_length_2594_cov_4.794082_3|	0	0.000238915	0	0	0	0	0
NODE_54020_length_3070_cov_2.393816_1|	0	0	0	0	0	0.00249231	0.00485071
NODE_70111_length_2715_cov_2.365920_2|	0	0	0.00127224	0	0	0	0
NODE_46238_length_3177_cov_2.370492_2|	0	0	0	0	0	0.000487517	0.000619643
NODE_28410_length_4304_cov_2.943261_3|	0	0	0.000690413	0	0	0	0
NODE_3041515_length_407_cov_1.771429_1|	0	0	0	0	0	0	0.000213549
NODE_7470_length_12092_cov_3.103468_6|	0	0	0	0	0	0.000227227	0
NODE_24884_length_4996_cov_8.218936_2|	0	0	0.000258486	0	0	0	0
NODE_4181191_length_391_cov_0.825758_1|	0	0	0	0	0.000421931	0	0
NODE_1510_length_30471_cov_3.637886_17|	0	0	0	0	0.00023411	0.00177036	0
NODE_333_length_78436_cov_7.865494_70|	0	0	0	0	0	0	0.000427388
NODE_8305_length_11031_cov_4.452494_2|	0	0	0	0	0	0.0108854	0.0148807
NODE_227187_length_1425_cov_1.842835_1|	0	0	0	0.00150051	0.00142914	0.00039042	0.00245773
NODE_1873_length_26793_cov_6.615840_14|	0	0	0	0	0	0.000844889	0
NODE_1907_length_26569_cov_4.845171_11|	0	0	0	0	0.00023411	0.000340856	0
NODE_91807_length_2406_cov_1.480474_2|	0	0	0	0	0	0.00679528	0.00769191
NODE_260415_length_1191_cov_2.109962_2|	0	0	0	0	0.000890152	0.00560021	0.00526712
NODE_4870_length_14539_cov_3.038371_6|	0	0	0	0	0	0	0.000192255
NODE_3222_length_19293_cov_11.622509_11|	0	0	0.000993106	0.000611438	0.00131726	0	0
NODE_4570512_length_379_cov_0.984127_1|	0	0	0.000904693	0	0	0.00123532	0.000672914
NODE_2071_length_25474_cov_4.751410_3|	0.000424986	0	0	0	0	0	0
NODE_1706_length_28335_cov_4.461642_22|	0	0	0	0	0	0.00026029	0
NODE_235690_length_1194_cov_1.808810_2|	0	0	0	0	0	0	0.000405804
NODE_24677_length_5352_cov_43.233110_2|	0	0	0	0	0	0.0019005	0.00381401
NODE_13233_length_5914_cov_2.097114_3|	0	0	0	0	0	0.00191495	0.00282076
NODE_117198_length_1818_cov_1.069781_3|	0	0	0	0	0	0.00134894	0.00134607
NODE_111148_length_2108_cov_2.676931_2|	0.000569302	0	0	0	0	0	0
NODE_21747_length_5429_cov_2.980951_2|	0	0	0.000516972	0	0	0	0
NODE_1064776_length_572_cov_1.391011_2|	0.000424986	0	0	0	0	0	0
NODE_414_length_55754_cov_5.297625_38|	0	0.000324633	0.000755271	0	0.000315596	0	0
NODE_1890161_length_445_cov_0.779874_1|	0.00457502	0	0	0	0	0	0
NODE_70229_length_2510_cov_1.911037_2|	0	0	0	0.00366968	0.00103079	0	0
NODE_240022_length_1383_cov_1.936306_2|	0.000569302	0	0	0	0	0	0
NODE_31778_length_4338_cov_2.470910_3|	0	0	0	0	0	0.000340856	0.00117567
NODE_209235_length_1300_cov_0.958227_2|	0	0	0	0	0	0	0.000320759
NODE_181796_length_1612_cov_1.870707_2|	0.000637463	0	0	0	0	0	0
NODE_91252_length_2346_cov_3.075259_3|	0.000424986	0	0	0	0	0	0
NODE_1698797_length_459_cov_1.478916_1|	0.000637463	0	0	0	0	0	0
NODE_3879_length_15776_cov_15.699661_8|	0	0	0	0	0	0.000227227	0
NODE_29535_length_4321_cov_3.365761_4|	0	0	0	0	0	0	0.000213839
NODE_1018_length_37121_cov_12.445370_24|	0	0	0.000690413	0	0	0.000617647	0
NODE_707_length_47091_cov_4.617111_26|	0	0	0	0	0.000281293	0.00276708	0.00201926
NODE_5737_length_13633_cov_2.879757_4|	0	0	0	0	0.000656042	0.00210189	0.000907743
NODE_18339_length_6092_cov_7.823973_1|	0	0	0	0	0	0.00152659	0
NODE_81306_length_2660_cov_3.323727_1|	0	0	0	0	0	0.000227227	0
NODE_15908_length_6891_cov_3.030012_1|	0	0	0	0	0	0	0.000672914
NODE_1815_length_28898_cov_3.935178_6|	0	0	0	0	0	0	0.000694483
NODE_49218_length_3057_cov_2.505119_2|	0	0	0	0	0	0.00158339	0
NODE_16983_length_6133_cov_5.449550_6|	0.000853952	0	0	0	0	0	0
NODE_806_length_49969_cov_46.513041_3|	0	0	0.00215822	0	0.00248657	0.0142349	0.0171583
NODE_92474_length_2038_cov_2.139717_2|	0	0	0	0	0	0.00071476	0.00117538
NODE_77770_length_2522_cov_1.890605_2|	0	0	0	0	0.000315596	0.000617647	0.000320316
NODE_140589_length_1618_cov_2.142186_1|	0	0	0	0	0	0.00026029	0.00134622
NODE_305228_length_1159_cov_1.567829_1|	0	0	0	0	0	0	0.000213549
NODE_76887_length_2579_cov_8.015090_2|	0	0.000324633	0.00376533	0.00165337	0.00023411	0	0.000822987
NODE_27546_length_4511_cov_2.957117_2|	0	0	0	0	0	0.00026029	0.000320316
NODE_46767_length_3414_cov_2.278978_1|	0	0	0.00302115	0	0	0	0.00149481
NODE_1572151_length_452_cov_2.064615_1|	0	0	0	0.00481283	0	0	0
NODE_5610_length_12348_cov_13.351690_12|	0	0.000238915	0.00228745	0.00314641	0	0.00185813	0.000748147
NODE_5488_length_14977_cov_43.020067_10|	0	0	0	0	0	0.00026029	0
NODE_1437670_length_568_cov_1.020408_1|	0	0	0	0	0.000281293	0	0
NODE_7535_length_11193_cov_4.408729_4|	0	0	0.000561178	0	0	0	0
NODE_12941_length_6283_cov_2.560754_3|	0	0	0	0	0	0.00026029	0.000918832
NODE_6348_length_11948_cov_6.211488_23|	0	0	0	0	0.000473402	0	0
NODE_26575_length_4043_cov_2.327375_4|	0	0	0	0	0	0	0.000288389
NODE_2008_length_27530_cov_5.245813_10|	0.000424986	0	0	0	0.00124132	0.00208021	0
NODE_10993_length_8605_cov_4.778957_4|	0.000637463	0	0	0	0	0	0
NODE_2008_length_27530_cov_5.245813_2|	0.00106245	0	0	0	0.00248782	0.00530163	0
NODE_2916_length_20778_cov_5.524817_13|	0.000853952	0	0	0	0	0	0
NODE_2008_length_27530_cov_5.245813_9|	0	0	0	0	0.000468221	0.00108865	0
NODE_10638_length_8805_cov_5.279788_8|	0.00241355	0	0	0	0	0.000227227	0
NODE_11794_length_7741_cov_4.382847_5|	0.00148743	0	0	0	0.00100721	0.00178688	0
NODE_329898_length_1201_cov_2.490689_1|	0	0	0	0	0	0.000340856	0
NODE_24860_length_4999_cov_3.997126_4|	0.000849956	0	0	0	0	0	0
NODE_27261_length_5197_cov_1.863511_6|	0	0	0	0	0	0.000487517	0
NODE_3728_length_17802_cov_4.863876_13|	0	0	0	0	0.00023411	0.0029158	0.000715488
NODE_71843_length_2525_cov_2.081735_3|	0.0093258	0.00152831	0.000971018	0.000764297	0.00383297	0.012538	0.00901608
NODE_242502_length_1331_cov_2.544020_2|	0.000849956	0	0	0	0.000351166	0.000861421	0
NODE_1036_length_36808_cov_4.831875_11|	0	0.000597279	0.000971018	0.0013522	0.000773097	0.000648655	0.000192255
NODE_413939_length_1011_cov_1.897059_1|	0	0	0	0	0.000796681	0.000227227	0
NODE_2916_length_20778_cov_5.524817_17|	0.00120676	0	0	0	0	0	0
NODE_145995_length_1618_cov_1.664655_1|	0	0	0.00513559	0.000729219	0.000936442	0	0
NODE_497912_length_807_cov_0.722059_1|	0	0	0	0	0.000315596	0.00026029	0
NODE_5318_length_14102_cov_5.704114_29|	0.000853952	0	0	0	0	0	0
NODE_5945_length_13273_cov_5.696638_2|	0	0	0	0	0.00228801	0.00533997	0.00158132
NODE_60389_length_2726_cov_1.793382_3|	0.00785206	0	0	0	0.00140431	0.00350557	0.00215797
NODE_5959_length_12491_cov_5.130217_8|	0	0	0	0	0	0.000227227	0
NODE_27261_length_5197_cov_1.863511_3|	0	0	0	0	0	0.000454469	0
NODE_1105686_length_590_cov_1.140389_2|	0	0	0	0	0.000632458	0.000975035	0.000512571
NODE_246350_length_1229_cov_1.252269_1|	0.00175834	0	0	0	0.00128725	0.00156686	0.000213549
NODE_283_length_84138_cov_11.222554_41|	0	0	0	0	0	0.000340856	0
NODE_10638_length_8805_cov_5.279788_7|	0.000569302	0	0	0	0.000281293	0.000601146	0
NODE_5121_length_14502_cov_5.301217_16|	0	0.00140885	0.00235184	0	0.00112426	0	0
NODE_90334_length_2380_cov_2.308034_2|	0	0	0	0	0	0	0.000192255
NODE_133068_length_1690_cov_2.204095_2|	0	0	0	0	0.000585276	0.00286416	0.00195522
NODE_506390_length_920_cov_1.341740_1|	0	0	0	0	0.00117145	0.00110518	0
NODE_153608_length_1721_cov_1.934128_3|	0	0	0	0	0.0017383	0.00164021	0.00123944
NODE_333650_length_1090_cov_0.839045_3|	0	0	0	0	0	0.000925446	0.000192255
NODE_902_length_45516_cov_5.025094_8|	0	0	0	0	0.00175575	0.00255122	0
NODE_1445624_length_527_cov_0.890000_2|	0.0023958	0	0	0	0.00140431	0.00211842	0.000619643
NODE_5318_length_14102_cov_5.704114_11|	0.000424986	0	0	0	0	0	0
NODE_108049_length_2181_cov_2.065725_2|	0	0	0	0	0.00189611	0.00159062	0
NODE_937248_length_641_cov_1.540856_1|	0	0	0	0	0	0.00039042	0
NODE_11904_length_8147_cov_4.615087_5|	0.000637463	0	0	0	0	0	0
NODE_101110_length_2342_cov_2.242438_4|	0	0	0	0	0	0	0.000213839
NODE_5318_length_14102_cov_5.704114_14|	0.000637463	0	0	0	0	0	0
NODE_255706_length_1253_cov_1.888099_2|	0	0	0	0	0	0.000908945	0
NODE_9144_length_10479_cov_7.702183_4|	0.000637463	0	0	0	0.0010535	0.00107212	0
NODE_156936_length_1742_cov_2.179567_4|	0	0	0	0	0.000351166	0.000698219	0.000502228
NODE_11371_length_8391_cov_10.960310_2|	0	0	0	0	0	0.0016877	0
NODE_4458_length_15550_cov_5.348830_6|	0	0	0	0	0.00140431	0.000648655	0
NODE_108358_length_2177_cov_2.120976_3|	0	0	0	0	0.00138714	0.00065071	0
NODE_881_length_46264_cov_5.215619_20|	0	0	0	0	0.000702331	0.00105562	0
NODE_1348_length_32205_cov_5.619521_8|	0	0	0.000948899	0	0	0	0
NODE_73834_length_2815_cov_1.659598_4|	0	0	0	0	0	0.000227227	0.000192255
NODE_74979_length_2789_cov_1.456424_2|	0	0	0	0	0	0.00120226	0.000320316
NODE_81170_length_2663_cov_1.521688_2|	0	0	0	0	0.00023411	0.00155965	0
NODE_5318_length_14102_cov_5.704114_26|	0.000424986	0	0	0	0	0	0
NODE_110802_length_1940_cov_3.180364_1|	0.000637463	0	0	0	0	0.00026029	0
NODE_5881_length_13204_cov_5.545767_6|	0.000904386	0	0	0	0	0	0
NODE_4595_length_15201_cov_5.066140_4|	0	0	0	0	0	0.00107933	0
NODE_356488_length_1030_cov_1.751938_1|	0	0	0	0	0	0.00039042	0.000213549
NODE_402530_length_1042_cov_0.610929_2|	0	0	0	0	0.000281293	0	0
NODE_488336_length_895_cov_0.901042_1|	0	0	0	0	0.000468221	0	0
NODE_36480_length_4241_cov_2.311862_3|	0	0	0	0	0	0.000227227	0
NODE_1150961_length_550_cov_1.319149_1|	0	0	0	0	0	0.000535026	0
NODE_6232_length_12730_cov_4.909545_8|	0.000424986	0	0	0	0	0	0
NODE_1922_length_26480_cov_4.927181_19|	0.000424986	0	0	0	0	0	0
NODE_2217_length_25737_cov_10.748926_7|	0	0	0	0	0	0.000227227	0
NODE_190822_length_1452_cov_4.414340_2|	0	0	0	0	0	0.000487517	0
NODE_5762_length_12820_cov_3.575829_8|	0	0	0	0	0	0	0.000213549
NODE_4165_length_16583_cov_4.788345_8|	0.000424986	0	0	0	0	0	0
NODE_150209_length_1578_cov_1.787043_2|	0	0	0	0	0	0.000307799	0
NODE_2351482_length_414_cov_1.209059_1|	0	0	0	0	0	0.000227227	0
NODE_8187_length_10621_cov_10.229274_5|	0	0.00207213	0.00320417	0.00205335	0	0.00203578	0
NODE_1018_length_37121_cov_12.445370_22|	0	0.006272	0.00780934	0.00583921	0	0.00426993	0.000747994
NODE_185_length_70484_cov_11.476484_2|	0	0.00294267	0.00409832	0.00600113	0	0.00306762	0.000854472
NODE_1018_length_37121_cov_12.445370_36|	0	0.00147485	0.000454046	0.00044907	0	0.00117644	0.00103625
NODE_538_length_49943_cov_10.549422_42|	0	0.000324633	0.000948899	0	0	0.000454469	0
NODE_1912_length_24653_cov_11.277012_12|	0.000637463	0.00875784	0.0133391	0.0141734	0.000773097	0.00667953	0.00362187
NODE_19785_length_5672_cov_5.877187_2|	0	0.00209186	0.00226535	0.00157177	0.000281293	0.00313166	0.00214718
NODE_1018_length_37121_cov_12.445370_43|	0	0	0	0	0	0	0.000534155
NODE_60633_length_2567_cov_2.861066_4|	0	0.000682997	0.000302692	0.000437528	0	0.0013231	0
NODE_14311_length_7204_cov_13.859969_6|	0	0.000358365	0.00187763	0.00209996	0	0.00185091	0.000854777
NODE_1018_length_37121_cov_12.445370_29|	0	0.000324633	0.000712532	0.000889085	0	0.000925446	0.000213549
NODE_1944_length_24396_cov_10.599201_6|	0	0	0.000302692	0	0	0.000487517	0
NODE_1018_length_37121_cov_12.445370_27|	0	0.000324633	0	0.000903128	0	0	0
NODE_854_length_39970_cov_13.049243_21|	0	0.00345424	0.00373317	0.0040355	0	0.0018034	0.000609148
NODE_41553_length_3141_cov_2.961845_4|	0	0	0	0	0	0.00202133	0.00329019
NODE_1782_length_27578_cov_12.515610_8|	0	0	0	0	0	0.0019005	0.00111093
NODE_1018_length_37121_cov_12.445370_31|	0	0.000238915	0.000516972	0.00134066	0	0.000731276	0.000288389
NODE_1018_length_37121_cov_12.445370_25|	0	0.000682997	0.00120932	0.000907648	0	0.000648655	0
NODE_2900_length_20828_cov_12.633593_13|	0	0	0.00197468	0	0	0.000461683	0
NODE_2059_length_25545_cov_12.873869_11|	0	0.000649265	0.000516972	0	0	0.0016877	0
NODE_1319_length_32749_cov_11.755288_17|	0	0	0.000258486	0.000305719	0	0	0
NODE_11140_length_8519_cov_9.584366_5|	0	0.000324633	0	0	0	0.000916152	0
NODE_1018_length_37121_cov_12.445370_39|	0	0	0.000454046	0.000597409	0	0.00084281	0
NODE_74574_length_2369_cov_4.234166_2|	0	0	0	0	0	0.000307799	0
NODE_17841_length_6212_cov_8.875103_5|	0	0	0	0.000305719	0	0.000340856	0
NODE_14708_length_6737_cov_6.662179_1|	0	0.000238915	0.000904693	0	0	0	0
NODE_52419_length_3201_cov_8.169161_2|	0	0	0.000258486	0	0	0	0
NODE_2059_length_25545_cov_12.873869_2|	0	0	0	0	0	0.000227227	0.000213549
NODE_60054_length_3072_cov_2.939559_1|	0	0.000238915	0	0	0	0	0
NODE_1018_length_37121_cov_12.445370_44|	0	0	0.00086387	0	0	0	0
NODE_800217_length_659_cov_1.374060_1|	0	0	0	0	0	0.00026029	0
NODE_63_length_128017_cov_4.427422_79|	0.00170391	0	0.000516972	0	0	0	0
NODE_68083_length_2418_cov_2.353121_2|	0	0	0	0	0	0.00123532	0.00144248
NODE_12117_length_7337_cov_4.600971_2|	0	0	0.000387721	0	0	0.00102255	0
NODE_2900_length_20828_cov_12.633593_14|	0	0	0.000387721	0	0	0	0
NODE_8158_length_12069_cov_3.420198_5|	0.0011386	0	0	0	0	0	0
NODE_682979_length_714_cov_1.688245_1|	0	0	0	0	0	0	0.000213549
NODE_1107240_length_589_cov_1.415584_1|	0.000849956	0	0	0	0	0	0
NODE_499_length_51293_cov_25.913654_27|	0.000637463	0.00124654	0.00107813	0	0.000585276	0.00155965	0
NODE_588_length_48045_cov_5.041488_40|	0	0.000324633	0.0053091	0	0.000468221	0	0
NODE_11469_length_8348_cov_6.353120_5|	0	0	0	0	0	0.00108865	0
NODE_208_length_72194_cov_5.646607_42|	0.005	0.00388217	0.0120066	0	0.0056699	0.0105312	0.00372806
NODE_2672_length_21851_cov_7.463543_14|	0.00169994	0.00200614	0.00433461	0.000583366	0.00523884	0.0203838	0.00540482
NODE_499_length_51293_cov_25.913654_19|	0.00127494	0.000964778	0.000454046	0	0.00199083	0.00138506	0
NODE_2672_length_21851_cov_7.463543_6|	0.0108947	0.00361656	0.0036803	0.000611438	0.0141525	0.0375521	0.00999975
NODE_772_length_38795_cov_5.797041_6|	0	0.00124654	0.00573763	0.000729219	0.00227211	0.000731276	0
NODE_2672_length_21851_cov_7.463543_13|	0.0031232	0.00677811	0.0129009	0.00405705	0.0148329	0.0197609	0.00505239
NODE_237_length_69329_cov_5.252204_11|	0.009014	0.0150896	0.0194614	0.002542	0.00944052	0.0115888	0.00319464
NODE_256_length_67391_cov_6.064343_45|	0.00277035	0.00500569	0.00846947	0	0.00377505	0.00575215	0.00155991
NODE_123228_length_1812_cov_2.705045_2|	0	0	0	0	0.000468221	0.007889	0.00227568
NODE_19048_length_5687_cov_2.802518_5|	0	0	0	0	0	0.00155965	0
NODE_3537_length_18494_cov_5.394947_7|	0.00149142	0.000358365	0	0	0.00364084	0.0116053	0.0015704
NODE_8863_length_9057_cov_9.359686_2|	0	0.00108423	0	0	0.000351166	0.000340856	0
NODE_10850_length_8687_cov_4.435047_3|	0.0017079	0.00386249	0.0156346	0.00135467	0.00872021	0.0105282	0.00268134
NODE_50038_length_3285_cov_9.792907_2|	0.00326353	0.00358645	0.00509138	0.00102089	0.00595831	0.017059	0.00346094
NODE_414_length_55754_cov_5.297625_49|	0	0.000324633	0.00273957	0	0.00023411	0.000227227	0
NODE_73349_length_2648_cov_3.763983_3|	0.00227321	0.00100763	0.000302692	0	0.000351166	0	0
NODE_1540_length_29903_cov_5.116100_14|	0	0	0.00530958	0	0	0	0
NODE_402_length_51277_cov_31.943304_1|	0.00226925	0.0360516	0.0850725	0.0282793	0.0277442	0.013546	0.00138863
NODE_8274_length_10550_cov_26.611244_6|	0	0.00116083	0.00276159	0	0.0013228	0.00332788	0
NODE_5889_length_13194_cov_6.720211_2|	0	0	0	0	0	0.00141091	0
NODE_71923_length_2418_cov_2.583588_2|	0	0	0	0	0	0.00113617	0
NODE_863_length_39897_cov_5.338773_18|	0	0	0.000387721	0	0	0	0
NODE_285177_length_1088_cov_2.425598_1|	0	0	0	0	0.00023411	0.00039042	0
NODE_7627_length_10673_cov_4.266167_4|	0	0.000358365	0.00314938	0.000611438	0.00817058	0.0331511	0.0134288
NODE_245896_length_1314_cov_11.756529_1|	0.000569302	0	0.000454046	0.00104194	0.00221814	0.00181994	0
NODE_414_length_55754_cov_5.297625_41|	0	0	0	0.000291691	0	0	0
NODE_202_length_67824_cov_4.925565_21|	0	0	0.00444528	0.000764297	0.000900873	0	0
NODE_1783_length_27576_cov_24.495319_19|	0.000424986	0	0	0	0	0.000861421	0
NODE_1680_length_28529_cov_4.745476_19|	0	0	0.000561178	0	0	0	0
NODE_9101_length_9829_cov_5.718615_6|	0	0	0.000258486	0	0	0	0
NODE_96140_length_2292_cov_1.402309_1|	0	0	0	0	0	0	0.000427099
NODE_715_length_43937_cov_27.566674_18|	0.00149142	0.000973882	0	0	0.000351166	0.00129006	0
NODE_1260_length_28017_cov_7.107673_17|	0.000637463	0.00132314	0	0	0	0.000601146	0
NODE_15489_length_6833_cov_6.610647_4|	0	0	0	0	0.00110586	0.00611135	0.00121785
NODE_826_length_40672_cov_25.718806_17|	0.000637463	0.000845313	0.00120739	0.000764297	0.000819387	0.000487517	0
NODE_678_length_44051_cov_6.309831_17|	0	0	0	0	0.000890152	0.0045209	0.000288389
NODE_715_length_43937_cov_27.566674_4|	0.0019164	0.000563547	0.000690413	0	0.00124132	0.00355514	0.000715488
NODE_10597_length_7145_cov_3.652608_4|	0	0	0	0	0.00337146	0.00974711	0.00233957
NODE_26745_length_4775_cov_10.415448_10|	0	0	0	0	0.000281293	0	0
NODE_1080347_length_596_cov_1.797441_1|	0.00120676	0.00047783	0.000605384	0.000611438	0	0.00242622	0.000288389
NODE_3787_length_17663_cov_5.869526_4|	0	0	0.00427176	0	0.00112426	0.000454469	0
NODE_2385_length_23503_cov_5.698152_8|	0	0.00107511	0.00446731	0.00122286	0.00448266	0.00313374	0.000533866
NODE_11777_length_6670_cov_5.219318_1|	0	0	0.000302692	0	0.00791815	0.018602	0.0093263
NODE_131132_length_2019_cov_3.362051_1|	0	0	0.000387721	0	0	0	0.00113194
NODE_414_length_55754_cov_5.297625_20|	0.0019164	0.00269678	0.00979546	0.00149352	0.00405639	0.0043525	0.000608706
NODE_81908_length_2490_cov_5.442234_4|	0	0.00112709	0.00138083	0.0011948	0.00435477	0.00497744	0.00216861
NODE_414_length_55754_cov_5.297625_42|	0	0.000358365	0.000908076	0	0.000936442	0	0
NODE_7057_length_9308_cov_3.379262_8|	0	0	0.00146587	0	0.00142914	0.00677152	0.00123915
NODE_83901_length_2375_cov_2.612100_1|	0.00163175	0.00306912	0.00865355	0.00282714	0.0131185	0.0172015	0.00445472
NODE_3754_length_17782_cov_8.575871_11|	0.00476988	0.000486949	0.00457694	0	0.0103188	0.0158133	0.00619636
NODE_54_length_112481_cov_34.844002_88|	0	0	0.000561178	0	0.000596889	0	0
NODE_414_length_55754_cov_5.297625_33|	0	0.000649265	0.00112236	0.000743247	0.00159767	0.000227227	0
NODE_7930_length_11604_cov_2.870959_3|	0	0	0	0	0	0.000340856	0
NODE_414_length_55754_cov_5.297625_47|	0	0.00370926	0.00817891	0.00799226	0.00789999	0.00612079	0.00258564
NODE_20316_length_5453_cov_10.327826_3|	0	0	0	0	0	0.000520565	0
NODE_2408_length_23399_cov_29.805775_11|	0.000424986	0	0	0	0	0.00039042	0
NODE_15489_length_6833_cov_6.610647_5|	0.000569302	0.000238915	0.000387721	0.000896106	0.00304271	0.00378238	0.000288389
NODE_15388_length_7238_cov_8.095486_6|	0	0	0.0026988	0	0	0	0
NODE_89432_length_2108_cov_3.871277_3|	0	0	0	0	0.000468221	0.00343431	0.000811623
NODE_20718_length_5088_cov_3.229389_1|	0	0	0	0	0	0.00107005	0
NODE_68568_length_2863_cov_4.372442_1|	0.000849956	0	0	0	0.000936442	0.00353653	0
NODE_1036_length_36808_cov_4.831875_4|	0	0	0.000258486	0	0	0	0
NODE_4327_length_16143_cov_5.735639_10|	0	0	0.000841767	0	0.000351166	0.00273401	0
NODE_1718_length_28194_cov_5.402572_24|	0	0	0.000302692	0	0	0	0
NODE_2672_length_21851_cov_7.463543_10|	0	0	0	0	0.00023411	0.00225579	0
NODE_583_length_60016_cov_5.367730_4|	0	0.00143349	0.00418681	0	0.0015217	0.00113617	0
NODE_715_length_43937_cov_27.566674_30|	0.00246797	0.00155145	0.00127371	0.00164841	0.00180265	0.0015338	0
NODE_12727_length_7792_cov_5.801566_8|	0	0.000486949	0.00296779	0	0.000315596	0.000307799	0
NODE_499_length_51293_cov_25.913654_22|	0	0	0	0	0	0.000615583	0
NODE_81908_length_2490_cov_5.442234_3|	0	0	0	0	0.000631208	0	0
NODE_520080_length_809_cov_2.346041_1|	0.00294731	0	0	0	0.000421931	0.00614451	0.0035361
NODE_118916_length_1794_cov_2.254349_2|	0	0	0	0	0	0.00259664	0
NODE_68136_length_2557_cov_2.780658_2|	0.000424986	0	0.000302692	0.000889085	0.0037922	0.00355514	0.0013567
NODE_715_length_43937_cov_27.566674_5|	0	0	0.000605384	0	0.000281293	0	0
NODE_8175_length_11052_cov_4.623707_7|	0.00260433	0	0.00533877	0	0.00543073	0.0136557	0.00322613
NODE_17392_length_6480_cov_3.459153_1|	0	0	0	0	0	0.000958503	0
NODE_1783_length_27576_cov_24.495319_18|	0	0	0.000258486	0	0	0.000617647	0
NODE_1608_length_29280_cov_50.038315_14|	0.0223439	0.0167847	0.00815673	0.000583366	0	0.00168979	0.00164524
NODE_11588_length_8294_cov_3.476307_4|	0.0138641	0.00376971	0.00290148	0.000611438	0.00470472	0.0104434	0.00360017
NODE_1783_length_27576_cov_24.495319_2|	0.000424986	0	0	0	0	0.000307799	0
NODE_1718_length_28194_cov_5.402572_14|	0	0	0.000387721	0	0	0	0
NODE_1090_length_36119_cov_4.892726_2|	0	0.000649265	0.0053091	0.000611438	0.000702331	0.000227227	0
NODE_26745_length_4775_cov_10.415448_6|	0	0	0	0	0.00101882	0.00322154	0.000694483
NODE_22489_length_5312_cov_11.602122_2|	0.00405477	0.00175662	0	0	0	0	0
NODE_77598_length_2565_cov_8.737080_3|	0	0	0	0	0.00407612	0.00442084	0.00324739
NODE_277_length_60078_cov_6.728095_48|	0.0031232	0.00173348	0.0031936	0.00860839	0.00653468	0.000769482	0.00138805
NODE_35555_length_3341_cov_2.545115_1|	0	0	0	0	0.00397361	0.00761961	0.0043488
NODE_397666_length_1048_cov_10.945711_3|	0	0	0	0	0	0.000568083	0.000213549
NODE_737_length_43210_cov_5.034143_11|	0	0	0.000387721	0	0	0	0
NODE_7275_length_11856_cov_5.188678_5|	0	0	0.000387721	0	0	0.00174452	0
NODE_715_length_43937_cov_27.566674_16|	0.00289295	0.000486949	0.000948899	0.0015697	0.0012465	0.000698219	0
NODE_202301_length_1519_cov_5.204741_1|	0	0	0	0	0	0.000340856	0.000213839
NODE_414_length_55754_cov_5.297625_4|	0	0.0012894	0	0	0	0.00084281	0.000213549
NODE_414_length_55754_cov_5.297625_50|	0.00184424	0.00199553	0.00429394	0.00202126	0.00256805	0.00386294	0.00119613
NODE_58082_length_2682_cov_2.469276_2|	0	0.000682997	0.000561178	0	0.00280216	0.00721459	0.00354745
NODE_403475_length_960_cov_1.385354_1|	0	0.000563547	0.0025253	0.000917141	0.00189736	0.00276912	0.000320759
NODE_46285_length_3657_cov_4.817847_2|	0	0	0	0	0.000351166	0.0014295	0.000320316
NODE_2108_length_24665_cov_4.725528_11|	0	0	0	0	0	0.000340856	0
NODE_414_length_55754_cov_5.297625_31|	0	0.00181008	0.00345207	0.00780985	0.00239953	0	0
NODE_13138_length_6222_cov_3.133388_5|	0	0	0	0	0	0.00250884	0
NODE_1718_length_28194_cov_5.402572_12|	0	0	0	0	0.000596889	0	0
NODE_715_length_43937_cov_27.566674_33|	0.00346225	0.000597279	0.000387721	0.00239166	0.00235236	0.00245204	0.000822697
NODE_1293_length_33160_cov_5.042049_27|	0	0	0.000387721	0	0	0	0
NODE_40460_length_3712_cov_2.289540_3|	0.00249517	0.00136239	0.00112236	0.00128503	0.0020539	0.00187466	0.000534308
NODE_15223_length_6914_cov_26.498453_5|	0.00863378	0.000682997	0.000561178	0.000750269	0.000666762	0.00224857	0.00120722
NODE_2270_length_24186_cov_24.465107_9|	0.000637463	0	0	0	0	0.000340856	0
NODE_6203_length_12769_cov_7.101408_12|	0	0	0.000258486	0	0.00150419	0.00156481	0.000640938
NODE_517_length_60666_cov_5.185021_35|	0	0	0	0	0.00023411	0.000227227	0
NODE_1539_length_36395_cov_4.806772_18|	0	0	0.000258486	0	0	0	0
NODE_580067_length_816_cov_2.802612_2|	0	0	0	0	0	0.00252332	0.00091839
NODE_182124_length_1417_cov_4.669767_4|	0.00149142	0.000964778	0.00138083	0.0017732	0.00136355	0.00344152	0.00164524
NODE_2769_length_21363_cov_4.716943_8|	0	0.000682997	0.00484543	0	0.00234718	0	0
NODE_414_length_55754_cov_5.297625_23|	0	0	0.000258486	0	0	0	0
NODE_4624_length_15446_cov_4.560676_3|	0	0.00354695	0.00443553	0.000917141	0.00341745	0.00133241	0
NODE_193287_length_1538_cov_3.651311_4|	0.000637463	0	0.00140295	0	0.00194329	0.00252332	0.00091868
NODE_715_length_43937_cov_27.566674_21|	0.00196683	0.00047783	0	0	0.00023411	0	0
NODE_1341_length_34036_cov_6.187266_10|	0	0	0	0	0.00482298	0.00770924	0.00433694
NODE_10092_length_9156_cov_6.116070_4|	0	0	0	0	0.00599837	0.0044382	0.00235008
NODE_59_length_154488_cov_15.204728_105|	0	0	0.000387721	0	0	0	0
NODE_7510_length_11628_cov_6.509173_6|	0	0	0	0	0	0.0022083	0.000213549
NODE_26745_length_4775_cov_10.415448_8|	0.000637463	0	0	0	0.000796681	0.00271025	0.00145314
NODE_10863_length_9016_cov_7.926763_4|	0.00163175	0	0	0	0.00128761	0.0020451	0.000769033
NODE_10827_length_8701_cov_4.210287_2|	0	0	0	0.00253499	0.00845703	0.00280013	0.00124993
NODE_6203_length_12769_cov_7.101408_11|	0.00135657	0	0	0	0.00181979	0.00490195	0.00113238
NODE_26745_length_4775_cov_10.415448_4|	0.00147369	0	0	0.000597409	0.00177905	0.00463439	0.00268192
NODE_45014_length_3280_cov_2.594989_2|	0	0	0	0	0.00154619	0.0074676	0.00170969
NODE_2385_length_23503_cov_5.698152_6|	0.000569302	0.00187608	0.00438132	0.00150051	0.00216334	0.00170423	0.000192255
NODE_10813_length_8705_cov_4.734787_3|	0.00447977	0.00155145	0.00207126	0	0	0	0
NODE_13563_length_6104_cov_3.685126_3|	0	0	0	0	0	0.000875873	0
NODE_23108_length_5223_cov_6.048077_4|	0	0	0	0	0.000351166	0.00133034	0.000192255
NODE_847131_length_686_cov_0.862254_1|	0	0	0.000516972	0	0	0	0
NODE_39616_length_3758_cov_4.190306_3|	0.00912702	0.00438168	0.00500691	0	0	0	0
NODE_1427_length_31145_cov_4.875266_21|	0	0	0.00340785	0	0.000351166	0	0
NODE_557610_length_776_cov_2.679507_2|	0.000569302	0	0.000841767	0	0.00246942	0.00287345	0.00197679
NODE_299386_length_1053_cov_3.218143_1|	0.000849956	0	0	0	0.00270994	0.00551764	0.00311965
NODE_2385_length_23503_cov_5.698152_7|	0	0	0.00207126	0.000611438	0	0	0
NODE_237_length_69329_cov_5.252204_22|	0	0	0.000258486	0	0	0	0
NODE_2334_length_27615_cov_20.254147_2|	0	0	0	0	0.0013228	0	0
NODE_85625_length_2136_cov_3.409657_2|	0	0	0	0	0.00110068	0.00612088	0.000694483
NODE_4052_length_16871_cov_6.748268_5|	0	0	0	0	0	0.000520565	0
NODE_432809_length_897_cov_2.300000_1|	0.00106245	0	0	0	0.0013228	0.0064853	0.00235008
NODE_1036_length_41920_cov_9.685163_1|	0	0.000238915	0.000690413	0.0016579	0.00194847	0.00107728	0
NODE_715_length_43937_cov_27.566674_15|	0.00355762	0.00112347	0.00164989	0	0.000913736	0.000568083	0
NODE_26745_length_4775_cov_10.415448_5|	0	0	0	0	0.00180265	0.00524282	0.00106846
NODE_133252_length_1921_cov_1.040691_1|	0.000569302	0	0.000454046	0	0	0	0
NODE_1580_length_24111_cov_6.985740_4|	0	0	0	0	0.00409065	0.00102256	0
NODE_8700_length_10174_cov_5.959889_11|	0.000424986	0	0.000258486	0	0	0.000925446	0.000213549
NODE_77645_length_2564_cov_6.145671_3|	0	0	0.000258486	0	0.0025114	0.00418004	0.000213549
NODE_7524_length_11206_cov_4.518097_2|	0	0	0	0	0	0.00026029	0
NODE_499_length_51293_cov_25.913654_24|	0.000424986	0	0	0	0	0.000307799	0
NODE_715_length_43937_cov_27.566674_14|	0.000569302	0	0.000258486	0.000458578	0.00023411	0.000340856	0
NODE_12787_length_7763_cov_5.746726_5|	0	0	0.000258486	0	0	0.0016877	0.000192255
NODE_1035_length_33574_cov_6.571142_16|	0	0.000324633	0.00127371	0.000907648	0.00171472	0.000601146	0
NODE_567_length_48997_cov_5.543892_31|	0	0.000238915	0.00430448	0.000437528	0.000632458	0.000454469	0
NODE_136089_length_1741_cov_2.454151_1|	0.000637463	0.000486949	0	0	0	0.0031172	0.000533866
NODE_16878_length_6447_cov_5.822943_4|	0	0	0	0	0.000824568	0.00228161	0.000640938
NODE_891_length_39356_cov_5.274950_37|	0	0	0.00263291	0	0.00105314	0	0
NODE_5592_length_13668_cov_5.251902_3|	0	0	0.000258486	0	0	0	0
[truncated: 41,751 more rows]

## Sheet: Sheet2
Gene ID	Contig	MAG ID	%BacNWS 2018_03_20	%BacNWS 2018_04_12	%BacNWS 2018_04_17	%BacNWS 2018_04_26	%BacNWS 2018_05_08	%BacNWS 2018_05_22	%BacNWS 2018_05_24	Start	Stop	Directon	Length_bp	Ftype	Product	UniProtKB	Gene	EC_number	COG	COG_2020 Protein ID	COG_2020 Gene ID(GenBank or ad hoc)	COG_2020 NCBI Assembly ID	COG_2020 COG ID	COG_2020 Functional category description	COG_2020 COG name	COG_2020 Gene associated with the COG (optional)	COG_2020 Functional pathway associated with the COG (optional)	COG_2020 PubMed ID, associated with the COG (multiple entries are semicolon-separated; optional)	COG_2020 Functional category description	COG_2020 Organism (genome) name	COG_2020 NCBI Tax ID of the assembly	COG_2020 Taxonomic category used in COGs	Pfam-modle-num	Pfam-hmm	Annotation	Annotation gene group
FOAJCHOO_02199	FOAJCHOO_144	0.2_20180515_Bin_Bin_35_1	0	0	0	0	0	0	0.00048204	63	1379	+	1317	CDS	Catalase-peroxidase 2	Q4F6N6	katG2_2	1.11.1.21	COG0376	WP_024089219_1	METH_RS04445	GCF_000511355.1	COG0376	P	Catalase (peroxidase I)	KatG		31337720	Inorganic ion transport and metabolism;	Leisingera_methylohalidivorans_DSM_14336_MB2	999552	Alphaproteobacteria	1	(111:412)|PF00141.24|peroxidase|Domain|CL0617|	AA2	Other function
BALGIMKK_00690	BALGIMKK_7	0.2_20180508_Bin_MAXBIN_099_sub_1	0	0	0.00113497	0.00527699	0	0	0	53837	56041	-	2205	CDS	Catalase-peroxidase	Q939D2	katG	1.11.1.21	COG0376	WP_108882270_1	DHN55_RS14950	GCF_900149695.1	COG0376	P	Catalase (peroxidase I)	KatG		31337720	Inorganic ion transport and metabolism;	Anderseniella_Alg231-50	1922226	Alphaproteobacteria	2	(76:394)|PF00141.24|peroxidase|Domain|CL0617|predicted_active_site;(403:706)|PF00141.24|peroxidase|Domain|CL0617|	AA2|AA2	Other function
MCPEHCIA_00048	MCPEHCIA_6	0.2_20180515_Bin_165_1	0	0	0	0	0	0	0.000361525	5	1465	+	1461	CDS	Catalase-peroxidase	Q939D2	katG	1.11.1.21	COG0376	WP_108882270_1	DHN55_RS14950	GCF_900149695.1	COG0376	P	Catalase (peroxidase I)	KatG		31337720	Inorganic ion transport and metabolism;	Anderseniella_Alg231-50	1922226	Alphaproteobacteria	2	(1:146)|PF00141.24|peroxidase|Domain|CL0617|predicted_active_site;(153:458)|PF00141.24|peroxidase|Domain|CL0617|	AA2|AA2	Other function
JMNEFDBE_01394	JMNEFDBE_58	0.2_20180529_Bin_98	0	0	0	0	0	0.000682077	0.00141955	539	2809	-	2271	CDS	Catalase-peroxidase	Q939D2	katG_1	1.11.1.21	COG0376	WP_118500804_1	D1816_RS00650	GCF_003443715.1	COG0376	P	Catalase (peroxidase I)	KatG		31337720	Inorganic ion transport and metabolism;	Aquimarina_AD10	1714849	Bacteroidetes	2	(107:416)|PF00141.24|peroxidase|Domain|CL0617|predicted_active_site;(424:730)|PF00141.24|peroxidase|Domain|CL0617|	AA2|AA2	Other function
JGJJECMD_01160	JGJJECMD_83	0.2_20180522_Bin_157_sub_1	0	0	0	0	0	0.00063584	0	12345	14567	-	2223	CDS	Catalase-peroxidase 2	Q9WXB9	katG2	1.11.1.21	COG0376	WP_068617151_1	BA177_RS13820	GCF_001677435.1	COG0376	P	Catalase (peroxidase I)	KatG		31337720	Inorganic ion transport and metabolism;	Woeseia_oceani_XK5	1548547	Gammaproteobacteria	2	(86:401)|PF00141.24|peroxidase|Domain|CL0617|predicted_active_site;(409:712)|PF00141.24|peroxidase|Domain|CL0617|	AA2|AA2	Other function
NAJMJEHF_00209	NAJMJEHF_16	0.2_20180319_Bin_MAXBIN_062	0.0085961	0	0	0	0.00146418	0.00063584	0.00108458	1639	3789	+	2151	CDS	Catalase-peroxidase	Q939D2	katG	1.11.1.21	COG0376	WP_108882270_1	DHN55_RS14950	GCF_900149695.1	COG0376	P	Catalase (peroxidase I)	KatG		31337720	Inorganic ion transport and metabolism;	Anderseniella_Alg231-50	1922226	Alphaproteobacteria	2	(73:386)|PF00141.24|peroxidase|Domain|CL0617|predicted_active_site;(394:690)|PF00141.24|peroxidase|Domain|CL0617|	AA2|AA2	Other function
CADKHGJN_00995	CADKHGJN_73	0.2_20180508_Bin_Bin_112_sub_2	0	0.00527804	0.00678295	0	0	0	0	12913	15120	-	2208	CDS	Catalase-peroxidase	Q939D2	katG	1.11.1.21	COG0376	WP_108882270_1	DHN55_RS14950	GCF_900149695.1	COG0376	P	Catalase (peroxidase I)	KatG		31337720	Inorganic ion transport and metabolism;	Anderseniella_Alg231-50	1922226	Alphaproteobacteria	2	(86:398)|PF00141.24|peroxidase|Domain|CL0617|predicted_active_site;(406:711)|PF00141.24|peroxidase|Domain|CL0617|	AA2|AA2	Other function
AIPFIOJJ_00107	AIPFIOJJ_14	0.2_20180319_Bin_55_sub_1	0.00118969	0.00301779	0.0016666	0	0	0	0	21133	23268	+	2136	CDS	Catalase-peroxidase	P14412	katG	1.11.1.21		WP_013046440_1	SAR116_RS08115	GCF_000024465.1	COG0376	P	Catalase (peroxidase I)	KatG		31337720	Inorganic ion transport and metabolism;	Candidatus_Puniceispirillum_marinum_IMCC1322	488538	Alphaproteobacteria	2	(76:391)|PF00141.24|peroxidase|Domain|CL0617|predicted_active_site;(399:684)|PF00141.24|peroxidase|Domain|CL0617|	AA2|AA2	Other function
MPAIONCC_01280	MPAIONCC_185	0.2_20180529_Bin_145	0	0	0	0	0	0	0.00048204	1740	3932	-	2193	CDS	Catalase-peroxidase	Q939D2	katG	1.11.1.21	COG0376	WP_087209562_1	LOKVESSMR4R_RS14035	GCF_002158905.1	COG0376	P	Catalase (peroxidase I)	KatG		31337720	Inorganic ion transport and metabolism;	Yoonia_vestfoldensis_SMR4r	245188	Alphaproteobacteria	2	(77:394)|PF00141.24|peroxidase|Domain|CL0617|predicted_active_site;(403:704)|PF00141.24|peroxidase|Domain|CL0617|	AA2|AA2	Other function
KJKDJBDH_00101	KJKDJBDH_20	0.2_20180319_Bin_80	0.00772772	0.0662643	0.0527619	0.0413098	0.0890297	0.0734543	0.0655716	425	2611	+	2187	CDS	Catalase-peroxidase	Q5MZ99	katG	1.11.1.21	COG0376	WP_012969717_1	ALVIN_RS02410	GCF_000025485.1	COG0376	P	Catalase (peroxidase I)	KatG		31337720	Inorganic ion transport and metabolism;	Allochromatium_vinosum_DSM_180	572477	Gammaproteobacteria	2	(88:400)|PF00141.24|peroxidase|Domain|CL0617|predicted_active_site;(407:699)|PF00141.24|peroxidase|Domain|CL0617|	AA2|AA2	Other function
BDOGBCMI_00142	BDOGBCMI_10	0.2_20180508_Bin_5_sub_1	0.0035607	0.00207416	0.000453993	0	0.00974079	0.0216676	0.0184135	6224	8461	-	2238	CDS	Catalase-peroxidase 2	Q9WXB9	katG2	1.11.1.21	COG0376	WP_103654388_1	BVC89_RS28665	GCF_002157225.2	COG0376	P	Catalase (peroxidase I)	KatG		31337720	Inorganic ion transport and metabolism;	Agarilytica_rhodophyticola_017	1737490	Gammaproteobacteria	2	(98:404)|PF00141.24|peroxidase|Domain|CL0617|predicted_active_site;(412:717)|PF00141.24|peroxidase|Domain|CL0617|	AA2|AA2	Other function
PLKOADKN_01835	PLKOADKN_116	0.2_20180424_Bin_MAXBIN_133_1	0	0	0	0	0	0.00127169	0.00202245	1092	3308	+	2217	CDS	Catalase-peroxidase 2	Q9WXB9	katG2	1.11.1.21	COG0376	WP_011470358_1	SDE_RS20330	GCF_000013665.1	COG0376	P	Catalase (peroxidase I)	KatG		31337720	Inorganic ion transport and metabolism;	Saccharophagus_degradans_2-40	203122	Gammaproteobacteria	2	(85:398)|PF00141.24|peroxidase|Domain|CL0617|predicted_active_site;(407:711)|PF00141.24|peroxidase|Domain|CL0617|	AA2|AA2	Other function
GKJNDHME_00523	GKJNDHME_18	0.2_20180419_Bin_Bin_95_1	0	0	0.00143962	0	0	0	0	55218	57341	-	2124	CDS	Catalase-peroxidase	P14412	katG	1.11.1.21		WP_013046440_1	SAR116_RS08115	GCF_000024465.1	COG0376	P	Catalase (peroxidase I)	KatG		31337720	Inorganic ion transport and metabolism;	Candidatus_Puniceispirillum_marinum_IMCC1322	488538	Alphaproteobacteria	2	(69:386)|PF00141.24|peroxidase|Domain|CL0617|predicted_active_site;(395:681)|PF00141.24|peroxidase|Domain|CL0617|predicted_active_site	AA2|AA2	Other function
GMPADILB_01167	GMPADILB_53	0.2_20180508_Bin_189_1	0	0	0	0	0.00929162	0.00841466	0.00322765	35250	37388	+	2139	CDS	Catalase-peroxidase	P14412	katG	1.11.1.21		WP_013046440_1	SAR116_RS08115	GCF_000024465.1	COG0376	P	Catalase (peroxidase I)	KatG		31337720	Inorganic ion transport and metabolism;	Candidatus_Puniceispirillum_marinum_IMCC1322	488538	Alphaproteobacteria	2	(80:392)|PF00141.24|peroxidase|Domain|CL0617|predicted_active_site;(399:685)|PF00141.24|peroxidase|Domain|CL0617|	AA2|AA2	Other function
BIFLOFJL_01665	BIFLOFJL_129	0.2_20180522_Bin_Bin_15_sub_1	0	0	0	0	0	0.00392772	0.00246384	18929	21130	+	2202	CDS	Catalase-peroxidase	Q939D2	katG	1.11.1.21	COG0376	ADB41060_1	Slin_5085	GCA_000024525.1	COG0376	P	Catalase (peroxidase I)	KatG		31337720	Inorganic ion transport and metabolism;	Spirosoma_linguale_DSM_74	504472	Bacteroidetes	2	(78:391)|PF00141.24|peroxidase|Domain|CL0617|predicted_active_site;(398:706)|PF00141.24|peroxidase|Domain|CL0617|	AA2|AA2	Other function
HGEKPBFN_01374	HGEKPBFN_49	0.2_20180405_Bin_179_sub_1	0	0	0	0	0	0.00031791	0	25098	27299	+	2202	CDS	Catalase-peroxidase	Q939D2	katG	1.11.1.21	COG0376	ADB41060_1	Slin_5085	GCA_000024525.1	COG0376	P	Catalase (peroxidase I)	KatG		31337720	Inorganic ion transport and metabolism;	Spirosoma_linguale_DSM_74	504472	Bacteroidetes	2	(77:392)|PF00141.24|peroxidase|Domain|CL0617|predicted_active_site;(399:706)|PF00141.24|peroxidase|Domain|CL0617|	AA2|AA2	Other function
COFIBEBP_01033	COFIBEBP_43	0.2_20180417_Bin_132_1	0	0	0	0	0.0136489	0.0042254	0.00344107	22854	25043	-	2190	CDS	Catalase-peroxidase	Q939D2	katG	1.11.1.21	COG0376	WP_118502180_1	D1816_RS08370	GCF_003443715.1	COG0376	P	Catalase (peroxidase I)	KatG		31337720	Inorganic ion transport and metabolism;	Aquimarina_AD10	1714849	Bacteroidetes	2	(80:396)|PF00141.24|peroxidase|Domain|CL0617|predicted_active_site;(404:703)|PF00141.24|peroxidase|Domain|CL0617|	AA2|AA2|AA2	Other function
AJIKJMED_01675	AJIKJMED_41	0.2_20180412_Bin_112_1	0	0	0.000531634	0	0	0	0	39357	41591	+	2235	CDS	Catalase-peroxidase	Q939D2	katG	1.11.1.21	COG0376	ADB41060_1	Slin_5085	GCA_000024525.1	COG0376	P	Catalase (peroxidase I)	KatG		31337720	Inorganic ion transport and metabolism;	Spirosoma_linguale_DSM_74	504472	Bacteroidetes	2	(86:402)|PF00141.24|peroxidase|Domain|CL0617|predicted_active_site;(410:715)|PF00141.24|peroxidase|Domain|CL0617|	AA2|AA2|AA2	Other function
LHDLHPDA_02543	LHDLHPDA_52	0.2_20180522_Bin_MAXBIN_086_sub_1	0	0	0	0	0.00224771	0	0	14503	16716	-	2214	CDS	Catalase-peroxidase	Q939D2	katG	1.11.1.21	COG0376	WP_046002078_1	K529_RS13695	GCF_000376545.2	COG0376	P	Catalase (peroxidase I)	KatG		31337720	Inorganic ion transport and metabolism;	Epibacterium_mobile_F1926	1265309	Alphaproteobacteria	2	(82:398)|PF00141.24|peroxidase|Domain|CL0617|predicted_active_site;(405:711)|PF00141.24|peroxidase|Domain|CL0617|	AA2|AA2|AA2	Other function
HDHLOGJD_01115	HDHLOGJD_119	0.2_20180529_Bin_26_sub_1	0	0	0	0	0.000340327	0.00031791	0.00208973	17924	20122	+	2199	CDS	Catalase-peroxidase	P14412	katG	1.11.1.21		WP_045474810_1	WPG_RS16730	GCF_000828715.1	COG0376	P	Catalase (peroxidase I)	KatG		31337720	Inorganic ion transport and metabolism;	Winogradskyella_PG-2	754409	Bacteroidetes	2	(83:398)|PF00141.24|peroxidase|Domain|CL0617|predicted_active_site;(406:706)|PF00141.24|peroxidase|Domain|CL0617|	AA2|AA2|AA2	Other function
IIOHMMJC_00388	IIOHMMJC_76	0.2_20180319_Bin_MAXBIN_122_1	0.0219336	0	0	0	0	0.00063584	0	898	3051	+	2154	CDS	Catalase-peroxidase	Q5MZ99	katG	1.11.1.21	COG0376	WP_046008939_1	OLEAN_RS08875	GCF_000967895.1	COG0376	P	Catalase (peroxidase I)	KatG		31337720	Inorganic ion transport and metabolism;	Oleispira_antarctica_RB-8	698738	Gammaproteobacteria	2	(75:391)|PF00141.24|peroxidase|Domain|CL0617|predicted_active_site;(399:691)|PF00141.24|peroxidase|Domain|CL0617|	AA2|AA2|AA2	Other function
KCMPDHGK_01497	KCMPDHGK_23	0.2_20180426_Bin_MAXBIN_065_sub_1	0	0.00689366	0.0160297	0.00666259	0.000340327	0.00703036	0.0168074	63855	66086	-	2232	CDS	Catalase-peroxidase	Q939D2	katG	1.11.1.21	COG0376	ADB41060_1	Slin_5085	GCA_000024525.1	COG0376	P	Catalase (peroxidase I)	KatG		31337720	Inorganic ion transport and metabolism;	Spirosoma_linguale_DSM_74	504472	Bacteroidetes	2	(90:402)|PF00141.24|peroxidase|Domain|CL0617|predicted_active_site;(409:716)|PF00141.24|peroxidase|Domain|CL0617|	AA2|AA2|AA2	Other function
EAAALAFA_00815	EAAALAFA_45	0.2_20180511_Bin_168_1	0	0	0	0	0.00419381	0	0	14381	16585	+	2205	CDS	Catalase-peroxidase	Q939D2	katG	1.11.1.21	COG0376	WP_108882270_1	DHN55_RS14950	GCF_900149695.1	COG0376	P	Catalase (peroxidase I)	KatG		31337720	Inorganic ion transport and metabolism;	Anderseniella_Alg231-50	1922226	Alphaproteobacteria	2	(80:392)|PF00141.24|peroxidase|Domain|CL0617|predicted_active_site;(400:706)|PF00141.24|peroxidase|Domain|CL0617|	AA2|AA2|AA2	Other function
LEICIGGO_01297	LEICIGGO_78	0.2_20180319_Bin_12	0.00444881	0.00186389	0.00106327	0	0	0	0.00196883	1853	4009	+	2157	CDS	Catalase-peroxidase	Q5MZ99	katG	1.11.1.21	COG0376	WP_054724444_1	APS56_RS02420	GCF_001310225.1	COG0376	P	Catalase (peroxidase I)	KatG		31337720	Inorganic ion transport and metabolism;	Algibacter_alginicilyticus_HZ22	1736674	Bacteroidetes	2	(83:394)|PF00141.24|peroxidase|Domain|CL0617|predicted_active_site;(402:695)|PF00141.24|peroxidase|Domain|CL0617|	AA2|AA2|AA2	Other function
HJKPNHGC_01144	HJKPNHGC_26	0.2_20180508_Bin_MAXBIN_062_1	0	0	0	0	0	0	0.00100464	581	2788	+	2208	CDS	Catalase-peroxidase	Q939D2	katG	1.11.1.21	COG0376	ADB41060_1	Slin_5085	GCA_000024525.1	COG0376	P	Catalase (peroxidase I)	KatG		31337720	Inorganic ion transport and metabolism;	Spirosoma_linguale_DSM_74	504472	Bacteroidetes	2	(87:396)|PF00141.24|peroxidase|Domain|CL0617|predicted_active_site;(403:708)|PF00141.24|peroxidase|Domain|CL0617|	AA2|AA2|AA2	Other function
IGKPALMH_01775	IGKPALMH_79	0.2_20180517_Bin_117_1	0	0	0	0	0	0	0.000241011	7620	9191	-	1572	CDS	2-methyl-1,2-propanediol dehydrogenase	Q3YAT3	mpdB	1.1.1.400		WP_035682792_1	AMK58_RS24990	GCF_001315015.1	COG2303	IR	Choline dehydrogenase or related flavoprotein	BetA	Non-phosphorylated Entner-Doudoroff pathway		Lipid transport and metabolism;General function prediction only;	Azospirillum_brasilense_Sp_7	192	Alphaproteobacteria	2	(21:305)|PF00732.20|GMC_oxred_N|Domain|CL0063|;(391:509)|PF05199.14|GMC_oxred_C|Domain|No_clan|predicted_active_site	AA3	Other function
LHDLHPDA_01710	LHDLHPDA_26	0.2_20180522_Bin_MAXBIN_086_sub_1	0.00118969	0	0	0	0.00340405	0.000728314	0.00208934	18596	20167	+	1572	CDS	2-methyl-1,2-propanediol dehydrogenase	Q3YAT3	mpdB	1.1.1.400		WP_008282573_1	ROSMUCSMR3_RS04105	GCF_002080415.1	COG2303	IR	Choline dehydrogenase or related flavoprotein	BetA	Non-phosphorylated Entner-Doudoroff pathway		Lipid transport and metabolism;General function prediction only;	Roseovarius_mucosus_SMR3	215743	Alphaproteobacteria	2	(14:305)|PF00732.20|GMC_oxred_N|Domain|CL0063|;(391:509)|PF05199.14|GMC_oxred_C|Domain|No_clan|predicted_active_site	AA3	Other function
KCMPDHGK_00569	KCMPDHGK_8	0.2_20180426_Bin_MAXBIN_065_sub_1	0	0	0.00158896	0	0	0.000476886	0.00190175	16541	18259	-	1719	CDS	2-methyl-1,2-propanediol dehydrogenase	Q3YAT3	mpdB_1	1.1.1.400		WP_031445000_1	AREALGSMS7_RS00945	GCF_002234495.1	COG2303	IR	Choline dehydrogenase or related flavoprotein	BetA	Non-phosphorylated Entner-Doudoroff pathway		Lipid transport and metabolism;General function prediction only;	Arenibacter_algicola_SMS7	616991	Bacteroidetes	3	(11:44)|PF00890.25|FAD_binding_2|Family|CL0063|;(173:304)|PF00732.20|GMC_oxred_N|Domain|CL0063|;(438:557)|PF05199.14|GMC_oxred_C|Domain|No_clan|predicted_active_site	AA3	Other function
KCMPDHGK_01240	KCMPDHGK_18	0.2_20180426_Bin_MAXBIN_065_sub_1	0	0.0015503	0.00750272	0	0	0.00115896	0.00259861	56799	58490	+	1692	CDS	2-methyl-1,2-propanediol dehydrogenase	Q3YAT3	mpdB_2	1.1.1.400		WP_093977881_1	AREALGSMS7_RS07655	GCF_002234495.1	COG2303	IR	Choline dehydrogenase or related flavoprotein	BetA	Non-phosphorylated Entner-Doudoroff pathway		Lipid transport and metabolism;General function prediction only;	Arenibacter_algicola_SMS7	616991	Bacteroidetes	2	(220:334)|PF00732.20|GMC_oxred_N|Domain|CL0063|;(427:550)|PF05199.14|GMC_oxred_C|Domain|No_clan|predicted_active_site	AA3	Other function
HJKPNHGC_00726	HJKPNHGC_17	0.2_20180508_Bin_MAXBIN_062_1	0	0	0	0	0	0.00102312	0.00273229	29104	30813	+	1710	CDS	2-methyl-1,2-propanediol dehydrogenase	Q3YAT3	mpdB_1	1.1.1.400		WP_013550519_1	CELAL_RS08620	GCF_000186265.1	COG2303	IR	Choline dehydrogenase or related flavoprotein	BetA	Non-phosphorylated Entner-Doudoroff pathway		Lipid transport and metabolism;General function prediction only;	Cellulophaga_algicola_DSM_14237	688270	Bacteroidetes	2	(74:341)|PF00732.20|GMC_oxred_N|Domain|CL0063|;(433:556)|PF05199.14|GMC_oxred_C|Domain|No_clan|predicted_active_site	AA3	Other function
OMANLBFN_01131	OMANLBFN_42	0.2_20180319_Bin_3	0	0	0	0	0	0.00149998	0.00336133	3672	5351	+	1680	CDS	Alcohol dehydrogenase [acceptor]	Q00593	alkJ	1.1.99.-		WP_007637494_1	C427_RS07375	GCF_000347635.1	COG2303	IR	Choline dehydrogenase or related flavoprotein	BetA	Non-phosphorylated Entner-Doudoroff pathway		Lipid transport and metabolism;General function prediction only;	Paraglaciecola_psychrophila_170	1129794	Gammaproteobacteria	3	(4:78)|PF00732.20|GMC_oxred_N|Domain|CL0063|;(97:321)|PF00732.20|GMC_oxred_N|Domain|CL0063|;(414:550)|PF05199.14|GMC_oxred_C|Domain|No_clan|predicted_active_site	AA3_2	Other function
MAEBOINK_00344	MAEBOINK_8	0.2_20180508_Bin_184_1	0	0	0.000531634	0	0	0	0	8421	10016	-	1596	CDS	Alcohol dehydrogenase [acceptor]	Q00593	alkJ_2	1.1.99.-		WP_013047004_1	SAR116_RS10940	GCF_000024465.1	COG2303	IR	Choline dehydrogenase or related flavoprotein	BetA	Non-phosphorylated Entner-Doudoroff pathway		Lipid transport and metabolism;General function prediction only;	Candidatus_Puniceispirillum_marinum_IMCC1322	488538	Alphaproteobacteria	2	(5:291)|PF00732.20|GMC_oxred_N|Domain|CL0063|;(382:519)|PF05199.14|GMC_oxred_C|Domain|No_clan|predicted_active_site	AA3_2	Other function
GMMKKANN_01440	GMMKKANN_68	0.2_20180524_Bin_MAXBIN_023_1	0	0	0	0	0	0	0.000629231	21597	23198	+	1602	CDS	hypothetical protein																		2	(110:246)|PF01565.24|FAD_binding_4|Domain|CL0077|;(283:521)|PF02913.20|FAD-oxidase_C|Domain|CL0277|	AA4	Other function
GMMKKANN_00152	GMMKKANN_8	0.2_20180524_Bin_MAXBIN_023_1	0	0.000461567	0	0	0	0.000364168	0	11804	13231	-	1428	CDS	putative FAD-linked oxidoreductase	P9WIT1		1.-.-.-	COG0277														2	(43:183)|PF01565.24|FAD_binding_4|Domain|CL0077|;(223:468)|PF02913.20|FAD-oxidase_C|Domain|CL0277|	AA7	Other function
COFIBEBP_00262	COFIBEBP_9	0.2_20180417_Bin_132_1	0	0	0	0	0.000408916	0	0	12358	13311	+	954	CDS	hypothetical protein					WP_014783447_1	AEQSU_RS13570	GCF_000265385.1	COG1463	M	Periplasmic subunit MlaD of the ABC-type intermembrane phospholipid transporter Mla	MlaD			Cell wall/membrane/envelope biogenesis;	Aequorivita_sublithincola_DSM_14238	746697	Bacteroidetes	1	(36:113)|PF02470.21|MlaD|Family|No_clan|	ABC transporter	ABC transporter
COFIBEBP_00419	COFIBEBP_15	0.2_20180417_Bin_132_1	0	0	0	0	0.000510491	0.00031791	0	9944	11572	-	1629	CDS	putative ABC transporter ATP-binding protein YbiT	P0A9U3	ybiT		COG0488	WP_105216838_1	C5O00_RS10670	GCF_002966125.1	COG0488	R	ATPase components of ABC transporters with duplicated ATPase domains	Uup			General function prediction only;	Aureitalea_RR4-38	2094025	Bacteroidetes	3	(18:182)|PF00005.28|ABC_tran|Domain|CL0023|predicted_active_site;(222:294)|PF12848.8|ABC_tran_Xtn|Domain|CL0023|;(334:468)|PF00005.28|ABC_tran|Domain|CL0023|predicted_active_site	ABC transporter	ABC transporter
COFIBEBP_00422	COFIBEBP_15	0.2_20180417_Bin_132_1	0	0	0.0016666	0.000565188	0.00707804	0.00429189	0.00447307	13927	15618	-	1692	CDS	Energy-dependent translational throttle protein EttA	P0A9W3	ettA_1		COG0488	WP_101018827_1	CW732_RS14025	GCF_002831645.1	COG0488	R	ATPase components of ABC transporters with duplicated ATPase domains	Uup			General function prediction only;	Olleya_Bg11-27	2058135	Bacteroidetes	3	(26:200)|PF00005.28|ABC_tran|Domain|CL0023|predicted_active_site;(239:312)|PF12848.8|ABC_tran_Xtn|Domain|CL0023|;(349:482)|PF00005.28|ABC_tran|Domain|CL0023|predicted_active_site	ABC transporter	ABC transporter
COFIBEBP_00925	COFIBEBP_34	0.2_20180417_Bin_132_1	0	0	0	0	0.000340327	0	0	7283	8209	+	927	CDS	Linearmycin resistance ATP-binding protein LnrL	P94440	lnrL	3.6.3.-	COG1131	WP_014781134_1	AEQSU_RS01765	GCF_000265385.1	COG4152	R	ABC-type uncharacterized transport system, ATPase component	YhaQ			General function prediction only;	Aequorivita_sublithincola_DSM_14238	746697	Bacteroidetes	2	(20:160)|PF00005.28|ABC_tran|Domain|CL0023|predicted_active_site;(214:304)|PF13732.7|DUF4162|Family|No_clan|	ABC transporter	ABC transporter
COFIBEBP_01027	COFIBEBP_43	0.2_20180417_Bin_132_1	0	0	0	0	0.000680655	0	0.000361525	13354	16524	-	3171	CDS	Cytochrome c biogenesis protein CcsA		ccsA			WP_105217373_1	C5O00_RS13595	GCF_002966125.1	COG0755	O	ABC-type transport system involved in cytochrome c biogenesis, permease component	CcmC			Posttranslational modification, protein turnover, chaperones;	Aureitalea_RR4-38	2094025	Bacteroidetes	2	(353:426)|PF05140.15|ResB|Family|No_clan|;(812:1016)|PF01578.21|Cytochrom_C_asm|Family|CL0328|	ABC transporter	ABC transporter
COFIBEBP_01509	COFIBEBP_79	0.2_20180417_Bin_132_1	0	0	0	0	0.00115814	0.00128177	0.000643114	15841	16584	-	744	CDS	Lipopolysaccharide export system ATP-binding protein LptB	P45073	lptB	3.6.3.-	COG1137	WP_014782973_1	AEQSU_RS11170	GCF_000265385.1	COG1137	M	ABC-type lipopolysaccharide export system, ATPase component	LptB		12029038	Cell wall/membrane/envelope biogenesis;	Aequorivita_sublithincola_DSM_14238	746697	Bacteroidetes	1	(19:164)|PF00005.28|ABC_tran|Domain|CL0023|predicted_active_site	ABC transporter	ABC transporter
COFIBEBP_01525	COFIBEBP_80	0.2_20180417_Bin_132_1	0	0	0	0	0.00115814	0	0	133	1179	+	1047	CDS	Putative multidrug export ATP-binding/permease protein	Q99T13		3.6.3.-	COG1132	WP_105217509_1	C5O00_RS14330	GCF_002966125.1	COG1132	V	ABC-type multidrug transport system, ATPase and permease component	MdlB			Defense mechanisms;	Aureitalea_RR4-38	2094025	Bacteroidetes	1	(126:275)|PF00005.28|ABC_tran|Domain|CL0023|predicted_active_site	ABC transporter	ABC transporter
MHJEADIL_00392	MHJEADIL_6	0.2_20180524_Bin_167_1	0	0	0	0	0	0	0.000268069	55930	56688	-	759	CDS	Vitamin B12 import ATP-binding protein BtuD		btuD_1	7.6.2.8		WP_076625332_1	Ga0080559_RS09345	GCF_001969385.1	COG1116	P	ABC-type nitrate/sulfonate/bicarbonate transport system, ATPase component	TauB			Inorganic ion transport and metabolism;	Salipiger_profundus_JLT2016	1229727	Alphaproteobacteria	1	(20:161)|PF00005.28|ABC_tran|Domain|CL0023|predicted_active_site	ABC transporter	ABC transporter
MHJEADIL_00618	MHJEADIL_12	0.2_20180524_Bin_167_1	0	0	0	0	0.000510491	0.00406643	0.00913357	3096	4103	+	1008	CDS	Membrane lipoprotein TmpC	P29724	tmpC		COG1744	WP_088920362_1	IMCC3135_RS26670	GCF_002215215.1	COG1744	T	Lipoprotein Med, regulator of KinD/Spo0A, PBP1-ABC superfamily, includes NupN	Med		21622736	Signal transduction mechanisms;	Granulosicoccus_antarcticus_IMCC3135	1192854	Gammaproteobacteria	1	(25:319)|PF02608.15|Bmp|Family|CL0144|	ABC transporter	ABC transporter
MHJEADIL_00650	MHJEADIL_12	0.2_20180524_Bin_167_1	0	0	0	0	0	0	0.00141936	40415	41500	-	1086	CDS	Maltose/maltodextrin import ATP-binding protein MalK	P19566	malK_1	7.5.2.1	COG3839	WP_007090840_1	TH3_RS05770	GCF_000300235.2	COG3839	G	ABC-type sugar transport system, ATPase component MalK	MalK			Carbohydrate transport and metabolism;	Thalassospira_xiamenensis_M-5_DSM_17429	1123366	Alphaproteobacteria	2	(20:161)|PF00005.28|ABC_tran|Domain|CL0023|predicted_active_site;(281:349)|PF08402.11|TOBE_2|Family|CL0021|	ABC transporter	ABC transporter
MHJEADIL_01706	MHJEADIL_29	0.2_20180524_Bin_167_1	0	0	0	0	0.000458783	0.00190748	0.0032686	5835	6884	-	1050	CDS	Glycine betaine transport ATP-binding protein OpuAA	P46920	opuAA_1	7.6.2.9	COG4175	WP_013046259_1	SAR116_RS07170	GCF_000024465.1	COG4175	E	ABC-type proline/glycine betaine transport system, ATPase component	ProV			Amino acid transport and metabolism;	Candidatus_Puniceispirillum_marinum_IMCC1322	488538	Alphaproteobacteria	1	(46:194)|PF00005.28|ABC_tran|Domain|CL0023|predicted_active_site	ABC transporter	ABC transporter
MHJEADIL_01708	MHJEADIL_29	0.2_20180524_Bin_167_1	0	0	0	0	0.0023163	0.0070534	0.00942729	8151	9173	-	1023	CDS	hypothetical protein					WP_082959453_1	BSK21_RS12500	GCF_001908835.1	COG2113	E	ABC-type proline/glycine betaine transport system, periplasmic component	ProX			Amino acid transport and metabolism;	Marivivens_JLT3646	1920883	Alphaproteobacteria	1	(28:319)|PF04069.13|OpuAC|Family|CL0177|	ABC transporter	ABC transporter
MHJEADIL_01879	MHJEADIL_36	0.2_20180524_Bin_167_1	0	0	0	0	0	0	0.00214278	11125	12222	-	1098	CDS	Purine-binding protein	Q2YKI6				WP_007088848_1	TH3_RS18605	GCF_000300235.2	COG1744	T	Lipoprotein Med, regulator of KinD/Spo0A, PBP1-ABC superfamily, includes NupN	Med		21622736	Signal transduction mechanisms;	Thalassospira_xiamenensis_M-5_DSM_17429	1123366	Alphaproteobacteria	1	(27:285)|PF02608.15|Bmp|Family|CL0144|	ABC transporter	ABC transporter
MHJEADIL_02283	MHJEADIL_46	0.2_20180524_Bin_167_1	0	0	0	0	0	0.00282802	0.00170095	18642	19739	+	1098	CDS	Oligosaccharides import ATP-binding protein MsmX	P94360	msmX_2	7.5.2.-	COG3839	WP_010911580_1	MAFF_RS14025	GCF_000009625.1	COG3839	G	ABC-type sugar transport system, ATPase component MalK	MalK			Carbohydrate transport and metabolism;	Mesorhizobium_japonicum_MAFF_303099	266835	Alphaproteobacteria	2	(22:164)|PF00005.28|ABC_tran|Domain|CL0023|predicted_active_site;(238:292)|PF17912.2|OB_MalK|Domain|CL0021|	ABC transporter	ABC transporter
BFAJOLPN_00612	BFAJOLPN_67	0.2_20180502_Bin_193_1	0	0	0	0	0.000510491	0	0	938	1816	-	879	CDS	Phosphate import ATP-binding protein PstB	B8GYG4	pstB	7.3.2.1		WP_012969616_1	ALVIN_RS01890	GCF_000025485.1	COG1117	P	ABC-type phosphate transport system, ATPase component	PstB			Inorganic ion transport and metabolism;	Allochromatium_vinosum_DSM_180	572477	Gammaproteobacteria	1	(62:216)|PF00005.28|ABC_tran|Domain|CL0023|predicted_active_site	ABC transporter	ABC transporter
BPPDKNHO_00512	BPPDKNHO_18	0.2_20180515_Bin_MAXBIN_178_sub_1	0	0	0	0	0.00404858	0.00129478	0.000361525	66935	67822	+	888	CDS	Phosphate import ATP-binding protein PstB	B8GYG4	pstB	7.3.2.1		WP_078122110_1	B1781_RS16785	GCF_002009425.1	COG1117	P	ABC-type phosphate transport system, ATPase component	PstB			Inorganic ion transport and metabolism;	Chromatiaceae_bacterium_2141T.STBD.0c.01a	1978339	Gammaproteobacteria	1	(65:219)|PF00005.28|ABC_tran|Domain|CL0023|predicted_active_site	ABC transporter	ABC transporter
BALGIMKK_01533	BALGIMKK_17	0.2_20180508_Bin_MAXBIN_099_sub_1	0	0	0	0.0014625	0	0	0	16829	17773	-	945	CDS	hypothetical protein					WP_013995069_1	ZOBGAL_RS17605	GCF_000973105.1	COG1463	M	Periplasmic subunit MlaD of the ABC-type intermembrane phospholipid transporter Mla	MlaD			Cell wall/membrane/envelope biogenesis;	Zobellia_galactanivorans_DsiJT	63186	Bacteroidetes	1	(37:112)|PF02470.21|MlaD|Family|No_clan|	ABC transporter	ABC transporter
JMNEFDBE_00257	JMNEFDBE_7	0.2_20180529_Bin_98	0	0	0	0	0	0	0.000361525	4931	7936	-	3006	CDS	Vitamin B12 import ATP-binding protein BtuD		btuD_1	7.6.2.8		WP_013688294_1	FLUTA_RS17765	GCF_000194605.1	COG1131	V	ABC-type multidrug transport system, ATPase component	CcmA			Defense mechanisms;	Fluviicola_taffensis_DSM_16823	755732	Bacteroidetes	2	(266:409)|PF00005.28|ABC_tran|Domain|CL0023|predicted_active_site;(555:775)|PF01061.25|ABC2_membrane|Family|CL0181|	ABC transporter	ABC transporter
EHMOBDOB_00014	EHMOBDOB_2	0.2_20180524_Bin_161_1	0	0	0	0	0.000613363	0.000963843	0.000776422	6132	7169	-	1038	CDS	hypothetical protein					WP_066500427_1	SA2016_RS17120	GCF_001577305.1	COG2113	E	ABC-type proline/glycine betaine transport system, periplasmic component	ProX			Amino acid transport and metabolism;	Sinomonas_atrocyanea_KCTC_3377	37927	Actinobacteria	1	(67:327)|PF04069.13|OpuAC|Family|CL0177|	ABC transporter	ABC transporter
EHMOBDOB_00520	EHMOBDOB_33	0.2_20180524_Bin_161_1	0	0	0	0	0.00125973	0.00210256	0.00216964	5268	6236	+	969	CDS	Glycine betaine-binding protein YehZ	P33362	yehZ_2		COG1732	WP_104912901_1	C3B54_RS01330	GCF_002950575.1	COG1732	M	Periplasmic glycine betaine/choline-binding (lipo)protein of an ABC-type transport system (osmoprotectant binding protein)	OsmF			Cell wall/membrane/envelope biogenesis;	Pontimonas_salivibrio_CL-TW6	1159327	Actinobacteria	1	(47:314)|PF04069.13|OpuAC|Family|CL0177|	ABC transporter	ABC transporter
EHMOBDOB_00561	EHMOBDOB_35	0.2_20180524_Bin_161_1	0	0	0	0	0.00322451	0.00174857	0.00392433	4207	5334	+	1128	CDS	Membrane lipoprotein TmpC	P29724	tmpC		COG1744	WP_054538190_1	TQ29_RS04500	GCF_001305615.1	COG1744	T	Lipoprotein Med, regulator of KinD/Spo0A, PBP1-ABC superfamily, includes NupN	Med		21622736	Signal transduction mechanisms;	Confluentimicrobium_EMB200-NS6	1609966	Alphaproteobacteria	1	(62:346)|PF02608.15|Bmp|Family|CL0144|	ABC transporter	ABC transporter
GFAELPMI_01282	GFAELPMI_249	0.2_20180426_Bin_184_sub_1	0	0	0	0.00118474	0	0	0	2018	2986	-	969	CDS	Glycine betaine-binding protein YehZ	P33362	yehZ		COG1732	WP_104912901_1	C3B54_RS01330	GCF_002950575.1	COG1732	M	Periplasmic glycine betaine/choline-binding (lipo)protein of an ABC-type transport system (osmoprotectant binding protein)	OsmF			Cell wall/membrane/envelope biogenesis;	Pontimonas_salivibrio_CL-TW6	1159327	Actinobacteria	1	(47:314)|PF04069.13|OpuAC|Family|CL0177|	ABC transporter	ABC transporter
IGKPALMH_00437	IGKPALMH_15	0.2_20180517_Bin_117_1	0	0	0	0	0	0	0.000241011	10166	10954	-	789	CDS	Fructose import ATP-binding protein FrcA	Q9F9B0	frcA	7.5.2.-	COG1129	WP_013045144_1	SAR116_RS01395	GCF_000024465.1	COG1129	G	ABC-type sugar transport system, ATPase component	MglA			Carbohydrate transport and metabolism;	Candidatus_Puniceispirillum_marinum_IMCC1322	488538	Alphaproteobacteria	1	(25:179)|PF00005.28|ABC_tran|Domain|CL0023|predicted_active_site	ABC transporter	ABC transporter
IGKPALMH_00836	IGKPALMH_31	0.2_20180517_Bin_117_1	0	0	0	0	0	0.00145375	0.00219687	2045	3091	+	1047	CDS	Membrane lipoprotein TmpC	P29724	tmpC		COG1744	WP_013046476_1	SAR116_RS08300	GCF_000024465.1	COG1744	T	Lipoprotein Med, regulator of KinD/Spo0A, PBP1-ABC superfamily, includes NupN	Med		21622736	Signal transduction mechanisms;	Candidatus_Puniceispirillum_marinum_IMCC1322	488538	Alphaproteobacteria	1	(43:321)|PF02608.15|Bmp|Family|CL0144|	ABC transporter	ABC transporter
IGKPALMH_01260	IGKPALMH_51	0.2_20180517_Bin_117_1	0	0	0	0	0	0.000476886	0.00104466	102	845	+	744	CDS	Lipopolysaccharide export system ATP-binding protein LptB	P45073	lptB_4	3.6.3.-	COG1137	WP_013046331_1	SAR116_RS07525	GCF_000024465.1	COG0411	E	ABC-type branched-chain amino acid transport system, ATPase component LivG	LivG		29514851	Amino acid transport and metabolism;	Candidatus_Puniceispirillum_marinum_IMCC1322	488538	Alphaproteobacteria	2	(22:174)|PF00005.28|ABC_tran|Domain|CL0023|predicted_active_site;(223:245)|PF12399.9|BCA_ABC_TP_C|Family|CL0023|	ABC transporter	ABC transporter
IGKPALMH_01957	IGKPALMH_88	0.2_20180517_Bin_117_1	0	0	0	0	0	0.00254331	0.0034683	4653	5783	-	1131	CDS	Purine-binding protein	Q2YKI6				WP_013047338_1	SAR116_RS12635	GCF_000024465.1	COG1744	T	Lipoprotein Med, regulator of KinD/Spo0A, PBP1-ABC superfamily, includes NupN	Med		21622736	Signal transduction mechanisms;	Candidatus_Puniceispirillum_marinum_IMCC1322	488538	Alphaproteobacteria	1	(41:287)|PF02608.15|Bmp|Family|CL0144|	ABC transporter	ABC transporter
GCJBBPCF_00459	GCJBBPCF_15	0.2_20180524_Bin_64_sub_1	0	0	0	0	0	0.00031791	0.000883589	2236	3021	-	786	CDS	Lipopolysaccharide export system ATP-binding protein LptB	P45073	lptB_1	3.6.3.-	COG1137	WP_070099141_1	AZKH_RS19995	GCF_000349945.1	COG0411	E	ABC-type branched-chain amino acid transport system, ATPase component LivG	LivG		29514851	Amino acid transport and metabolism;	Azoarcus_KH32C	748247	Betaproteobacteria	2	(27:187)|PF00005.28|ABC_tran|Domain|CL0023|predicted_active_site;(236:258)|PF12399.9|BCA_ABC_TP_C|Family|CL0023|	ABC transporter	ABC transporter
GLPDNCBF_00052	GLPDNCBF_1	0.2_20180511_Bin_190_1	0	0	0	0	0	0	0.00187501	48392	49210	-	819	CDS	Phosphate import ATP-binding protein PstB	B8GYG4	pstB	7.3.2.1		WP_101539211_1	AL038_RS08655	GCF_001305575.2	COG1117	P	ABC-type phosphate transport system, ATPase component	PstB			Inorganic ion transport and metabolism;	Beggiatoa_leptomitoformis_D-402	288004	Gammaproteobacteria	1	(43:196)|PF00005.28|ABC_tran|Domain|CL0023|predicted_active_site	ABC transporter	ABC transporter
GLPDNCBF_00829	GLPDNCBF_41	0.2_20180511_Bin_190_1	0	0	0	0	0	0.00031791	0.00048204	2498	3304	-	807	CDS	High-affinity branched-chain amino acid transport ATP-binding protein LivF	P22731	livF_1		COG0410	WP_096355781_1	GJW30_RS12475	GCF_002355335.1	COG0410	E	ABC-type branched-chain amino acid transport system, ATPase component LivF	LivF		26527648;32250026	Amino acid transport and metabolism;	Variibacter_gotjawalensis_GJW-30	1333996	Alphaproteobacteria	1	(23:174)|PF00005.28|ABC_tran|Domain|CL0023|predicted_active_site	ABC transporter	ABC transporter
GLPDNCBF_01217	GLPDNCBF_69	0.2_20180511_Bin_190_1	0	0	0	0	0	0.00031791	0.000883589	2229	3014	-	786	CDS	Lipopolysaccharide export system ATP-binding protein LptB	P45073	lptB_2	3.6.3.-	COG1137	WP_070099141_1	AZKH_RS19995	GCF_000349945.1	COG0411	E	ABC-type branched-chain amino acid transport system, ATPase component LivG	LivG		29514851	Amino acid transport and metabolism;	Azoarcus_KH32C	748247	Betaproteobacteria	2	(27:187)|PF00005.28|ABC_tran|Domain|CL0023|predicted_active_site;(236:258)|PF12399.9|BCA_ABC_TP_C|Family|CL0023|	ABC transporter	ABC transporter
GPOKKDOM_01826	GPOKKDOM_27	0.2_20180511_Bin_MAXBIN_103_sub_1	0	0	0	0	0.000613363	0.000364168	0	5193	6236	-	1044	CDS	hypothetical protein					WP_044028414_1	SPO_RS12400	GCF_000011965.2	COG2113	E	ABC-type proline/glycine betaine transport system, periplasmic component	ProX			Amino acid transport and metabolism;	Ruegeria_pomeroyi_DSS-3	246200	Alphaproteobacteria	1	(51:324)|PF04069.13|OpuAC|Family|CL0177|	ABC transporter	ABC transporter
EFIACKLB_00667	EFIACKLB_8	0.2_20180515_Bin_MAXBIN_031_1	0	0	0.00307077	0	0	0.000430636	0	144249	145193	+	945	CDS	hypothetical protein					WP_119753456_1	D4L85_RS05955	GCF_003589925.1	COG1463	M	Periplasmic subunit MlaD of the ABC-type intermembrane phospholipid transporter Mla	MlaD			Cell wall/membrane/envelope biogenesis;	Chryseolinea_KIS68-18	2321403	Bacteroidetes	1	(37:110)|PF02470.21|MlaD|Family|No_clan|	ABC transporter	ABC transporter
EFIACKLB_00952	EFIACKLB_12	0.2_20180515_Bin_MAXBIN_031_1	0	0.00263904	0.00454921	0.00308226	0	0.00137425	0.00133979	61777	62541	-	765	CDS	putative ATP-dependent transporter SufC	P77499	sufC		COG0396	WP_011584369_1	CHU_RS04755	GCF_000014145.1	COG0396	O	Fe-S cluster assembly ATPase SufC	SufC			Posttranslational modification, protein turnover, chaperones;	Cytophaga_hutchinsonii_ATCC_33406	269798	Bacteroidetes	1	(17:172)|PF00005.28|ABC_tran|Domain|CL0023|predicted_active_site	ABC transporter	ABC transporter
OPFDENLC_00149	OPFDENLC_24	0.2_20180426_Bin_84_sub_1_1	0	0.000627168	0.00392223	0.00143532	0	0	0.000669809	889	1773	+	885	CDS	putative ABC transporter ATP-binding protein YxlF	P94374	yxlF	3.6.3.-	COG1131	WP_066315835_1	D1816_RS18115	GCF_003443715.1	COG1131	V	ABC-type multidrug transport system, ATPase component	CcmA			Defense mechanisms;	Aquimarina_AD10	1714849	Bacteroidetes	1	(20:164)|PF00005.28|ABC_tran|Domain|CL0023|predicted_active_site	ABC transporter	ABC transporter
GJKJPGDD_00530	GJKJPGDD_92	0.2_20180517_Bin_MAXBIN_025_sub_1	0.00177618	0.00525752	0.00170545	0	0	0.00118207	0	33147	34826	-	1680	CDS	Energy-dependent translational throttle protein EttA	P0A9W3	ettA		COG0488	WP_013047188_1	SAR116_RS11870	GCF_000024465.1	COG0488	R	ATPase components of ABC transporters with duplicated ATPase domains	Uup			General function prediction only;	Candidatus_Puniceispirillum_marinum_IMCC1322	488538	Alphaproteobacteria	3	(24:195)|PF00005.28|ABC_tran|Domain|CL0023|predicted_active_site;(234:304)|PF12848.8|ABC_tran_Xtn|Domain|CL0023|;(344:477)|PF00005.28|ABC_tran|Domain|CL0023|predicted_active_site	ABC transporter	ABC transporter
GJKJPGDD_00637	GJKJPGDD_110	0.2_20180517_Bin_MAXBIN_025_sub_1	0	0	0	0	0	0	0.000402103	27	1157	-	1131	CDS	Purine-binding protein	Q2YKI6				WP_013047338_1	SAR116_RS12635	GCF_000024465.1	COG1744	T	Lipoprotein Med, regulator of KinD/Spo0A, PBP1-ABC superfamily, includes NupN	Med		21622736	Signal transduction mechanisms;	Candidatus_Puniceispirillum_marinum_IMCC1322	488538	Alphaproteobacteria	1	(37:340)|PF02608.15|Bmp|Family|CL0144|	ABC transporter	ABC transporter
GJKJPGDD_01290	GJKJPGDD_218	0.2_20180517_Bin_MAXBIN_025_sub_1	0	0	0	0	0	0	0.000361525	2294	3256	+	963	CDS	putative D,D-dipeptide transport ATP-binding protein DdpF	P77622	ddpF		COG1124	WP_108882792_1	DHN55_RS17350	GCF_900149695.1	COG1123	O	ABC-type glutathione transport system ATPase component, contains duplicated ATPase domain	GsiA			Posttranslational modification, protein turnover, chaperones;	Anderseniella_Alg231-50	1922226	Alphaproteobacteria	2	(32:180)|PF00005.28|ABC_tran|Domain|CL0023|predicted_active_site;(231:296)|PF08352.13|oligo_HPY|Family|No_clan|	ABC transporter	ABC transporter
GJKJPGDD_01409	GJKJPGDD_234	0.2_20180517_Bin_MAXBIN_025_sub_1	0	0	0	0	0	0.00063584	0	561	1205	-	645	CDS	High-affinity branched-chain amino acid transport ATP-binding protein LivF	P22731	livF_3		COG0410	WP_068023552_1	RHPLAN_RS24940	GCF_001579845.1	COG0410	E	ABC-type branched-chain amino acid transport system, ATPase component LivF	LivF		26527648;32250026	Amino acid transport and metabolism;	Rhodoplanes_Z2-YC6860	674703	Alphaproteobacteria	1	(17:161)|PF00005.28|ABC_tran|Domain|CL0023|predicted_active_site	ABC transporter	ABC transporter
GJKJPGDD_01410	GJKJPGDD_234	0.2_20180517_Bin_MAXBIN_025_sub_1	0	0.00108873	0	0	0	0.000476886	0.000763074	1215	1988	-	774	CDS	Methionine import ATP-binding protein MetN 2	Q831K6	metN2	3.6.3.-	COG1135	WP_007089018_1	TH3_RS02265	GCF_000300235.2	COG0411	E	ABC-type branched-chain amino acid transport system, ATPase component LivG	LivG		29514851	Amino acid transport and metabolism;	Thalassospira_xiamenensis_M-5_DSM_17429	1123366	Alphaproteobacteria	1	(24:178)|PF00005.28|ABC_tran|Domain|CL0023|predicted_active_site	ABC transporter	ABC transporter
POBMALBP_00042	POBMALBP_1	0.2_20180405_Bin_MAXBIN_030_1	0	0	0.000453993	0	0	0	0	48910	49587	-	678	CDS	Cell division ATP-binding protein FtsE	O05779	ftsE		COG2884	WP_014200544_1	OWEHO_RS00805	GCF_000236705.1	COG2884	D	Cell division ATPase FtsE	FtsE			Cell cycle control, cell division, chromosome partitioning;	Owenweeksia_hongkongensis_DSM_17368	926562	Bacteroidetes	1	(19:167)|PF00005.28|ABC_tran|Domain|CL0023|predicted_active_site	ABC transporter	ABC transporter
POBMALBP_00914	POBMALBP_27	0.2_20180405_Bin_MAXBIN_030_1	0	0.000940752	0.000680976	0	0	0	0	48345	50009	+	1665	CDS	Energy-dependent translational throttle protein EttA	P45127	ettA		COG0488	WP_014201304_1	OWEHO_RS04600	GCF_000236705.1	COG0488	R	ATPase components of ABC transporters with duplicated ATPase domains	Uup			General function prediction only;	Owenweeksia_hongkongensis_DSM_17368	926562	Bacteroidetes	3	(16:190)|PF00005.28|ABC_tran|Domain|CL0023|predicted_active_site;(229:307)|PF12848.8|ABC_tran_Xtn|Domain|CL0023|;(339:472)|PF00005.28|ABC_tran|Domain|CL0023|predicted_active_site	ABC transporter	ABC transporter
POBMALBP_01182	POBMALBP_36	0.2_20180405_Bin_MAXBIN_030_1	0	0	0	0	0	0.00031791	0	1073	2845	-	1773	CDS	Lipid A export ATP-binding/permease protein MsbA	Q9KQW9	msbA_1	7.5.2.6	COG1132	WP_014202420_1	OWEHO_RS10345	GCF_000236705.1	COG1132	V	ABC-type multidrug transport system, ATPase and permease component	MdlB			Defense mechanisms;	Owenweeksia_hongkongensis_DSM_17368	926562	Bacteroidetes	2	(70:303)|PF00664.24|ABC_membrane|Family|CL0241|;(368:514)|PF00005.28|ABC_tran|Domain|CL0023|predicted_active_site	ABC transporter	ABC transporter
POBMALBP_01312	POBMALBP_37	0.2_20180405_Bin_MAXBIN_030_1	0	0	0.00147844	0	0	0	0.000804206	135126	135926	-	801	CDS	Manganese transport system ATP-binding protein MntB	O34338	mntB		COG1121	WP_014202735_1	OWEHO_RS11935	GCF_000236705.1	COG1121	P	ABC-type Mn2+/Zn2+ transport system, ATPase component	ZnuC			Inorganic ion transport and metabolism;	Owenweeksia_hongkongensis_DSM_17368	926562	Bacteroidetes	1	(22:165)|PF00005.28|ABC_tran|Domain|CL0023|predicted_active_site	ABC transporter	ABC transporter
PPHAFIKJ_00150	PPHAFIKJ_2	0.2_20180426_Bin_13	0	0	0.000985627	0	0	0.000794795	0.00136561	148198	151011	-	2814	CDS	UvrABC system protein A	P9WQK7	uvrA_1		COG0178	WP_041628341_1	OWEHO_RS16735	GCF_000236705.1	COG0178	L	Excinuclease UvrABC ATPase subunit	UvrA			Replication, recombination and repair;	Owenweeksia_hongkongensis_DSM_17368	926562	Bacteroidetes	3	(134:236)|PF17760.2|UvrA_inter|Domain|No_clan|;(292:395)|PF17755.2|UvrA_DNA-bind|Domain|No_clan|;(620:856)|PF00005.28|ABC_tran|Domain|CL0023|predicted_active_site	ABC transporter	ABC transporter
PPHAFIKJ_00438	PPHAFIKJ_16	0.2_20180426_Bin_13	0	0	0.000680976	0	0	0	0.000267706	11489	12397	-	909	CDS	Vitamin B12 import ATP-binding protein BtuD		btuD	7.6.2.8		WP_014203346_1	OWEHO_RS15035	GCF_000236705.1	COG4152	R	ABC-type uncharacterized transport system, ATPase component	YhaQ			General function prediction only;	Owenweeksia_hongkongensis_DSM_17368	926562	Bacteroidetes	2	(17:157)|PF00005.28|ABC_tran|Domain|CL0023|predicted_active_site;(211:292)|PF13732.7|DUF4162|Family|No_clan|	ABC transporter	ABC transporter
PPHAFIKJ_00932	PPHAFIKJ_45	0.2_20180426_Bin_13	0	0.000692336	0	0	0	0.000476886	0.000642559	20529	22151	-	1623	CDS	putative ABC transporter ATP-binding protein YbiT	P0A9U3	ybiT		COG0488	WP_014201055_1	OWEHO_RS03365	GCF_000236705.1	COG0488	R	ATPase components of ABC transporters with duplicated ATPase domains	Uup			General function prediction only;	Owenweeksia_hongkongensis_DSM_17368	926562	Bacteroidetes	3	(18:184)|PF00005.28|ABC_tran|Domain|CL0023|predicted_active_site;(224:300)|PF12848.8|ABC_tran_Xtn|Domain|CL0023|;(337:468)|PF00005.28|ABC_tran|Domain|CL0023|predicted_active_site	ABC transporter	ABC transporter
PPHAFIKJ_00959	PPHAFIKJ_48	0.2_20180426_Bin_13	0	0	0	0	0	0	0.000723051	21466	23283	+	1818	CDS	putative ABC transporter ATP-binding protein	Q9WYC4			COG1132	WP_015023857_1	P700755_RS06090	GCF_000153485.2	COG1132	V	ABC-type multidrug transport system, ATPase and permease component	MdlB			Defense mechanisms;	Psychroflexus_torquis_ATCC_700755	313595	Bacteroidetes	2	(41:305)|PF00664.24|ABC_membrane|Family|CL0241|;(370:519)|PF00005.28|ABC_tran|Domain|CL0023|predicted_active_site	ABC transporter	ABC transporter
PPHAFIKJ_01112	PPHAFIKJ_63	0.2_20180426_Bin_13	0	0	0.00147844	0	0	0	0.000804206	5521	6321	-	801	CDS	Manganese transport system ATP-binding protein MntB	O34338	mntB		COG1121	WP_014202735_1	OWEHO_RS11935	GCF_000236705.1	COG1121	P	ABC-type Mn2+/Zn2+ transport system, ATPase component	ZnuC			Inorganic ion transport and metabolism;	Owenweeksia_hongkongensis_DSM_17368	926562	Bacteroidetes	1	(22:165)|PF00005.28|ABC_tran|Domain|CL0023|predicted_active_site	ABC transporter	ABC transporter
PPHAFIKJ_01113	PPHAFIKJ_63	0.2_20180426_Bin_13	0	0	0	0	0	0	0.000268069	6321	7208	-	888	CDS	Manganese-binding lipoprotein MntA	O34385	mntA_1		COG0803	WP_014202736_1	OWEHO_RS11940	GCF_000236705.1	COG0803	P	ABC-type Zn uptake system ZnuABC, Zn-binding component ZnuA	ZnuA			Inorganic ion transport and metabolism;	Owenweeksia_hongkongensis_DSM_17368	926562	Bacteroidetes	1	(24:291)|PF01297.18|ZnuA|Family|CL0043|	ABC transporter	ABC transporter
PPHAFIKJ_01229	PPHAFIKJ_69	0.2_20180426_Bin_13	0	0	0	0	0	0	0.000267706	39521	42292	-	2772	CDS	UvrABC system protein A	P63383	uvrA_2			WP_076701457_1	BWZ22_RS14920	GCF_001971785.1	COG0178	L	Excinuclease UvrABC ATPase subunit	UvrA			Replication, recombination and repair;	Seonamhaeicola_S2-3	1936081	Bacteroidetes	3	(133:239)|PF17760.2|UvrA_inter|Domain|No_clan|;(289:354)|PF17755.2|UvrA_DNA-bind|Domain|No_clan|;(602:841)|PF00005.28|ABC_tran|Domain|CL0023|predicted_active_site	ABC transporter	ABC transporter
PPHAFIKJ_01288	PPHAFIKJ_71	0.2_20180426_Bin_13	0	0	0	0	0	0.00031791	0.000843565	12785	15190	-	2406	CDS	Cytochrome c-type biogenesis protein CcmF	P33927	ccmF		COG1138	WP_014200575_1	OWEHO_RS00960	GCF_000236705.1	COG1138	CO	Cytochrome c biogenesis protein CcmF	CcmF			Energy production and conversion;Posttranslational modification, protein turnover, chaperones;	Owenweeksia_hongkongensis_DSM_17368	926562	Bacteroidetes	2	(95:322)|PF01578.21|Cytochrom_C_asm|Family|CL0328|;(343:542)|PF16327.6|CcmF_C|Family|No_clan|	ABC transporter	ABC transporter
PPHAFIKJ_01331	PPHAFIKJ_75	0.2_20180426_Bin_13	0	0	0	0	0.000458783	0.00188437	0.00115221	15094	16110	+	1017	CDS	hypothetical protein					WP_052301061_1	OWEHO_RS01045	GCF_000236705.1	COG1463	M	Periplasmic subunit MlaD of the ABC-type intermembrane phospholipid transporter Mla	MlaD			Cell wall/membrane/envelope biogenesis;	Owenweeksia_hongkongensis_DSM_17368	926562	Bacteroidetes	1	(36:110)|PF02470.21|MlaD|Family|No_clan|	ABC transporter	ABC transporter
PPHAFIKJ_01357	PPHAFIKJ_79	0.2_20180426_Bin_13	0	0	0.000797465	0	0.000458783	0.00112282	0.00115185	7971	8771	-	801	CDS	Manganese-binding lipoprotein MntA	O34385	mntA_2		COG0803	WP_013452844_1	FTRAC_RS03470	GCF_000183425.1	COG0803	P	ABC-type Zn uptake system ZnuABC, Zn-binding component ZnuA	ZnuA			Inorganic ion transport and metabolism;	Marivirga_tractuosa_DSM_4126	643867	Bacteroidetes	1	(1:262)|PF01297.18|ZnuA|Family|CL0043|	ABC transporter	ABC transporter
NAJMJEHF_00256	NAJMJEHF_19	0.2_20180319_Bin_MAXBIN_062	0.00808604	0	0	0	0.00291094	0.000907522	0.00168743	12541	13725	-	1185	CDS	hypothetical protein					WP_107754303_1	CTH_RS09250	GCF_003054495.1	COG1744	T	Lipoprotein Med, regulator of KinD/Spo0A, PBP1-ABC superfamily, includes NupN	Med		21622736	Signal transduction mechanisms;	Carboxydocella_thermautotrophica_41	178899	Clostridia	1	(65:325)|PF02608.15|Bmp|Family|CL0144|	ABC transporter	ABC transporter
NAJMJEHF_02698	NAJMJEHF_221	0.2_20180319_Bin_MAXBIN_062	0.0257329	0.00202946	0.00414921	0	0.00891508	0.0057225	0.00400425	24677	25846	-	1170	CDS	Membrane lipoprotein TmpC	P29724	tmpC		COG1744	BAN01436_1	YM304_11220	GCA_000348785.1	COG1744	T	Lipoprotein Med, regulator of KinD/Spo0A, PBP1-ABC superfamily, includes NupN	Med		21622736	Signal transduction mechanisms;	Ilumatobacter_coccineus_YM16-304	1313172	Actinobacteria	1	(69:379)|PF02608.15|Bmp|Family|CL0144|	ABC transporter	ABC transporter
NAJMJEHF_02749	NAJMJEHF_225	0.2_20180319_Bin_MAXBIN_062	0.0126207	0.000692336	0	0	0.00269714	0.00360979	0.00259825	18016	18780	+	765	CDS	Lipopolysaccharide export system ATP-binding protein LptB	P45073	lptB_2	3.6.3.-	COG1137	BAN03391_1	YM304_30770	GCA_000348785.1	COG0411	E	ABC-type branched-chain amino acid transport system, ATPase component LivG	LivG		29514851	Amino acid transport and metabolism;	Ilumatobacter_coccineus_YM16-304	1313172	Actinobacteria	2	(19:178)|PF00005.28|ABC_tran|Domain|CL0023|predicted_active_site;(232:250)|PF12399.9|BCA_ABC_TP_C|Family|CL0023|	ABC transporter	ABC transporter
NAJMJEHF_02750	NAJMJEHF_225	0.2_20180319_Bin_MAXBIN_062	0.00797247	0	0	0	0.000850818	0	0.000401549	18777	19496	+	720	CDS	High-affinity branched-chain amino acid transport ATP-binding protein LivF	P22731	livF_3		COG0410	BAN03390_1	YM304_30760	GCA_000348785.1	COG0410	E	ABC-type branched-chain amino acid transport system, ATPase component LivF	LivF		26527648;32250026	Amino acid transport and metabolism;	Ilumatobacter_coccineus_YM16-304	1313172	Actinobacteria	2	(21:166)|PF00005.28|ABC_tran|Domain|CL0023|predicted_active_site;(220:238)|PF12399.9|BCA_ABC_TP_C|Family|CL0023|	ABC transporter	ABC transporter
NAJMJEHF_03070	NAJMJEHF_249	0.2_20180319_Bin_MAXBIN_062	0.00222023	0	0	0	0	0	0	28321	29553	+	1233	CDS	Glycine betaine transport ATP-binding protein OpuAA	P46920	opuAA	7.6.2.9	COG4175	AEG14960_1	Desku_1377	GCA_000214705.1	COG4175	E	ABC-type proline/glycine betaine transport system, ATPase component	ProV			Amino acid transport and metabolism;	Desulfofundulus_kuznetsovii_DSM_6115	760568	Clostridia	2	(53:199)|PF00005.28|ABC_tran|Domain|CL0023|predicted_active_site;(287:334)|PF00571.29|CBS|Domain|No_clan|	ABC transporter	ABC transporter
NAJMJEHF_03073	NAJMJEHF_249	0.2_20180319_Bin_MAXBIN_062	0.0220474	0.00665293	0.000797465	0.00087013	0.00319958	0.00244072	0.00156711	34340	35515	+	1176	CDS	Glycine betaine-binding periplasmic protein OusX	E0SCY3	ousX		COG2113	WP_018066015_1	Mame_RS15220	GCF_002043005.1	COG2113	E	ABC-type proline/glycine betaine transport system, periplasmic component	ProX			Amino acid transport and metabolism;	Martelella_mediterranea_DSM_17316_MACL11	1122214	Alphaproteobacteria	1	(59:374)|PF04069.13|OpuAC|Family|CL0177|	ABC transporter	ABC transporter
NAJMJEHF_03582	NAJMJEHF_286	0.2_20180319_Bin_MAXBIN_062	0.00296586	0	0	0	0	0	0	20271	21050	-	780	CDS	Glutamine transport ATP-binding protein GlnQ	P27675	glnQ			WP_012615647_1	CAGG_RS01625	GCF_000021945.1	COG1126	E	ABC-type polar amino acid transport system, ATPase component	GlnQ			Amino acid transport and metabolism;	Chloroflexus_aggregans_DSM_9485	326427	Chloroflexi	1	(36:184)|PF00005.28|ABC_tran|Domain|CL0023|predicted_active_site	ABC transporter	ABC transporter
AJIKJMED_00745	AJIKJMED_11	0.2_20180412_Bin_112_1	0	0	0.00151726	0	0	0	0	21439	23097	+	1659	CDS	Energy-dependent translational throttle protein EttA	P45127	ettA_1		COG0488	WP_013688161_1	FLUTA_RS17105	GCF_000194605.1	COG0488	R	ATPase components of ABC transporters with duplicated ATPase domains	Uup			General function prediction only;	Fluviicola_taffensis_DSM_16823	755732	Bacteroidetes	3	(15:189)|PF00005.28|ABC_tran|Domain|CL0023|predicted_active_site;(228:295)|PF12848.8|ABC_tran_Xtn|Domain|CL0023|;(338:471)|PF00005.28|ABC_tran|Domain|CL0023|predicted_active_site	ABC transporter	ABC transporter
NMPABHMP_00683	NMPABHMP_58	0.2_20180319_Bin_31_1	0	0	0.00113497	0	0	0	0	11958	12995	-	1038	CDS	Membrane lipoprotein TmpC	P29724	tmpC		COG1744	WP_053820238_1	W908_RS05290	GCF_001281385.1	COG1744	T	Lipoprotein Med, regulator of KinD/Spo0A, PBP1-ABC superfamily, includes NupN	Med		21622736	Signal transduction mechanisms;	Candidatus_Thioglobus_singularis_PS1	1125411	Gammaproteobacteria	1	(41:316)|PF02608.15|Bmp|Family|CL0144|	ABC transporter	ABC transporter
NMPABHMP_01291	NMPABHMP_125	0.2_20180319_Bin_31_1	0	0	0.00197125	0	0	0	0	513	1529	-	1017	CDS	hypothetical protein					WP_053819672_1	W908_RS01630	GCF_001281385.1	COG2113	E	ABC-type proline/glycine betaine transport system, periplasmic component	ProX			Amino acid transport and metabolism;	Candidatus_Thioglobus_singularis_PS1	1125411	Gammaproteobacteria	1	(30:317)|PF04069.13|OpuAC|Family|CL0177|	ABC transporter	ABC transporter
LHDLHPDA_00023	LHDLHPDA_1	0.2_20180522_Bin_MAXBIN_086_sub_1	0	0	0	0	0.00154835	0.00031791	0	28177	29238	-	1062	CDS	Vitamin B12 import ATP-binding protein BtuD		btuD_1	7.6.2.8		WP_011048152_1	SPO_RS12410	GCF_000011965.2	COG4175	E	ABC-type proline/glycine betaine transport system, ATPase component	ProV			Amino acid transport and metabolism;	Ruegeria_pomeroyi_DSS-3	246200	Alphaproteobacteria	1	(46:194)|PF00005.28|ABC_tran|Domain|CL0023|predicted_active_site	ABC transporter	ABC transporter
LHDLHPDA_00025	LHDLHPDA_1	0.2_20180522_Bin_MAXBIN_086_sub_1	0.000888105	0	0	0	0.00865451	0.00777598	0.00956296	30396	31370	-	975	CDS	hypothetical protein					WP_044028414_1	SPO_RS12400	GCF_000011965.2	COG2113	E	ABC-type proline/glycine betaine transport system, periplasmic component	ProX			Amino acid transport and metabolism;	Ruegeria_pomeroyi_DSS-3	246200	Alphaproteobacteria	1	(29:301)|PF04069.13|OpuAC|Family|CL0177|	ABC transporter	ABC transporter
LHDLHPDA_00268	LHDLHPDA_2	0.2_20180522_Bin_MAXBIN_086_sub_1	0	0	0.0019898	0	0.00305435	0.00218208	0.00484866	101958	102926	-	969	CDS	Purine-binding protein	Q2YKI6				WP_015496438_1	OA238_RS19020	GCF_000155735.2	COG1744	T	Lipoprotein Med, regulator of KinD/Spo0A, PBP1-ABC superfamily, includes NupN	Med		21622736	Signal transduction mechanisms;	Octadecabacter_arcticus_238	391616	Alphaproteobacteria	1	(49:262)|PF02608.15|Bmp|Family|CL0144|	ABC transporter	ABC transporter
LHDLHPDA_00466	LHDLHPDA_4	0.2_20180522_Bin_MAXBIN_086_sub_1	0	0.000461567	0	0	0.0140375	0.0157572	0.021041	62197	63192	+	996	CDS	Membrane lipoprotein TmpC	P29724	tmpC		COG1744	WP_076626336_1	BWR18_RS01175	GCF_001969365.1	COG1744	T	Lipoprotein Med, regulator of KinD/Spo0A, PBP1-ABC superfamily, includes NupN	Med		21622736	Signal transduction mechanisms;	Tateyamaria_omphalii_DOK1-4	299262	Alphaproteobacteria	1	(29:306)|PF02608.15|Bmp|Family|CL0144|	ABC transporter	ABC transporter
LHDLHPDA_00535	LHDLHPDA_4	0.2_20180522_Bin_MAXBIN_086_sub_1	0	0	0	0	0.00636479	0.00413288	0.00530375	135586	136560	-	975	CDS	putative phosphite transport system-binding protein PtxB	O69052	ptxB			WP_013960233_1	RLO149_RS01270	GCF_000154785.2	COG3221	P	ABC-type phosphate/phosphonate transport system, periplasmic component	PhnD			Inorganic ion transport and metabolism;	Roseobacter_litoralis_Och_149	391595	Alphaproteobacteria	1	(63:283)|PF12974.8|Phosphonate-bd|Family|CL0177|	ABC transporter	ABC transporter
LHDLHPDA_01039	LHDLHPDA_12	0.2_20180522_Bin_MAXBIN_086_sub_1	0	0	0	0	0.0031653	0.00550718	0.00787524	72691	73656	+	966	CDS	hypothetical protein					WP_067965577_1	AA2016_RS26990	GCF_001605015.1	COG2113	E	ABC-type proline/glycine betaine transport system, periplasmic component	ProX			Amino acid transport and metabolism;	Aminobacter_aminovorans_KCTC_2477	83263	Alphaproteobacteria	1	(33:306)|PF04069.13|OpuAC|Family|CL0177|	ABC transporter	ABC transporter
LHDLHPDA_01162	LHDLHPDA_16	0.2_20180522_Bin_MAXBIN_086_sub_1	0	0	0	0	0.000510491	0.000682077	0.000241011	11426	11884	+	459	CDS	hypothetical protein					WP_076626549_1	BWR18_RS02470	GCF_001969365.1	COG1463	M	Periplasmic subunit MlaD of the ABC-type intermembrane phospholipid transporter Mla	MlaD			Cell wall/membrane/envelope biogenesis;	Tateyamaria_omphalii_DOK1-4	299262	Alphaproteobacteria	1	(38:115)|PF02470.21|MlaD|Family|No_clan|	ABC transporter	ABC transporter
LHDLHPDA_01545	LHDLHPDA_22	0.2_20180522_Bin_MAXBIN_086_sub_1	0	0	0	0	0.0141173	0.00840469	0.0137684	23274	24353	-	1080	CDS	Purine-binding protein	Q2YKI6				WP_089419247_1	SULPSESMR1_RS01565	GCF_002222635.1	COG1744	T	Lipoprotein Med, regulator of KinD/Spo0A, PBP1-ABC superfamily, includes NupN	Med		21622736	Signal transduction mechanisms;	Sulfitobacter_pseudonitzschiae_SMR1	1402135	Alphaproteobacteria	1	(27:306)|PF02608.15|Bmp|Family|CL0144|	ABC transporter	ABC transporter
LHDLHPDA_02117	LHDLHPDA_37	0.2_20180522_Bin_MAXBIN_086_sub_1	0	0	0	0	0.00256128	0.00147689	0.00346886	102	920	+	819	CDS	hypothetical protein					WP_044029162_1	SPO_RS07880	GCF_000011965.2	COG2113	E	ABC-type proline/glycine betaine transport system, periplasmic component	ProX			Amino acid transport and metabolism;	Ruegeria_pomeroyi_DSS-3	246200	Alphaproteobacteria	1	(2:262)|PF04069.13|OpuAC|Family|CL0177|	ABC transporter	ABC transporter
LHDLHPDA_02694	LHDLHPDA_58	0.2_20180522_Bin_MAXBIN_086_sub_1	0	0	0	0	0	0	0.000268069	5535	6317	+	783	CDS	Sulfate/thiosulfate import ATP-binding protein CysA	P9WQM1	cysA_2	7.3.2.3	COG1118	WP_011567151_1	RLO149_RS12885	GCF_000154785.2	COG0411	E	ABC-type branched-chain amino acid transport system, ATPase component LivG	LivG		29514851	Amino acid transport and metabolism;	Roseobacter_litoralis_Och_149	391595	Alphaproteobacteria	2	(21:181)|PF00005.28|ABC_tran|Domain|CL0023|predicted_active_site;(230:252)|PF12399.9|BCA_ABC_TP_C|Family|CL0023|	ABC transporter	ABC transporter
LHDLHPDA_02695	LHDLHPDA_58	0.2_20180522_Bin_MAXBIN_086_sub_1	0	0	0	0	0	0	0.000361525	6321	7043	+	723	CDS	High-affinity branched-chain amino acid transport ATP-binding protein LivF	P22731	livF_4		COG0410	WP_013962533_1	RLO149_RS12890	GCF_000154785.2	COG0410	E	ABC-type branched-chain amino acid transport system, ATPase component LivF	LivF		26527648;32250026	Amino acid transport and metabolism;	Roseobacter_litoralis_Och_149	391595	Alphaproteobacteria	1	(20:165)|PF00005.28|ABC_tran|Domain|CL0023|predicted_active_site	ABC transporter	ABC transporter
NOGFPGPD_00565	NOGFPGPD_95	0.2_20180319_Bin_MAXBIN_124	0.00118969	0	0	0	0	0	0	7418	8332	+	915	CDS	putative ABC transporter phosphite binding protein PhnD1	A3PC74	phnD1		COG3221														1	(38:290)|PF12974.8|Phosphonate-bd|Family|CL0177|	ABC transporter	ABC transporter
NOGFPGPD_01639	NOGFPGPD_285	0.2_20180319_Bin_MAXBIN_124	0.011015	0	0	0	0	0	0	488	1276	-	789	CDS	Vegetative protein 296	P80866	sufC		COG0396														1	(25:180)|PF00005.28|ABC_tran|Domain|CL0023|predicted_active_site	ABC transporter	ABC transporter
NHCONGCE_00191	NHCONGCE_3	0.2_20180522_Bin_Bin_58_sub_1	0	0	0	0	0	0.00031791	0	59031	60026	+	996	CDS	Membrane lipoprotein TmpC	P29724	tmpC		COG1744	WP_013962927_1	RLO149_RS14890	GCF_000154785.2	COG1744	T	Lipoprotein Med, regulator of KinD/Spo0A, PBP1-ABC superfamily, includes NupN	Med		21622736	Signal transduction mechanisms;	Roseobacter_litoralis_Och_149	391595	Alphaproteobacteria	1	(29:311)|PF02608.15|Bmp|Family|CL0144|	ABC transporter	ABC transporter
NHCONGCE_02941	NHCONGCE_91	0.2_20180522_Bin_Bin_58_sub_1	0	0	0	0	0	0.00031791	0	4173	4943	-	771	CDS	Glutamine transport ATP-binding protein GlnQ	P27675	glnQ			WP_076628812_1	BWR18_RS12990	GCF_001969365.1	COG1126	E	ABC-type polar amino acid transport system, ATPase component	GlnQ			Amino acid transport and metabolism;	Tateyamaria_omphalii_DOK1-4	299262	Alphaproteobacteria	1	(31:179)|PF00005.28|ABC_tran|Domain|CL0023|predicted_active_site	ABC transporter	ABC transporter
NHCONGCE_03070	NHCONGCE_101	0.2_20180522_Bin_Bin_58_sub_1	0	0	0	0	0	0.000476886	0.000361525	16237	17310	-	1074	CDS	Purine-binding protein	Q2YKI6				WP_089419247_1	SULPSESMR1_RS01565	GCF_002222635.1	COG1744	T	Lipoprotein Med, regulator of KinD/Spo0A, PBP1-ABC superfamily, includes NupN	Med		21622736	Signal transduction mechanisms;	Sulfitobacter_pseudonitzschiae_SMR1	1402135	Alphaproteobacteria	1	(25:306)|PF02608.15|Bmp|Family|CL0144|	ABC transporter	ABC transporter
CADKHGJN_00576	CADKHGJN_29	0.2_20180508_Bin_Bin_112_sub_2	0.00773279	0	0	0	0	0	0	8360	10213	-	1854	CDS	Energy-dependent translational throttle protein EttA	P45127	ettA_1		COG0488	WP_102754846_1	C1H87_RS05440	GCF_002886045.1	COG0488	R	ATPase components of ABC transporters with duplicated ATPase domains	Uup			General function prediction only;	Flavivirga_eckloniae_ECD14	1803846	Bacteroidetes	4	(20:180)|PF00005.28|ABC_tran|Domain|CL0023|predicted_active_site;(219:294)|PF12848.8|ABC_tran_Xtn|Domain|CL0023|;(328:463)|PF00005.28|ABC_tran|Domain|CL0023|predicted_active_site;(547:612)|PF16326.6|ABC_tran_CTD|Coiled-coil|No_clan|	ABC transporter	ABC transporter
CADKHGJN_00785	CADKHGJN_51	0.2_20180508_Bin_Bin_112_sub_2	0	0	0.000985627	0	0	0	0	30746	31498	+	753	CDS	putative ATP-dependent transporter SufC	P77499	sufC		COG0396	WP_102756457_1	C1H87_RS14260	GCF_002886045.1	COG0396	O	Fe-S cluster assembly ATPase SufC	SufC			Posttranslational modification, protein turnover, chaperones;	Flavivirga_eckloniae_ECD14	1803846	Bacteroidetes	1	(17:172)|PF00005.28|ABC_tran|Domain|CL0023|predicted_active_site	ABC transporter	ABC transporter
CADKHGJN_01201	CADKHGJN_97	0.2_20180508_Bin_Bin_112_sub_2	0	0.000627168	0	0	0	0	0	3040	3969	+	930	CDS	Vitamin B12 import ATP-binding protein BtuD		btuD_3	7.6.2.8		WP_101017518_1	CW732_RS07790	GCF_002831645.1	COG4152	R	ABC-type uncharacterized transport system, ATPase component	YhaQ			General function prediction only;	Olleya_Bg11-27	2058135	Bacteroidetes	2	(20:160)|PF00005.28|ABC_tran|Domain|CL0023|predicted_active_site;(214:304)|PF13732.7|DUF4162|Family|No_clan|	ABC transporter	ABC transporter
IBNPLAJP_00313	IBNPLAJP_22	0.2_20180515_Bin_197_sub_2	0	0	0	0	0.000680655	0	0.000536138	39492	42287	+	2796	CDS	UvrABC system protein A	Q9WYV0	uvrA_1		COG0178	WP_058884544_1	AUW17_RS03365	GCF_001483385.1	COG0178	L	Excinuclease UvrABC ATPase subunit	UvrA			Replication, recombination and repair;	Tenacibaculum_dicentrarchi_AY7486TD	669041	Bacteroidetes	3	(141:247)|PF17760.2|UvrA_inter|Domain|No_clan|;(297:360)|PF17755.2|UvrA_DNA-bind|Domain|No_clan|;(608:848)|PF00005.28|ABC_tran|Domain|CL0023|predicted_active_site	ABC transporter	ABC transporter
OMANLBFN_00683	OMANLBFN_22	0.2_20180319_Bin_3	0	0	0	0	0	0	0.00229088	6373	7827	-	1455	CDS	Tetraacyldisaccharide 4'-kinase		lpxK	2.7.1.130		WP_084209142_1	BFX80_RS13100	GCF_001720485.1	COG1663	M	Tetraacyldisaccharide-1-P 4'-kinase (Lipid A 4'-kinase)	LpxK	Lipid A biosynthesis		Cell wall/membrane/envelope biogenesis;	Cobetia_marina_JCM_21022	28258	Gammaproteobacteria	2	(25:63)|PF00005.28|ABC_tran|Domain|CL0023|predicted_active_site;(175:480)|PF02606.15|LpxK|Family|CL0023|	ABC transporter	ABC transporter
OMANLBFN_00857	OMANLBFN_35	0.2_20180319_Bin_3	0	0	0	0	0	0.00031791	0	13116	14027	-	912	CDS	putative ABC transporter ATP-binding protein YadG	P36879	yadG		COG1131	WP_011898369_1	ASA_RS03985	GCF_000196395.1	COG1131	V	ABC-type multidrug transport system, ATPase component	CcmA			Defense mechanisms;	Aeromonas_salmonicida_sub_salmonicida_A449	382245	Gammaproteobacteria	1	(21:165)|PF00005.28|ABC_tran|Domain|CL0023|predicted_active_site	ABC transporter	ABC transporter
OMANLBFN_00872	OMANLBFN_35	0.2_20180319_Bin_3	0	0	0	0	0	0.00152311	0.00616131	27623	28831	-	1209	CDS	Macrolide export ATP-binding/permease protein MacB	Q5MK06	macB	3.6.3.-	COG0577	WP_002613759_1	STAUR_RS14480	GCF_000165485.1	COG0577	V	ABC-type antimicrobial peptide transport system, permease component	SalY			Defense mechanisms;	Stigmatella_aurantiaca_DW43-1	378806	Deltaproteobacteria	2	(21:241)|PF12704.8|MacB_PCD|Family|No_clan|;(308:395)|PF02687.22|FtsX|Family|CL0404|	ABC transporter	ABC transporter
OMANLBFN_01108	OMANLBFN_41	0.2_20180319_Bin_3	0	0	0	0	0	0	0.00080348	31480	33078	+	1599	CDS	putative ABC transporter ATP-binding protein YejF	P33916	yejF		COG4172	WP_013333605_1	HELO_RS15565	GCF_000196875.2	COG4172	Q	ABC-type microcin C transport system, duplicated ATPase component YejF	YejF		17873039	Secondary metabolites biosynthesis, transport and catabolism;	Halomonas_elongata_DSM_2581_type_strain_DSM_2581	768066	Gammaproteobacteria	4	(25:184)|PF00005.28|ABC_tran|Domain|CL0023|predicted_active_site;(236:268)|PF08352.13|oligo_HPY|Family|No_clan|;(300:451)|PF00005.28|ABC_tran|Domain|CL0023|predicted_active_site;(502:526)|PF08352.13|oligo_HPY|Family|No_clan|	ABC transporter	ABC transporter
PAKBEBFO_00322	PAKBEBFO_46	0.2_20180319_Bin_143_sub_1	0	0	0	0	0	0	0.00601339	2207	4966	-	2760	CDS	Tetraacyldisaccharide 4'-kinase		lpxK	2.7.1.130		WP_050934509_1	CSAL_RS08080	GCF_000055785.1	COG1132	V	ABC-type multidrug transport system, ATPase and permease component	MdlB			Defense mechanisms;	Chromohalobacter_salexigens_DSM_3043	290398	Gammaproteobacteria	3	(21:283)|PF00664.24|ABC_membrane|Family|CL0241|;(350:498)|PF00005.28|ABC_tran|Domain|CL0023|predicted_active_site;(610:915)|PF02606.15|LpxK|Family|CL0023|	ABC transporter	ABC transporter
AIPFIOJJ_00016	AIPFIOJJ_2	0.2_20180319_Bin_55_sub_1	0.000888105	0.00140232	0.000907986	0	0	0	0	8670	9422	-	753	CDS	putative ATP-dependent transporter SufC	P77499	sufC		COG0396	WP_013044888_1	SAR116_RS00065	GCF_000024465.1	COG0396	O	Fe-S cluster assembly ATPase SufC	SufC			Posttranslational modification, protein turnover, chaperones;	Candidatus_Puniceispirillum_marinum_IMCC1322	488538	Alphaproteobacteria	1	(19:174)|PF00005.28|ABC_tran|Domain|CL0023|predicted_active_site	ABC transporter	ABC transporter
AIPFIOJJ_01190	AIPFIOJJ_128	0.2_20180319_Bin_55_sub_1	0.0067911	0.00448237	0.00396105	0	0	0	0	24542	25345	+	804	CDS	Sulfate/thiosulfate import ATP-binding protein CysA	P16676	cysA_2	7.3.2.3	COG1118	WP_126127147_1	EJN92_RS06985	GCF_003955735.1	COG0411	E	ABC-type branched-chain amino acid transport system, ATPase component LivG	LivG		29514851	Amino acid transport and metabolism;	Undibacterium_parvum_DSM_23061	401471	Betaproteobacteria	2	(31:192)|PF00005.28|ABC_tran|Domain|CL0023|predicted_active_site;(241:263)|PF12399.9|BCA_ABC_TP_C|Family|CL0023|	ABC transporter	ABC transporter
KNFKGMHF_00627	KNFKGMHF_19	0.2_20180524_Bin_215_1	0	0.0182945	0.00987565	0.0171238	0.00707804	0.00891186	0.0111704	27386	28528	-	1143	CDS	Purine-binding protein	Q2YKI6				WP_089415367_1	VITFI_RS00720	GCF_002222655.1	COG1744	T	Lipoprotein Med, regulator of KinD/Spo0A, PBP1-ABC superfamily, includes NupN	Med		21622736	Signal transduction mechanisms;	Vitreoscilla_filiformis_ATCC_15551	63	Betaproteobacteria	1	(50:311)|PF02608.15|Bmp|Family|CL0144|	ABC transporter	ABC transporter
KNFKGMHF_00855	KNFKGMHF_29	0.2_20180524_Bin_215_1	0	0	0	0	0	0	0.000268069	65523	66266	-	744	CDS	Glutamine transport ATP-binding protein GlnQ	P27675	glnQ			WP_011464613_1	RFER_RS11745	GCF_000013605.1	COG1126	E	ABC-type polar amino acid transport system, ATPase component	GlnQ			Amino acid transport and metabolism;	Rhodoferax_ferrireducens_T118_DSM_15236	338969	Betaproteobacteria	1	(22:170)|PF00005.28|ABC_tran|Domain|CL0023|predicted_active_site	ABC transporter	ABC transporter
KNFKGMHF_01148	KNFKGMHF_41	0.2_20180524_Bin_215_1	0	0	0	0	0.000340327	0.000748546	0.00117852	2208	2996	+	789	CDS	Phosphate import ATP-binding protein PstB	P0AAH0	pstB	7.3.2.1	COG1117	WP_050980622_1	Q5W_RS07895	GCF_000263795.2	COG1117	P	ABC-type phosphate transport system, ATPase component	PstB			Inorganic ion transport and metabolism;	Hydrogenophaga_PBC	795665	Betaproteobacteria	1	(31:187)|PF00005.28|ABC_tran|Domain|CL0023|predicted_active_site	ABC transporter	ABC transporter
KNFKGMHF_01382	KNFKGMHF_49	0.2_20180524_Bin_215_1	0	0	0	0	0	0	0.000401549	71753	72514	+	762	CDS	Maltose/maltodextrin import ATP-binding protein MalK	Q1R3Q1	malK	7.5.2.1		WP_106473771_1	C6Y53_RS18395	GCF_003008555.1	COG0411	E	ABC-type branched-chain amino acid transport system, ATPase component LivG	LivG		29514851	Amino acid transport and metabolism;	Thalassococcus_SH-1	2109625	Alphaproteobacteria	2	(20:175)|PF00005.28|ABC_tran|Domain|CL0023|predicted_active_site;(222:244)|PF12399.9|BCA_ABC_TP_C|Family|CL0023|	ABC transporter	ABC transporter
KNFKGMHF_01687	KNFKGMHF_66	0.2_20180524_Bin_215_1	0	0.000627168	0.000453993	0	0	0	0.000267706	4041	4850	-	810	CDS	High-affinity branched-chain amino acid transport ATP-binding protein LivF	P22731	livF_10		COG0410	WP_009516990_1	Q5W_RS17660	GCF_000263795.2	COG0410	E	ABC-type branched-chain amino acid transport system, ATPase component LivF	LivF		26527648;32250026	Amino acid transport and metabolism;	Hydrogenophaga_PBC	795665	Betaproteobacteria	1	(24:174)|PF00005.28|ABC_tran|Domain|CL0023|predicted_active_site	ABC transporter	ABC transporter
KNFKGMHF_01691	KNFKGMHF_66	0.2_20180524_Bin_215_1	0	0.0015503	0.000453993	0.000592369	0	0	0	8440	9225	-	786	CDS	Sulfate/thiosulfate import ATP-binding protein CysA	P14788	cysA_4	7.3.2.3	COG1118	WP_045532537_1	SRAA_RS10260	GCF_000828895.1	COG0411	E	ABC-type branched-chain amino acid transport system, ATPase component LivG	LivG		29514851	Amino acid transport and metabolism;	Serpentinomonas_raichei_A1	1458425	Betaproteobacteria	2	(26:187)|PF00005.28|ABC_tran|Domain|CL0023|predicted_active_site;(236:258)|PF12399.9|BCA_ABC_TP_C|Family|CL0023|	ABC transporter	ABC transporter
KNFKGMHF_02099	KNFKGMHF_90	0.2_20180524_Bin_215_1	0	0.000627168	0	0	0	0	0	32	1123	-	1092	CDS	Glycine betaine transport ATP-binding protein OpuAA	P46920	opuAA	7.6.2.9	COG4175	WP_099998470_1	BLM14_RS05545	GCF_002764115.1	COG4175	E	ABC-type proline/glycine betaine transport system, ATPase component	ProV			Amino acid transport and metabolism;	Phyllobacterium_zundukense_Tri-48_RCAM_03910	1867719	Alphaproteobacteria	1	(62:210)|PF00005.28|ABC_tran|Domain|CL0023|predicted_active_site	ABC transporter	ABC transporter
KNFKGMHF_02101	KNFKGMHF_90	0.2_20180524_Bin_215_1	0.00118969	0.0262014	0.0272337	0.0252897	0.0110505	0.0141605	0.0206372	2092	3108	-	1017	CDS	hypothetical protein					WP_099558200_1	HDIA_RS22560	GCF_900231165.1	COG2113	E	ABC-type proline/glycine betaine transport system, periplasmic component	ProX			Amino acid transport and metabolism;	Hartmannibacter_diazotrophicus_type_strain_E19	1482074	Alphaproteobacteria	1	(34:317)|PF04069.13|OpuAC|Family|CL0177|	ABC transporter	ABC transporter
IIOHMMJC_00081	IIOHMMJC_21	0.2_20180319_Bin_MAXBIN_122_1	0.00118969	0	0	0	0	0	0	212	1024	+	813	CDS	Phosphate import ATP-binding protein PstB	P0AAH0	pstB	7.3.2.1	COG1117	WP_045111652_1	MVIS_RS18800	GCF_000953735.1	COG1117	P	ABC-type phosphate transport system, ATPase component	PstB			Inorganic ion transport and metabolism;	Moritella_viscosa	80854	Gammaproteobacteria	1	(39:195)|PF00005.28|ABC_tran|Domain|CL0023|predicted_active_site	ABC transporter	ABC transporter
HKJHHHBK_01279	HKJHHHBK_96	0.2_20180522_Bin_122_1	0	0	0	0	0	0.000364168	0	6248	7225	+	978	CDS	Glycine betaine-binding periplasmic protein OusX	E0SCY3	ousX		COG2113	WP_013134147_1	ARNIT_RS01690	GCF_000092245.1	COG2113	E	ABC-type proline/glycine betaine transport system, periplasmic component	ProX			Amino acid transport and metabolism;	Arcobacter_nitrofigilis_DSM_7299	572480	Epsilonproteobacteria	1	(29:308)|PF04069.13|OpuAC|Family|CL0177|	ABC transporter	ABC transporter
CIMDEMIH_00467	CIMDEMIH_27	0.2_20180529_Bin_MAXBIN_167	0	0	0	0	0	0.00031791	0.000750109	96649	97752	-	1104	CDS	Membrane lipoprotein TmpC	P29724	tmpC		COG1744	WP_104914061_1	C3B54_RS08180	GCF_002950575.1	COG1744	T	Lipoprotein Med, regulator of KinD/Spo0A, PBP1-ABC superfamily, includes NupN	Med		21622736	Signal transduction mechanisms;	Pontimonas_salivibrio_CL-TW6	1159327	Actinobacteria	1	(56:319)|PF02608.15|Bmp|Family|CL0144|	ABC transporter	ABC transporter
CIMDEMIH_00874	CIMDEMIH_58	0.2_20180529_Bin_MAXBIN_167	0	0	0	0	0	0.00118207	0.00101781	1894	2859	-	966	CDS	Glycine betaine-binding protein YehZ	P33362	yehZ		COG1732	WP_104912901_1	C3B54_RS01330	GCF_002950575.1	COG1732	M	Periplasmic glycine betaine/choline-binding (lipo)protein of an ABC-type transport system (osmoprotectant binding protein)	OsmF			Cell wall/membrane/envelope biogenesis;	Pontimonas_salivibrio_CL-TW6	1159327	Actinobacteria	1	(46:313)|PF04069.13|OpuAC|Family|CL0177|	ABC transporter	ABC transporter
CJHNNCEK_01110	CJHNNCEK_218	0.2_20180529_Bin_Bin_101_sub	0	0	0	0	0	0	0.000268069	7615	8400	+	786	CDS	Fructose import ATP-binding protein FrcA	Q9F9B0	frcA	7.5.2.-	COG1129	WP_070954012_1	A4Z71_RS00270	GCF_001854225.1	COG1129	G	ABC-type sugar transport system, ATPase component	MglA			Carbohydrate transport and metabolism;	Candidatus_Rhodoluna_planktonica_MWH-Dar1	535712	Actinobacteria	1	(20:174)|PF00005.28|ABC_tran|Domain|CL0023|predicted_active_site	ABC transporter	ABC transporter
CJHNNCEK_01150	CJHNNCEK_225	0.2_20180529_Bin_Bin_101_sub	0	0	0	0	0	0.00133814	0.00184887	4657	5238	-	582	CDS	Vitamin B12 import ATP-binding protein BtuD		btuD_7	7.6.2.8		WP_104912983_1	C3B54_RS01780	GCF_002950575.1	COG0411	E	ABC-type branched-chain amino acid transport system, ATPase component LivG	LivG		29514851	Amino acid transport and metabolism;	Pontimonas_salivibrio_CL-TW6	1159327	Actinobacteria	2	(18:102)|PF00005.28|ABC_tran|Domain|CL0023|predicted_active_site;(150:172)|PF12399.9|BCA_ABC_TP_C|Family|CL0023|	ABC transporter	ABC transporter
MPAIONCC_01483	MPAIONCC_210	0.2_20180529_Bin_145	0	0	0	0	0	0	0.000509079	2425	3402	-	978	CDS	hypothetical protein					AII85941_1	RCA23_c03790	GCA_000738435.1	COG2113	E	ABC-type proline/glycine betaine transport system, periplasmic component	ProX			Amino acid transport and metabolism;	Planktomarina_temperata_RCA23	666509	Alphaproteobacteria	1	(30:302)|PF04069.13|OpuAC|Family|CL0177|	ABC transporter	ABC transporter
MPAIONCC_02297	MPAIONCC_326	0.2_20180529_Bin_145	0	0	0	0	0	0.00136415	0.00618802	4650	5645	-	996	CDS	Membrane lipoprotein TmpC	P29724	tmpC		COG1744	WP_013962927_1	RLO149_RS14890	GCF_000154785.2	COG1744	T	Lipoprotein Med, regulator of KinD/Spo0A, PBP1-ABC superfamily, includes NupN	Med		21622736	Signal transduction mechanisms;	Roseobacter_litoralis_Och_149	391595	Alphaproteobacteria	1	(26:311)|PF02608.15|Bmp|Family|CL0144|	ABC transporter	ABC transporter
MPAIONCC_02676	MPAIONCC_377	0.2_20180529_Bin_145	0	0	0	0	0	0	0.00048204	15499	16263	+	765	CDS	Glutamine transport ATP-binding protein GlnQ	P27675	glnQ_2			WP_013963178_1	RLO149_RS16200	GCF_000154785.2	COG1126	E	ABC-type polar amino acid transport system, ATPase component	GlnQ			Amino acid transport and metabolism;	Roseobacter_litoralis_Och_149	391595	Alphaproteobacteria	1	(29:177)|PF00005.28|ABC_tran|Domain|CL0023|predicted_active_site	ABC transporter	ABC transporter
MPAIONCC_02998	MPAIONCC_424	0.2_20180529_Bin_145	0	0	0	0	0	0	0.00219707	3599	4678	+	1080	CDS	Purine-binding protein	Q2YKI6				WP_048533399_1	MALG_RS16670	GCF_001046955.1	COG1744	T	Lipoprotein Med, regulator of KinD/Spo0A, PBP1-ABC superfamily, includes NupN	Med		21622736	Signal transduction mechanisms;	Marinovum_algicola_DG_898	988812	Alphaproteobacteria	1	(27:304)|PF02608.15|Bmp|Family|CL0144|	ABC transporter	ABC transporter
MPAIONCC_03011	MPAIONCC_425	0.2_20180529_Bin_145	0	0	0	0	0	0.00201009	0.00258473	9372	10127	-	756	CDS	High-affinity branched-chain amino acid transport ATP-binding protein LivF	P22731	livF_6		COG0410	WP_076626554_1	BWR18_RS02500	GCF_001969365.1	COG0410	E	ABC-type branched-chain amino acid transport system, ATPase component LivF	LivF		26527648;32250026	Amino acid transport and metabolism;	Tateyamaria_omphalii_DOK1-4	299262	Alphaproteobacteria	1	(37:179)|PF00005.28|ABC_tran|Domain|CL0023|predicted_active_site	ABC transporter	ABC transporter
MPAIONCC_03187	MPAIONCC_451	0.2_20180529_Bin_145	0	0	0	0	0	0	0.000268069	5938	6756	-	819	CDS	Fructose import ATP-binding protein FrcA	Q9F9B0	frcA_2	7.5.2.-	COG1129	WP_024088390_1	METH_RS00215	GCF_000511355.1	COG0411	E	ABC-type branched-chain amino acid transport system, ATPase component LivG	LivG		29514851	Amino acid transport and metabolism;	Leisingera_methylohalidivorans_DSM_14336_MB2	999552	Alphaproteobacteria	2	(37:197)|PF00005.28|ABC_tran|Domain|CL0023|predicted_active_site;(246:268)|PF12399.9|BCA_ABC_TP_C|Family|CL0023|	ABC transporter	ABC transporter
GMMKKANN_00083	GMMKKANN_5	0.2_20180524_Bin_MAXBIN_023_1	0	0.000940752	0.00125146	0.000888554	0.00107215	0.00112282	0.00247735	1305	2387	-	1083	CDS	Vitamin B12 import ATP-binding protein BtuD		btuD_1	7.6.2.8															2	(21:163)|PF00005.28|ABC_tran|Domain|CL0023|predicted_active_site;(281:359)|PF08402.11|TOBE_2|Family|CL0021|	ABC transporter	ABC transporter
GMMKKANN_00133	GMMKKANN_7	0.2_20180524_Bin_MAXBIN_023_1	0	0.000461567	0.00151726	0	0	0.00138728	0.00299997	10516	12096	+	1581	CDS	putative ABC transporter ATP-binding protein YejF	P33916	yejF		COG4172														4	(24:180)|PF00005.28|ABC_tran|Domain|CL0023|predicted_active_site;(232:255)|PF08352.13|oligo_HPY|Family|No_clan|;(299:449)|PF00005.28|ABC_tran|Domain|CL0023|predicted_active_site;(500:523)|PF08352.13|oligo_HPY|Family|No_clan|	ABC transporter	ABC transporter
GMMKKANN_00265	GMMKKANN_12	0.2_20180524_Bin_MAXBIN_023_1	0.000888105	0.00463035	0.00147844	0.000592369	0.000340327	0.000430636	0.000241011	9016	9945	+	930	CDS	putative ABC transporter ATP-binding protein YadG	P36879	yadG_1		COG1131														1	(21:163)|PF00005.28|ABC_tran|Domain|CL0023|predicted_active_site	ABC transporter	ABC transporter
GMMKKANN_00419	GMMKKANN_18	0.2_20180524_Bin_MAXBIN_023_1	0	0.00260089	0.00147844	0.00169553	0.000680655	0.002	0.00188767	27191	27973	-	783	CDS	Fructose import ATP-binding protein FrcA	Q9F9B0	frcA_1	7.5.2.-	COG1129														1	(22:178)|PF00005.28|ABC_tran|Domain|CL0023|predicted_active_site	ABC transporter	ABC transporter
GMMKKANN_00423	GMMKKANN_18	0.2_20180524_Bin_MAXBIN_023_1	0	0	0	0	0.00212741	0	0.0008973	31698	32756	-	1059	CDS	Maltose/maltodextrin import ATP-binding protein MalK	Q1R3Q1	malK_1	7.5.2.1															2	(20:161)|PF00005.28|ABC_tran|Domain|CL0023|predicted_active_site;(283:352)|PF08402.11|TOBE_2|Family|CL0021|	ABC transporter	ABC transporter
GMMKKANN_00505	GMMKKANN_20	0.2_20180524_Bin_MAXBIN_023_1	0.000888105	0.00512306	0.000453993	0.000592369	0	0.00177166	0.0033615	9132	9911	+	780	CDS	Lipopolysaccharide export system ATP-binding protein LptB	P45073	lptB_1	3.6.3.-	COG1137														2	(18:175)|PF00005.28|ABC_tran|Domain|CL0023|predicted_active_site;(227:249)|PF12399.9|BCA_ABC_TP_C|Family|CL0023|	ABC transporter	ABC transporter
GMMKKANN_00506	GMMKKANN_20	0.2_20180524_Bin_MAXBIN_023_1	0	0.0013195	0.00132652	0.000847767	0	0.00031791	0.000763074	9908	10621	+	714	CDS	High-affinity branched-chain amino acid transport ATP-binding protein LivF	P22731	livF_1		COG0410														1	(22:166)|PF00005.28|ABC_tran|Domain|CL0023|predicted_active_site	ABC transporter	ABC transporter
GMMKKANN_00525	GMMKKANN_21	0.2_20180524_Bin_MAXBIN_023_1	0	0	0	0	0	0	0.000883589	20801	22306	+	1506	CDS	Galactose/methyl galactoside import ATP-binding protein MglA	P23924	mglA	7.5.2.11	COG1129														2	(22:166)|PF00005.28|ABC_tran|Domain|CL0023|predicted_active_site;(270:426)|PF00005.28|ABC_tran|Domain|CL0023|	ABC transporter	ABC transporter
GMMKKANN_00528	GMMKKANN_21	0.2_20180524_Bin_MAXBIN_023_1	0.022767	0.0615311	0.065585	0.044988	0.032799	0.0424765	0.0623689	24388	25467	+	1080	CDS	Purine-binding protein	Q2YKI6																	1	(24:292)|PF02608.15|Bmp|Family|CL0144|	ABC transporter	ABC transporter
GMMKKANN_00548	GMMKKANN_21	0.2_20180524_Bin_MAXBIN_023_1	0	0.00419993	0.00350706	0	0	0.00185113	0.00190175	45034	46569	-	1536	CDS	Ribose import ATP-binding protein RbsA	P04983	rbsA	7.5.2.7	COG1129														2	(22:169)|PF00005.28|ABC_tran|Domain|CL0023|predicted_active_site;(274:434)|PF00005.28|ABC_tran|Domain|CL0023|	ABC transporter	ABC transporter
GMMKKANN_00610	GMMKKANN_25	0.2_20180524_Bin_MAXBIN_023_1	0	0	0	0	0	0	0.000267706	3017	3706	+	690	CDS	Lipoprotein-releasing system ATP-binding protein LolD	P75957	lolD_1	3.6.3.-	COG1136														1	(26:172)|PF00005.28|ABC_tran|Domain|CL0023|predicted_active_site	ABC transporter	ABC transporter
GMMKKANN_00632	GMMKKANN_26	0.2_20180524_Bin_MAXBIN_023_1	0.00966287	0.00590524	0.0103476	0.0134809	0.00508651	0.00605059	0.0099779	13278	14042	-	765	CDS	Glutamine transport ATP-binding protein GlnQ	P27675	glnQ																1	(29:177)|PF00005.28|ABC_tran|Domain|CL0023|predicted_active_site	ABC transporter	ABC transporter
GMMKKANN_00782	GMMKKANN_31	0.2_20180524_Bin_MAXBIN_023_1	0.00177618	0.00957425	0.00178052	0.00177708	0.000408916	0.00380488	0.00453973	1082	2134	-	1053	CDS	Maltose/maltodextrin import ATP-binding protein MalK	P19566	malK_2	7.5.2.1	COG3839														2	(20:161)|PF00005.28|ABC_tran|Domain|CL0023|predicted_active_site;(264:335)|PF08402.11|TOBE_2|Family|CL0021|	ABC transporter	ABC transporter
GMMKKANN_01066	GMMKKANN_40	0.2_20180524_Bin_MAXBIN_023_1	0	0.000923134	0.000797465	0	0	0.00031791	0.00127179	55326	56972	+	1647	CDS	Glutathione import ATP-binding protein GsiA	P75796	gsiA_2	7.4.2.10	COG1123														3	(26:183)|PF00005.28|ABC_tran|Domain|CL0023|predicted_active_site;(294:445)|PF00005.28|ABC_tran|Domain|CL0023|predicted_active_site;(496:528)|PF08352.13|oligo_HPY|Family|No_clan|	ABC transporter	ABC transporter
GMMKKANN_01127	GMMKKANN_42	0.2_20180524_Bin_MAXBIN_023_1	0	0.00288739	0	0	0.00081781	0.000364168	0.00487497	40300	42069	-	1770	CDS	Lipid A export ATP-binding/permease protein MsbA	Q9KQW9	msbA_1	7.5.2.6	COG1132														2	(33:300)|PF00664.24|ABC_membrane|Family|CL0241|;(363:512)|PF00005.28|ABC_tran|Domain|CL0023|predicted_active_site	ABC transporter	ABC transporter
GMMKKANN_01316	GMMKKANN_59	0.2_20180524_Bin_MAXBIN_023_1	0.00639557	0.00777277	0.00348594	0.00174026	0.000680655	0.00354332	0.00490174	14660	15382	-	723	CDS	High-affinity branched-chain amino acid transport ATP-binding protein LivF	P22731	livF_2		COG0410														1	(26:168)|PF00005.28|ABC_tran|Domain|CL0023|predicted_active_site	ABC transporter	ABC transporter
GMMKKANN_01317	GMMKKANN_59	0.2_20180524_Bin_MAXBIN_023_1	0.00763367	0.00986746	0.00762014	0.0077795	0.00453717	0.00642479	0.0125105	15394	16152	-	759	CDS	Methionine import ATP-binding protein MetN	Q87RS1	metN	3.6.3.-	COG1135														1	(20:177)|PF00005.28|ABC_tran|Domain|CL0023|predicted_active_site	ABC transporter	ABC transporter
GMMKKANN_01485	GMMKKANN_72	0.2_20180524_Bin_MAXBIN_023_1	0	0.00226022	0.00291806	0.00336005	0.00136261	0.000476886	0.000937686	888	2729	-	1842	CDS	putative ABC transporter ATP-binding protein YheS	P63389	yheS		COG0488														3	(19:173)|PF00005.28|ABC_tran|Domain|CL0023|predicted_active_site;(212:293)|PF12848.8|ABC_tran_Xtn|Domain|CL0023|;(323:454)|PF00005.28|ABC_tran|Domain|CL0023|predicted_active_site	ABC transporter	ABC transporter
GMMKKANN_01497	GMMKKANN_74	0.2_20180524_Bin_MAXBIN_023_1	0	0.0015503	0.000680976	0.000565188	0.000510491	0.00152311	0.00425788	7553	9637	+	2085	CDS	Glutathione import ATP-binding protein GsiA	P75796	gsiA_3	7.4.2.10	COG1123														4	(32:188)|PF00005.28|ABC_tran|Domain|CL0023|predicted_active_site;(240:302)|PF08352.13|oligo_HPY|Family|No_clan|;(385:536)|PF00005.28|ABC_tran|Domain|CL0023|predicted_active_site;(588:649)|PF08352.13|oligo_HPY|Family|No_clan|	ABC transporter	ABC transporter
GMMKKANN_01534	GMMKKANN_76	0.2_20180524_Bin_MAXBIN_023_1	0	0.00253572	0	0	0.000749244	0.00149998	0.002076	1848	2606	-	759	CDS	Lipopolysaccharide export system ATP-binding protein LptB	P45073	lptB_2	3.6.3.-	COG1137														1	(31:176)|PF00005.28|ABC_tran|Domain|CL0023|predicted_active_site	ABC transporter	ABC transporter
GMMKKANN_01658	GMMKKANN_83	0.2_20180524_Bin_MAXBIN_023_1	0	0.013119	0.00458453	0.0141439	0.00364328	0.00407364	0.00945546	25462	27252	+	1791	CDS	Lipid A export ATP-binding/permease protein MsbA	P63359	msbA_2	7.5.2.6	COG1132														2	(39:304)|PF00664.24|ABC_membrane|Family|CL0241|;(370:519)|PF00005.28|ABC_tran|Domain|CL0023|predicted_active_site	ABC transporter	ABC transporter
GMMKKANN_01688	GMMKKANN_84	0.2_20180524_Bin_MAXBIN_023_1	0.00133212	0.0013195	0.000680976	0	0.000340327	0.00238436	0.00314753	24279	25061	+	783	CDS	Taurine import ATP-binding protein TauB	Q47538	tauB	7.6.2.7	COG4525														1	(26:167)|PF00005.28|ABC_tran|Domain|CL0023|predicted_active_site	ABC transporter	ABC transporter
GMMKKANN_01698	GMMKKANN_84	0.2_20180524_Bin_MAXBIN_023_1	0.000888105	0.000461567	0.000453993	0.000565188	0.00224771	0.0051662	0.0129116	35886	36683	+	798	CDS	Phosphate import ATP-binding protein PstB	B8GYG4	pstB	7.3.2.1															1	(34:189)|PF00005.28|ABC_tran|Domain|CL0023|predicted_active_site	ABC transporter	ABC transporter
GMMKKANN_02026	GMMKKANN_105	0.2_20180524_Bin_MAXBIN_023_1	0.000888105	0.00224264	0.00401757	0.00751438	0.0040504	0.00476872	0.00719293	22340	23098	-	759	CDS	Fructose import ATP-binding protein FrcA	Q9F9B0	frcA_2	7.5.2.-	COG1129														1	(25:175)|PF00005.28|ABC_tran|Domain|CL0023|predicted_active_site	ABC transporter	ABC transporter
GMMKKANN_02164	GMMKKANN_114	0.2_20180524_Bin_MAXBIN_023_1	0.00177618	0.00528866	0.00693308	0	0.00252698	0.00356645	0.00606631	4029	4853	+	825	CDS	High-affinity branched-chain amino acid transport ATP-binding protein LivF	P22731	livF_3		COG0410														1	(28:179)|PF00005.28|ABC_tran|Domain|CL0023|predicted_active_site	ABC transporter	ABC transporter
OADHFFEM_01823	OADHFFEM_149	0.2_20180417_Bin_MAXBIN_156_sub_1	0.000888105	0.00416878	0.00587576	0.00363387	0.00258622	0.00605039	0.00755369	13518	14516	+	999	CDS	hypothetical protein																		1	(29:306)|PF02608.15|Bmp|Family|CL0144|	ABC transporter	ABC transporter
FFIPKEAD_00133	FFIPKEAD_26	0.2_20180319_Bin_205_1	0	0.00108873	0.000907986	0	0	0.00031791	0	1747	2541	-	795	CDS	Taurine import ATP-binding protein TauB	Q47538	tauB	7.6.2.7	COG4525	WP_041860846_1	SAR116_RS07420	GCF_000024465.1	COG1116	P	ABC-type nitrate/sulfonate/bicarbonate transport system, ATPase component	TauB			Inorganic ion transport and metabolism;	Candidatus_Puniceispirillum_marinum_IMCC1322	488538	Alphaproteobacteria	1	(24:163)|PF00005.28|ABC_tran|Domain|CL0023|predicted_active_site	ABC transporter	ABC transporter
FFIPKEAD_00210	FFIPKEAD_36	0.2_20180319_Bin_205_1	0.00489286	0.0336953	0.0415893	0.0204378	0.03091	0.0334764	0.0283525	3419	3964	-	546	CDS	hypothetical protein					WP_020024322_1	W908_RS04435	GCF_001281385.1	COG2113	E	ABC-type proline/glycine betaine transport system, periplasmic component	ProX			Amino acid transport and metabolism;	Candidatus_Thioglobus_singularis_PS1	1125411	Gammaproteobacteria	1	(5:170)|PF04069.13|OpuAC|Family|CL0177|	ABC transporter	ABC transporter
KJKDJBDH_00005	KJKDJBDH_2	0.2_20180319_Bin_80	0	0.00201187	0.00197125	0	0.00318088	0.00115896	0.00204932	735	1532	+	798	CDS	Taurine import ATP-binding protein TauB	Q47538	tauB	7.6.2.7	COG4525	WP_041860846_1	SAR116_RS07420	GCF_000024465.1	COG1116	P	ABC-type nitrate/sulfonate/bicarbonate transport system, ATPase component	TauB			Inorganic ion transport and metabolism;	Candidatus_Puniceispirillum_marinum_IMCC1322	488538	Alphaproteobacteria	1	(24:163)|PF00005.28|ABC_tran|Domain|CL0023|predicted_active_site	ABC transporter	ABC transporter
KJKDJBDH_00061	KJKDJBDH_12	0.2_20180319_Bin_80	0	0	0	0	0.0013283	0.00104622	0.000937686	4417	5526	+	1110	CDS	Oligosaccharides import ATP-binding protein MsmX	P94360	msmX_1	7.5.2.-	COG3839	WP_014129610_1	KKY_RS02010	GCF_000230555.1	COG3839	G	ABC-type sugar transport system, ATPase component MalK	MalK			Carbohydrate transport and metabolism;	Pelagibacterium_halotolerans_B2	1082931	Alphaproteobacteria	2	(19:161)|PF00005.28|ABC_tran|Domain|CL0023|predicted_active_site;(235:289)|PF17912.2|OB_MalK|Domain|CL0021|	ABC transporter	ABC transporter
KJKDJBDH_00262	KJKDJBDH_47	0.2_20180319_Bin_80	0.0251186	0.0425096	0.029625	0.0348214	0.0511472	0.0347831	0.0301774	3359	4093	+	735	CDS	Glutamine transport ATP-binding protein GlnQ	P27675	glnQ			WP_013695720_1	SAR11G3_RS05035	GCF_000195085.1	COG1126	E	ABC-type polar amino acid transport system, ATPase component	GlnQ			Amino acid transport and metabolism;	Candidatus_Pelagibacter_IMCC9063	1002672	Alphaproteobacteria	1	(21:169)|PF00005.28|ABC_tran|Domain|CL0023|predicted_active_site	ABC transporter	ABC transporter
KJKDJBDH_00361	KJKDJBDH_65	0.2_20180319_Bin_80	0	0.000692336	0.000680976	0	0.00245036	0.00163584	0.000401549	502	1551	+	1050	CDS	Glycine betaine/proline betaine transport system ATP-binding protein ProV	P17328	proV		COG4175	WP_053820092_1	W908_RS04430	GCF_001281385.1	COG4175	E	ABC-type proline/glycine betaine transport system, ATPase component	ProV			Amino acid transport and metabolism;	Candidatus_Thioglobus_singularis_PS1	1125411	Gammaproteobacteria	1	(46:193)|PF00005.28|ABC_tran|Domain|CL0023|predicted_active_site	ABC transporter	ABC transporter
KJKDJBDH_00380	KJKDJBDH_71	0.2_20180319_Bin_80	0.00847336	0.0163822	0.01035	0.00624029	0.0105225	0.00961415	0.00614866	621	1355	+	735	CDS	putative ATP-dependent transporter SufC	P77499	sufC		COG0396	WP_041066685_1	TBH_RS06375	GCF_000828615.1	COG0396	O	Fe-S cluster assembly ATPase SufC	SufC			Posttranslational modification, protein turnover, chaperones;	Thiolapillus_brandeum_Hiromi_1	1076588	Gammaproteobacteria	1	(17:171)|PF00005.28|ABC_tran|Domain|CL0023|predicted_active_site	ABC transporter	ABC transporter
KJKDJBDH_00428	KJKDJBDH_84	0.2_20180319_Bin_80	0	0	0.000680976	0	0.00164188	0.00387137	0.00285261	5870	6895	-	1026	CDS	Glycine betaine transport ATP-binding protein OpuAA	P46920	opuAA	7.6.2.9	COG4175	WP_053820291_1	W908_RS05595	GCF_001281385.1	COG4175	E	ABC-type proline/glycine betaine transport system, ATPase component	ProV			Amino acid transport and metabolism;	Candidatus_Thioglobus_singularis_PS1	1125411	Gammaproteobacteria	1	(45:192)|PF00005.28|ABC_tran|Domain|CL0023|predicted_active_site	ABC transporter	ABC transporter
KJKDJBDH_00432	KJKDJBDH_84	0.2_20180319_Bin_80	0.056274	0.105949	0.105933	0.0900044	0.0890237	0.120795	0.0945924	8497	9441	-	945	CDS	hypothetical protein					WP_020029091_1	W908_RS05600	GCF_001281385.1	COG2113	E	ABC-type proline/glycine betaine transport system, periplasmic component	ProX			Amino acid transport and metabolism;	Candidatus_Thioglobus_singularis_PS1	1125411	Gammaproteobacteria	1	(29:303)|PF04069.13|OpuAC|Family|CL0177|	ABC transporter	ABC transporter
KJKDJBDH_00537	KJKDJBDH_100	0.2_20180319_Bin_80	0.000888105	0.00230783	0.000907986	0.00489914	0.0103542	0.00732219	0.0098976	1381	2148	-	768	CDS	Phosphate import ATP-binding protein PstB	B8GYG4	pstB	7.3.2.1		WP_013694837_1	SAR11G3_RS00890	GCF_000195085.1	COG1117	P	ABC-type phosphate transport system, ATPase component	PstB			Inorganic ion transport and metabolism;	Candidatus_Pelagibacter_IMCC9063	1002672	Alphaproteobacteria	1	(25:179)|PF00005.28|ABC_tran|Domain|CL0023|predicted_active_site	ABC transporter	ABC transporter
KJKDJBDH_00567	KJKDJBDH_103	0.2_20180319_Bin_80	0	0.000461567	0.000985627	0	0.00314034	0.00136415	0.000629594	19294	20070	+	777	CDS	Lipopolysaccharide export system ATP-binding protein LptB	P45073	lptB	3.6.3.-	COG1137	WP_013579549_1	ACIX9_RS05825	GCF_000178975.2	COG1137	M	ABC-type lipopolysaccharide export system, ATPase component	LptB		12029038	Cell wall/membrane/envelope biogenesis;	Granulicella_tundricola_MP5ACTX9	1198114	Acidobacteria	1	(34:180)|PF00005.28|ABC_tran|Domain|CL0023|predicted_active_site	ABC transporter	ABC transporter
JGGKMGIP_00390	JGGKMGIP_24	0.2_20180503_Bin_MAXBIN_012_sub_1	0.0111944	0.00710087	0.00490786	0.000592369	0.00181204	0.00349709	0.00298684	33251	33727	+	477	CDS	Intermembrane phospholipid transport system binding protein MlaD	P64604	mlaD		COG1463	WP_049637736_1	ACJ67_RS02365	GCF_001183865.1	COG1463	M	Periplasmic subunit MlaD of the ABC-type intermembrane phospholipid transporter Mla	MlaD			Cell wall/membrane/envelope biogenesis;	Methylophilus_TWE2	1662285	Betaproteobacteria	1	(39:116)|PF02470.21|MlaD|Family|No_clan|	ABC transporter	ABC transporter
JGGKMGIP_00422	JGGKMGIP_25	0.2_20180503_Bin_MAXBIN_012_sub_1	0	0.000627168	0	0	0	0	0	1087	2103	-	1017	CDS	hypothetical protein					WP_088619963_1	CEK71_RS13970	GCF_002209385.1	COG3008	M	Intermembrane transporter PqiABC subunit PqiB	PqiB		27795327;28819315	Cell wall/membrane/envelope biogenesis;	Methylovulum_psychrotolerans_HV10_M2	1704499	Gammaproteobacteria	1	(48:147)|PF02470.21|MlaD|Family|No_clan|	ABC transporter	ABC transporter
JGGKMGIP_00634	JGGKMGIP_29	0.2_20180503_Bin_MAXBIN_012_sub_1	0.00118969	0.00108873	0.00106327	0	0	0	0	48648	50027	+	1380	CDS	hypothetical protein					WP_049638023_1	ACJ67_RS04310	GCF_001183865.1	COG3225	N	ABC-type uncharacterized transport system involved in gliding motility, auxiliary component	GldG			Cell motility;	Methylophilus_TWE2	1662285	Betaproteobacteria	1	(41:273)|PF09822.10|ABC_transp_aux|Family|CL0014|	ABC transporter	ABC transporter
BDOGBCMI_00104	BDOGBCMI_7	0.2_20180508_Bin_5_sub_1	0	0	0	0	0.00322451	0.00264593	0.00207619	560	1321	-	762	CDS	Phosphate import ATP-binding protein PstB	B8GYG4	pstB	7.3.2.1		WP_014431363_1	CLDAP_RS00405	GCF_000281175.1	COG1117	P	ABC-type phosphate transport system, ATPase component	PstB			Inorganic ion transport and metabolism;	Caldilinea_aerophila_DSM_14535_NBRC_104270	926550	Chloroflexi	1	(25:177)|PF00005.28|ABC_tran|Domain|CL0023|predicted_active_site	ABC transporter	ABC transporter
BDOGBCMI_00905	BDOGBCMI_97	0.2_20180508_Bin_5_sub_1	0	0	0	0	0	0.00031791	0	25291	28137	+	2847	CDS	UvrABC system protein A	P0A698	uvrA_2		COG0178	WP_015488159_1	TOL_RS14735	GCF_000355675.1	COG0178	L	Excinuclease UvrABC ATPase subunit	UvrA			Replication, recombination and repair;	Thalassolituus_oleivorans_MIL-1	1298593	Gammaproteobacteria	3	(132:239)|PF17760.2|UvrA_inter|Domain|No_clan|;(292:399)|PF17755.2|UvrA_DNA-bind|Domain|No_clan|;(625:862)|PF00005.28|ABC_tran|Domain|CL0023|predicted_active_site	ABC transporter	ABC transporter
BDOGBCMI_01361	BDOGBCMI_149	0.2_20180508_Bin_5_sub_1	0	0	0	0	0	0.00031791	0.000508716	36120	36848	+	729	CDS	Lipopolysaccharide export system ATP-binding protein LptB	P45073	lptB	3.6.3.-	COG1137	WP_015818865_1	TERTU_RS16925	GCF_000023025.1	COG1137	M	ABC-type lipopolysaccharide export system, ATPase component	LptB		12029038	Cell wall/membrane/envelope biogenesis;	Teredinibacter_turnerae_T7901	377629	Gammaproteobacteria	1	(21:167)|PF00005.28|ABC_tran|Domain|CL0023|predicted_active_site	ABC transporter	ABC transporter
BDOGBCMI_01421	BDOGBCMI_154	0.2_20180508_Bin_5_sub_1	0	0	0	0	0.00112385	0.000841053	0.000910819	7365	9209	+	1845	CDS	hypothetical protein					WP_067645883_1	I596_RS07170	GCF_001632775.1	COG3225	N	ABC-type uncharacterized transport system involved in gliding motility, auxiliary component	GldG			Cell motility;	Dokdonella_koreensis_DS-123	1300342	Gammaproteobacteria	1	(33:302)|PF09822.10|ABC_transp_aux|Family|CL0014|	ABC transporter	ABC transporter
BDOGBCMI_01701	BDOGBCMI_180	0.2_20180508_Bin_5_sub_1	0	0	0	0	0	0.000476886	0	7233	7925	-	693	CDS	Lipoprotein-releasing system ATP-binding protein LolD	P75957	lolD_2	3.6.3.-	COG1136	WP_085760212_1	BST96_RS19045	GCF_002117105.1	COG4181	Q	Predicted ABC-type transport system involved in lysophospholipase L1 biosynthesis, ATPase component	YbbA			Secondary metabolites biosynthesis, transport and catabolism;	Oceanicoccus_sagamiensis_NBRC_107125	716816	Gammaproteobacteria	1	(21:168)|PF00005.28|ABC_tran|Domain|CL0023|predicted_active_site	ABC transporter	ABC transporter
BDOGBCMI_01831	BDOGBCMI_192	0.2_20180508_Bin_5_sub_1	0	0.0013195	0.000680976	0.000888554	0.00238359	0.00370227	0.00167334	18638	20287	-	1650	CDS	Energy-dependent translational throttle protein EttA	P45127	ettA		COG0488	WP_058020933_1	PS2015_RS03520	GCF_001444425.1	COG0488	R	ATPase components of ABC transporters with duplicated ATPase domains	Uup			General function prediction only;	Pseudohongiella_spirulinae_KCTC_32221	1249552	Gammaproteobacteria	3	(15:186)|PF00005.28|ABC_tran|Domain|CL0023|predicted_active_site;(225:300)|PF12848.8|ABC_tran_Xtn|Domain|CL0023|;(335:468)|PF00005.28|ABC_tran|Domain|CL0023|predicted_active_site	ABC transporter	ABC transporter
BDOGBCMI_02171	BDOGBCMI_224	0.2_20180508_Bin_5_sub_1	0	0	0	0	0.000510491	0	0	5448	6134	+	687	CDS	ABC transporter ATP-binding protein YtrE	O34392	ytrE		COG1136	WP_011045758_1	CPS_RS22675	GCF_000012325.1	COG1136	M	ABC-type lipoprotein export system, ATPase component	LolD			Cell wall/membrane/envelope biogenesis;	Colwellia_psychrerythraea_34H_BAA-681	167879	Gammaproteobacteria	1	(25:173)|PF00005.28|ABC_tran|Domain|CL0023|predicted_active_site	ABC transporter	ABC transporter
GKJNDHME_00491	GKJNDHME_18	0.2_20180419_Bin_Bin_95_1	0	0	0.00143962	0	0	0	0	15221	15961	+	741	CDS	Lipopolysaccharide export system ATP-binding protein LptB	P45073	lptB	3.6.3.-	COG1137	WP_114904060_1	KORDIASMS9_RS17380	GCF_003352465.1	COG1137	M	ABC-type lipopolysaccharide export system, ATPase component	LptB		12029038	Cell wall/membrane/envelope biogenesis;	Kordia_SMS9	2282170	Bacteroidetes	1	(19:164)|PF00005.28|ABC_tran|Domain|CL0023|predicted_active_site	ABC transporter	ABC transporter
GKJNDHME_00707	GKJNDHME_27	0.2_20180419_Bin_Bin_95_1	0	0	0.00143962	0.0014625	0	0	0	65807	66682	+	876	CDS	putative ABC transporter ATP-binding protein YxlF	P94374	yxlF	3.6.3.-	COG1131	WP_066315835_1	D1816_RS18115	GCF_003443715.1	COG1131	V	ABC-type multidrug transport system, ATPase component	CcmA			Defense mechanisms;	Aquimarina_AD10	1714849	Bacteroidetes	1	(20:164)|PF00005.28|ABC_tran|Domain|CL0023|predicted_active_site	ABC transporter	ABC transporter
KCMPDHGK_00060	KCMPDHGK_1	0.2_20180426_Bin_MAXBIN_065_sub_1	0	0	0	0	0	0	0.000268069	52554	54248	-	1695	CDS	Energy-dependent translational throttle protein EttA	P0A9W3	ettA_1		COG0488	WP_013995359_1	ZOBGAL_RS18995	GCF_000973105.1	COG0488	R	ATPase components of ABC transporters with duplicated ATPase domains	Uup			General function prediction only;	Zobellia_galactanivorans_DsiJT	63186	Bacteroidetes	3	(26:200)|PF00005.28|ABC_tran|Domain|CL0023|predicted_active_site;(239:313)|PF12848.8|ABC_tran_Xtn|Domain|CL0023|;(349:482)|PF00005.28|ABC_tran|Domain|CL0023|predicted_active_site	ABC transporter	ABC transporter
KCMPDHGK_00630	KCMPDHGK_10	0.2_20180426_Bin_MAXBIN_065_sub_1	0	0.000461567	0.000907986	0.00205487	0	0.000364168	0.00117852	32552	33487	+	936	CDS	hypothetical protein					WP_105217146_1	C5O00_RS12390	GCF_002966125.1	COG1463	M	Periplasmic subunit MlaD of the ABC-type intermembrane phospholipid transporter Mla	MlaD			Cell wall/membrane/envelope biogenesis;	Aureitalea_RR4-38	2094025	Bacteroidetes	1	(44:112)|PF02470.21|MlaD|Family|No_clan|	ABC transporter	ABC transporter
KCMPDHGK_01225	KCMPDHGK_18	0.2_20180426_Bin_MAXBIN_065_sub_1	0.00222023	0.000692336	0.00181594	0.00367359	0.00239865	0.00280489	0.00238445	43534	44280	+	747	CDS	putative ATP-dependent transporter SufC	P77499	sufC		COG0396	WP_101016081_1	CW732_RS04015	GCF_002831645.1	COG0396	O	Fe-S cluster assembly ATPase SufC	SufC			Posttranslational modification, protein turnover, chaperones;	Olleya_Bg11-27	2058135	Bacteroidetes	1	(17:172)|PF00005.28|ABC_tran|Domain|CL0023|predicted_active_site	ABC transporter	ABC transporter
KCMPDHGK_01512	KCMPDHGK_24	0.2_20180426_Bin_MAXBIN_065_sub_1	0	0	0.000907986	0	0	0	0	9384	12524	+	3141	CDS	Cytochrome c biogenesis protein CcsA		ccsA			WP_013071752_1	ZPR_RS11060	GCF_000023465.1	COG0755	O	ABC-type transport system involved in cytochrome c biogenesis, permease component	CcmC			Posttranslational modification, protein turnover, chaperones;	Zunongwangia_profunda_SM-A87_SMA-87	655815	Bacteroidetes	2	(345:414)|PF05140.15|ResB|Family|No_clan|;(803:1007)|PF01578.21|Cytochrom_C_asm|Family|CL0328|	ABC transporter	ABC transporter
EAAALAFA_01356	EAAALAFA_89	0.2_20180511_Bin_168_1	0	0	0	0	0.00194792	0	0	11480	12235	+	756	CDS	Vegetative protein 296	P80866	sufC		COG0396	WP_013042955_1	CAKA_RS05930	GCF_000025905.1	COG0396	O	Fe-S cluster assembly ATPase SufC	SufC			Posttranslational modification, protein turnover, chaperones;	Coraliomargarita_akajimensis_DSM_45221	583355	Verrucomicrobia	1	(19:172)|PF00005.28|ABC_tran|Domain|CL0023|predicted_active_site	ABC transporter	ABC transporter
EAAALAFA_01422	EAAALAFA_90	0.2_20180511_Bin_168_1	0	0	0	0	0.000680655	0	0	43708	46077	-	2370	CDS	Cytochrome c biogenesis protein CcsA		ccsA			WP_009508202_1	OPIT5_RS24635	GCF_000242935.2	COG0755	O	ABC-type transport system involved in cytochrome c biogenesis, permease component	CcmC			Posttranslational modification, protein turnover, chaperones;	Opitutaceae_bacterium_TAV5	794903	Verrucomicrobia	1	(522:733)|PF01578.21|Cytochrom_C_asm|Family|CL0328|	ABC transporter	ABC transporter
EAAALAFA_01536	EAAALAFA_103	0.2_20180511_Bin_168_1	0	0	0	0	0.00419563	0	0	6622	7344	+	723	CDS	putative multidrug ABC transporter ATP-binding protein YbhF	P0A9U1	ybhF		COG1131	WP_012910707_1	PSTA_RS08670	GCF_000025185.1	COG1131	V	ABC-type multidrug transport system, ATPase component	CcmA			Defense mechanisms;	Pirellula_staleyi_DSM_6068	530564	Planctomycetes	1	(27:170)|PF00005.28|ABC_tran|Domain|CL0023|predicted_active_site	ABC transporter	ABC transporter
EAAALAFA_01537	EAAALAFA_103	0.2_20180511_Bin_168_1	0	0	0	0	0.0286557	0	0	7371	10367	+	2997	CDS	hypothetical protein					WP_012910706_1	PSTA_RS08665	GCF_000025185.1	COG3225	N	ABC-type uncharacterized transport system involved in gliding motility, auxiliary component	GldG			Cell motility;	Pirellula_staleyi_DSM_6068	530564	Planctomycetes	2	(58:220)|PF13346.7|ABC2_membrane_5|Family|CL0181|;(265:557)|PF09822.10|ABC_transp_aux|Family|CL0014|	ABC transporter	ABC transporter
EAAALAFA_02105	EAAALAFA_164	0.2_20180511_Bin_168_1	0	0	0	0	0.00343833	0	0	1	771	+	771	CDS	hypothetical protein																		1	(5:96)|PF02470.21|MlaD|Family|No_clan|	ABC transporter	ABC transporter
GNNOLIBP_00533	GNNOLIBP_56	0.2_20180522_Bin_29_sub_1	0	0	0	0	0	0	0.000602536	141	2915	+	2775	CDS	hypothetical protein					NP_864309_1	RB1250	GCF_000196115.1	COG1277	O	ABC-type transport system involved in multi-copper enzyme maturation, permease component	NosY			Posttranslational modification, protein turnover, chaperones;	Rhodopirellula_baltica_SH_1	243090	Planctomycetes	2	(5:149)|PF13346.7|ABC2_membrane_5|Family|CL0181|;(194:475)|PF09822.10|ABC_transp_aux|Family|CL0014|	ABC transporter	ABC transporter
HMACIJBM_00466	HMACIJBM_33	0.2_20180405_Bin_MAXBIN_057_1	0	0	0	0	0	0	0.00601339	4591	7350	+	2760	CDS	Tetraacyldisaccharide 4'-kinase		lpxK	2.7.1.130		WP_050934509_1	CSAL_RS08080	GCF_000055785.1	COG1132	V	ABC-type multidrug transport system, ATPase and permease component	MdlB			Defense mechanisms;	Chromohalobacter_salexigens_DSM_3043	290398	Gammaproteobacteria	3	(21:283)|PF00664.24|ABC_membrane|Family|CL0241|;(350:498)|PF00005.28|ABC_tran|Domain|CL0023|predicted_active_site;(610:915)|PF02606.15|LpxK|Family|CL0023|	ABC transporter	ABC transporter
HMACIJBM_00781	HMACIJBM_67	0.2_20180405_Bin_MAXBIN_057_1	0	0	0	0	0	0	0.000535411	750	2348	+	1599	CDS	putative ABC transporter ATP-binding protein YejF	P33916	yejF		COG4172	WP_117414351_1	D1F64_RS01765	GCF_003432385.1	COG4172	Q	ABC-type microcin C transport system, duplicated ATPase component YejF	YejF		17873039	Secondary metabolites biosynthesis, transport and catabolism;	Breoghania_L-A4	2304600	Alphaproteobacteria	4	(25:184)|PF00005.28|ABC_tran|Domain|CL0023|predicted_active_site;(236:268)|PF08352.13|oligo_HPY|Family|No_clan|;(300:451)|PF00005.28|ABC_tran|Domain|CL0023|predicted_active_site;(502:528)|PF08352.13|oligo_HPY|Family|No_clan|	ABC transporter	ABC transporter
LEICIGGO_00407	LEICIGGO_16	0.2_20180319_Bin_12	0.0036661	0.00349694	0.00337205	0	0.000680655	0.000476886	0.000776785	29809	31431	-	1623	CDS	putative ABC transporter ATP-binding protein YbiT	P0A9U3	ybiT		COG0488	WP_013997117_1	CCAN_RS04830	GCF_000220625.1	COG0488	R	ATPase components of ABC transporters with duplicated ATPase domains	Uup			General function prediction only;	Capnocytophaga_canimorsus_Cc5	860228	Bacteroidetes	3	(18:184)|PF00005.28|ABC_tran|Domain|CL0023|predicted_active_site;(224:306)|PF12848.8|ABC_tran_Xtn|Domain|CL0023|;(336:469)|PF00005.28|ABC_tran|Domain|CL0023|predicted_active_site	ABC transporter	ABC transporter
LEICIGGO_00539	LEICIGGO_23	0.2_20180319_Bin_12	0.00252181	0.000940752	0	0	0	0	0	4741	5478	+	738	CDS	putative ATP-dependent transporter SufC	P77499	sufC		COG0396	WP_044637380_1	AW14_RS02515	GCF_000941055.1	COG0396	O	Fe-S cluster assembly ATPase SufC	SufC			Posttranslational modification, protein turnover, chaperones;	Siansivirga_zeaxanthinifaciens_CC-SAMT-1	1454006	Bacteroidetes	1	(17:172)|PF00005.28|ABC_tran|Domain|CL0023|predicted_active_site	ABC transporter	ABC transporter
LEICIGGO_00693	LEICIGGO_29	0.2_20180319_Bin_12	0	0	0	0	0	0	0.000268069	30512	31204	+	693	CDS	Cell division ATP-binding protein FtsE	O34814	ftsE		COG2884	WP_013996890_1	CCAN_RS03745	GCF_000220625.1	COG2884	D	Cell division ATPase FtsE	FtsE			Cell cycle control, cell division, chromosome partitioning;	Capnocytophaga_canimorsus_Cc5	860228	Bacteroidetes	1	(25:173)|PF00005.28|ABC_tran|Domain|CL0023|predicted_active_site	ABC transporter	ABC transporter
LEICIGGO_00920	LEICIGGO_49	0.2_20180319_Bin_12	0.00574389	0.00178107	0.00132652	0	0	0.000476886	0.00140619	26511	27203	-	693	CDS	putative ABC transporter ATP-binding protein YknY	O31711	yknY	3.6.3.-	COG1136	WP_031442418_1	AREALGSMS7_RS11240	GCF_002234495.1	COG1136	M	ABC-type lipoprotein export system, ATPase component	LolD			Cell wall/membrane/envelope biogenesis;	Arenibacter_algicola_SMS7	616991	Bacteroidetes	1	(21:169)|PF00005.28|ABC_tran|Domain|CL0023|predicted_active_site	ABC transporter	ABC transporter
LEICIGGO_01254	LEICIGGO_75	0.2_20180319_Bin_12	0	0.000627168	0	0	0	0	0	9269	11152	-	1884	CDS	putative ABC transporter ATP-binding protein YheS	P63389	yheS		COG0488	WP_093977277_1	AREALGSMS7_RS03455	GCF_002234495.1	COG0488	R	ATPase components of ABC transporters with duplicated ATPase domains	Uup			General function prediction only;	Arenibacter_algicola_SMS7	616991	Bacteroidetes	3	(18:192)|PF00005.28|ABC_tran|Domain|CL0023|predicted_active_site;(232:313)|PF12848.8|ABC_tran_Xtn|Domain|CL0023|;(343:474)|PF00005.28|ABC_tran|Domain|CL0023|predicted_active_site	ABC transporter	ABC transporter
HJKPNHGC_00013	HJKPNHGC_1	0.2_20180508_Bin_MAXBIN_062_1	0	0	0	0	0.000458783	0.00031791	0	14019	15020	-	1002	CDS	hypothetical protein					WP_062053469_1	SB49_RS02305	GCF_001430825.1	COG1463	M	Periplasmic subunit MlaD of the ABC-type intermembrane phospholipid transporter Mla	MlaD			Cell wall/membrane/envelope biogenesis;	Sediminicola_YIK13	1453352	Bacteroidetes	1	(37:112)|PF02470.21|MlaD|Family|No_clan|	ABC transporter	ABC transporter
HJKPNHGC_00135	HJKPNHGC_3	0.2_20180508_Bin_MAXBIN_062_1	0	0	0	0	0	0	0.000268069	107013	107720	+	708	CDS	putative ABC transporter ATP-binding protein YknY	O31711	yknY	3.6.3.-	COG1136	WP_013550863_1	CELAL_RS10380	GCF_000186265.1	COG1136	M	ABC-type lipoprotein export system, ATPase component	LolD			Cell wall/membrane/envelope biogenesis;	Cellulophaga_algicola_DSM_14237	688270	Bacteroidetes	1	(23:171)|PF00005.28|ABC_tran|Domain|CL0023|predicted_active_site	ABC transporter	ABC transporter
HJKPNHGC_00239	HJKPNHGC_5	0.2_20180508_Bin_MAXBIN_062_1	0	0	0	0	0	0	0.000267706	15514	17391	-	1878	CDS	Energy-dependent translational throttle protein EttA	P45127	ettA_1		COG0488	WP_093978755_1	AREALGSMS7_RS13520	GCF_002234495.1	COG0488	R	ATPase components of ABC transporters with duplicated ATPase domains	Uup			General function prediction only;	Arenibacter_algicola_SMS7	616991	Bacteroidetes	4	(20:180)|PF00005.28|ABC_tran|Domain|CL0023|predicted_active_site;(219:299)|PF12848.8|ABC_tran_Xtn|Domain|CL0023|;(329:463)|PF00005.28|ABC_tran|Domain|CL0023|predicted_active_site;(555:620)|PF16326.6|ABC_tran_CTD|Coiled-coil|No_clan|	ABC transporter	ABC transporter
HJKPNHGC_00378	HJKPNHGC_7	0.2_20180508_Bin_MAXBIN_062_1	0	0	0	0	0	0	0.000361525	31369	34548	-	3180	CDS	Cytochrome c biogenesis protein CcsA		ccsA			WP_062053667_1	SB49_RS02865	GCF_001430825.1	COG0755	O	ABC-type transport system involved in cytochrome c biogenesis, permease component	CcmC			Posttranslational modification, protein turnover, chaperones;	Sediminicola_YIK13	1453352	Bacteroidetes	2	(346:415)|PF05140.15|ResB|Family|No_clan|;(817:1021)|PF01578.21|Cytochrom_C_asm|Family|CL0328|	ABC transporter	ABC transporter
MBHBACFL_01114	MBHBACFL_140	0.2_20180511_Bin_174_1	0	0	0	0	0	0.0012052	0.000602536	3645	5183	-	1539	CDS	UvrABC system protein A	P0A698	uvrA		COG0178	WP_075998800_1	BVL56_RS03235	GCF_001953075.1	COG0178	L	Excinuclease UvrABC ATPase subunit	UvrA			Replication, recombination and repair;	Halioglobus_pacificus_RR3-57	930806	Gammaproteobacteria	1	(178:415)|PF00005.28|ABC_tran|Domain|CL0023|predicted_active_site	ABC transporter	ABC transporter
LAIHKLPH_00239	LAIHKLPH_35	0.2_20180319_Bin_36_sub	0	0	0	0	0	0.000476886	0.000361525	262	1917	-	1656	CDS	Energy-dependent translational throttle protein EttA	P0A9W3	ettA		COG0488	WP_048532622_1	MALG_RS13215	GCF_001046955.1	COG0488	R	ATPase components of ABC transporters with duplicated ATPase domains	Uup			General function prediction only;	Marinovum_algicola_DG_898	988812	Alphaproteobacteria	3	(25:187)|PF00005.28|ABC_tran|Domain|CL0023|predicted_active_site;(226:295)|PF12848.8|ABC_tran_Xtn|Domain|CL0023|;(336:469)|PF00005.28|ABC_tran|Domain|CL0023|predicted_active_site	ABC transporter	ABC transporter
LAIHKLPH_01324	LAIHKLPH_206	0.2_20180319_Bin_36_sub	0	0	0	0	0	0	0.00167408	4375	5439	+	1065	CDS	Purine-binding protein	Q2YKI6				WP_007088848_1	TH3_RS18605	GCF_000300235.2	COG1744	T	Lipoprotein Med, regulator of KinD/Spo0A, PBP1-ABC superfamily, includes NupN	Med		21622736	Signal transduction mechanisms;	Thalassospira_xiamenensis_M-5_DSM_17429	1123366	Alphaproteobacteria	1	(25:291)|PF02608.15|Bmp|Family|CL0144|	ABC transporter	ABC transporter
AKNPEMGC_02001	AKNPEMGC_62	0.2_20180515_Bin_MAXBIN_100_1	0	0	0	0	0.000408916	0	0	3231	3968	+	738	CDS	putative ABC transporter ATP-binding protein YknY	O31711	yknY_2	3.6.3.-	COG1136	WP_115718789_1	DW350_RS10295	GCF_003367375.1	COG1136	M	ABC-type lipoprotein export system, ATPase component	LolD			Cell wall/membrane/envelope biogenesis;	Gallaecimonas_HK-28	2291597	Gammaproteobacteria	1	(27:175)|PF00005.28|ABC_tran|Domain|CL0023|predicted_active_site	ABC transporter	ABC transporter
GMPADILB_00571	GMPADILB_26	0.2_20180508_Bin_189_1	0	0	0	0	0.000340327	0	0	7747	9411	-	1665	CDS	Energy-dependent translational throttle protein EttA	P45127	ettA		COG0488	WP_086933781_1	BVC89_RS24770	GCF_002157225.2	COG0488	R	ATPase components of ABC transporters with duplicated ATPase domains	Uup			General function prediction only;	Agarilytica_rhodophyticola_017	1737490	Gammaproteobacteria	3	(22:191)|PF00005.28|ABC_tran|Domain|CL0023|predicted_active_site;(230:303)|PF12848.8|ABC_tran_Xtn|Domain|CL0023|;(340:473)|PF00005.28|ABC_tran|Domain|CL0023|predicted_active_site	ABC transporter	ABC transporter
MDKEAKDB_01694	MDKEAKDB_159	0.2_20180529_Bin_MAXBIN_126_sub_1	0	0	0	0	0	0.00031791	0.00436596	737	1738	+	1002	CDS	hypothetical protein					WP_013046261_1	SAR116_RS07180	GCF_000024465.1	COG2113	E	ABC-type proline/glycine betaine transport system, periplasmic component	ProX			Amino acid transport and metabolism;	Candidatus_Puniceispirillum_marinum_IMCC1322	488538	Alphaproteobacteria	1	(27:310)|PF04069.13|OpuAC|Family|CL0177|	ABC transporter	ABC transporter
FOMLICJF_00523	FOMLICJF_7	0.2_20180426_Bin_22	0	0	0	0	0.0018731	0.000682077	0.0011787	86575	88266	-	1692	CDS	Energy-dependent translational throttle protein EttA	P0A9W3	ettA_2		COG0488	WP_102758093_1	C1H87_RS23110	GCF_002886045.1	COG0488	R	ATPase components of ABC transporters with duplicated ATPase domains	Uup			General function prediction only;	Flavivirga_eckloniae_ECD14	1803846	Bacteroidetes	3	(26:200)|PF00005.28|ABC_tran|Domain|CL0023|predicted_active_site;(239:312)|PF12848.8|ABC_tran_Xtn|Domain|CL0023|;(348:482)|PF00005.28|ABC_tran|Domain|CL0023|predicted_active_site	ABC transporter	ABC transporter
FOMLICJF_00688	FOMLICJF_7	0.2_20180426_Bin_22	0	0	0	0	0.00508651	0.000682077	0.000241011	258313	259278	-	966	CDS	hypothetical protein					WP_054724869_1	APS56_RS03650	GCF_001310225.1	COG1463	M	Periplasmic subunit MlaD of the ABC-type intermembrane phospholipid transporter Mla	MlaD			Cell wall/membrane/envelope biogenesis;	Algibacter_alginicilyticus_HZ22	1736674	Bacteroidetes	1	(37:113)|PF02470.21|MlaD|Family|No_clan|	ABC transporter	ABC transporter
KALBICIE_01672	KALBICIE_82	0.2_20180522_Bin_207_1	0	0	0	0	0.000340327	0.00031791	0	13993	14958	+	966	CDS	hypothetical protein					WP_054724869_1	APS56_RS03650	GCF_001310225.1	COG1463	M	Periplasmic subunit MlaD of the ABC-type intermembrane phospholipid transporter Mla	MlaD			Cell wall/membrane/envelope biogenesis;	Algibacter_alginicilyticus_HZ22	1736674	Bacteroidetes	1	(37:113)|PF02470.21|MlaD|Family|No_clan|	ABC transporter	ABC transporter
DEKCABCA_02255	DEKCABCA_48	0.2_20180522_Bin_36_1	0	0	0	0	0	0.00063584	0	789	1628	-	840	CDS	Phosphate import ATP-binding protein PstB	B8GYG4	pstB_2	7.3.2.1		WP_011576051_1	PATL_RS16995	GCF_000014225.1	COG1117	P	ABC-type phosphate transport system, ATPase component	PstB			Inorganic ion transport and metabolism;	Pseudoalteromonas_atlantica_T6c	342610	Gammaproteobacteria	1	(48:203)|PF00005.28|ABC_tran|Domain|CL0023|predicted_active_site	ABC transporter	ABC transporter
FLMPBOMM_00850	FLMPBOMM_84	0.2_20180417_Bin_130_1	0.00207779	0	0	0	0	0	0.000361525	13124	14200	-	1077	CDS	Spermidine/putrescine import ATP-binding protein PotA	Q7A679	potA	7.6.2.11		WP_013046663_1	SAR116_RS09230	GCF_000024465.1	COG3842	E	ABC-type Fe3+/spermidine/putrescine transport systems, ATPase component	PotA			Amino acid transport and metabolism;	Candidatus_Puniceispirillum_marinum_IMCC1322	488538	Alphaproteobacteria	2	(23:165)|PF00005.28|ABC_tran|Domain|CL0023|predicted_active_site;(274:355)|PF08402.11|TOBE_2|Family|CL0021|	ABC transporter	ABC transporter
FLMPBOMM_00986	FLMPBOMM_101	0.2_20180417_Bin_130_1	0.00252181	0.000692336	0	0	0	0	0	3189	3977	-	789	CDS	Glutamine transport ATP-binding protein GlnQ	P27675	glnQ_2			WP_037209343_1	TQ29_RS02120	GCF_001305615.1	COG1126	E	ABC-type polar amino acid transport system, ATPase component	GlnQ			Amino acid transport and metabolism;	Confluentimicrobium_EMB200-NS6	1609966	Alphaproteobacteria	1	(37:185)|PF00005.28|ABC_tran|Domain|CL0023|predicted_active_site	ABC transporter	ABC transporter
FLMPBOMM_01469	FLMPBOMM_151	0.2_20180417_Bin_130_1	0.0150113	0.00806874	0	0	0	0	0	16204	17355	+	1152	CDS	Purine-binding protein	Q2YKI6				WP_089419247_1	SULPSESMR1_RS01565	GCF_002222635.1	COG1744	T	Lipoprotein Med, regulator of KinD/Spo0A, PBP1-ABC superfamily, includes NupN	Med		21622736	Signal transduction mechanisms;	Sulfitobacter_pseudonitzschiae_SMR1	1402135	Alphaproteobacteria	1	(53:338)|PF02608.15|Bmp|Family|CL0144|	ABC transporter	ABC transporter
FLMPBOMM_01507	FLMPBOMM_151	0.2_20180417_Bin_130_1	0.0213955	0.01015	0.00193243	0	0	0	0	56968	57960	+	993	CDS	Membrane lipoprotein TmpC	P29724	tmpC		COG1744	WP_054537887_1	TQ29_RS02545	GCF_001305615.1	COG1744	T	Lipoprotein Med, regulator of KinD/Spo0A, PBP1-ABC superfamily, includes NupN	Med		21622736	Signal transduction mechanisms;	Confluentimicrobium_EMB200-NS6	1609966	Alphaproteobacteria	1	(35:317)|PF02608.15|Bmp|Family|CL0144|	ABC transporter	ABC transporter
FLMPBOMM_01674	FLMPBOMM_167	0.2_20180417_Bin_130_1	0.00177618	0	0	0	0	0	0	5201	5932	+	732	CDS	Lipopolysaccharide export system ATP-binding protein LptB	P45073	lptB_3	3.6.3.-	COG1137	WP_013962055_1	RLO149_RS10445	GCF_000154785.2	COG0411	E	ABC-type branched-chain amino acid transport system, ATPase component LivG	LivG		29514851	Amino acid transport and metabolism;	Roseobacter_litoralis_Och_149	391595	Alphaproteobacteria	2	(19:167)|PF00005.28|ABC_tran|Domain|CL0023|predicted_active_site;(216:237)|PF12399.9|BCA_ABC_TP_C|Family|CL0023|	ABC transporter	ABC transporter
FLMPBOMM_01675	FLMPBOMM_167	0.2_20180417_Bin_130_1	0.00595152	0	0	0	0	0	0	5965	6690	+	726	CDS	High-affinity branched-chain amino acid transport ATP-binding protein LivF	P22731	livF_3		COG0410	WP_013962054_1	RLO149_RS10440	GCF_000154785.2	COG0410	E	ABC-type branched-chain amino acid transport system, ATPase component LivF	LivF		26527648;32250026	Amino acid transport and metabolism;	Roseobacter_litoralis_Och_149	391595	Alphaproteobacteria	1	(26:173)|PF00005.28|ABC_tran|Domain|CL0023|predicted_active_site	ABC transporter	ABC transporter
FLMPBOMM_01774	FLMPBOMM_176	0.2_20180417_Bin_130_1	0.00396771	0	0	0	0	0	0	10779	11600	-	822	CDS	Fructose import ATP-binding protein FrcA	Q9F9B0	frcA	7.5.2.-	COG1129	WP_044028707_1	SPO_RS16685	GCF_000011965.2	COG0411	E	ABC-type branched-chain amino acid transport system, ATPase component LivG	LivG		29514851	Amino acid transport and metabolism;	Ruegeria_pomeroyi_DSS-3	246200	Alphaproteobacteria	2	(37:198)|PF00005.28|ABC_tran|Domain|CL0023|predicted_active_site;(247:269)|PF12399.9|BCA_ABC_TP_C|Family|CL0023|	ABC transporter	ABC transporter
FLMPBOMM_01814	FLMPBOMM_180	0.2_20180417_Bin_130_1	0.000888105	0	0	0	0	0	0	5126	5869	+	744	CDS	Lipopolysaccharide export system ATP-binding protein LptB	P45073	lptB_4	3.6.3.-	COG1137	WP_013046331_1	SAR116_RS07525	GCF_000024465.1	COG0411	E	ABC-type branched-chain amino acid transport system, ATPase component LivG	LivG		29514851	Amino acid transport and metabolism;	Candidatus_Puniceispirillum_marinum_IMCC1322	488538	Alphaproteobacteria	2	(22:174)|PF00005.28|ABC_tran|Domain|CL0023|predicted_active_site;(223:245)|PF12399.9|BCA_ABC_TP_C|Family|CL0023|	ABC transporter	ABC transporter
HDKPNFJI_00489	HDKPNFJI_40	0.2_20180319_Bin_165_sub_1	0.000888105	0	0	0	0	0	0	5196	6137	+	942	CDS	hypothetical protein					WP_039000884_1	RC74_RS17760	GCF_000812665.2	COG2113	E	ABC-type proline/glycine betaine transport system, periplasmic component	ProX			Amino acid transport and metabolism;	Halocynthiibacter_arcticus_PAMC_20958	1579316	Alphaproteobacteria	1	(30:301)|PF04069.13|OpuAC|Family|CL0177|	ABC transporter	ABC transporter
IJLALMBO_02408	IJLALMBO_41	0.2_20180405_Bin_118_1	0	0	0	0	0	0.000364168	0	13238	16081	+	2844	CDS	UvrABC system protein A	P63383	uvrA_1			WP_013686805_1	FLUTA_RS10255	GCF_000194605.1	COG0178	L	Excinuclease UvrABC ATPase subunit	UvrA			Replication, recombination and repair;	Fluviicola_taffensis_DSM_16823	755732	Bacteroidetes	3	(148:254)|PF17760.2|UvrA_inter|Domain|No_clan|;(305:407)|PF17755.2|UvrA_DNA-bind|Domain|No_clan|;(631:867)|PF00005.28|ABC_tran|Domain|CL0023|predicted_active_site	ABC transporter	ABC transporter
BEGMJIGJ_00138	BEGMJIGJ_10	0.2_20180517_Bin_163_sub_1	0	0	0	0	0	0	0.000896936	262	1098	+	837	CDS	Bicarbonate transport ATP-binding protein CmpD	Q55463	cmpD_1	3.6.3.-		WP_013046969_1	SAR116_RS10760	GCF_000024465.1	COG1116	P	ABC-type nitrate/sulfonate/bicarbonate transport system, ATPase component	TauB			Inorganic ion transport and metabolism;	Candidatus_Puniceispirillum_marinum_IMCC1322	488538	Alphaproteobacteria	1	(30:176)|PF00005.28|ABC_tran|Domain|CL0023|predicted_active_site	ABC transporter	ABC transporter
BEGMJIGJ_00140	BEGMJIGJ_10	0.2_20180517_Bin_163_sub_1	0	0	0	0	0	0	0.000361525	2031	2876	+	846	CDS	Bicarbonate transport ATP-binding protein CmpD	Q55463	cmpD_2	3.6.3.-		WP_013046967_1	SAR116_RS10750	GCF_000024465.1	COG1116	P	ABC-type nitrate/sulfonate/bicarbonate transport system, ATPase component	TauB			Inorganic ion transport and metabolism;	Candidatus_Puniceispirillum_marinum_IMCC1322	488538	Alphaproteobacteria	1	(43:183)|PF00005.28|ABC_tran|Domain|CL0023|predicted_active_site	ABC transporter	ABC transporter
BEGMJIGJ_00425	BEGMJIGJ_35	0.2_20180517_Bin_163_sub_1	0.00283486	0	0	0	0	0.00054623	0.00179477	12290	13282	-	993	CDS	hypothetical protein					WP_127747913_1	EBB79_RS05215	GCF_004006175.1	COG1744	T	Lipoprotein Med, regulator of KinD/Spo0A, PBP1-ABC superfamily, includes NupN	Med		21622736	Signal transduction mechanisms;	Sedimentitalea_W43	2483033	Alphaproteobacteria	1	(47:274)|PF02608.15|Bmp|Family|CL0144|	ABC transporter	ABC transporter
BEGMJIGJ_00484	BEGMJIGJ_40	0.2_20180517_Bin_163_sub_1	0	0	0	0	0	0.00031791	0.000843565	9545	10495	-	951	CDS	hypothetical protein					WP_094035669_1	ANTHELSMS3_RS15545	GCF_002237555.1	COG2113	E	ABC-type proline/glycine betaine transport system, periplasmic component	ProX			Amino acid transport and metabolism;	Antarctobacter_heliothermus_SMS3	74033	Alphaproteobacteria	1	(32:302)|PF04069.13|OpuAC|Family|CL0177|	ABC transporter	ABC transporter
BEGMJIGJ_01036	BEGMJIGJ_102	0.2_20180517_Bin_163_sub_1	0	0	0	0	0	0	0.000241011	7412	7867	+	456	CDS	Intermembrane phospholipid transport system binding protein MlaD	P64604	mlaD		COG1463	WP_076626549_1	BWR18_RS02470	GCF_001969365.1	COG1463	M	Periplasmic subunit MlaD of the ABC-type intermembrane phospholipid transporter Mla	MlaD			Cell wall/membrane/envelope biogenesis;	Tateyamaria_omphalii_DOK1-4	299262	Alphaproteobacteria	1	(39:116)|PF02470.21|MlaD|Family|No_clan|	ABC transporter	ABC transporter
BEGMJIGJ_01960	BEGMJIGJ_201	0.2_20180517_Bin_163_sub_1	0	0	0	0	0	0	0.000267706	14330	15262	-	933	CDS	hypothetical protein					WP_106471351_1	C6Y53_RS04515	GCF_003008555.1	COG2113	E	ABC-type proline/glycine betaine transport system, periplasmic component	ProX			Amino acid transport and metabolism;	Thalassococcus_SH-1	2109625	Alphaproteobacteria	1	(24:299)|PF04069.13|OpuAC|Family|CL0177|	ABC transporter	ABC transporter
BEGMJIGJ_01996	BEGMJIGJ_209	0.2_20180517_Bin_163_sub_1	0	0	0	0	0	0.00203322	0.00216945	1324	2397	-	1074	CDS	Purine-binding protein	Q2YKI6				WP_048533399_1	MALG_RS16670	GCF_001046955.1	COG1744	T	Lipoprotein Med, regulator of KinD/Spo0A, PBP1-ABC superfamily, includes NupN	Med		21622736	Signal transduction mechanisms;	Marinovum_algicola_DG_898	988812	Alphaproteobacteria	1	(25:310)|PF02608.15|Bmp|Family|CL0144|	ABC transporter	ABC transporter
BEGMJIGJ_02143	BEGMJIGJ_220	0.2_20180517_Bin_163_sub_1	0	0	0	0	0	0.0021127	0.00466073	27681	28676	-	996	CDS	Membrane lipoprotein TmpC	P29724	tmpC		COG1744	WP_024098450_1	GAL_RS15180	GCF_000511385.1	COG1744	T	Lipoprotein Med, regulator of KinD/Spo0A, PBP1-ABC superfamily, includes NupN	Med		21622736	Signal transduction mechanisms;	Phaeobacter_gallaeciensis_DSM_26640	1423144	Alphaproteobacteria	1	(29:291)|PF02608.15|Bmp|Family|CL0144|	ABC transporter	ABC transporter
BEGMJIGJ_02567	BEGMJIGJ_261	0.2_20180517_Bin_163_sub_1	0	0	0	0	0	0.000364168	0.00204896	2726	3700	-	975	CDS	putative phosphite transport system-binding protein PtxB	O69052	ptxB			WP_013960233_1	RLO149_RS01270	GCF_000154785.2	COG3221	P	ABC-type phosphate/phosphonate transport system, periplasmic component	PhnD			Inorganic ion transport and metabolism;	Roseobacter_litoralis_Och_149	391595	Alphaproteobacteria	1	(63:284)|PF12974.8|Phosphonate-bd|Family|CL0177|	ABC transporter	ABC transporter
LPKALGGG_02648	LPKALGGG_397	0.2_20180529_Bin_178	0	0	0	0	0	0	0.000402103	4619	5593	-	975	CDS	hypothetical protein					WP_128467117_1	EP073_RS10560	GCF_004087915.1	COG3221	P	ABC-type phosphate/phosphonate transport system, periplasmic component	PhnD			Inorganic ion transport and metabolism;	Geovibrio_thiophilus_DSM_11263	139438	Deferribacteres	1	(64:283)|PF12974.8|Phosphonate-bd|Family|CL0177|	ABC transporter	ABC transporter
ABJNAHKA_01027	ABJNAHKA_113	0.2_20180426_Bin_172_sub_1	0	0	0	0.00260645	0	0	0	2976	3875	-	900	CDS	hypothetical protein					WP_011221077_1	PBPR_RS23505	GCF_000196255.1	COG3221	P	ABC-type phosphate/phosphonate transport system, periplasmic component	PhnD			Inorganic ion transport and metabolism;	Photobacterium_profundum_SS9	298386	Gammaproteobacteria	1	(40:278)|PF12974.8|Phosphonate-bd|Family|CL0177|	ABC transporter	ABC transporter
ABJNAHKA_01276	ABJNAHKA_135	0.2_20180426_Bin_172_sub_1	0	0	0	0.0047914	0.00108957	0.00461989	0.00403113	19118	19933	-	816	CDS	Phosphate import ATP-binding protein PstB	B8GYG4	pstB	7.3.2.1		WP_013043991_1	CAKA_RS11200	GCF_000025905.1	COG1117	P	ABC-type phosphate transport system, ATPase component	PstB			Inorganic ion transport and metabolism;	Coraliomargarita_akajimensis_DSM_45221	583355	Verrucomicrobia	1	(41:195)|PF00005.28|ABC_tran|Domain|CL0023|predicted_active_site	ABC transporter	ABC transporter
AHHFEFLC_00223	AHHFEFLC_25	0.2_20180426_Bin_144_sub	0	0	0	0.00262485	0	0	0	16170	18065	-	1896	CDS	ABC transporter ATP-binding protein uup	P43672	uup		COG0488	WP_013042557_1	CAKA_RS03945	GCF_000025905.1	COG0488	R	ATPase components of ABC transporters with duplicated ATPase domains	Uup			General function prediction only;	Coraliomargarita_akajimensis_DSM_45221	583355	Verrucomicrobia	4	(19:185)|PF00005.28|ABC_tran|Domain|CL0023|predicted_active_site;(224:297)|PF12848.8|ABC_tran_Xtn|Domain|CL0023|;(336:469)|PF00005.28|ABC_tran|Domain|CL0023|predicted_active_site;(561:628)|PF16326.6|ABC_tran_CTD|Coiled-coil|No_clan|	ABC transporter	ABC transporter
AHHFEFLC_00878	AHHFEFLC_102	0.2_20180426_Bin_144_sub	0	0	0	0	0	0.000364168	0	163	1791	-	1629	CDS	putative ABC transporter ATP-binding protein YbiT	P0A9U3	ybiT		COG0488	WP_013044512_1	CAKA_RS13810	GCF_000025905.1	COG0488	R	ATPase components of ABC transporters with duplicated ATPase domains	Uup			General function prediction only;	Coraliomargarita_akajimensis_DSM_45221	583355	Verrucomicrobia	3	(18:191)|PF00005.28|ABC_tran|Domain|CL0023|predicted_active_site;(230:315)|PF12848.8|ABC_tran_Xtn|Domain|CL0023|;(342:472)|PF00005.28|ABC_tran|Domain|CL0023|predicted_active_site	ABC transporter	ABC transporter
AHHFEFLC_01596	AHHFEFLC_187	0.2_20180426_Bin_144_sub	0	0	0	0.0121795	0	0	0	2982	3878	-	897	CDS	hypothetical protein					WP_011221077_1	PBPR_RS23505	GCF_000196255.1	COG3221	P	ABC-type phosphate/phosphonate transport system, periplasmic component	PhnD			Inorganic ion transport and metabolism;	Photobacterium_profundum_SS9	298386	Gammaproteobacteria	1	(40:278)|PF12974.8|Phosphonate-bd|Family|CL0177|	ABC transporter	ABC transporter
AHHFEFLC_01751	AHHFEFLC_202	0.2_20180426_Bin_144_sub	0	0	0	0.000888554	0	0	0	23959	24417	-	459	CDS	Intermembrane phospholipid transport system binding protein MlaD	P64604	mlaD		COG1463	WP_013044234_1	CAKA_RS12405	GCF_000025905.1	COG1463	M	Periplasmic subunit MlaD of the ABC-type intermembrane phospholipid transporter Mla	MlaD			Cell wall/membrane/envelope biogenesis;	Coraliomargarita_akajimensis_DSM_45221	583355	Verrucomicrobia	1	(37:114)|PF02470.21|MlaD|Family|No_clan|	ABC transporter	ABC transporter
BIFLOFJL_00872	BIFLOFJL_67	0.2_20180522_Bin_Bin_15_sub_1	0	0	0	0	0	0.000794795	0.000884143	4329	5069	+	741	CDS	Lipopolysaccharide export system ATP-binding protein LptB	P45073	lptB	3.6.3.-	COG1137	WP_013044864_1	CAKA_RS15550	GCF_000025905.1	COG1137	M	ABC-type lipopolysaccharide export system, ATPase component	LptB		12029038	Cell wall/membrane/envelope biogenesis;	Coraliomargarita_akajimensis_DSM_45221	583355	Verrucomicrobia	1	(26:170)|PF00005.28|ABC_tran|Domain|CL0023|predicted_active_site	ABC transporter	ABC transporter
BIFLOFJL_01593	BIFLOFJL_125	0.2_20180522_Bin_Bin_15_sub_1	0	0	0	0.00141296	0	0.00031791	0	31949	32710	-	762	CDS	Vegetative protein 296	P80866	sufC		COG0396	WP_013042955_1	CAKA_RS05930	GCF_000025905.1	COG0396	O	Fe-S cluster assembly ATPase SufC	SufC			Posttranslational modification, protein turnover, chaperones;	Coraliomargarita_akajimensis_DSM_45221	583355	Verrucomicrobia	1	(19:172)|PF00005.28|ABC_tran|Domain|CL0023|predicted_active_site	ABC transporter	ABC transporter
BIFLOFJL_01768	BIFLOFJL_140	0.2_20180522_Bin_Bin_15_sub_1	0	0	0	0	0	0.00133814	0.00103133	13476	13934	+	459	CDS	Intermembrane phospholipid transport system binding protein MlaD	P64604	mlaD		COG1463	WP_013044234_1	CAKA_RS12405	GCF_000025905.1	COG1463	M	Periplasmic subunit MlaD of the ABC-type intermembrane phospholipid transporter Mla	MlaD			Cell wall/membrane/envelope biogenesis;	Coraliomargarita_akajimensis_DSM_45221	583355	Verrucomicrobia	1	(37:114)|PF02470.21|MlaD|Family|No_clan|	ABC transporter	ABC transporter
BIFLOFJL_01803	BIFLOFJL_141	0.2_20180522_Bin_Bin_15_sub_1	0	0	0	0	0	0.00031791	0	22674	24302	-	1629	CDS	putative ABC transporter ATP-binding protein YheS	P63389	yheS_2		COG0488	WP_013044512_1	CAKA_RS13810	GCF_000025905.1	COG0488	R	ATPase components of ABC transporters with duplicated ATPase domains	Uup			General function prediction only;	Coraliomargarita_akajimensis_DSM_45221	583355	Verrucomicrobia	3	(18:191)|PF00005.28|ABC_tran|Domain|CL0023|predicted_active_site;(231:315)|PF12848.8|ABC_tran_Xtn|Domain|CL0023|;(342:472)|PF00005.28|ABC_tran|Domain|CL0023|predicted_active_site	ABC transporter	ABC transporter
HGEKPBFN_00025	HGEKPBFN_3	0.2_20180405_Bin_179_sub_1	0	0	0	0	0	0.00509678	0.00700495	10341	11135	-	795	CDS	Phosphate import ATP-binding protein PstB	B8GYG4	pstB	7.3.2.1		WP_013043991_1	CAKA_RS11200	GCF_000025905.1	COG1117	P	ABC-type phosphate transport system, ATPase component	PstB			Inorganic ion transport and metabolism;	Coraliomargarita_akajimensis_DSM_45221	583355	Verrucomicrobia	1	(34:188)|PF00005.28|ABC_tran|Domain|CL0023|predicted_active_site	ABC transporter	ABC transporter
MAEBOINK_00153	MAEBOINK_4	0.2_20180508_Bin_184_1	0	0	0	0.00784659	0	0	0	17036	18097	+	1062	CDS	Vitamin B12 import ATP-binding protein BtuD		btuD_1	7.6.2.8		WP_100258080_1	REIFOR_RS13595	GCF_002795845.1	COG3839	G	ABC-type sugar transport system, ATPase component MalK	MalK			Carbohydrate transport and metabolism;	Reinekea_forsetii_Hel1_31_D35	1336806	Gammaproteobacteria	1	(16:158)|PF00005.28|ABC_tran|Domain|CL0023|predicted_active_site	ABC transporter	ABC transporter
MAEBOINK_00154	MAEBOINK_4	0.2_20180508_Bin_184_1	0	0	0	0.00452139	0	0	0	18090	19169	+	1080	CDS	Trehalose import ATP-binding protein SugC	P9WQI3	sugC	3.6.3.-	COG3839	WP_100258079_1	REIFOR_RS13590	GCF_002795845.1	COG3839	G	ABC-type sugar transport system, ATPase component MalK	MalK			Carbohydrate transport and metabolism;	Reinekea_forsetii_Hel1_31_D35	1336806	Gammaproteobacteria	2	(25:168)|PF00005.28|ABC_tran|Domain|CL0023|predicted_active_site;(280:350)|PF08402.11|TOBE_2|Family|CL0021|	ABC transporter	ABC transporter
MAEBOINK_00372	MAEBOINK_8	0.2_20180508_Bin_184_1	0	0.00663931	0.0660627	0.00946623	0.0058451	0.00251008	0.00194232	38659	39660	-	1002	CDS	Membrane lipoprotein TmpC	P29724	tmpC		COG1744	WP_011396201_1	HCH_RS10520	GCF_000012985.1	COG1744	T	Lipoprotein Med, regulator of KinD/Spo0A, PBP1-ABC superfamily, includes NupN	Med		21622736	Signal transduction mechanisms;	Hahella_chejuensis_KCTC_2396	349521	Gammaproteobacteria	1	(29:318)|PF02608.15|Bmp|Family|CL0144|	ABC transporter	ABC transporter
MAEBOINK_00418	MAEBOINK_13	0.2_20180508_Bin_184_1	0	0	0.000453993	0	0	0	0	5964	6728	-	765	CDS	Glutamine transport ATP-binding protein GlnQ	P27675	glnQ_3			WP_113154863_1	DEJ54_RS12510	GCF_003296175.1	COG1126	E	ABC-type polar amino acid transport system, ATPase component	GlnQ			Amino acid transport and metabolism;	Nitratireductor_OM-1	1756988	Alphaproteobacteria	1	(29:177)|PF00005.28|ABC_tran|Domain|CL0023|predicted_active_site	ABC transporter	ABC transporter
MAEBOINK_00542	MAEBOINK_14	0.2_20180508_Bin_184_1	0	0	0.00359904	0.00490311	0.000408916	0	0	52065	53723	+	1659	CDS	Energy-dependent translational throttle protein EttA	P45127	ettA		COG0488	WP_014707183_1	Q7A_RS09735	GCF_000260985.4	COG0488	R	ATPase components of ABC transporters with duplicated ATPase domains	Uup			General function prediction only;	Methylophaga_nitratireducenticrescens_JAM1	754476	Gammaproteobacteria	3	(22:191)|PF00005.28|ABC_tran|Domain|CL0023|predicted_active_site;(230:304)|PF12848.8|ABC_tran_Xtn|Domain|CL0023|;(340:472)|PF00005.28|ABC_tran|Domain|CL0023|predicted_active_site	ABC transporter	ABC transporter
MAEBOINK_00576	MAEBOINK_16	0.2_20180508_Bin_184_1	0	0.00802401	0.17379	0.0432869	0.00589679	0.00127169	0.00191492	10118	11056	+	939	CDS	hypothetical protein					WP_020029091_1	W908_RS05600	GCF_001281385.1	COG2113	E	ABC-type proline/glycine betaine transport system, periplasmic component	ProX			Amino acid transport and metabolism;	Candidatus_Thioglobus_singularis_PS1	1125411	Gammaproteobacteria	1	(30:302)|PF04069.13|OpuAC|Family|CL0177|	ABC transporter	ABC transporter
MAEBOINK_00577	MAEBOINK_16	0.2_20180508_Bin_184_1	0	0	0.00295685	0.00296185	0	0	0	11191	12279	+	1089	CDS	Vitamin B12 import ATP-binding protein BtuD		btuD_3	7.6.2.8		WP_053820291_1	W908_RS05595	GCF_001281385.1	COG4175	E	ABC-type proline/glycine betaine transport system, ATPase component	ProV			Amino acid transport and metabolism;	Candidatus_Thioglobus_singularis_PS1	1125411	Gammaproteobacteria	1	(58:205)|PF00005.28|ABC_tran|Domain|CL0023|predicted_active_site	ABC transporter	ABC transporter
MAEBOINK_00622	MAEBOINK_17	0.2_20180508_Bin_184_1	0	0	0.000680976	0.00491672	0	0	0	41501	42283	+	783	CDS	Fructose import ATP-binding protein FrcA	Q9F9B0	frcA	7.5.2.-	COG1129	WP_108437198_1	HYN69_RS12955	GCF_003060865.1	COG1129	G	ABC-type sugar transport system, ATPase component	MglA			Carbohydrate transport and metabolism;	Gemmobacter_HYN0069	2169400	Alphaproteobacteria	1	(24:179)|PF00005.28|ABC_tran|Domain|CL0023|predicted_active_site	ABC transporter	ABC transporter
MAEBOINK_00796	MAEBOINK_20	0.2_20180508_Bin_184_1	0	0	0.00560908	0.00734821	0.001506	0	0	72973	73824	+	852	CDS	Bicarbonate transport ATP-binding protein CmpD	Q55463	cmpD	3.6.3.-		WP_011828525_1	MPE_RS04615	GCF_000015725.1	COG1116	P	ABC-type nitrate/sulfonate/bicarbonate transport system, ATPase component	TauB			Inorganic ion transport and metabolism;	Methylibium_petroleiphilum_PM1	420662	Betaproteobacteria	1	(36:182)|PF00005.28|ABC_tran|Domain|CL0023|predicted_active_site	ABC transporter	ABC transporter
MAEBOINK_00798	MAEBOINK_20	0.2_20180508_Bin_184_1	0	0	0.00587234	0.00372804	0.00148106	0	0	74724	75572	+	849	CDS	Nitrate import ATP-binding protein NrtD	P38046	nrtD	7.3.2.4	COG1116	WP_011828527_1	MPE_RS04625	GCF_000015725.1	COG1116	P	ABC-type nitrate/sulfonate/bicarbonate transport system, ATPase component	TauB			Inorganic ion transport and metabolism;	Methylibium_petroleiphilum_PM1	420662	Betaproteobacteria	1	(30:168)|PF00005.28|ABC_tran|Domain|CL0023|predicted_active_site	ABC transporter	ABC transporter
MAEBOINK_00904	MAEBOINK_22	0.2_20180508_Bin_184_1	0	0	0.00554999	0.00494387	0	0	0	26796	27572	-	777	CDS	Glutamine transport ATP-binding protein GlnQ	P10346	glnQ_4		COG1126	WP_053819971_1	W908_RS03640	GCF_001281385.1	COG1126	E	ABC-type polar amino acid transport system, ATPase component	GlnQ			Amino acid transport and metabolism;	Candidatus_Thioglobus_singularis_PS1	1125411	Gammaproteobacteria	1	(20:178)|PF00005.28|ABC_tran|Domain|CL0023|predicted_active_site	ABC transporter	ABC transporter
MAEBOINK_01011	MAEBOINK_30	0.2_20180508_Bin_184_1	0	0	0.0016666	0	0	0	0	3632	4384	+	753	CDS	Glutamine transport ATP-binding protein GlnQ	P27675	glnQ_5			WP_100256135_1	REIFOR_RS02925	GCF_002795845.1	COG0411	E	ABC-type branched-chain amino acid transport system, ATPase component LivG	LivG		29514851	Amino acid transport and metabolism;	Reinekea_forsetii_Hel1_31_D35	1336806	Gammaproteobacteria	2	(19:177)|PF00005.28|ABC_tran|Domain|CL0023|predicted_active_site;(224:246)|PF12399.9|BCA_ABC_TP_C|Family|CL0023|	ABC transporter	ABC transporter
MAEBOINK_01012	MAEBOINK_30	0.2_20180508_Bin_184_1	0	0	0.00265223	0	0	0	0	4406	5137	+	732	CDS	High-affinity branched-chain amino acid transport ATP-binding protein LivF	P22731	livF_3		COG0410	WP_100256136_1	REIFOR_RS02930	GCF_002795845.1	COG0410	E	ABC-type branched-chain amino acid transport system, ATPase component LivF	LivF		26527648;32250026	Amino acid transport and metabolism;	Reinekea_forsetii_Hel1_31_D35	1336806	Gammaproteobacteria	1	(29:171)|PF00005.28|ABC_tran|Domain|CL0023|predicted_active_site	ABC transporter	ABC transporter
MAEBOINK_01113	MAEBOINK_31	0.2_20180508_Bin_184_1	0.000888105	0.000627168	0.000985627	0.00141296	0	0.000728314	0	48724	51558	+	2835	CDS	UvrABC system protein A	P0A698	uvrA		COG0178	YP_237588_1	Psyr_4520	GCF_000012245.1	COG0178	L	Excinuclease UvrABC ATPase subunit	UvrA			Replication, recombination and repair;	Pseudomonas_syringae_pv._syringae_B728a	205918	Gammaproteobacteria	3	(130:237)|PF17760.2|UvrA_inter|Domain|No_clan|;(290:398)|PF17755.2|UvrA_DNA-bind|Domain|No_clan|;(623:860)|PF00005.28|ABC_tran|Domain|CL0023|predicted_active_site	ABC transporter	ABC transporter
MAEBOINK_01232	MAEBOINK_32	0.2_20180508_Bin_184_1	0	0	0.000680976	0	0	0	0	41192	42805	+	1614	CDS	Glutathione import ATP-binding protein GsiA	P75796	gsiA	7.4.2.10	COG1123	WP_108880022_1	DHN55_RS03665	GCF_900149695.1	COG1123	O	ABC-type glutathione transport system ATPase component, contains duplicated ATPase domain	GsiA			Posttranslational modification, protein turnover, chaperones;	Anderseniella_Alg231-50	1922226	Alphaproteobacteria	3	(28:185)|PF00005.28|ABC_tran|Domain|CL0023|predicted_active_site;(291:443)|PF00005.28|ABC_tran|Domain|CL0023|predicted_active_site;(494:526)|PF08352.13|oligo_HPY|Family|No_clan|	ABC transporter	ABC transporter
MAEBOINK_01247	MAEBOINK_33	0.2_20180508_Bin_184_1	0	0.00548144	0.0678008	0.0293039	0.00798053	0.00193062	0.00167389	5128	6192	-	1065	CDS	Purine-binding protein	Q2YKI6				WP_117412590_1	D1F64_RS11670	GCF_003432385.1	COG1744	T	Lipoprotein Med, regulator of KinD/Spo0A, PBP1-ABC superfamily, includes NupN	Med		21622736	Signal transduction mechanisms;	Breoghania_L-A4	2304600	Alphaproteobacteria	1	(27:290)|PF02608.15|Bmp|Family|CL0144|	ABC transporter	ABC transporter
MAEBOINK_01551	MAEBOINK_39	0.2_20180508_Bin_184_1	0	0	0.000797465	0	0	0	0	11965	12969	+	1005	CDS	Maltose/maltodextrin import ATP-binding protein MalK	P19566	malK	7.5.2.1	COG3839	WP_043871195_1	P73_RS21700	GCF_000819565.1	COG3839	G	ABC-type sugar transport system, ATPase component MalK	MalK			Carbohydrate transport and metabolism;	Celeribacter_indicus_P73	1208324	Alphaproteobacteria	2	(22:161)|PF00005.28|ABC_tran|Domain|CL0023|predicted_active_site;(255:326)|PF08402.11|TOBE_2|Family|CL0021|	ABC transporter	ABC transporter
MAEBOINK_01591	MAEBOINK_41	0.2_20180508_Bin_184_1	0	0	0	0.003194	0	0	0	5407	6159	+	753	CDS	Methionine import ATP-binding protein MetN 2	Q831K6	metN2	3.6.3.-	COG1135	WP_014493085_1	BJ6T_RS14275	GCF_000284375.1	COG0411	E	ABC-type branched-chain amino acid transport system, ATPase component LivG	LivG		29514851	Amino acid transport and metabolism;	Bradyrhizobium_japonicum_USDA_6	1037409	Alphaproteobacteria	2	(17:164)|PF00005.28|ABC_tran|Domain|CL0023|predicted_active_site;(216:237)|PF12399.9|BCA_ABC_TP_C|Family|CL0023|	ABC transporter	ABC transporter
MAEBOINK_01592	MAEBOINK_41	0.2_20180508_Bin_184_1	0	0	0.00132652	0.00799513	0	0	0	6193	6897	+	705	CDS	High-affinity branched-chain amino acid transport ATP-binding protein LivF	P22731	livF_4		COG0410	WP_014493086_1	BJ6T_RS14280	GCF_000284375.1	COG0410	E	ABC-type branched-chain amino acid transport system, ATPase component LivF	LivF		26527648;32250026	Amino acid transport and metabolism;	Bradyrhizobium_japonicum_USDA_6	1037409	Alphaproteobacteria	1	(19:163)|PF00005.28|ABC_tran|Domain|CL0023|predicted_active_site	ABC transporter	ABC transporter
MAEBOINK_01601	MAEBOINK_42	0.2_20180508_Bin_184_1	0	0	0.0122418	0.000888554	0.000340327	0.00031791	0.000361525	6180	7172	-	993	CDS	hypothetical protein					WP_127747913_1	EBB79_RS05215	GCF_004006175.1	COG1744	T	Lipoprotein Med, regulator of KinD/Spo0A, PBP1-ABC superfamily, includes NupN	Med		21622736	Signal transduction mechanisms;	Sedimentitalea_W43	2483033	Alphaproteobacteria	1	(53:271)|PF02608.15|Bmp|Family|CL0144|	ABC transporter	ABC transporter
MAEBOINK_01695	MAEBOINK_45	0.2_20180508_Bin_184_1	0	0	0.00333915	0.00919332	0	0	0	2269	3372	+	1104	CDS	Spermidine/putrescine import ATP-binding protein PotA	P69874	potA_1	7.6.2.11	COG3842	WP_094034780_1	ANTHELSMS3_RS10245	GCF_002237555.1	COG3842	E	ABC-type Fe3+/spermidine/putrescine transport systems, ATPase component	PotA			Amino acid transport and metabolism;	Antarctobacter_heliothermus_SMS3	74033	Alphaproteobacteria	2	(29:170)|PF00005.28|ABC_tran|Domain|CL0023|predicted_active_site;(287:365)|PF08402.11|TOBE_2|Family|CL0021|	ABC transporter	ABC transporter
MAEBOINK_01848	MAEBOINK_53	0.2_20180508_Bin_184_1	0	0.00108873	0.0448371	0.00261127	0.00212741	0	0	42891	43856	+	966	CDS	hypothetical protein					WP_013960018_1	RLO149_RS00200	GCF_000154785.2	COG2113	E	ABC-type proline/glycine betaine transport system, periplasmic component	ProX			Amino acid transport and metabolism;	Roseobacter_litoralis_Och_149	391595	Alphaproteobacteria	1	(26:310)|PF04069.13|OpuAC|Family|CL0177|	ABC transporter	ABC transporter
MAEBOINK_01914	MAEBOINK_56	0.2_20180508_Bin_184_1	0	0.000923134	0.00295091	0.0216846	0	0	0.00151282	2904	4007	-	1104	CDS	sn-glycerol-3-phosphate import ATP-binding protein UgpC	Q8ZLF4	ugpC_2	7.6.2.10	COG3839	WP_108126330_1	DW349_RS13900	GCF_003367315.1	COG3839	G	ABC-type sugar transport system, ATPase component MalK	MalK			Carbohydrate transport and metabolism;	Saccharospirillum_mangrovi_HK-33	2161747	Gammaproteobacteria	2	(19:161)|PF00005.28|ABC_tran|Domain|CL0023|predicted_active_site;(235:287)|PF17912.2|OB_MalK|Domain|CL0021|	ABC transporter	ABC transporter
MAEBOINK_02102	MAEBOINK_65	0.2_20180508_Bin_184_1	0	0.00217747	0.0140628	0.0250946	0	0	0	22347	23393	-	1047	CDS	Glycine betaine transport ATP-binding protein OpuAA	P46920	opuAA	7.6.2.9	COG4175	WP_013046259_1	SAR116_RS07170	GCF_000024465.1	COG4175	E	ABC-type proline/glycine betaine transport system, ATPase component	ProV			Amino acid transport and metabolism;	Candidatus_Puniceispirillum_marinum_IMCC1322	488538	Alphaproteobacteria	1	(45:193)|PF00005.28|ABC_tran|Domain|CL0023|predicted_active_site	ABC transporter	ABC transporter
MAEBOINK_02104	MAEBOINK_65	0.2_20180508_Bin_184_1	0	0.0151694	0.129341	0.0426546	0.00809152	0.00304333	0.00164722	24353	25357	-	1005	CDS	hypothetical protein					WP_082959453_1	BSK21_RS12500	GCF_001908835.1	COG2113	E	ABC-type proline/glycine betaine transport system, periplasmic component	ProX			Amino acid transport and metabolism;	Marivivens_JLT3646	1920883	Alphaproteobacteria	1	(27:310)|PF04069.13|OpuAC|Family|CL0177|	ABC transporter	ABC transporter
MAEBOINK_02226	MAEBOINK_76	0.2_20180508_Bin_184_1	0	0	0.00566647	0.00581885	0	0	0	5923	6924	+	1002	CDS	Oligopeptide transport ATP-binding protein OppD	P76027	oppD_3		COG0444	WP_084791038_1	SPO_RS03550	GCF_000011965.2	COG0444	EP	ABC-type dipeptide/oligopeptide/nickel transport system, ATPase component	DppD			Amino acid transport and metabolism;Inorganic ion transport and metabolism;	Ruegeria_pomeroyi_DSS-3	246200	Alphaproteobacteria	2	(25:188)|PF00005.28|ABC_tran|Domain|CL0023|predicted_active_site;(240:302)|PF08352.13|oligo_HPY|Family|No_clan|	ABC transporter	ABC transporter
MAEBOINK_02227	MAEBOINK_76	0.2_20180508_Bin_184_1	0	0	0.000531634	0.000565188	0	0	0	6927	7922	+	996	CDS	Vitamin B12 import ATP-binding protein BtuD		btuD_8	7.6.2.8		WP_011046452_1	SPO_RS03545	GCF_000011965.2	COG0444	EP	ABC-type dipeptide/oligopeptide/nickel transport system, ATPase component	DppD			Amino acid transport and metabolism;Inorganic ion transport and metabolism;	Ruegeria_pomeroyi_DSS-3	246200	Alphaproteobacteria	2	(34:189)|PF00005.28|ABC_tran|Domain|CL0023|predicted_active_site;(241:306)|PF08352.13|oligo_HPY|Family|No_clan|	ABC transporter	ABC transporter
MAEBOINK_02369	MAEBOINK_82	0.2_20180508_Bin_184_1	0	0	0.000453993	0	0	0	0	9180	10097	+	918	CDS	putative ABC transporter ATP-binding protein YadG	P36879	yadG_2		COG1131	WP_041300343_1	HYPMC_RS17475	GCF_000253295.1	COG1131	V	ABC-type multidrug transport system, ATPase component	CcmA			Defense mechanisms;	Hyphomicrobium_MC1	717785	Alphaproteobacteria	1	(18:160)|PF00005.28|ABC_tran|Domain|CL0023|predicted_active_site	ABC transporter	ABC transporter
FMKABCHM_00413	FMKABCHM_15	0.2_20180511_Bin_32_1	0	0	0	0	0.00108957	0	0	13969	14934	+	966	CDS	hypothetical protein					WP_013960018_1	RLO149_RS00200	GCF_000154785.2	COG2113	E	ABC-type proline/glycine betaine transport system, periplasmic component	ProX			Amino acid transport and metabolism;	Roseobacter_litoralis_Och_149	391595	Alphaproteobacteria	1	(26:310)|PF04069.13|OpuAC|Family|CL0177|	ABC transporter	ABC transporter
FMKABCHM_00945	FMKABCHM_34	0.2_20180511_Bin_32_1	0	0	0	0	0	0.00031791	0	34320	35276	-	957	CDS	hypothetical protein					WP_020029091_1	W908_RS05600	GCF_001281385.1	COG2113	E	ABC-type proline/glycine betaine transport system, periplasmic component	ProX			Amino acid transport and metabolism;	Candidatus_Thioglobus_singularis_PS1	1125411	Gammaproteobacteria	1	(35:306)|PF04069.13|OpuAC|Family|CL0177|	ABC transporter	ABC transporter
FMKABCHM_02340	FMKABCHM_84	0.2_20180511_Bin_32_1	0	0	0	0	0.0013283	0.000907522	0.000629594	6518	7477	-	960	CDS	putative phosphite transport system-binding protein PtxB	O69052	ptxB			WP_013694826_1	SAR11G3_RS00845	GCF_000195085.1	COG3221	P	ABC-type phosphate/phosphonate transport system, periplasmic component	PhnD			Inorganic ion transport and metabolism;	Candidatus_Pelagibacter_IMCC9063	1002672	Alphaproteobacteria	1	(53:302)|PF12974.8|Phosphonate-bd|Family|CL0177|	ABC transporter	ABC transporter
FMKABCHM_03274	FMKABCHM_135	0.2_20180511_Bin_32_1	0	0	0	0	0.000408916	0	0	5643	6725	+	1083	CDS	Purine-binding protein	Q2YKI6				WP_088922103_1	IMCC3135_RS27100	GCF_002215215.1	COG1744	T	Lipoprotein Med, regulator of KinD/Spo0A, PBP1-ABC superfamily, includes NupN	Med		21622736	Signal transduction mechanisms;	Granulosicoccus_antarcticus_IMCC3135	1192854	Gammaproteobacteria	1	(30:292)|PF02608.15|Bmp|Family|CL0144|	ABC transporter	ABC transporter
GEOAILHO_00800	GEOAILHO_11	0.2_20180502_Bin_MAXBIN_123_sub_1	0	0	0	0	0.00102228	0	0	60545	61366	-	822	CDS	Phosphate import ATP-binding protein PstB	B8GYG4	pstB	7.3.2.1		WP_015047843_1	M5M_RS12360	GCF_000305785.2	COG1117	P	ABC-type phosphate transport system, ATPase component	PstB			Inorganic ion transport and metabolism;	Simiduia_agarivorans_SA1_DSM_21679_SA1_DSM_21679	1117647	Gammaproteobacteria	1	(43:197)|PF00005.28|ABC_tran|Domain|CL0023|predicted_active_site	ABC transporter	ABC transporter
GEOAILHO_02034	GEOAILHO_24	0.2_20180502_Bin_MAXBIN_123_sub_1	0	0	0	0	0.00211183	0	0	4999	6594	-	1596	CDS	putative ABC transporter ATP-binding protein YbiT	P0A9U3	ybiT		COG0488	WP_038639134_1	CFNIH1_RS14020	GCF_000648515.1	COG0488	R	ATPase components of ABC transporters with duplicated ATPase domains	Uup			General function prediction only;	Citrobacter_freundii_CFNIH1	1333848	Gammaproteobacteria	3	(18:184)|PF00005.28|ABC_tran|Domain|CL0023|predicted_active_site;(224:309)|PF12848.8|ABC_tran_Xtn|Domain|CL0023|;(335:466)|PF00005.28|ABC_tran|Domain|CL0023|predicted_active_site	ABC transporter	ABC transporter
CJMNEPIJ_00833	CJMNEPIJ_42	0.2_20180405_Bin_MAXBIN_070_sub_1	0.00237937	0	0	0	0.00114697	0	0	7809	8570	-	762	CDS	Vegetative protein 296	P80866	sufC		COG0396	EHR76916_1	MG2_1328	GCA_000246735.1	COG0396	O	Fe-S cluster assembly ATPase SufC	SufC			Posttranslational modification, protein turnover, chaperones;	uncultured_marine_group_II_euryarchaeote	274854	Euryarchaeota	1	(26:176)|PF00005.28|ABC_tran|Domain|CL0023|predicted_active_site	ABC transporter	ABC transporter
LHGEFECB_00928	LHGEFECB_14	0.2_20180515_Bin_187_sub_1	0	0	0	0	0.00108957	0.00363292	0.00362995	5906	7003	-	1098	CDS	Membrane lipoprotein TmpC	P29724	tmpC		COG1744	WP_120762646_1	D7I47_RS08545	GCF_003627075.1	COG1744	T	Lipoprotein Med, regulator of KinD/Spo0A, PBP1-ABC superfamily, includes NupN	Med		21622736	Signal transduction mechanisms;	Lysinimonas_2DFWR-13	2419774	Actinobacteria	1	(55:357)|PF02608.15|Bmp|Family|CL0144|	ABC transporter	ABC transporter
LHGEFECB_00991	LHGEFECB_15	0.2_20180515_Bin_187_sub_1	0	0	0	0	0	0.000476886	0.000763628	17854	18603	-	750	CDS	Fructose import ATP-binding protein FrcA	Q9F9B0	frcA	7.5.2.-	COG1129	WP_104914293_1	C3B54_RS05740	GCF_002950575.1	COG1129	G	ABC-type sugar transport system, ATPase component	MglA			Carbohydrate transport and metabolism;	Pontimonas_salivibrio_CL-TW6	1159327	Actinobacteria	1	(21:172)|PF00005.28|ABC_tran|Domain|CL0023|predicted_active_site	ABC transporter	ABC transporter
JJPEKLPM_00229	JJPEKLPM_13	0.2_20180529_Bin_151_sub_1	0	0.00186389	0.00729756	0	0.00427045	0.00363292	0.00373601	3246	4160	-	915	CDS	hypothetical protein					WP_013960018_1	RLO149_RS00200	GCF_000154785.2	COG2113	E	ABC-type proline/glycine betaine transport system, periplasmic component	ProX			Amino acid transport and metabolism;	Roseobacter_litoralis_Och_149	391595	Alphaproteobacteria	1	(9:292)|PF04069.13|OpuAC|Family|CL0177|	ABC transporter	ABC transporter
JJPEKLPM_00342	JJPEKLPM_17	0.2_20180529_Bin_151_sub_1	0.0145187	0.0072801	0.0140216	0.000888554	0.0139346	0.0152599	0.0211453	3735	4733	+	999	CDS	Membrane lipoprotein TmpC	P29724	tmpC		COG1744	WP_108882360_1	DHN55_RS15450	GCF_900149695.1	COG1744	T	Lipoprotein Med, regulator of KinD/Spo0A, PBP1-ABC superfamily, includes NupN	Med		21622736	Signal transduction mechanisms;	Anderseniella_Alg231-50	1922226	Alphaproteobacteria	1	(28:322)|PF02608.15|Bmp|Family|CL0144|	ABC transporter	ABC transporter
JJPEKLPM_00359	JJPEKLPM_17	0.2_20180529_Bin_151_sub_1	0	0	0	0	0	0	0.000268069	22429	23169	+	741	CDS	High-affinity branched-chain amino acid transport ATP-binding protein LivF	P22731	livF_2		COG0410	WP_108881749_1	DHN55_RS06525	GCF_900149695.1	COG0410	E	ABC-type branched-chain amino acid transport system, ATPase component LivF	LivF		26527648;32250026	Amino acid transport and metabolism;	Anderseniella_Alg231-50	1922226	Alphaproteobacteria	1	(32:174)|PF00005.28|ABC_tran|Domain|CL0023|predicted_active_site	ABC transporter	ABC transporter
JJPEKLPM_00400	JJPEKLPM_17	0.2_20180529_Bin_151_sub_1	0	0	0	0	0	0.00031791	0.000361525	66396	67166	-	771	CDS	Taurine import ATP-binding protein TauB	Q47538	tauB	7.6.2.7	COG4525	WP_108881938_1	DHN55_RS13065	GCF_900149695.1	COG1116	P	ABC-type nitrate/sulfonate/bicarbonate transport system, ATPase component	TauB			Inorganic ion transport and metabolism;	Anderseniella_Alg231-50	1922226	Alphaproteobacteria	1	(14:153)|PF00005.28|ABC_tran|Domain|CL0023|predicted_active_site	ABC transporter	ABC transporter
JJPEKLPM_01135	JJPEKLPM_59	0.2_20180529_Bin_151_sub_1	0.00578928	0.00140232	0.00113497	0	0.00233811	0.00204332	0.00451279	5059	6069	-	1011	CDS	hypothetical protein					WP_127747913_1	EBB79_RS05215	GCF_004006175.1	COG1744	T	Lipoprotein Med, regulator of KinD/Spo0A, PBP1-ABC superfamily, includes NupN	Med		21622736	Signal transduction mechanisms;	Sedimentitalea_W43	2483033	Alphaproteobacteria	1	(52:277)|PF02608.15|Bmp|Family|CL0144|	ABC transporter	ABC transporter
JJPEKLPM_01138	JJPEKLPM_59	0.2_20180529_Bin_151_sub_1	0	0	0	0	0	0.00031791	0.00141955	8982	9740	-	759	CDS	Fructose import ATP-binding protein FrcA	Q9F9B0	frcA_1	7.5.2.-	COG1129	AII86076_1	RCA23_c05160	GCA_000738435.1	COG1129	G	ABC-type sugar transport system, ATPase component	MglA			Carbohydrate transport and metabolism;	Planktomarina_temperata_RCA23	666509	Alphaproteobacteria	1	(25:175)|PF00005.28|ABC_tran|Domain|CL0023|predicted_active_site	ABC transporter	ABC transporter
JJPEKLPM_01258	JJPEKLPM_63	0.2_20180529_Bin_151_sub_1	0	0	0	0	0	0	0.000267706	9098	9877	-	780	CDS	Vitamin B12 import ATP-binding protein BtuD		btuD_3	7.6.2.8		WP_013962223_1	RLO149_RS11295	GCF_000154785.2	COG1116	P	ABC-type nitrate/sulfonate/bicarbonate transport system, ATPase component	TauB			Inorganic ion transport and metabolism;	Roseobacter_litoralis_Och_149	391595	Alphaproteobacteria	1	(25:166)|PF00005.28|ABC_tran|Domain|CL0023|predicted_active_site	ABC transporter	ABC transporter
JJPEKLPM_01738	JJPEKLPM_103	0.2_20180529_Bin_151_sub_1	0	0.000692336	0.000680976	0	0.00788713	0.0121038	0.0180015	1686	2759	+	1074	CDS	Purine-binding protein	Q2YKI6				WP_089419247_1	SULPSESMR1_RS01565	GCF_002222635.1	COG1744	T	Lipoprotein Med, regulator of KinD/Spo0A, PBP1-ABC superfamily, includes NupN	Med		21622736	Signal transduction mechanisms;	Sulfitobacter_pseudonitzschiae_SMR1	1402135	Alphaproteobacteria	1	(26:291)|PF02608.15|Bmp|Family|CL0144|	ABC transporter	ABC transporter
KIGJHBFJ_00146	KIGJHBFJ_10	0.2_20180412_Bin_39_1	0	0	0	0	0	0.00031791	0	13924	14973	-	1050	CDS	Oligosaccharides import ATP-binding protein MsmX	P94360	msmX_1	7.5.2.-	COG3839	WP_013960452_1	RLO149_RS02380	GCF_000154785.2	COG3839	G	ABC-type sugar transport system, ATPase component MalK	MalK			Carbohydrate transport and metabolism;	Roseobacter_litoralis_Och_149	391595	Alphaproteobacteria	1	(20:161)|PF00005.28|ABC_tran|Domain|CL0023|predicted_active_site	ABC transporter	ABC transporter
KIGJHBFJ_00188	KIGJHBFJ_14	0.2_20180412_Bin_39_1	0	0.00186389	0.00729756	0	0.00427045	0.00363292	0.00373601	13194	14153	+	960	CDS	hypothetical protein					WP_013960018_1	RLO149_RS00200	GCF_000154785.2	COG2113	E	ABC-type proline/glycine betaine transport system, periplasmic component	ProX			Amino acid transport and metabolism;	Roseobacter_litoralis_Och_149	391595	Alphaproteobacteria	1	(24:307)|PF04069.13|OpuAC|Family|CL0177|	ABC transporter	ABC transporter
KIGJHBFJ_00206	KIGJHBFJ_16	0.2_20180412_Bin_39_1	0.0047421	0.00607084	0.0244649	0	0.024561	0.0149781	0.0233573	10214	11155	+	942	CDS	hypothetical protein					WP_013960514_1	RLO149_RS02680	GCF_000154785.2	COG2113	E	ABC-type proline/glycine betaine transport system, periplasmic component	ProX			Amino acid transport and metabolism;	Roseobacter_litoralis_Och_149	391595	Alphaproteobacteria	1	(27:303)|PF04069.13|OpuAC|Family|CL0177|	ABC transporter	ABC transporter
KIGJHBFJ_00558	KIGJHBFJ_33	0.2_20180412_Bin_39_1	0	0	0	0	0.00137819	0.000794795	0.00308065	2956	3759	+	804	CDS	Phosphate import ATP-binding protein PstB	B8GYG4	pstB	7.3.2.1		WP_013654008_1	SL003B_RS16540	GCF_000192745.1	COG1117	P	ABC-type phosphate transport system, ATPase component	PstB			Inorganic ion transport and metabolism;	Polymorphum_gilvum_SL003B-26A1	991905	Alphaproteobacteria	1	(35:191)|PF00005.28|ABC_tran|Domain|CL0023|predicted_active_site	ABC transporter	ABC transporter
KIGJHBFJ_01106	KIGJHBFJ_79	0.2_20180412_Bin_39_1	0	0	0	0	0.000408916	0	0.000629594	9342	10121	+	780	CDS	Methionine import ATP-binding protein MetN	Q87RS1	metN	3.6.3.-	COG1135	WP_117414127_1	D1F64_RS21730	GCF_003432385.1	COG0411	E	ABC-type branched-chain amino acid transport system, ATPase component LivG	LivG		29514851	Amino acid transport and metabolism;	Breoghania_L-A4	2304600	Alphaproteobacteria	2	(19:177)|PF00005.28|ABC_tran|Domain|CL0023|predicted_active_site;(227:248)|PF12399.9|BCA_ABC_TP_C|Family|CL0023|	ABC transporter	ABC transporter
KIGJHBFJ_01211	KIGJHBFJ_87	0.2_20180412_Bin_39_1	0	0	0	0	0.00149847	0.00170519	0.000883589	6314	7072	-	759	CDS	Fructose import ATP-binding protein FrcA	Q9F9B0	frcA_2	7.5.2.-	COG1129	AII86076_1	RCA23_c05160	GCA_000738435.1	COG1129	G	ABC-type sugar transport system, ATPase component	MglA			Carbohydrate transport and metabolism;	Planktomarina_temperata_RCA23	666509	Alphaproteobacteria	1	(25:175)|PF00005.28|ABC_tran|Domain|CL0023|predicted_active_site	ABC transporter	ABC transporter
KIGJHBFJ_01613	KIGJHBFJ_128	0.2_20180412_Bin_39_1	0.0145187	0.0072801	0.0140216	0.000888554	0.0139346	0.0152599	0.0211453	2319	3317	+	999	CDS	Membrane lipoprotein TmpC	P29724	tmpC		COG1744	WP_108882360_1	DHN55_RS15450	GCF_900149695.1	COG1744	T	Lipoprotein Med, regulator of KinD/Spo0A, PBP1-ABC superfamily, includes NupN	Med		21622736	Signal transduction mechanisms;	Anderseniella_Alg231-50	1922226	Alphaproteobacteria	1	(28:322)|PF02608.15|Bmp|Family|CL0144|	ABC transporter	ABC transporter
JKACONOA_00140	JKACONOA_14	0.2_20180503_Bin_114_sub_1	0.0959497	0.0309475	0.0130419	0.00205487	0	0.000645933	0.000402103	66	626	+	561	CDS	Membrane lipoprotein TmpC	P29724	tmpC		COG1744	WP_013387977_1	ILYOP_RS07700	GCF_000165505.1	COG1744	T	Lipoprotein Med, regulator of KinD/Spo0A, PBP1-ABC superfamily, includes NupN	Med		21622736	Signal transduction mechanisms;	Ilyobacter_polytropus_DSM_2926	572544	Fusobacteria	1	(2:179)|PF02608.15|Bmp|Family|CL0144|	ABC transporter	ABC transporter
JKACONOA_00157	JKACONOA_16	0.2_20180503_Bin_114_sub_1	0.0110518	0.00299729	0	0	0	0	0	10423	11430	-	1008	CDS	Purine-binding protein	Q2YKI6				WP_069978294_1	Gferi_RS16190	GCF_001750685.1	COG1744	T	Lipoprotein Med, regulator of KinD/Spo0A, PBP1-ABC superfamily, includes NupN	Med		21622736	Signal transduction mechanisms;	Geosporobacter_ferrireducens_IRF9	1424294	Clostridia	1	(29:318)|PF02608.15|Bmp|Family|CL0144|	ABC transporter	ABC transporter
JKACONOA_00196	JKACONOA_18	0.2_20180503_Bin_114_sub_1	0.000888105	0	0	0	0	0	0	10847	11620	-	774	CDS	Lipopolysaccharide export system ATP-binding protein LptB	P45073	lptB	3.6.3.-	COG1137	WP_081434842_1	ACHL_RS06175	GCF_000022025.1	COG0411	E	ABC-type branched-chain amino acid transport system, ATPase component LivG	LivG		29514851	Amino acid transport and metabolism;	Pseudarthrobacter_chlorophenolicus_A6	452863	Actinobacteria	2	(26:182)|PF00005.28|ABC_tran|Domain|CL0023|predicted_active_site;(231:253)|PF12399.9|BCA_ABC_TP_C|Family|CL0023|	ABC transporter	ABC transporter
JKACONOA_00336	JKACONOA_40	0.2_20180503_Bin_114_sub_1	0.0149056	0.00404133	0.00174424	0	0	0	0	186	1268	+	1083	CDS	Phosphate-import protein PhnD	A0QQ71	phnD		COG3221	BAN03802_1	YM304_34880	GCA_000348785.1	COG3221	P	ABC-type phosphate/phosphonate transport system, periplasmic component	PhnD			Inorganic ion transport and metabolism;	Ilumatobacter_coccineus_YM16-304	1313172	Actinobacteria	1	(42:344)|PF12974.8|Phosphonate-bd|Family|CL0177|	ABC transporter	ABC transporter
MHJEADIL_01707	MHJEADIL_29	0.2_20180524_Bin_167_1	0	0	0	0	0	0	0.000267706	6887	8038	-	1152	CDS	hypothetical protein					WP_043871387_1	P73_RS04715	GCF_000819565.1	COG4176	E	ABC-type proline/glycine betaine transport system, permease component	ProW			Amino acid transport and metabolism;	Celeribacter_indicus_P73	1208324	Alphaproteobacteria	1	(207:364)|PF00528.23|BPD_transp_1|Family|CL0404|	Binding-protein-dependent transport	Other function
MHJEADIL_02282	MHJEADIL_46	0.2_20180524_Bin_167_1	0	0	0	0	0	0	0.000267706	17747	18637	+	891	CDS	Melibiose/raffinose/stachyose import permease protein MelC	O34518	melC		COG0395	WP_012092878_1	OANT_RS17880	GCF_000017405.1	COG0395	G	ABC-type glycerol-3-phosphate transport system, permease component	UgpE			Carbohydrate transport and metabolism;	Ochrobactrum_anthropi_ATCC_49188	439375	Alphaproteobacteria	1	(115:289)|PF00528.23|BPD_transp_1|Family|CL0404|	Binding-protein-dependent transport	Other function
OMANLBFN_00154	OMANLBFN_4	0.2_20180319_Bin_3	0	0	0	0	0	0	0.000642559	8535	9818	+	1284	CDS	hypothetical protein					WP_046020987_1	MGMAQ_RS07060	GCF_000968135.1	COG0581	P	ABC-type phosphate transport system, permease component	PstA			Inorganic ion transport and metabolism;	Magnetospira_QH-2	1288970	Alphaproteobacteria	2	(12:161)|PF11812.9|DUF3333|Family|No_clan|;(224:419)|PF00528.23|BPD_transp_1|Family|CL0404|	Binding-protein-dependent transport	Other function
GMMKKANN_01696	GMMKKANN_84	0.2_20180524_Bin_MAXBIN_023_1	0	0	0	0	0	0	0.00431179	33072	34544	+	1473	CDS	hypothetical protein																		2	(7:176)|PF12501.9|DUF3708|Family|No_clan|;(274:485)|PF00528.23|BPD_transp_1|Family|CL0404|	Binding-protein-dependent transport	ABC transporter
GMMKKANN_00425	GMMKKANN_18	0.2_20180524_Bin_MAXBIN_023_1	0	0	0	0	0	0	0.000241011	34310	35533	-	1224	CDS	hypothetical protein																		1	(193:399)|PF00528.23|BPD_transp_1|Family|CL0404|	Binding-protein-dependent transport	Other function
GMMKKANN_00633	GMMKKANN_26	0.2_20180524_Bin_MAXBIN_023_1	0	0	0	0	0	0	0.00135264	14056	15348	-	1293	CDS	Inner membrane amino-acid ABC transporter permease protein YhdY	P45768	yhdY		COG0765														1	(238:426)|PF00528.23|BPD_transp_1|Family|CL0404|	Binding-protein-dependent transport	Other function
GMMKKANN_01064	GMMKKANN_40	0.2_20180524_Bin_MAXBIN_023_1	0	0	0	0	0	0	0.000629231	53136	54125	+	990	CDS	Glutathione transport system permease protein GsiC	P75798	gsiC_2		COG0601														1	(128:326)|PF00528.23|BPD_transp_1|Family|CL0404|	Binding-protein-dependent transport	Other function
GMMKKANN_01495	GMMKKANN_74	0.2_20180524_Bin_MAXBIN_023_1	0	0.000627168	0	0.00118474	0.000408916	0.000430636	0.00305379	4887	5933	+	1047	CDS	hypothetical protein																		1	(148:346)|PF00528.23|BPD_transp_1|Family|CL0404|	Binding-protein-dependent transport	Other function
GMMKKANN_01697	GMMKKANN_84	0.2_20180524_Bin_MAXBIN_023_1	0	0	0	0	0	0.000430636	0.00261177	34544	35872	+	1329	CDS	hypothetical protein																		2	(23:167)|PF11812.9|DUF3333|Family|No_clan|;(237:441)|PF00528.23|BPD_transp_1|Family|CL0404|	Binding-protein-dependent transport	Other function
GMMKKANN_01820	GMMKKANN_90	0.2_20180524_Bin_MAXBIN_023_1	0	0.00217747	0.000453993	0	0	0.000430636	0.00048204	2001	2738	-	738	CDS	Trehalose transport system permease protein SugB	P9WG01	sugB		COG0395														1	(58:226)|PF00528.23|BPD_transp_1|Family|CL0404|	Binding-protein-dependent transport	Other function
GMMKKANN_02320	GMMKKANN_128	0.2_20180524_Bin_MAXBIN_023_1	0	0.0013847	0.00178309	0	0	0.000910398	0.00279886	60	743	+	684	CDS	Putative aliphatic sulfonates transport permease protein SsuC	P75851	ssuC		COG0600														1	(51:214)|PF00528.23|BPD_transp_1|Family|CL0404|	Binding-protein-dependent transport	Other function
KJKDJBDH_00539	KJKDJBDH_100	0.2_20180319_Bin_80	0	0	0	0	0.0029957	0.00174857	0.00669592	3400	4800	-	1401	CDS	hypothetical protein					WP_013694839_1	SAR11G3_RS00900	GCF_000195085.1	COG0573	P	ABC-type phosphate transport system, permease component	PstC			Inorganic ion transport and metabolism;	Candidatus_Pelagibacter_IMCC9063	1002672	Alphaproteobacteria	2	(6:176)|PF12501.9|DUF3708|Family|No_clan|;(256:459)|PF00528.23|BPD_transp_1|Family|CL0404|	Binding-protein-dependent transport	ABC transporter
FFIPKEAD_00294	FFIPKEAD_51	0.2_20180319_Bin_205_1	0	0.00186389	0.00345054	0	0.00219418	0.000430636	0	20376	21623	-	1248	CDS	hypothetical protein					WP_117412502_1	D1F64_RS11110	GCF_003432385.1	COG1176	E	ABC-type spermidine/putrescine transport system, permease component I	PotB			Amino acid transport and metabolism;	Breoghania_L-A4	2304600	Alphaproteobacteria	1	(224:404)|PF00528.23|BPD_transp_1|Family|CL0404|	Binding-protein-dependent transport	Other function
KJKDJBDH_00257	KJKDJBDH_46	0.2_20180319_Bin_80	0	0.00247343	0.00238979	0	0.0107939	0.00731916	0.00886633	277	1524	+	1248	CDS	hypothetical protein					WP_117412502_1	D1F64_RS11110	GCF_003432385.1	COG1176	E	ABC-type spermidine/putrescine transport system, permease component I	PotB			Amino acid transport and metabolism;	Breoghania_L-A4	2304600	Alphaproteobacteria	1	(224:404)|PF00528.23|BPD_transp_1|Family|CL0404|	Binding-protein-dependent transport	Other function
KJKDJBDH_00258	KJKDJBDH_46	0.2_20180319_Bin_80	0	0.000692336	0.00106327	0	0.00498675	0.00249999	0.00512969	1528	2382	+	855	CDS	Inner membrane ABC transporter permease protein YdcV	P0AFR9	ydcV			WP_108125588_1	DW349_RS10580	GCF_003367315.1	COG1177	E	ABC-type spermidine/putrescine transport system, permease component II	PotC			Amino acid transport and metabolism;	Saccharospirillum_mangrovi_HK-33	2161747	Gammaproteobacteria	1	(96:275)|PF00528.23|BPD_transp_1|Family|CL0404|	Binding-protein-dependent transport	Other function
KJKDJBDH_00427	KJKDJBDH_84	0.2_20180319_Bin_80	0	0	0	0	0	0.00134103	0.000897663	3707	5860	-	2154	CDS	hypothetical protein					WP_011771661_1	PING_RS17705	GCF_000015285.1	COG4176	E	ABC-type proline/glycine betaine transport system, permease component	ProW			Amino acid transport and metabolism;	Psychromonas_ingrahamii_37	357804	Gammaproteobacteria	2	(217:375)|PF00528.23|BPD_transp_1|Family|CL0404|;(539:703)|PF00528.23|BPD_transp_1|Family|CL0404|	Binding-protein-dependent transport	Other function
KJKDJBDH_00538	KJKDJBDH_100	0.2_20180319_Bin_80	0	0	0	0	0.00455102	0.00301008	0.00342812	2148	3407	-	1260	CDS	hypothetical protein					WP_013694838_1	SAR11G3_RS00895	GCF_000195085.1	COG0581	P	ABC-type phosphate transport system, permease component	PstA			Inorganic ion transport and metabolism;	Candidatus_Pelagibacter_IMCC9063	1002672	Alphaproteobacteria	2	(4:153)|PF11812.9|DUF3333|Family|No_clan|;(220:415)|PF00528.23|BPD_transp_1|Family|CL0404|	Binding-protein-dependent transport	Other function
HGEKPBFN_00027	HGEKPBFN_3	0.2_20180405_Bin_179_sub_1	0	0	0	0	0	0.00161271	0.00129849	12409	14181	-	1773	CDS	hypothetical protein					WP_013043993_1	CAKA_RS16195	GCF_000025905.1	COG0573	P	ABC-type phosphate transport system, permease component	PstC			Inorganic ion transport and metabolism;	Coraliomargarita_akajimensis_DSM_45221	583355	Verrucomicrobia	1	(365:518)|PF00528.23|BPD_transp_1|Family|CL0404|	Binding-protein-dependent transport	Other function
MAEBOINK_00420	MAEBOINK_13	0.2_20180508_Bin_184_1	0	0	0.00186073	0.0156705	0	0	0	7871	9055	-	1185	CDS	hypothetical protein					WP_013045323_1	SAR116_RS02325	GCF_000024465.1	COG4597	E	ABC-type amino acid transport system, permease component	BatB			Amino acid transport and metabolism;	Candidatus_Puniceispirillum_marinum_IMCC1322	488538	Alphaproteobacteria	1	(202:390)|PF00528.23|BPD_transp_1|Family|CL0404|	Binding-protein-dependent transport	Other function
MAEBOINK_01697	MAEBOINK_45	0.2_20180508_Bin_184_1	0	0	0.00238979	0.000847767	0	0	0	4726	6000	+	1275	CDS	hypothetical protein					WP_024098816_1	GAL_RS17135	GCF_000511385.1	COG1176	E	ABC-type spermidine/putrescine transport system, permease component I	PotB			Amino acid transport and metabolism;	Phaeobacter_gallaeciensis_DSM_26640	1423144	Alphaproteobacteria	1	(221:412)|PF00528.23|BPD_transp_1|Family|CL0404|	Binding-protein-dependent transport	Other function
MAEBOINK_01916	MAEBOINK_56	0.2_20180508_Bin_184_1	0	0	0	0.00382331	0	0	0	4904	5776	-	873	CDS	Melibiose/raffinose/stachyose import permease protein MelD	O34706	melD_2		COG1175	WP_012072010_1	MMWYL1_RS22455	GCF_000017285.1	COG1175	G	ABC-type sugar transport system, permease component	UgpA			Carbohydrate transport and metabolism;	Marinomonas_MWYL1	400668	Gammaproteobacteria	1	(82:281)|PF00528.23|BPD_transp_1|Family|CL0404|	Binding-protein-dependent transport	Other function
MAEBOINK_02103	MAEBOINK_65	0.2_20180508_Bin_184_1	0	0	0.00572565	0.00897788	0	0	0	23386	24276	-	891	CDS	Glycine betaine/choline transport system permease protein OusW	E0SCY2	ousW		COG4176	WP_013046260_1	SAR116_RS07175	GCF_000024465.1	COG4176	E	ABC-type proline/glycine betaine transport system, permease component	ProW			Amino acid transport and metabolism;	Candidatus_Puniceispirillum_marinum_IMCC1322	488538	Alphaproteobacteria	1	(118:274)|PF00528.23|BPD_transp_1|Family|CL0404|	Binding-protein-dependent transport	Other function
MAEBOINK_02224	MAEBOINK_76	0.2_20180508_Bin_184_1	0	0	0.000797465	0	0	0	0	3768	4772	+	1005	CDS	Dipeptide transport system permease protein DppB	P0AEF8	dppB_2		COG0601	WP_011046455_1	SPO_RS03560	GCF_000011965.2	COG0601	EP	ABC-type dipeptide/oligopeptide/nickel transport system, permease component	DppB			Amino acid transport and metabolism;Inorganic ion transport and metabolism;	Ruegeria_pomeroyi_DSS-3	246200	Alphaproteobacteria	1	(122:330)|PF00528.23|BPD_transp_1|Family|CL0404|	Binding-protein-dependent transport	Other function
MAEBOINK_02225	MAEBOINK_76	0.2_20180508_Bin_184_1	0	0	0.00197125	0	0	0	0	4778	5926	+	1149	CDS	hypothetical protein					WP_011046454_1	SPO_RS03555	GCF_000011965.2	COG1173	EP	ABC-type dipeptide/oligopeptide/nickel transport system, permease component	DppC			Amino acid transport and metabolism;Inorganic ion transport and metabolism;	Ruegeria_pomeroyi_DSS-3	246200	Alphaproteobacteria	2	(23:68)|PF12911.8|OppC_N|Domain|No_clan|;(190:376)|PF00528.23|BPD_transp_1|Family|CL0404|	Binding-protein-dependent transport	Other function
GEOAILHO_00801	GEOAILHO_11	0.2_20180502_Bin_MAXBIN_123_sub_1	0	0	0	0	0.000340327	0	0	61440	62723	-	1284	CDS	hypothetical protein					WP_011470223_1	SDE_RS19605	GCF_000013665.1	COG0581	P	ABC-type phosphate transport system, permease component	PstA			Inorganic ion transport and metabolism;	Saccharophagus_degradans_2-40	203122	Gammaproteobacteria	2	(10:157)|PF11812.9|DUF3333|Family|No_clan|;(228:424)|PF00528.23|BPD_transp_1|Family|CL0404|	Binding-protein-dependent transport	Other function
JJPEKLPM_00913	JJPEKLPM_45	0.2_20180529_Bin_151_sub_1	0	0	0.000531634	0	0.00178709	0.00185113	0.00249108	21175	22437	+	1263	CDS	hypothetical protein					WP_106472411_1	C6Y53_RS10515	GCF_003008555.1	COG4597	E	ABC-type amino acid transport system, permease component	BatB			Amino acid transport and metabolism;	Thalassococcus_SH-1	2109625	Alphaproteobacteria	1	(253:412)|PF00528.23|BPD_transp_1|Family|CL0404|	Binding-protein-dependent transport	Other function
JJPEKLPM_00914	JJPEKLPM_45	0.2_20180529_Bin_151_sub_1	0	0	0	0	0	0	0.00048204	22439	23743	+	1305	CDS	Inner membrane amino-acid ABC transporter permease protein YhdY	P45768	yhdY		COG0765	WP_024088574_1	METH_RS01225	GCF_000511355.1	COG0765	E	ABC-type amino acid transport system, permease component	HisM			Amino acid transport and metabolism;	Leisingera_methylohalidivorans_DSM_14336_MB2	999552	Alphaproteobacteria	1	(244:430)|PF00528.23|BPD_transp_1|Family|CL0404|	Binding-protein-dependent transport	Other function
KIGJHBFJ_00556	KIGJHBFJ_33	0.2_20180412_Bin_39_1	0	0	0	0	0	0	0.000267706	734	1702	+	969	CDS	hypothetical protein					WP_011589955_1	ABO_RS13715	GCF_000009365.1	COG0573	P	ABC-type phosphate transport system, permease component	PstC			Inorganic ion transport and metabolism;	Alcanivorax_borkumensis_SK2	393595	Gammaproteobacteria	1	(109:309)|PF00528.23|BPD_transp_1|Family|CL0404|	Binding-protein-dependent transport	Other function
HMACIJBM_00342	HMACIJBM_13	0.2_20180405_Bin_MAXBIN_057_1	0	0	0	0	0	0	0.000241011	4988	5518	-	531	CDS	hypothetical protein					WP_085756239_1	STSP1_RS10255	GCF_002117005.1	COG0229	O	Peptide methionine sulfoxide reductase MsrB	MsrB			Posttranslational modification, protein turnover, chaperones;	Sedimentisphaera_salicampi_ST-PulAB-D4	1941349	Planctomycetes	1	(27:162)|PF08547.13|CIA30|Family|CL0202|	CBM11	Carbohydrate Binding Module
EAAALAFA_01572	EAAALAFA_107	0.2_20180511_Bin_168_1	0	0	0	0	0.00136131	0	0	10877	11584	+	708	CDS	hypothetical protein																		1	(25:90)|PF03626.15|COX4_pro|Family|No_clan|	CBM12	Carbohydrate Binding Module
IDMALDCP_01759	IDMALDCP_72	0.2_20180508_Bin_95_sub_1	0	0	0	0	0.00261115	0	0	42675	46508	+	3834	CDS	hypothetical protein					WP_129605330_1	EQY75_RS09445	GCF_004139715.1	COG3291	S	Uncharacterized conserved protein, PKD repeat domain				Function unknown;	Muriicola_MMS17-SY002	2507538	Bacteroidetes			CBM16	Carbohydrate Binding Module
DAAJLODC_01470	DAAJLODC_17	0.2_20180412_Bin_MAXBIN_158	0	0.00410649	0.0118435	0	0	0	0	395	3304	+	2910	CDS	hypothetical protein					WP_052346242_1	HSW_RS22665	GCF_000576555.1	COG0366	G	Glycosidase/amylase (phosphorylase)	AmyA		29684280	Carbohydrate transport and metabolism;	Hymenobacter_swuensis_DY53	1227739	Bacteroidetes	4	(97:171)|PF00041.22|fn3|Domain|CL0159|;(315:463)|PF00629.24|MAM|Domain|CL0004|;(466:540)|PF00041.22|fn3|Domain|CL0159|;(894:964)|PF18962.1|Por_Secre_tail|Domain|CL0159|	CBM20	Carbohydrate Binding Module
DAAJLODC_00696	DAAJLODC_5	0.2_20180412_Bin_MAXBIN_158	0	0.00299729	0.00494665	0	0	0	0	44413	45390	-	978	CDS	1,4-alpha-glucan branching enzyme GlgB		glgB_4	2.4.1.18		WP_052346242_1	HSW_RS22665	GCF_000576555.1	COG0366	G	Glycosidase/amylase (phosphorylase)	AmyA		29684280	Carbohydrate transport and metabolism;	Hymenobacter_swuensis_DY53	1227739	Bacteroidetes	1	(255:323)|PF18962.1|Por_Secre_tail|Domain|CL0159|	CBM20|CBM20	Carbohydrate Binding Module
DIOPIEJJ_00712	DIOPIEJJ_18	0.2_20180517_Bin_MAXBIN_033_sub_1	0.00177618	0	0	0	0	0.001828	0	74749	77577	+	2829	CDS	hypothetical protein					WP_052346242_1	HSW_RS22665	GCF_000576555.1	COG0366	G	Glycosidase/amylase (phosphorylase)	AmyA		29684280	Carbohydrate transport and metabolism;	Hymenobacter_swuensis_DY53	1227739	Bacteroidetes			CBM20|CBM20	Carbohydrate Binding Module
FOMLICJF_01945	FOMLICJF_71	0.2_20180426_Bin_22	0	0	0	0	0.0123974	0.000910398	0	92	2602	-	2511	CDS	hypothetical protein					WP_015482037_1	MED152_RS11385	GCF_000152945.2	COG2273	G	Beta-glucanase, GH16 family	BglS			Carbohydrate transport and metabolism;	Polaribacter_MED152	313598	Bacteroidetes	1	(767:830)|PF18962.1|Por_Secre_tail|Domain|CL0159|	CBM22	Carbohydrate Binding Module
BALGIMKK_00641	BALGIMKK_6	0.2_20180508_Bin_MAXBIN_099_sub_1	0	0.00385523	0.025719	0.0779143	0.00786036	0.00031791	0.000268069	30175	31638	-	1464	CDS	hypothetical protein					WP_015482037_1	MED152_RS11385	GCF_000152945.2	COG2273	G	Beta-glucanase, GH16 family	BglS			Carbohydrate transport and metabolism;	Polaribacter_MED152	313598	Bacteroidetes			CBM23	Carbohydrate Binding Module
AJIKJMED_00962	AJIKJMED_19	0.2_20180412_Bin_112_1	0	0	0.00186073	0.000847767	0.00207755	0	0	37124	40012	-	2889	CDS	hypothetical protein					WP_052346242_1	HSW_RS22665	GCF_000576555.1	COG0366	G	Glycosidase/amylase (phosphorylase)	AmyA		29684280	Carbohydrate transport and metabolism;	Hymenobacter_swuensis_DY53	1227739	Bacteroidetes			CBM25|CBM20	Carbohydrate Binding Module
HDHLOGJD_01335	HDHLOGJD_153	0.2_20180529_Bin_26_sub_1	0	0	0	0	0	0	0.000241011	12584	13786	+	1203	CDS	hypothetical protein																		3	(23:121)|PF16323.6|DUF4959|Family|CL0159|;(123:222)|PF17166.5|DUF5126|Family|No_clan|;(264:396)|PF16391.6|DUF5000|Family|CL0202|	CBM32	Carbohydrate Binding Module
FOMLICJF_01103	FOMLICJF_21	0.2_20180426_Bin_22	0	0	0	0	0.00129402	0	0	135907	137109	+	1203	CDS	hypothetical protein																		3	(24:120)|PF16323.6|DUF4959|Family|CL0159|;(124:222)|PF17166.5|DUF5126|Family|No_clan|;(262:396)|PF16391.6|DUF5000|Family|CL0202|	CBM32	Carbohydrate Binding Module
AHHFEFLC_01960	AHHFEFLC_229	0.2_20180426_Bin_144_sub	0	0	0.00369525	0.00841178	0	0	0	12271	12978	+	708	CDS	hypothetical protein					WP_013043526_1	CAKA_RS08845	GCF_000025905.1	COG2304	R	Secreted protein containing bacterial Ig-like domain and vWFA domain	YfbK			General function prediction only;	Coraliomargarita_akajimensis_DSM_45221	583355	Verrucomicrobia			CBM32	Carbohydrate Binding Module
HGEKPBFN_01961	HGEKPBFN_86	0.2_20180405_Bin_179_sub_1	0	0	0	0.00314928	0	0.00450718	0.00289319	17956	18654	+	699	CDS	hypothetical protein					WP_013043526_1	CAKA_RS08845	GCF_000025905.1	COG2304	R	Secreted protein containing bacterial Ig-like domain and vWFA domain	YfbK			General function prediction only;	Coraliomargarita_akajimensis_DSM_45221	583355	Verrucomicrobia			CBM32	Carbohydrate Binding Module
BFAJOLPN_01642	BFAJOLPN_194	0.2_20180502_Bin_193_1	0	0	0	0	0.000688186	0	0	1128	2510	-	1383	CDS	hypothetical protein					WP_085411896_1	A6C57_RS09525	GCF_002108455.1	COG2273	G	Beta-glucanase, GH16 family	BglS			Carbohydrate transport and metabolism;	Fibrella_ES10-3-2-2	1834519	Bacteroidetes	2	(48:161)|PF00754.26|F5_F8_type_C|Domain|CL0202|;(262:457)|PF00722.22|Glyco_hydro_16|Domain|CL0004|	CBM32|GH16_3	Glycoside Hydrolases
KCMPDHGK_01623	KCMPDHGK_25	0.2_20180426_Bin_MAXBIN_065_sub_1	0	0	0.0020075	0	0	0	0.000776785	75295	76758	-	1464	CDS	hypothetical protein					WP_067543925_1	AO498_RS03750	GCF_001593605.1	COG3669	G	Alpha-L-fucosidase	AfuC		16855233	Carbohydrate transport and metabolism;	Algoriphagus_M8-2	1727163	Bacteroidetes	2	(48:351)|PF01120.18|Alpha_L_fucos|Domain|CL0058|;(363:466)|PF00754.26|F5_F8_type_C|Domain|CL0202|	CBM32|GH29	Glycoside Hydrolases
FOMLICJF_00243	FOMLICJF_4	0.2_20180426_Bin_22	0	0	0	0	0.00493368	0	0	39755	44458	+	4704	CDS	hypothetical protein					WP_013687646_1	FLUTA_RS14520	GCF_000194605.1	COG3291	S	Uncharacterized conserved protein, PKD repeat domain				Function unknown;	Fluviicola_taffensis_DSM_16823	755732	Bacteroidetes	3	(313:445)|PF07675.12|Cleaved_Adhesin|Domain|CL0004|;(472:544)|PF00041.22|fn3|Domain|CL0159|;(1475:1565)|PF13585.7|CHU_C|Domain|CL0159|	CBM37	Carbohydrate Binding Module
APNJICJH_00383	APNJICJH_1	0.2_20180517_Bin_MAXBIN_167_sub_1	0	0	0	0	0	0	0.000241011	421437	422801	+	1365	CDS	hypothetical protein					WP_013452317_1	FTRAC_RS00795	GCF_000183425.1	COG3291	S	Uncharacterized conserved protein, PKD repeat domain				Function unknown;	Marivirga_tractuosa_DSM_4126	643867	Bacteroidetes	1	(323:423)|PF02018.18|CBM_4_9|Domain|CL0202|	CBM4_9	Carbohydrate Binding Module
EDPBKJHJ_00007	EDPBKJHJ_1	0.2_20180319_Bin_169_sub_1_1	0	0	0.00143962	0	0.00129402	0.00118207	0.000669254	10778	12724	-	1947	CDS	hypothetical protein					WP_112377097_1	HME9304_RS02540	GCF_003269425.1	COG3291	S	Uncharacterized conserved protein, PKD repeat domain				Function unknown;	Flagellimonas_HME9304	1383885	Bacteroidetes	2	(366:473)|PF02018.18|CBM_4_9|Domain|CL0202|;(507:616)|PF02018.18|CBM_4_9|Domain|CL0202|	CBM4|CBM4	Carbohydrate Binding Module
HDHLOGJD_00973	HDHLOGJD_108	0.2_20180529_Bin_26_sub_1	0	0	0.00121261	0.00130518	0.0013096	0.000476886	0.000401549	18948	20939	+	1992	CDS	hypothetical protein					WP_112377097_1	HME9304_RS02540	GCF_003269425.1	COG3291	S	Uncharacterized conserved protein, PKD repeat domain				Function unknown;	Flagellimonas_HME9304	1383885	Bacteroidetes	3	(62:104)|PF00801.21|PKD|Domain|CL0159|;(381:488)|PF02018.18|CBM_4_9|Domain|CL0202|;(522:631)|PF02018.18|CBM_4_9|Domain|CL0202|	CBM4|CBM4	Carbohydrate Binding Module
PPHAFIKJ_00898	PPHAFIKJ_42	0.2_20180426_Bin_13	0	0	0	0	0	0	0.000535774	13507	14865	+	1359	CDS	hypothetical protein					WP_013685562_1	FLUTA_RS03955	GCF_000194605.1	COG2374	R	Predicted extracellular nuclease				General function prediction only;	Fluviicola_taffensis_DSM_16823	755732	Bacteroidetes	1	(27:183)|PF13385.7|Laminin_G_3|Domain|CL0004|	CBM40	Carbohydrate Binding Module
PPHAFIKJ_01201	PPHAFIKJ_69	0.2_20180426_Bin_13	0	0	0	0	0	0.000476886	0.00115129	3757	5031	+	1275	CDS	hypothetical protein					WP_013685661_1	FLUTA_RS04455	GCF_000194605.1	COG3291	S	Uncharacterized conserved protein, PKD repeat domain				Function unknown;	Fluviicola_taffensis_DSM_16823	755732	Bacteroidetes	2	(55:215)|PF13385.7|Laminin_G_3|Domain|CL0004|;(338:408)|PF13585.7|CHU_C|Domain|CL0159|	CBM40	Carbohydrate Binding Module
COFIBEBP_01617	COFIBEBP_94	0.2_20180417_Bin_132_1	0	0	0	0	0.0026031	0	0	741	2357	+	1617	CDS	hypothetical protein					WP_129605330_1	EQY75_RS09445	GCF_004139715.1	COG3291	S	Uncharacterized conserved protein, PKD repeat domain				Function unknown;	Muriicola_MMS17-SY002	2507538	Bacteroidetes			CBM44	Carbohydrate Binding Module
JMNEFDBE_00499	JMNEFDBE_11	0.2_20180529_Bin_98	0	0	0	0	0	0.00144073	0.00128552	29464	30831	+	1368	CDS	hypothetical protein					WP_013452317_1	FTRAC_RS00795	GCF_000183425.1	COG3291	S	Uncharacterized conserved protein, PKD repeat domain				Function unknown;	Marivirga_tractuosa_DSM_4126	643867	Bacteroidetes	2	(44:99)|PF00801.21|PKD|Domain|CL0159|;(334:435)|PF02018.18|CBM_4_9|Domain|CL0202|	CBM44	Carbohydrate Binding Module
JMNEFDBE_01392	JMNEFDBE_57	0.2_20180529_Bin_98	0	0	0	0	0	0.00320229	0.00518316	36685	37458	-	774	CDS	hypothetical protein					WP_066408170_1	SY85_RS22880	GCF_001644645.1	COG3291	S	Uncharacterized conserved protein, PKD repeat domain				Function unknown;	Flavisolibacter_tropicus_LCS9	1492898	Bacteroidetes	1	(15:86)|PF18911.1|PKD_4|Domain|CL0159|	CBM44	Carbohydrate Binding Module
PPHAFIKJ_00700	PPHAFIKJ_32	0.2_20180426_Bin_13	0	0	0.00136195	0	0	0	0.00100464	438	5183	+	4746	CDS	hypothetical protein					WP_014201361_1	OWEHO_RS17800	GCF_000236705.1	COG1404	O	Serine protease, subtilisin family	AprE			Posttranslational modification, protein turnover, chaperones;	Owenweeksia_hongkongensis_DSM_17368	926562	Bacteroidetes	4	(237:463)|PF00082.23|Peptidase_S8|Domain|No_clan|predicted_active_site;(926:1068)|PF00629.24|MAM|Domain|CL0004|;(1425:1482)|PF18911.1|PKD_4|Domain|CL0159|;(1507:1574)|PF18962.1|Por_Secre_tail|Domain|CL0159|	CBM44	Carbohydrate Binding Module
JIOAGMHL_01778	JIOAGMHL_181	0.2_20180502_Bin_33_sub_1	0	0	0.000453993	0	0	0	0	1316	3988	-	2673	CDS	hypothetical protein					WP_044002582_1	HSW_RS14975	GCF_000576555.1	COG3291	S	Uncharacterized conserved protein, PKD repeat domain				Function unknown;	Hymenobacter_swuensis_DY53	1227739	Bacteroidetes	3	(265:309)|PF18911.1|PKD_4|Domain|CL0159|;(488:547)|PF18911.1|PKD_4|Domain|CL0159|;(819:888)|PF18962.1|Por_Secre_tail|Domain|CL0159|	CBM44	Carbohydrate Binding Module
AKNPEMGC_01727	AKNPEMGC_51	0.2_20180515_Bin_MAXBIN_100_1	0	0	0	0	0.00293589	0	0	115	2301	+	2187	CDS	hypothetical protein					WP_011770843_1	PING_RS19590	GCF_000015285.1	COG5184	DZ	Alpha-tubulin suppressor ATS1 and related RCC1 domain-containing proteins	ATS1			Cell cycle control, cell division, chromosome partitioning;Cytoskeleton;	Psychromonas_ingrahamii_37	357804	Gammaproteobacteria			CBM44	Carbohydrate Binding Module
PPHAFIKJ_00244	PPHAFIKJ_4	0.2_20180426_Bin_13	0	0	0	0	0	0.00031791	0.00103114	19517	23374	+	3858	CDS	hypothetical protein					WP_014201216_1	OWEHO_RS04155	GCF_000236705.1	COG3291	S	Uncharacterized conserved protein, PKD repeat domain				Function unknown;	Owenweeksia_hongkongensis_DSM_17368	926562	Bacteroidetes	7	(86:238)|PF00629.24|MAM|Domain|CL0004|;(242:319)|PF00041.22|fn3|Domain|CL0159|;(367:520)|PF00629.24|MAM|Domain|CL0004|;(640:799)|PF00629.24|MAM|Domain|CL0004|;(975:1025)|PF18911.1|PKD_4|Domain|CL0159|;(1041:1104)|PF18911.1|PKD_4|Domain|CL0159|;(1213:1275)|PF18962.1|Por_Secre_tail|Domain|CL0159|	CBM44|CBM44	Carbohydrate Binding Module
LOOKEIOG_00733	LOOKEIOG_34	0.2_20180511_Bin_20_sub_1	0	0	0	0	0.00269714	0.00584822	0.000669809	13689	15392	-	1704	CDS	hypothetical protein					WP_013452317_1	FTRAC_RS00795	GCF_000183425.1	COG3291	S	Uncharacterized conserved protein, PKD repeat domain				Function unknown;	Marivirga_tractuosa_DSM_4126	643867	Bacteroidetes	2	(50:95)|PF18911.1|PKD_4|Domain|CL0159|;(309:373)|PF18911.1|PKD_4|Domain|CL0159|	CBM44|CBM44	Carbohydrate Binding Module
APNJICJH_00882	APNJICJH_2	0.2_20180517_Bin_MAXBIN_167_sub_1	0	0	0	0	0	0.000430636	0	333275	335848	+	2574	CDS	hypothetical protein					WP_057953599_1	L21SP5_RS12710	GCF_001443605.1	COG3291	S	Uncharacterized conserved protein, PKD repeat domain				Function unknown;	Salinivirga_cyanobacteriivorans_L21-Spi-D4	1307839	Bacteroidetes	3	(329:374)|PF18911.1|PKD_4|Domain|CL0159|;(639:675)|PF18911.1|PKD_4|Domain|CL0159|;(781:855)|PF18962.1|Por_Secre_tail|Domain|CL0159|	CBM44|CBM44	Carbohydrate Binding Module
DHICGHFD_00895	DHICGHFD_20	0.2_20180405_Bin_MAXBIN_133_1	0.000888105	0	0	0	0	0	0	50879	56695	+	5817	CDS	hypothetical protein																		3	(1491:1527)|PF18911.1|PKD_4|Domain|CL0159|;(1652:1724)|PF18911.1|PKD_4|Domain|CL0159|;(1842:1923)|PF13585.7|CHU_C|Domain|CL0159|	CBM44|CBM44	Carbohydrate Binding Module
KALBICIE_01338	KALBICIE_64	0.2_20180522_Bin_207_1	0	0	0	0	0.00223654	0.00238436	0.00245051	39271	41097	+	1827	CDS	hypothetical protein					WP_044637921_1	AW14_RS05580	GCF_000941055.1	COG3291	S	Uncharacterized conserved protein, PKD repeat domain				Function unknown;	Siansivirga_zeaxanthinifaciens_CC-SAMT-1	1454006	Bacteroidetes	2	(289:342)|PF18911.1|PKD_4|Domain|CL0159|;(353:421)|PF18911.1|PKD_4|Domain|CL0159|	CBM44|CBM44	Carbohydrate Binding Module
JMNEFDBE_00552	JMNEFDBE_14	0.2_20180529_Bin_98	0	0	0	0	0	0	0.000883589	39567	42059	-	2493	CDS	hypothetical protein					WP_044002582_1	HSW_RS14975	GCF_000576555.1	COG3291	S	Uncharacterized conserved protein, PKD repeat domain				Function unknown;	Hymenobacter_swuensis_DY53	1227739	Bacteroidetes	4	(193:240)|PF18911.1|PKD_4|Domain|CL0159|;(409:476)|PF18911.1|PKD_4|Domain|CL0159|;(666:712)|PF18911.1|PKD_4|Domain|CL0159|;(754:829)|PF18962.1|Por_Secre_tail|Domain|CL0159|	CBM44|CBM44|CBM44	Carbohydrate Binding Module
DHICGHFD_01092	DHICGHFD_24	0.2_20180405_Bin_MAXBIN_133_1	0.00177618	0.00240824	0.000453993	0	0	0	0	228	6449	+	6222	CDS	hypothetical protein					WP_062542782_1	DC20_RS04745	GCF_001310085.1	COG3291	S	Uncharacterized conserved protein, PKD repeat domain				Function unknown;	Rufibacter_tibetensis_1351	512763	Bacteroidetes	4	(1486:1559)|PF18911.1|PKD_4|Domain|CL0159|;(1569:1639)|PF18911.1|PKD_4|Domain|CL0159|;(1732:1804)|PF18911.1|PKD_4|Domain|CL0159|;(1985:2067)|PF13585.7|CHU_C|Domain|CL0159|	CBM44|CBM44|CBM44	Carbohydrate Binding Module
MONPDIIN_01303	MONPDIIN_90	0.2_20180417_Bin_58_sub_2	0	0	0.00280157	0	0	0	0	829	19182	+	18354	CDS	hypothetical protein					WP_015213393_1	ANACY_RS05875	GCF_000317695.1	COG2931	Q	Ca2+-binding protein, RTX toxin-related			15135544	Secondary metabolites biosynthesis, transport and catabolism;	Anabaena_cylindrica_PCC_7122	272123	Cyanobacteria	3	(1770:1936)|PF13385.7|Laminin_G_3|Domain|CL0004|;(2794:2939)|PF13385.7|Laminin_G_3|Domain|CL0004|;(6025:6113)|PF13585.7|CHU_C|Domain|CL0159|	CBM47|CBM47	Carbohydrate Binding Module
POMPLIBO_01687	POMPLIBO_235	0.2_20180524_Bin_26_sub_1	0	0	0	0	0	0	0.000870605	4793	9697	+	4905	CDS	1,4-alpha-glucan branching enzyme GlgB		glgB_2	2.4.1.18		WP_129605330_1	EQY75_RS09445	GCF_004139715.1	COG3291	S	Uncharacterized conserved protein, PKD repeat domain				Function unknown;	Muriicola_MMS17-SY002	2507538	Bacteroidetes	3	(1225:1274)|PF02922.19|CBM_48|Domain|CL0369|;(1342:1390)|PF02922.19|CBM_48|Domain|CL0369|;(1559:1632)|PF18962.1|Por_Secre_tail|Domain|CL0159|	CBM48	Carbohydrate Binding Module
NOGFPGPD_01133	NOGFPGPD_194	0.2_20180319_Bin_MAXBIN_124	0.0190933	0	0	0	0	0	0	2186	4483	+	2298	CDS	1,4-alpha-glucan branching enzyme GlgB	P16954	glgB	2.4.1.18	COG0296														3	(126:207)|PF02922.19|CBM_48|Domain|CL0369|;(299:370)|PF00128.25|Alpha-amylase|Domain|CL0058|;(652:750)|PF02806.19|Alpha-amylase_C|Domain|CL0369|	CBM48|GH13_9|CBM48	Glycoside Hydrolases
BFAJOLPN_00043	BFAJOLPN_4	0.2_20180502_Bin_193_1	0	0	0	0	0.000340327	0	0	4157	5539	-	1383	CDS	hypothetical protein					WP_011467067_1	SDE_RS03130	GCF_000013665.1	COG4254	R	Uncharacterized peptidoglycan binding protein, contains LysM and FecR domains				General function prediction only;	Saccharophagus_degradans_2-40	203122	Gammaproteobacteria	2	(39:85)|PF01476.21|LysM|Domain|CL0187|;(133:233)|PF04773.14|FecR|Family|No_clan|	CBM50	Carbohydrate Binding Module
BFAJOLPN_01111	BFAJOLPN_127	0.2_20180502_Bin_193_1	0	0	0	0	0.00299513	0	0	6443	7468	-	1026	CDS	hypothetical protein					WP_085758179_1	BST96_RS07895	GCF_002117105.1	COG1652	P	Cytoplasmic potassium-binding protein Kbp/XkdP/YgaU, contains LysM domain	XkdP		27112601	Inorganic ion transport and metabolism;	Oceanicoccus_sagamiensis_NBRC_107125	716816	Gammaproteobacteria	1	(34:79)|PF01476.21|LysM|Domain|CL0187|	CBM50	Carbohydrate Binding Module
BPPDKNHO_01645	BPPDKNHO_67	0.2_20180515_Bin_MAXBIN_178_sub_1	0	0	0	0	0	0.000364168	0	9289	10308	-	1020	CDS	hypothetical protein					WP_085758179_1	BST96_RS07895	GCF_002117105.1	COG1652	P	Cytoplasmic potassium-binding protein Kbp/XkdP/YgaU, contains LysM domain	XkdP		27112601	Inorganic ion transport and metabolism;	Oceanicoccus_sagamiensis_NBRC_107125	716816	Gammaproteobacteria	1	(34:79)|PF01476.21|LysM|Domain|CL0187|	CBM50	Carbohydrate Binding Module
GMMKKANN_00921	GMMKKANN_38	0.2_20180524_Bin_MAXBIN_023_1	0	0	0.00151726	0	0	0.000645933	0.0012994	21247	22380	+	1134	CDS	hypothetical protein																		2	(150:193)|PF01476.21|LysM|Domain|CL0187|;(283:373)|PF01551.23|Peptidase_M23|Family|CL0105|	CBM50	Carbohydrate Binding Module
BDOGBCMI_01021	BDOGBCMI_106	0.2_20180508_Bin_5_sub_1	0	0	0.000453993	0	0.00325127	0.00174855	0.00158025	16353	18179	-	1827	CDS	hypothetical protein					WP_046009014_1	OLEAN_RS09320	GCF_000967895.1	COG3170	NW	Type IV pilus assembly protein FimV	FimV			Cell motility;Extracellular structures;	Oleispira_antarctica_RB-8	698738	Gammaproteobacteria			CBM50	Carbohydrate Binding Module
BDOGBCMI_02146	BDOGBCMI_223	0.2_20180508_Bin_5_sub_1	0	0	0	0	0.00153095	0.00129478	0.000776422	12844	13896	+	1053	CDS	hypothetical protein					WP_012489158_1	CJA_RS17260	GCF_000019225.1	COG1652	P	Cytoplasmic potassium-binding protein Kbp/XkdP/YgaU, contains LysM domain	XkdP		27112601	Inorganic ion transport and metabolism;	Cellvibrio_japonicus_Ueda107	498211	Gammaproteobacteria	1	(39:83)|PF01476.21|LysM|Domain|CL0187|	CBM50	Carbohydrate Binding Module
AHHFEFLC_00382	AHHFEFLC_49	0.2_20180426_Bin_144_sub	0	0	0	0.000592369	0	0	0	2118	2723	-	606	CDS	hypothetical protein					WP_015049924_1	TPH_RS04065	GCF_000305935.1	COG3858	D	Spore cortex hydrolase SleL/YaaH, N-acetylglucosaminidase of GH18 family	SleL			Cell cycle control, cell division, chromosome partitioning;	Thermacetogenium_phaeum_DSM_12270	1089553	Clostridia	1	(156:199)|PF01476.21|LysM|Domain|CL0187|	CBM50	Carbohydrate Binding Module
BIFLOFJL_00094	BIFLOFJL_10	0.2_20180522_Bin_Bin_15_sub_1	0	0	0	0	0	0.00217917	0.00128588	17196	17804	+	609	CDS	hypothetical protein					WP_083270087_1	Verru16B_RS04075	GCF_001746835.1	COG1388	M	LysM repeat	LysM			Cell wall/membrane/envelope biogenesis;	Lacunisphaera_limnophila_IG16b	1838286	Verrucomicrobia	1	(157:200)|PF01476.21|LysM|Domain|CL0187|	CBM50	Carbohydrate Binding Module
HGEKPBFN_00704	HGEKPBFN_27	0.2_20180405_Bin_179_sub_1	0	0	0	0	0.000340327	0.00198696	0.00170151	109308	109910	+	603	CDS	hypothetical protein					WP_083270087_1	Verru16B_RS04075	GCF_001746835.1	COG1388	M	LysM repeat	LysM			Cell wall/membrane/envelope biogenesis;	Lacunisphaera_limnophila_IG16b	1838286	Verrucomicrobia	1	(155:198)|PF01476.21|LysM|Domain|CL0187|	CBM50	Carbohydrate Binding Module
HGEKPBFN_00865	HGEKPBFN_30	0.2_20180405_Bin_179_sub_1	0	0	0	0	0	0.00127169	0.000401549	59067	59828	-	762	CDS	hypothetical protein					WP_013043686_1	CAKA_RS09670	GCF_000025905.1	COG1652	P	Cytoplasmic potassium-binding protein Kbp/XkdP/YgaU, contains LysM domain	XkdP		27112601	Inorganic ion transport and metabolism;	Coraliomargarita_akajimensis_DSM_45221	583355	Verrucomicrobia	2	(37:102)|PF13432.7|TPR_16|Family|CL0020|;(205:253)|PF01476.21|LysM|Domain|CL0187|	CBM50	Carbohydrate Binding Module
FMKABCHM_01808	FMKABCHM_62	0.2_20180511_Bin_32_1	0	0	0	0	0.000458783	0.000364168	0	80787	81230	+	444	CDS	hypothetical protein					WP_096461498_1	SVA_RS12275	GCF_002355415.1	COG1652	P	Cytoplasmic potassium-binding protein Kbp/XkdP/YgaU, contains LysM domain	XkdP		27112601	Inorganic ion transport and metabolism;	Sulfurifustis_variabilis_skN76	1675686	Gammaproteobacteria			CBM50	Carbohydrate Binding Module
NAJMJEHF_02463	NAJMJEHF_192	0.2_20180319_Bin_MAXBIN_062	0.00654636	0	0	0	0.000917589	0	0	4043	5104	-	1062	CDS	hypothetical protein					WP_058021151_1	PS2015_RS04780	GCF_001444425.1	COG1388	M	LysM repeat	LysM			Cell wall/membrane/envelope biogenesis;	Pseudohongiella_spirulinae_KCTC_32221	1249552	Gammaproteobacteria	2	(95:137)|PF01476.21|LysM|Domain|CL0187|;(170:211)|PF01476.21|LysM|Domain|CL0187|	CBM50|CBM50	Carbohydrate Binding Module
KCMPDHGK_01069	KCMPDHGK_15	0.2_20180426_Bin_MAXBIN_065_sub_1	0	0.000923134	0	0	0	0	0	75553	77304	-	1752	CDS	hypothetical protein					WP_044638745_1	AW14_RS10395	GCF_000941055.1	COG0683	E	ABC-type branched-chain amino acid transport system, periplasmic component	LivK			Amino acid transport and metabolism;	Siansivirga_zeaxanthinifaciens_CC-SAMT-1	1454006	Bacteroidetes	2	(29:58)|PF01476.21|LysM|Domain|CL0187|;(99:140)|PF01476.21|LysM|Domain|CL0187|	CBM50|CBM50	Carbohydrate Binding Module
EAAALAFA_01445	EAAALAFA_90	0.2_20180511_Bin_168_1	0	0	0	0	0.00368332	0	0	69916	70953	+	1038	CDS	hypothetical protein					WP_013044799_1	CAKA_RS16390	GCF_000025905.1	COG1388	M	LysM repeat	LysM			Cell wall/membrane/envelope biogenesis;	Coraliomargarita_akajimensis_DSM_45221	583355	Verrucomicrobia	3	(121:164)|PF01476.21|LysM|Domain|CL0187|;(189:232)|PF01476.21|LysM|Domain|CL0187|;(255:297)|PF01476.21|LysM|Domain|CL0187|	CBM50|CBM50|CBM50	Carbohydrate Binding Module
AHHFEFLC_00062	AHHFEFLC_6	0.2_20180426_Bin_144_sub	0	0.000461567	0	0.023767	0	0	0	22684	23841	+	1158	CDS	hypothetical protein					WP_013044799_1	CAKA_RS16390	GCF_000025905.1	COG1388	M	LysM repeat	LysM			Cell wall/membrane/envelope biogenesis;	Coraliomargarita_akajimensis_DSM_45221	583355	Verrucomicrobia	3	(121:164)|PF01476.21|LysM|Domain|CL0187|;(192:234)|PF01476.21|LysM|Domain|CL0187|;(266:308)|PF01476.21|LysM|Domain|CL0187|	CBM50|CBM50|CBM50	Carbohydrate Binding Module
BIFLOFJL_00900	BIFLOFJL_71	0.2_20180522_Bin_Bin_15_sub_1	0	0	0	0	0	0.00151007	0.00198218	4764	5906	-	1143	CDS	hypothetical protein					WP_013044799_1	CAKA_RS16390	GCF_000025905.1	COG1388	M	LysM repeat	LysM			Cell wall/membrane/envelope biogenesis;	Coraliomargarita_akajimensis_DSM_45221	583355	Verrucomicrobia	3	(122:165)|PF01476.21|LysM|Domain|CL0187|;(193:235)|PF01476.21|LysM|Domain|CL0187|;(264:306)|PF01476.21|LysM|Domain|CL0187|	CBM50|CBM50|CBM50	Carbohydrate Binding Module
HGEKPBFN_01118	HGEKPBFN_37	0.2_20180405_Bin_179_sub_1	0	0	0	0	0	0.000841053	0	47125	48276	-	1152	CDS	hypothetical protein					WP_013044799_1	CAKA_RS16390	GCF_000025905.1	COG1388	M	LysM repeat	LysM			Cell wall/membrane/envelope biogenesis;	Coraliomargarita_akajimensis_DSM_45221	583355	Verrucomicrobia	3	(120:163)|PF01476.21|LysM|Domain|CL0187|;(191:233)|PF01476.21|LysM|Domain|CL0187|;(265:307)|PF01476.21|LysM|Domain|CL0187|	CBM50|CBM50|CBM50	Carbohydrate Binding Module
JHDOIFMH_03468	JHDOIFMH_454	0.2_20180522_Bin_Bin_95_sub_1	0	0	0	0	0	0.00111271	0	18521	19681	-	1161	CDS	hypothetical protein					WP_013044799_1	CAKA_RS16390	GCF_000025905.1	COG1388	M	LysM repeat	LysM			Cell wall/membrane/envelope biogenesis;	Coraliomargarita_akajimensis_DSM_45221	583355	Verrucomicrobia	3	(121:164)|PF01476.21|LysM|Domain|CL0187|;(192:234)|PF01476.21|LysM|Domain|CL0187|;(268:310)|PF01476.21|LysM|Domain|CL0187|	CBM50|CBM50|CBM50	Carbohydrate Binding Module
MAEBOINK_01246	MAEBOINK_33	0.2_20180508_Bin_184_1	0	0	0	0.00438353	0	0	0	3226	5043	+	1818	CDS	hypothetical protein					WP_011468502_1	SDE_RS10625	GCF_000013665.1	COG1388	M	LysM repeat	LysM			Cell wall/membrane/envelope biogenesis;	Saccharophagus_degradans_2-40	203122	Gammaproteobacteria	4	(196:295)|PF01464.21|SLT|Domain|CL0037|predicted_active_site;(414:456)|PF01476.21|LysM|Domain|CL0187|;(491:533)|PF01476.21|LysM|Domain|CL0187|;(555:595)|PF01476.21|LysM|Domain|CL0187|	CBM50|CBM50|CBM50|GH23	Glycoside Hydrolases
PPHAFIKJ_01262	PPHAFIKJ_70	0.2_20180426_Bin_13	0	0	0.00113497	0	0.00226329	0.010292	0.0149588	19624	22335	+	2712	CDS	hypothetical protein					WP_044637922_1	AW14_RS05600	GCF_000941055.1	COG2730	G	Aryl-phospho-beta-D-glucosidase BglC, GH1 family	BglC			Carbohydrate transport and metabolism;	Siansivirga_zeaxanthinifaciens_CC-SAMT-1	1454006	Bacteroidetes	4	(87:336)|PF00150.19|Cellulase|Domain|CL0058|predicted_active_site;(456:570)|PF03422.16|CBM_6|Family|CL0202|;(690:811)|PF03422.16|CBM_6|Family|CL0202|;(827:901)|PF18962.1|Por_Secre_tail|Domain|CL0159|	CBM6|CBM6|GH5_46	Glycoside Hydrolases
KALBICIE_01339	KALBICIE_64	0.2_20180522_Bin_207_1	0	0	0	0	0	0.00219217	0.00271877	41284	44538	+	3255	CDS	hypothetical protein					WP_044637922_1	AW14_RS05600	GCF_000941055.1	COG2730	G	Aryl-phospho-beta-D-glucosidase BglC, GH1 family	BglC			Carbohydrate transport and metabolism;	Siansivirga_zeaxanthinifaciens_CC-SAMT-1	1454006	Bacteroidetes	4	(81:331)|PF00150.19|Cellulase|Domain|CL0058|predicted_active_site;(457:571)|PF03422.16|CBM_6|Family|CL0202|;(695:813)|PF03422.16|CBM_6|Family|CL0202|;(1009:1081)|PF18962.1|Por_Secre_tail|Domain|CL0159|	CBM6|CBM6|GH5_46	Glycoside Hydrolases
GMPADILB_00008	GMPADILB_2	0.2_20180508_Bin_189_1	0	0	0	0	0.000340327	0.000476886	0	442	5712	-	5271	CDS	hypothetical protein					WP_044637921_1	AW14_RS05580	GCF_000941055.1	COG3291	S	Uncharacterized conserved protein, PKD repeat domain				Function unknown;	Siansivirga_zeaxanthinifaciens_CC-SAMT-1	1454006	Bacteroidetes	4	(97:293)|PF00150.19|Cellulase|Domain|CL0058|predicted_active_site;(585:696)|PF03422.16|CBM_6|Family|CL0202|;(743:846)|PF03422.16|CBM_6|Family|CL0202|;(874:984)|PF03422.16|CBM_6|Family|CL0202|	CBM6|GH5_34|CBM6|CBM6	Glycoside Hydrolases
HDHLOGJD_01630	HDHLOGJD_193	0.2_20180529_Bin_26_sub_1	0	0	0	0	0	0	0.000241011	11917	16695	+	4779	CDS	hypothetical protein					WP_015479928_1	MED152_RS00755	GCF_000152945.2	COG5498	G	Endoglucanase Acf2	Acf2			Carbohydrate transport and metabolism;	Polaribacter_MED152	313598	Bacteroidetes	4	(363:682)|PF17652.2|Glyco_hydro81C|Domain|CL0059|;(892:999)|PF03422.16|CBM_6|Family|CL0202|;(1103:1171)|PF17957.2|Big_7|Domain|CL0159|;(1522:1590)|PF18962.1|Por_Secre_tail|Domain|CL0159|	CBM6|GH81	Glycoside Hydrolases
LEICIGGO_00465	LEICIGGO_20	0.2_20180319_Bin_12	0	0.000692336	0	0	0	0	0.00113831	116	5425	-	5310	CDS	hypothetical protein					WP_015479928_1	MED152_RS00755	GCF_000152945.2	COG5498	G	Endoglucanase Acf2	Acf2			Carbohydrate transport and metabolism;	Polaribacter_MED152	313598	Bacteroidetes	4	(359:665)|PF17652.2|Glyco_hydro81C|Domain|CL0059|;(890:992)|PF03422.16|CBM_6|Family|CL0202|;(1095:1163)|PF17957.2|Big_7|Domain|CL0159|;(1695:1763)|PF18962.1|Por_Secre_tail|Domain|CL0159|	CBM6|GH81	Glycoside Hydrolases
KCMPDHGK_01529	KCMPDHGK_24	0.2_20180426_Bin_MAXBIN_065_sub_1	0	0	0.000985627	0	0	0	0	32773	34167	-	1395	CDS	hypothetical protein					WP_012781186_1	PHEP_RS05115	GCF_000023825.1	COG1082	G	Sugar phosphate isomerase/epimerase	YcjR		30742415	Carbohydrate transport and metabolism;	Pedobacter_heparinus_DSM_2366	485917	Bacteroidetes	2	(30:215)|PF06439.12|DUF1080|Domain|CL0004|;(249:462)|PF06439.12|DUF1080|Domain|CL0004|	CBM66	Carbohydrate Binding Module
LEICIGGO_00810	LEICIGGO_40	0.2_20180319_Bin_12	0	0	0.000453993	0	0	0	0.000241011	154	606	+	453	CDS	hypothetical protein					WP_012781186_1	PHEP_RS05115	GCF_000023825.1	COG1082	G	Sugar phosphate isomerase/epimerase	YcjR		30742415	Carbohydrate transport and metabolism;	Pedobacter_heparinus_DSM_2366	485917	Bacteroidetes	1	(8:147)|PF06439.12|DUF1080|Domain|CL0004|	CBM66	Carbohydrate Binding Module
PPHAFIKJ_01260	PPHAFIKJ_70	0.2_20180426_Bin_13	0.00682801	0.0185008	0.0460345	0.0244261	0.0254017	0.038855	0.0457784	15317	16642	+	1326	CDS	hypothetical protein					WP_014678841_1	SOLCA_RS02335	GCF_000242635.2	COG2819	R	Predicted hydrolase of the alpha/beta superfamily	YbbA			General function prediction only;	Solitalea_canadensis_DSM_3403	929556	Bacteroidetes	2	(26:89)|PF02922.19|CBM_48|Domain|CL0369|;(373:435)|PF18962.1|Por_Secre_tail|Domain|CL0159|	CBM69|CBM20	Carbohydrate Binding Module
DEKCABCA_02225	DEKCABCA_45	0.2_20180522_Bin_36_1	0	0	0	0	0	0.00281792	0	57	4448	-	4392	CDS	Glycogen debranching enzyme		glgX_2	3.2.1.196		WP_014949454_1	MASE_RS09145	GCF_000172635.2	COG1523	G	Pullulanase/glycogen debranching enzyme	PulA			Carbohydrate transport and metabolism;	Alteromonas_macleodii_ATCC_27126	529120	Gammaproteobacteria	4	(116:234)|PF03714.15|PUD|Domain|CL0287|;(253:361)|PF17967.2|Pullulanase_N2|Domain|No_clan|;(376:459)|PF02922.19|CBM_48|Domain|CL0369|;(942:1111)|PF11852.9|DUF3372|Family|CL0369|	CBM69|CBM41|CBM48|CBM69|CBM69|GH13_13	Glycoside Hydrolases
PPHAFIKJ_01144	PPHAFIKJ_64	0.2_20180426_Bin_13	0	0.00891612	0.0268689	0.0194107	0.0165989	0.0282122	0.0303609	33580	38949	+	5370	CDS	hypothetical protein					WP_015692015_1	SGRA_RS07390	GCF_000250635.1	COG2374	R	Predicted extracellular nuclease				General function prediction only;	Saprospira_grandis_Lewin	984262	Bacteroidetes	5	(140:249)|PF00932.20|LTD|Domain|CL0159|;(429:535)|PF00932.20|LTD|Domain|CL0159|;(950:1056)|PF00932.20|LTD|Domain|CL0159|;(1538:1660)|PF00932.20|LTD|Domain|CL0159|;(1719:1786)|PF18962.1|Por_Secre_tail|Domain|CL0159|	CBM69|CBM69|CBM69	Carbohydrate Binding Module
POBMALBP_01018	POBMALBP_32	0.2_20180405_Bin_MAXBIN_030_1	0.00222023	0.0160686	0.026664	0.0153241	0.00404105	0.00258959	0.00407149	8294	13231	+	4938	CDS	hypothetical protein					WP_015692015_1	SGRA_RS07390	GCF_000250635.1	COG2374	R	Predicted extracellular nuclease				General function prediction only;	Saprospira_grandis_Lewin	984262	Bacteroidetes	4	(256:365)|PF00932.20|LTD|Domain|CL0159|;(781:886)|PF00932.20|LTD|Domain|CL0159|;(1396:1518)|PF00932.20|LTD|Domain|CL0159|;(1575:1642)|PF18962.1|Por_Secre_tail|Domain|CL0159|	CBM69|CBM69|CBM69|CBM69	Carbohydrate Binding Module
BDOGBCMI_00424	BDOGBCMI_42	0.2_20180508_Bin_5_sub_1	0	0	0	0	0	0.00031791	0.000669254	15805	18198	+	2394	CDS	hypothetical protein																				CBM9	Carbohydrate Binding Module
KCMPDHGK_01093	KCMPDHGK_15	0.2_20180426_Bin_MAXBIN_065_sub_1	0	0	0.000453993	0	0	0	0	101162	103495	+	2334	CDS	hypothetical protein																		1	(80:246)|PF06452.12|CBM9_1|Domain|CL0559|	CBM9	Carbohydrate Binding Module
LEICIGGO_00613	LEICIGGO_27	0.2_20180319_Bin_12	0.000888105	0.000461567	0.000453993	0	0	0	0	15626	18082	-	2457	CDS	hypothetical protein																				CBM9	Carbohydrate Binding Module
COFIBEBP_00463	COFIBEBP_17	0.2_20180417_Bin_132_1	0	0	0	0	0.000680655	0.00031791	0.000267706	20881	23046	-	2166	CDS	Prolyl tripeptidyl peptidase	Q7MUW6	ptpA	3.4.14.12	COG1506	WP_105217603_1	C5O00_RS07720	GCF_002966125.1	COG1506	E	Dipeptidyl aminopeptidase/acylaminoacyl peptidase	DAP2			Amino acid transport and metabolism;	Aureitalea_RR4-38	2094025	Bacteroidetes	2	(96:436)|PF00930.22|DPPIV_N|Family|CL0186|;(527:721)|PF00326.22|Peptidase_S9|Domain|CL0028|predicted_active_site	CE1	Other function
COFIBEBP_01620	COFIBEBP_95	0.2_20180417_Bin_132_1	0	0	0	0	0.000613363	0	0	159	1307	-	1149	CDS	hypothetical protein					WP_014782120_1	AEQSU_RS06780	GCF_000265385.1	COG2819	R	Predicted hydrolase of the alpha/beta superfamily	YbbA			General function prediction only;	Aequorivita_sublithincola_DSM_14238	746697	Bacteroidetes	1	(28:173)|PF00756.21|Esterase|Domain|CL0028|	CE1	Other function
EFIACKLB_01845	EFIACKLB_31	0.2_20180515_Bin_MAXBIN_031_1	0	0	0.000907986	0	0	0.00031791	0	4876	6771	-	1896	CDS	Dipeptidyl aminopeptidase BIII	V5YMB3	dapb3	3.4.14.-		ADB36533_1	Slin_0469	GCA_000024525.1	COG1506	E	Dipeptidyl aminopeptidase/acylaminoacyl peptidase	DAP2			Amino acid transport and metabolism;	Spirosoma_linguale_DSM_74	504472	Bacteroidetes	2	(91:357)|PF02897.16|Peptidase_S9_N|Domain|CL0186|;(421:630)|PF00326.22|Peptidase_S9|Domain|CL0028|predicted_active_site	CE1	Other function
PPHAFIKJ_00687	PPHAFIKJ_30	0.2_20180426_Bin_13	0	0	0	0	0	0	0.00103078	515	2683	-	2169	CDS	Prolyl tripeptidyl peptidase	Q7MUW6	ptpA	3.4.14.12	COG1506	WP_013687208_1	FLUTA_RS12295	GCF_000194605.1	COG1506	E	Dipeptidyl aminopeptidase/acylaminoacyl peptidase	DAP2			Amino acid transport and metabolism;	Fluviicola_taffensis_DSM_16823	755732	Bacteroidetes	2	(123:439)|PF00930.22|DPPIV_N|Family|CL0186|;(529:720)|PF00326.22|Peptidase_S9|Domain|CL0028|predicted_active_site	CE1	Other function
MPAIONCC_02821	MPAIONCC_397	0.2_20180529_Bin_145	0	0	0	0	0	0	0.000509079	403	1698	+	1296	CDS	hypothetical protein					WP_089419571_1	SULPSESMR1_RS03420	GCF_002222635.1	COG4188	R	Predicted dienelactone hydrolase				General function prediction only;	Sulfitobacter_pseudonitzschiae_SMR1	1402135	Alphaproteobacteria	1	(74:158)|PF03403.14|PAF-AH_p_II|Domain|CL0028|	CE1	Other function
GMMKKANN_00438	GMMKKANN_18	0.2_20180524_Bin_MAXBIN_023_1	0	0	0	0	0	0	0.000241011	49088	49762	-	675	CDS	Carboxylesterase 2	Q53547	estB	3.1.1.1	COG0400														1	(17:219)|PF02230.17|Abhydrolase_2|Domain|CL0028|predicted_active_site	CE1	Other function
KJKDJBDH_00270	KJKDJBDH_48	0.2_20180319_Bin_80	0	0	0	0	0	0	0.000268069	3731	4507	+	777	CDS	(E)-2-((N-methylformamido)methylene)succinate hydrolase	Q6F9F4	tgnD_2	3.5.1.-		WP_059398867_1	AMK58_RS10270	GCF_001315015.1	COG0596	HR	2-succinyl-6-hydroxy-2,4-cyclohexadiene-1-carboxylate synthase MenH and related esterases, alpha/beta hydrolase fold	MenH	Menaquinone biosynthesis		Coenzyme transport and metabolism;General function prediction only;	Azospirillum_brasilense_Sp_7	192	Alphaproteobacteria	1	(21:244)|PF12146.9|Hydrolase_4|Family|CL0028|predicted_active_site	CE1	Other function
PLKOADKN_00249	PLKOADKN_17	0.2_20180424_Bin_MAXBIN_133_1	0	0	0	0	0	0.000364168	0.000401549	3270	4325	-	1056	CDS	Putative aminoacrylate hydrolase RutD		rutD	3.5.1.-		WP_058022636_1	PS2015_RS13015	GCF_001444425.1	COG0596	HR	2-succinyl-6-hydroxy-2,4-cyclohexadiene-1-carboxylate synthase MenH and related esterases, alpha/beta hydrolase fold	MenH	Menaquinone biosynthesis		Coenzyme transport and metabolism;General function prediction only;	Pseudohongiella_spirulinae_KCTC_32221	1249552	Gammaproteobacteria	1	(97:324)|PF00561.21|Abhydrolase_1|Domain|CL0028|predicted_active_site	CE1	Other function
KCMPDHGK_00460	KCMPDHGK_5	0.2_20180426_Bin_MAXBIN_065_sub_1	0	0	0.000531634	0	0	0	0	146740	148893	+	2154	CDS	Dipeptidyl aminopeptidase 4	Q6F3I7	dap4	3.4.14.5		WP_013992556_1	ZOBGAL_RS05610	GCF_000973105.1	COG1506	E	Dipeptidyl aminopeptidase/acylaminoacyl peptidase	DAP2			Amino acid transport and metabolism;	Zobellia_galactanivorans_DsiJT	63186	Bacteroidetes	2	(93:433)|PF00930.22|DPPIV_N|Family|CL0186|;(523:717)|PF00326.22|Peptidase_S9|Domain|CL0028|predicted_active_site	CE1	Other function
FMJJNCJK_00956	FMJJNCJK_11	0.2_20180529_Bin_110_sub	0	0	0	0	0	0.00031791	0	53552	55474	-	1923	CDS	Dipeptidyl aminopeptidase BIII	V5YMB3	dapb3_1	3.4.14.-		WP_011642542_1	MMAR10_RS03130	GCF_000014745.1	COG1506	E	Dipeptidyl aminopeptidase/acylaminoacyl peptidase	DAP2			Amino acid transport and metabolism;	Maricaulis_maris_MCS10	394221	Alphaproteobacteria	1	(431:640)|PF00326.22|Peptidase_S9|Domain|CL0028|predicted_active_site	CE1	Other function
AKNPEMGC_00208	AKNPEMGC_8	0.2_20180515_Bin_MAXBIN_100_1	0	0	0	0	0.0153395	0.00031791	0	7338	9335	+	1998	CDS	hypothetical protein																		1	(445:651)|PF00326.22|Peptidase_S9|Domain|CL0028|predicted_active_site	CE1	Other function
AKNPEMGC_01625	AKNPEMGC_47	0.2_20180515_Bin_MAXBIN_100_1	0	0	0	0	0.00221966	0	0	16201	18036	-	1836	CDS	Para-nitrobenzyl esterase	P37967	pnbA_2	3.1.1.-	COG2272	WP_076001964_1	BVL56_RS22150	GCF_001953075.1	COG2272	I	Carboxylesterase type B	PnbA			Lipid transport and metabolism;	Halioglobus_pacificus_RR3-57	930806	Gammaproteobacteria	2	(36:373)|PF00135.29|COesterase|Domain|CL0028|predicted_active_site;(427:534)|PF00135.29|COesterase|Domain|CL0028|	CE1	Other function
GMPADILB_01903	GMPADILB_106	0.2_20180508_Bin_189_1	0	0	0	0	0.00634802	0.0027254	0.0008973	3505	5535	-	2031	CDS	Dipeptidyl aminopeptidase BIII	V5YMB3	dapb3	3.4.14.-															1	(452:663)|PF00326.22|Peptidase_S9|Domain|CL0028|predicted_active_site	CE1	Other function
GMPADILB_01957	GMPADILB_112	0.2_20180508_Bin_189_1	0	0	0	0	0.000340327	0	0	8681	10492	-	1812	CDS	Para-nitrobenzyl esterase	P37967	pnbA_2	3.1.1.-	COG2272	WP_007642776_1	C427_RS23310	GCF_000347635.1	COG2272	I	Carboxylesterase type B	PnbA			Lipid transport and metabolism;	Paraglaciecola_psychrophila_170	1129794	Gammaproteobacteria	2	(34:362)|PF00135.29|COesterase|Domain|CL0028|predicted_active_site;(421:522)|PF00135.29|COesterase|Domain|CL0028|	CE1	Other function
IDMALDCP_01264	IDMALDCP_43	0.2_20180508_Bin_95_sub_1	0	0	0	0	0.000340327	0	0	2166	4073	+	1908	CDS	hypothetical protein					WP_007642776_1	C427_RS23310	GCF_000347635.1	COG2272	I	Carboxylesterase type B	PnbA			Lipid transport and metabolism;	Paraglaciecola_psychrophila_170	1129794	Gammaproteobacteria	2	(82:395)|PF00135.29|COesterase|Domain|CL0028|predicted_active_site;(450:553)|PF00135.29|COesterase|Domain|CL0028|	CE1	Other function
DEKCABCA_01395	DEKCABCA_23	0.2_20180522_Bin_36_1	0	0	0	0	0	0.00149709	0	10	1197	+	1188	CDS	Dipeptidyl aminopeptidase BIII	V5YMB3	dapb3	3.4.14.-		WP_011234423_1	IL_RS06005	GCF_000008465.1	COG1506	E	Dipeptidyl aminopeptidase/acylaminoacyl peptidase	DAP2			Amino acid transport and metabolism;	Idiomarina_loihiensis_L2TR	283942	Gammaproteobacteria	1	(189:395)|PF00326.22|Peptidase_S9|Domain|CL0028|predicted_active_site	CE1	Other function
GEOAILHO_01230	GEOAILHO_13	0.2_20180502_Bin_MAXBIN_123_sub_1	0	0	0	0	0.00154835	0	0	116982	118892	-	1911	CDS	Para-nitrobenzyl esterase	P37967	pnbA_2	3.1.1.-	COG2272	WP_007642776_1	C427_RS23310	GCF_000347635.1	COG2272	I	Carboxylesterase type B	PnbA			Lipid transport and metabolism;	Paraglaciecola_psychrophila_170	1129794	Gammaproteobacteria	2	(59:416)|PF00135.29|COesterase|Domain|CL0028|predicted_active_site;(428:565)|PF00135.29|COesterase|Domain|CL0028|	CE1	Other function
GMPADILB_01043	GMPADILB_41	0.2_20180508_Bin_189_1	0	0	0	0	0	0.00063584	0	55393	59190	-	3798	CDS	hypothetical protein					WP_045472619_1	WPG_RS11250	GCF_000828715.1	COG3509	G	Acetyl xylan esterase AxeA and related esterases, LpqC family	LpqC		9291122	Carbohydrate transport and metabolism;	Winogradskyella_PG-2	754409	Bacteroidetes	3	(1:58)|PF16403.6|DUF5011|Domain|CL0159|;(702:813)|PF03422.16|CBM_6|Family|CL0202|;(1011:1148)|PF10503.10|Esterase_PHB|Family|CL0028|	CE1|CBM6	Other function
COFIBEBP_01247	COFIBEBP_57	0.2_20180417_Bin_132_1	0	0	0	0	0.00634001	0.00296385	0.00184851	22632	24038	+	1407	CDS	UDP-3-O-acyl-N-acetylglucosamine deacetylase		lpxC	3.5.1.108		WP_105217279_1	C5O00_RS13100	GCF_002966125.1	COG0774	M	UDP-3-O-acyl-N-acetylglucosamine deacetylase	LpxC	Lipid A biosynthesis		Cell wall/membrane/envelope biogenesis;	Aureitalea_RR4-38	2094025	Bacteroidetes	2	(9:303)|PF03331.14|LpxC|Family|CL0329|predicted_active_site;(334:458)|PF07977.14|FabA|Domain|CL0050|predicted_active_site	CE11	Other function
BFAJOLPN_01700	BFAJOLPN_198	0.2_20180502_Bin_193_1	0	0	0	0	0.00102228	0	0	31125	32036	+	912	CDS	UDP-3-O-acyl-N-acetylglucosamine deacetylase	P47205	lpxC	3.5.1.108	COG0774	WP_015048849_1	M5M_RS17530	GCF_000305785.2	COG0774	M	UDP-3-O-acyl-N-acetylglucosamine deacetylase	LpxC	Lipid A biosynthesis		Cell wall/membrane/envelope biogenesis;	Simiduia_agarivorans_SA1_DSM_21679_SA1_DSM_21679	1117647	Gammaproteobacteria	1	(4:275)|PF03331.14|LpxC|Family|CL0329|predicted_active_site	CE11	Other function
BALGIMKK_00790	BALGIMKK_7	0.2_20180508_Bin_MAXBIN_099_sub_1	0	0	0	0.000847767	0	0	0	167783	169189	+	1407	CDS	UDP-3-O-acyl-N-acetylglucosamine deacetylase		lpxC	3.5.1.108		WP_041327219_1	RB2501_RS11520	GCF_000024125.1	COG0774	M	UDP-3-O-acyl-N-acetylglucosamine deacetylase	LpxC	Lipid A biosynthesis		Cell wall/membrane/envelope biogenesis;	Robiginitalea_biformata_HTCC2501	313596	Bacteroidetes	2	(8:302)|PF03331.14|LpxC|Family|CL0329|predicted_active_site;(333:455)|PF07977.14|FabA|Domain|CL0050|predicted_active_site	CE11	Other function
JMNEFDBE_00333	JMNEFDBE_9	0.2_20180529_Bin_98	0	0	0	0	0	0	0.000241011	45949	47349	-	1401	CDS	UDP-3-O-acyl-N-acetylglucosamine deacetylase		lpxC	3.5.1.108		WP_013685051_1	FLUTA_RS01345	GCF_000194605.1	COG0774	M	UDP-3-O-acyl-N-acetylglucosamine deacetylase	LpxC	Lipid A biosynthesis		Cell wall/membrane/envelope biogenesis;	Fluviicola_taffensis_DSM_16823	755732	Bacteroidetes	2	(5:301)|PF03331.14|LpxC|Family|CL0329|predicted_active_site;(333:456)|PF07977.14|FabA|Domain|CL0050|predicted_active_site	CE11	Other function
POBMALBP_01380	POBMALBP_42	0.2_20180405_Bin_MAXBIN_030_1	0	0	0.000453993	0	0	0	0	29789	31165	-	1377	CDS	UDP-3-O-acyl-N-acetylglucosamine deacetylase		lpxC	3.5.1.108		WP_014202173_1	OWEHO_RS09055	GCF_000236705.1	COG0774	M	UDP-3-O-acyl-N-acetylglucosamine deacetylase	LpxC	Lipid A biosynthesis		Cell wall/membrane/envelope biogenesis;	Owenweeksia_hongkongensis_DSM_17368	926562	Bacteroidetes	2	(3:295)|PF03331.14|LpxC|Family|CL0329|predicted_active_site;(327:450)|PF07977.14|FabA|Domain|CL0050|predicted_active_site	CE11	Other function
PPHAFIKJ_00422	PPHAFIKJ_14	0.2_20180426_Bin_13	0	0	0.00219824	0	0.000680655	0.00520958	0.00747238	907	2283	+	1377	CDS	UDP-3-O-acyl-N-acetylglucosamine deacetylase		lpxC	3.5.1.108		WP_014202173_1	OWEHO_RS09055	GCF_000236705.1	COG0774	M	UDP-3-O-acyl-N-acetylglucosamine deacetylase	LpxC	Lipid A biosynthesis		Cell wall/membrane/envelope biogenesis;	Owenweeksia_hongkongensis_DSM_17368	926562	Bacteroidetes	2	(3:295)|PF03331.14|LpxC|Family|CL0329|predicted_active_site;(327:450)|PF07977.14|FabA|Domain|CL0050|predicted_active_site	CE11	Other function
AGJADKAD_00473	AGJADKAD_88	0.2_20180424_Bin_7_sub	0	0	0	0	0	0	0.000267706	3845	4762	-	918	CDS	UDP-3-O-acyl-N-acetylglucosamine deacetylase	P47205	lpxC	3.5.1.108	COG0774	NP_253096_1	PA4406	GCF_000006765.1	COG0774	M	UDP-3-O-acyl-N-acetylglucosamine deacetylase	LpxC	Lipid A biosynthesis		Cell wall/membrane/envelope biogenesis;	Pseudomonas_aeruginosa_PAO1	208964	Gammaproteobacteria	1	(4:275)|PF03331.14|LpxC|Family|CL0329|predicted_active_site	CE11	Other function
BDOGBCMI_01332	BDOGBCMI_149	0.2_20180508_Bin_5_sub_1	0	0	0	0	0.0032744	0.00152311	0	7247	8179	-	933	CDS	UDP-3-O-acyl-N-acetylglucosamine deacetylase	P47205	lpxC	3.5.1.108	COG0774	WP_047011409_1	IMCC21906_RS06005	GCF_001010805.1	COG0774	M	UDP-3-O-acyl-N-acetylglucosamine deacetylase	LpxC	Lipid A biosynthesis		Cell wall/membrane/envelope biogenesis;	Spongiibacter_IMCC21906	1620392	Gammaproteobacteria	1	(4:279)|PF03331.14|LpxC|Family|CL0329|predicted_active_site	CE11	Other function
GKJNDHME_00471	GKJNDHME_17	0.2_20180419_Bin_Bin_95_1	0	0	0.000531634	0	0	0	0	50956	52368	+	1413	CDS	UDP-3-O-acyl-N-acetylglucosamine deacetylase		lpxC	3.5.1.108		WP_013997482_1	CCAN_RS06495	GCF_000220625.1	COG0774	M	UDP-3-O-acyl-N-acetylglucosamine deacetylase	LpxC	Lipid A biosynthesis		Cell wall/membrane/envelope biogenesis;	Capnocytophaga_canimorsus_Cc5	860228	Bacteroidetes	2	(8:301)|PF03331.14|LpxC|Family|CL0329|predicted_active_site;(333:455)|PF07977.14|FabA|Domain|CL0050|predicted_active_site	CE11	Other function
KCMPDHGK_00174	KCMPDHGK_2	0.2_20180426_Bin_MAXBIN_065_sub_1	0	0.000461567	0.000531634	0	0	0	0.000268069	67827	69230	+	1404	CDS	UDP-3-O-acyl-N-acetylglucosamine deacetylase		lpxC	3.5.1.108		WP_044048329_1	FJOH_RS15065	GCF_000016645.1	COG0774	M	UDP-3-O-acyl-N-acetylglucosamine deacetylase	LpxC	Lipid A biosynthesis		Cell wall/membrane/envelope biogenesis;	Flavobacterium_johnsoniae_UW101_ATCC_17061	376686	Bacteroidetes	2	(8:301)|PF03331.14|LpxC|Family|CL0329|predicted_active_site;(333:456)|PF07977.14|FabA|Domain|CL0050|predicted_active_site	CE11	Other function
LEICIGGO_00633	LEICIGGO_27	0.2_20180319_Bin_12	0	0.00284931	0	0	0	0	0	37637	39031	+	1395	CDS	UDP-3-O-acyl-N-acetylglucosamine deacetylase		lpxC	3.5.1.108		WP_118501467_1	D1816_RS05435	GCF_003443715.1	COG0774	M	UDP-3-O-acyl-N-acetylglucosamine deacetylase	LpxC	Lipid A biosynthesis		Cell wall/membrane/envelope biogenesis;	Aquimarina_AD10	1714849	Bacteroidetes	2	(4:297)|PF03331.14|LpxC|Family|CL0329|predicted_active_site;(329:452)|PF07977.14|FabA|Domain|CL0050|predicted_active_site	CE11	Other function
KALBICIE_01769	KALBICIE_85	0.2_20180522_Bin_207_1	0	0	0	0	0	0	0.000401549	38157	39560	+	1404	CDS	UDP-3-O-acyl-N-acetylglucosamine deacetylase		lpxC	3.5.1.108		WP_044638986_1	AW14_RS11730	GCF_000941055.1	COG0774	M	UDP-3-O-acyl-N-acetylglucosamine deacetylase	LpxC	Lipid A biosynthesis		Cell wall/membrane/envelope biogenesis;	Siansivirga_zeaxanthinifaciens_CC-SAMT-1	1454006	Bacteroidetes	2	(9:303)|PF03331.14|LpxC|Family|CL0329|predicted_active_site;(334:457)|PF07977.14|FabA|Domain|CL0050|predicted_active_site	CE11	Other function
ABJNAHKA_01534	ABJNAHKA_173	0.2_20180426_Bin_172_sub_1	0	0	0	0.0174156	0	0.00392771	0.00194196	24440	25771	+	1332	CDS	UDP-3-O-acyl-N-acetylglucosamine deacetylase		lpxC	3.5.1.108		WP_013043352_1	CAKA_RS07975	GCF_000025905.1	COG0774	M	UDP-3-O-acyl-N-acetylglucosamine deacetylase	LpxC	Lipid A biosynthesis		Cell wall/membrane/envelope biogenesis;	Coraliomargarita_akajimensis_DSM_45221	583355	Verrucomicrobia	2	(3:270)|PF03331.14|LpxC|Family|CL0329|predicted_active_site;(308:432)|PF07977.14|FabA|Domain|CL0050|predicted_active_site	CE11	Other function
AHHFEFLC_00490	AHHFEFLC_59	0.2_20180426_Bin_144_sub	0	0	0	0.0174156	0	0.00392771	0.00194196	2015	3346	-	1332	CDS	UDP-3-O-acyl-N-acetylglucosamine deacetylase		lpxC	3.5.1.108		WP_013043352_1	CAKA_RS07975	GCF_000025905.1	COG0774	M	UDP-3-O-acyl-N-acetylglucosamine deacetylase	LpxC	Lipid A biosynthesis		Cell wall/membrane/envelope biogenesis;	Coraliomargarita_akajimensis_DSM_45221	583355	Verrucomicrobia	2	(3:270)|PF03331.14|LpxC|Family|CL0329|predicted_active_site;(308:432)|PF07977.14|FabA|Domain|CL0050|predicted_active_site	CE11	Other function
GGHALPNO_00053	GGHALPNO_10	0.2_20180424_Bin_26_sub_1	0	0	0	0	0	0.000364168	0	87	1424	+	1338	CDS	UDP-3-O-acyl-N-acetylglucosamine deacetylase		lpxC	3.5.1.108		WP_013043352_1	CAKA_RS07975	GCF_000025905.1	COG0774	M	UDP-3-O-acyl-N-acetylglucosamine deacetylase	LpxC	Lipid A biosynthesis		Cell wall/membrane/envelope biogenesis;	Coraliomargarita_akajimensis_DSM_45221	583355	Verrucomicrobia	2	(3:270)|PF03331.14|LpxC|Family|CL0329|predicted_active_site;(310:434)|PF07977.14|FabA|Domain|CL0050|predicted_active_site	CE11	Other function
HGEKPBFN_01301	HGEKPBFN_44	0.2_20180405_Bin_179_sub_1	0	0	0	0	0	0.000364168	0	8371	9708	-	1338	CDS	UDP-3-O-acyl-N-acetylglucosamine deacetylase		lpxC	3.5.1.108		WP_013043352_1	CAKA_RS07975	GCF_000025905.1	COG0774	M	UDP-3-O-acyl-N-acetylglucosamine deacetylase	LpxC	Lipid A biosynthesis		Cell wall/membrane/envelope biogenesis;	Coraliomargarita_akajimensis_DSM_45221	583355	Verrucomicrobia	2	(3:270)|PF03331.14|LpxC|Family|CL0329|predicted_active_site;(310:434)|PF07977.14|FabA|Domain|CL0050|predicted_active_site	CE11	Other function
AHHFEFLC_00176	AHHFEFLC_22	0.2_20180426_Bin_144_sub	0	0	0	0.00118474	0	0	0	7146	7889	-	744	CDS	Acetylxylan esterase	Q09LX1	axe2_1	3.1.1.72		WP_081441609_1	PSTA_RS22075	GCF_000025185.1	COG2755	DI	Lysophospholipase L1 or related esterase. Includes spore coat protein LipC/YcsK	TesA			Cell cycle control, cell division, chromosome partitioning;Lipid transport and metabolism;	Pirellula_staleyi_DSM_6068	530564	Planctomycetes	1	(37:225)|PF13472.7|Lipase_GDSL_2|Domain|CL0264|predicted_active_site	CE12	Other function
EAAALAFA_02067	EAAALAFA_161	0.2_20180511_Bin_168_1	0	0	0	0	0.0121688	0	0	20423	24901	+	4479	CDS	hypothetical protein					WP_013108635_1	PLIM_RS01825	GCF_000092105.1	COG3241	C	Azurin	BlueCu			Energy production and conversion;	Planctopirus_limnophila_DSM_3776	521674	Planctomycetes	3	(387:475)|PF00754.26|F5_F8_type_C|Domain|CL0202|;(544:716)|PF13472.7|Lipase_GDSL_2|Domain|CL0264|;(1380:1490)|PF00127.21|Copper-bind|Domain|CL0026|	CE12|CBM47	Other function
COFIBEBP_00415	COFIBEBP_15	0.2_20180417_Bin_132_1	0	0	0	0	0	0	0.000268069	5695	6411	-	717	CDS	N-acetyl-alpha-D-glucosaminyl L-malate deacetylase 1	Q81ST8	bshB1	3.5.1.-	COG2120	WP_105216883_1	C5O00_RS10910	GCF_002966125.1	COG2120	G	N-acetylglucosaminyl deacetylase, LmbE family	LmbE			Carbohydrate transport and metabolism;	Aureitalea_RR4-38	2094025	Bacteroidetes	1	(6:121)|PF02585.18|PIG-L|Family|No_clan|	CE14	Other function
PDFIGMLL_02701	PDFIGMLL_71	0.2_20180515_Bin_MAXBIN_145_sub_1	0	0	0	0	0.000340327	0	0	10106	10747	-	642	CDS	hypothetical protein					WP_013686946_1	FLUTA_RS10980	GCF_000194605.1	COG2120	G	N-acetylglucosaminyl deacetylase, LmbE family	LmbE			Carbohydrate transport and metabolism;	Fluviicola_taffensis_DSM_16823	755732	Bacteroidetes	1	(10:132)|PF02585.18|PIG-L|Family|No_clan|	CE14	Other function
PPHAFIKJ_01294	PPHAFIKJ_71	0.2_20180426_Bin_13	0	0	0	0	0	0.00031791	0.00140602	17736	18452	+	717	CDS	N-acetyl-alpha-D-glucosaminyl L-malate deacetylase 1	Q81FP2	bshB1	3.5.1.-	COG2120	WP_013552091_1	CELAL_RS16855	GCF_000186265.1	COG2120	G	N-acetylglucosaminyl deacetylase, LmbE family	LmbE			Carbohydrate transport and metabolism;	Cellulophaga_algicola_DSM_14237	688270	Bacteroidetes	1	(6:122)|PF02585.18|PIG-L|Family|No_clan|	CE14	Other function
KCMPDHGK_00003	KCMPDHGK_1	0.2_20180426_Bin_MAXBIN_065_sub_1	0	0	0	0	0	0	0.000509079	1495	2217	-	723	CDS	N-acetyl-alpha-D-glucosaminyl L-malate deacetylase 1	Q81FP2	bshB1	3.5.1.-	COG2120	WP_041891790_1	MPR_RS09070	GCF_000833025.1	COG2120	G	N-acetylglucosaminyl deacetylase, LmbE family	LmbE			Carbohydrate transport and metabolism;	Myroides_profundi_D25	480520	Bacteroidetes	1	(6:122)|PF02585.18|PIG-L|Family|No_clan|	CE14	Other function
KCMPDHGK_00348	KCMPDHGK_5	0.2_20180426_Bin_MAXBIN_065_sub_1	0	0	0	0	0	0	0.000910819	20852	21631	+	780	CDS	Mycothiol S-conjugate amidase		mca_1	3.5.1.115		WP_094996868_1	CJ263_RS08465	GCF_002269385.1	COG2120	G	N-acetylglucosaminyl deacetylase, LmbE family	LmbE			Carbohydrate transport and metabolism;	Maribacter_cobaltidurans_B1	1178778	Bacteroidetes	1	(27:160)|PF02585.18|PIG-L|Family|No_clan|	CE14	Other function
KCMPDHGK_00504	KCMPDHGK_5	0.2_20180426_Bin_MAXBIN_065_sub_1	0	0	0.000453993	0	0	0.000476886	0.000401549	196559	198490	+	1932	CDS	Glucosamine-6-phosphate deaminase		nagB	3.5.99.6		WP_102996500_1	C1A40_RS14415	GCF_002893765.1	COG2120	G	N-acetylglucosaminyl deacetylase, LmbE family	LmbE			Carbohydrate transport and metabolism;	Tamlana_UJ94	2069432	Bacteroidetes	2	(40:260)|PF01182.21|Glucosamine_iso|Domain|CL0246|predicted_active_site;(372:541)|PF02585.18|PIG-L|Family|No_clan|	CE14	Other function
KCMPDHGK_01507	KCMPDHGK_24	0.2_20180426_Bin_MAXBIN_065_sub_1	0	0	0	0	0	0	0.000241011	3973	6429	-	2457	CDS	Mycothiol S-conjugate amidase		mca_2	3.5.1.115		WP_013188145_1	CA2559_RS11875	GCF_000196315.1	COG2120	G	N-acetylglucosaminyl deacetylase, LmbE family	LmbE			Carbohydrate transport and metabolism;	Croceibacter_atlanticus_HTCC2559	216432	Bacteroidetes	1	(38:167)|PF02585.18|PIG-L|Family|No_clan|	CE14	Other function
LEICIGGO_01099	LEICIGGO_56	0.2_20180319_Bin_12	0.00310833	0.000692336	0	0	0	0	0	19733	21634	-	1902	CDS	Glucosamine-6-phosphate deaminase		nagB	3.5.99.6		WP_068206956_1	Lupro_RS05315	GCF_001543325.1	COG2120	G	N-acetylglucosaminyl deacetylase, LmbE family	LmbE			Carbohydrate transport and metabolism;	Lutibacter_profundi_LP1	1622118	Bacteroidetes	2	(26:253)|PF01182.21|Glucosamine_iso|Domain|CL0246|predicted_active_site;(363:529)|PF02585.18|PIG-L|Family|No_clan|	CE14	Other function
BDOGBCMI_02095	BDOGBCMI_215	0.2_20180508_Bin_5_sub_1	0	0	0	0	0	0.000645933	0.00191492	58	354	+	297	CDS	hypothetical protein					BAN01382_1	YM304_10680	GCA_000348785.1	COG5470	S	Uncharacterized conserved protein, DUF1330 family				Function unknown;	Ilumatobacter_coccineus_YM16-304	1313172	Actinobacteria	1	(3:90)|PF07045.12|DUF1330|Domain|CL0032|	CE17	Other function
ABJNAHKA_01225	ABJNAHKA_131	0.2_20180426_Bin_172_sub_1	0	0	0	0.000847767	0	0	0	2802	3827	-	1026	CDS	hypothetical protein					WP_052724049_1	IMCC26134_RS15460	GCF_000972765.1	COG2755	DI	Lysophospholipase L1 or related esterase. Includes spore coat protein LipC/YcsK	TesA			Cell cycle control, cell division, chromosome partitioning;Lipid transport and metabolism;	Verrucomicrobia_bacterium_IMCC26134	1637999	Verrucomicrobia	1	(52:217)|PF13472.7|Lipase_GDSL_2|Domain|CL0264|	CE17	Other function
AHHFEFLC_01356	AHHFEFLC_163	0.2_20180426_Bin_144_sub	0	0	0	0.000847767	0	0	0	1732	2763	+	1032	CDS	hypothetical protein					WP_046298186_1	IMCC26134_RS08560	GCF_000972765.1	COG5434	G	Polygalacturonase	Pgu1			Carbohydrate transport and metabolism;	Verrucomicrobia_bacterium_IMCC26134	1637999	Verrucomicrobia	1	(53:219)|PF13472.7|Lipase_GDSL_2|Domain|CL0264|	CE17	Other function
EAAALAFA_01522	EAAALAFA_102	0.2_20180511_Bin_168_1	0	0	0	0	0.00102851	0	0	4131	4841	+	711	CDS	hypothetical protein					WP_011162936_1	BD_RS01595	GCF_000196175.1	COG2755	DI	Lysophospholipase L1 or related esterase. Includes spore coat protein LipC/YcsK	TesA			Cell cycle control, cell division, chromosome partitioning;Lipid transport and metabolism;	Bdellovibrio_bacteriovorus_HD100	264462	Other proteobacteria	1	(54:219)|PF13472.7|Lipase_GDSL_2|Domain|CL0264|predicted_active_site	CE3	Other function
GMMKKANN_01271	GMMKKANN_56	0.2_20180524_Bin_MAXBIN_023_1	0	0.00186389	0.00106327	0	0	0.000364168	0.00143325	7378	8778	-	1401	CDS	hypothetical protein																		2	(78:177)|PF01522.22|Polysacc_deac_1|Family|CL0158|;(304:461)|PF09349.11|OHCU_decarbox|Domain|No_clan|predicted_active_site	CE4	Other function
FFIPKEAD_00283	FFIPKEAD_51	0.2_20180319_Bin_205_1	0	0.000627168	0.000453993	0	0	0.00086414	0.000241011	8083	8982	+	900	CDS	hypothetical protein					WP_015188961_1	GLO7428_RS12725	GCF_000317555.1	COG0726	GM	Peptidoglycan/xylan/chitin deacetylase, PgdA/NodB/CDA1 family	CDA1			Carbohydrate transport and metabolism;Cell wall/membrane/envelope biogenesis;	Gloeocapsa_PCC_7428	1173026	Cyanobacteria	1	(74:163)|PF01522.22|Polysacc_deac_1|Family|CL0158|	CE4	Other function
KJKDJBDH_00334	KJKDJBDH_60	0.2_20180319_Bin_80	0	0	0	0	0.000510491	0.00054623	0.000763074	4187	5185	+	999	CDS	hypothetical protein					WP_099340958_1	CR143_RS06205	GCF_002688585.1	COG0726	GM	Peptidoglycan/xylan/chitin deacetylase, PgdA/NodB/CDA1 family	CDA1			Carbohydrate transport and metabolism;Cell wall/membrane/envelope biogenesis;	Candidatus_Fonsibacter_ubiquis	1925548	Alphaproteobacteria	1	(74:189)|PF01522.22|Polysacc_deac_1|Family|CL0158|predicted_active_site	CE4	Other function
AHHFEFLC_02042	AHHFEFLC_241	0.2_20180426_Bin_144_sub	0	0	0.00151726	0.0256543	0	0	0	228	1208	+	981	CDS	hypothetical protein					AEI52006_1	Runsl_5721	GCA_000218895.1	COG0726	GM	Peptidoglycan/xylan/chitin deacetylase, PgdA/NodB/CDA1 family	CDA1			Carbohydrate transport and metabolism;Cell wall/membrane/envelope biogenesis;	Runella_slithyformis_DSM_19594	761193	Bacteroidetes	1	(73:178)|PF03629.19|SASA|Domain|CL0264|	CE6	Other function
HGEKPBFN_01861	HGEKPBFN_80	0.2_20180405_Bin_179_sub_1	0	0	0	0	0.000510491	0	0	3556	7131	+	3576	CDS	hypothetical protein																		1	(788:1037)|PF03629.19|SASA|Domain|CL0264|	CE6	Other function
KCMPDHGK_00381	KCMPDHGK_5	0.2_20180426_Bin_MAXBIN_065_sub_1	0	0.00108873	0.0037155	0	0	0.000794795	0.00129904	55212	57287	-	2076	CDS	hypothetical protein					AEI52006_1	Runsl_5721	GCA_000218895.1	COG0726	GM	Peptidoglycan/xylan/chitin deacetylase, PgdA/NodB/CDA1 family	CDA1			Carbohydrate transport and metabolism;Cell wall/membrane/envelope biogenesis;	Runella_slithyformis_DSM_19594	761193	Bacteroidetes	2	(111:213)|PF03629.19|SASA|Domain|CL0264|;(482:583)|PF03629.19|SASA|Domain|CL0264|	CE6|CE6	Other function
COFIBEBP_01546	COFIBEBP_81	0.2_20180417_Bin_132_1	0	0	0	0	0.00214484	0.000682077	0.000536138	13712	15880	-	2169	CDS	Prolyl endopeptidase	Q06903		3.4.21.26		WP_105215495_1	C5O00_RS05015	GCF_002966125.1	COG1505	E	Prolyl endopeptidase PreP, S9A serine peptidase family	PreP			Amino acid transport and metabolism;	Aureitalea_RR4-38	2094025	Bacteroidetes	2	(33:436)|PF02897.16|Peptidase_S9_N|Domain|CL0186|;(493:708)|PF00326.22|Peptidase_S9|Domain|CL0028|predicted_active_site	CE7	Other function
MCPEHCIA_00482	MCPEHCIA_50	0.2_20180515_Bin_165_1	0	0	0	0	0	0.00095375	0.00048204	3397	5394	+	1998	CDS	Dipeptidyl-peptidase 5	B2RIT0	dpp5_1	3.4.14.-	COG1506	WP_015894457_1	GAU_RS13595	GCF_000010305.1	COG1506	E	Dipeptidyl aminopeptidase/acylaminoacyl peptidase	DAP2			Amino acid transport and metabolism;	Gemmatimonas_aurantiaca_T-27	379066	Other bacteria	3	(85:108)|PF07676.13|PD40|Repeat|CL0186|;(186:276)|PF00930.22|DPPIV_N|Family|CL0186|;(458:662)|PF00326.22|Peptidase_S9|Domain|CL0028|predicted_active_site	CE7	Other function
PPHAFIKJ_00592	PPHAFIKJ_23	0.2_20180426_Bin_13	0	0	0	0	0	0.000794795	0.00140563	58	2175	+	2118	CDS	Dipeptidyl aminopeptidase BI	O07834	dapb1	3.4.14.-		WP_014202128_1	OWEHO_RS08830	GCF_000236705.1	COG1770	E	Protease II	PtrB			Amino acid transport and metabolism;	Owenweeksia_hongkongensis_DSM_17368	926562	Bacteroidetes	2	(32:426)|PF02897.16|Peptidase_S9_N|Domain|CL0186|;(485:703)|PF00326.22|Peptidase_S9|Domain|CL0028|predicted_active_site	CE7	Other function
BDOGBCMI_01670	BDOGBCMI_178	0.2_20180508_Bin_5_sub_1	0	0	0	0	0	0.00031791	0	940	3180	+	2241	CDS	Dipeptidyl-peptidase 5	B2RIT0	dpp5	3.4.14.-	COG1506	WP_082633271_1	AT746_RS13100	GCF_001466725.1	COG1506	E	Dipeptidyl aminopeptidase/acylaminoacyl peptidase	DAP2			Amino acid transport and metabolism;	Lacimicrobium_alkaliphilum_YelD216	1526571	Gammaproteobacteria	2	(200:286)|PF00930.22|DPPIV_N|Family|CL0186|;(474:680)|PF00326.22|Peptidase_S9|Domain|CL0028|predicted_active_site	CE7	Other function
DEKCABCA_00564	DEKCABCA_5	0.2_20180522_Bin_36_1	0	0	0	0	0	0.00031791	0	64929	67100	-	2172	CDS	Prolyl endopeptidase	Q06903		3.4.21.26		WP_011233408_1	IL_RS00735	GCF_000008465.1	COG1505	E	Prolyl endopeptidase PreP, S9A serine peptidase family	PreP			Amino acid transport and metabolism;	Idiomarina_loihiensis_L2TR	283942	Gammaproteobacteria	2	(49:447)|PF02897.16|Peptidase_S9_N|Domain|CL0186|;(504:719)|PF00326.22|Peptidase_S9|Domain|CL0028|predicted_active_site	CE7	Other function
MPAIONCC_00018	MPAIONCC_2	0.2_20180529_Bin_145	0	0	0	0	0	0	0.000241011	4038	5501	+	1464	CDS	D-hydantoinase/dihydropyrimidinase	Q9I676	dht	3.5.2.2	COG0044	WP_089419064_1	SULPSESMR1_RS00480	GCF_002222635.1	COG0044	F	Dihydroorotase or related cyclic amidohydrolase	AllB	Pyrimidine biosynthesis		Nucleotide transport and metabolism;	Sulfitobacter_pseudonitzschiae_SMR1	1402135	Alphaproteobacteria	1	(48:418)|PF01979.21|Amidohydro_1|Domain|CL0034|predicted_active_site	CE9	Other function
LHDLHPDA_01007	LHDLHPDA_12	0.2_20180522_Bin_MAXBIN_086_sub_1	0	0	0	0	0.000613363	0	0	40977	42107	+	1131	CDS	hypothetical protein					WP_005615884_1	K529_RS16940	GCF_000376545.2	COG2951	M	Membrane-bound lytic murein transglycosylase B	MltB			Cell wall/membrane/envelope biogenesis;	Epibacterium_mobile_F1926	1265309	Alphaproteobacteria	3	(46:255)|PF13406.7|SLT_2|Domain|CL0037|predicted_active_site;(266:301)|PF13406.7|SLT_2|Domain|CL0037|;(322:370)|PF01471.19|PG_binding_1|Domain|CL0244|	GH103	Glycoside Hydrolases
JMNEFDBE_02474	JMNEFDBE_124	0.2_20180529_Bin_98	0	0	0	0	0	0	0.000267706	34498	35520	+	1023	CDS	Inositol 2-dehydrogenase/D-chiro-inositol 3-dehydrogenase		iolG_3	1.1.1.369		WP_079558656_1	CDL62_RS08695	GCF_002201795.1	COG0673	R	Predicted dehydrogenase	MviM			General function prediction only;	Alkalitalea_saponilacus_SCBZ-SP2	889453	Bacteroidetes	2	(7:121)|PF01408.23|GFO_IDH_MocA|Family|CL0063|;(137:339)|PF02894.18|GFO_IDH_MocA_C|Domain|CL0139|	GH109	Glycoside Hydrolases
NOGFPGPD_01101	NOGFPGPD_189	0.2_20180319_Bin_MAXBIN_124	0.000888105	0	0	0	0	0	0	1782	2786	+	1005	CDS	scyllo-inositol 2-dehydrogenase (NAD(+))	P40332	iolX	1.1.1.370	COG0673														2	(8:124)|PF01408.23|GFO_IDH_MocA|Family|CL0063|;(161:322)|PF02894.18|GFO_IDH_MocA_C|Domain|CL0139|	GH109	Glycoside Hydrolases
GMMKKANN_00416	GMMKKANN_18	0.2_20180524_Bin_MAXBIN_023_1	0	0.00178107	0	0	0	0	0.00048204	24800	25954	+	1155	CDS	Inositol 2-dehydrogenase/D-chiro-inositol 3-dehydrogenase		iolG_2	1.1.1.369															2	(5:133)|PF01408.23|GFO_IDH_MocA|Family|CL0063|;(145:373)|PF02894.18|GFO_IDH_MocA_C|Domain|CL0139|	GH109	Glycoside Hydrolases
GMMKKANN_01908	GMMKKANN_96	0.2_20180524_Bin_MAXBIN_023_1	0	0	0	0	0	0	0.000361525	18121	19107	+	987	CDS	dTDP-3,4-didehydro-2,6-dideoxy-alpha-D-glucose 3-reductase	B3TMR8		1.1.1.384															1	(8:123)|PF01408.23|GFO_IDH_MocA|Family|CL0063|	GH109	Glycoside Hydrolases
KCMPDHGK_00366	KCMPDHGK_5	0.2_20180426_Bin_MAXBIN_065_sub_1	0	0.000461567	0.00627586	0.000888554	0	0.00031791	0.00147365	38628	40022	+	1395	CDS	Glycosyl hydrolase family 109 protein 1	Q5LGZ0		3.2.1.-		WP_013995449_1	ZOBGAL_RS19430	GCF_000973105.1	COG0673	R	Predicted dehydrogenase	MviM			General function prediction only;	Zobellia_galactanivorans_DsiJT	63186	Bacteroidetes	1	(53:182)|PF01408.23|GFO_IDH_MocA|Family|CL0063|	GH109	Glycoside Hydrolases
KCMPDHGK_01057	KCMPDHGK_15	0.2_20180426_Bin_MAXBIN_065_sub_1	0	0.000692336	0.00538197	0	0	0	0.00195586	55718	57055	-	1338	CDS	Inositol 2-dehydrogenase/D-chiro-inositol 3-dehydrogenase		iolG_1	1.1.1.369		WP_094995807_1	CJ263_RS02450	GCF_002269385.1	COG0673	R	Predicted dehydrogenase	MviM			General function prediction only;	Maribacter_cobaltidurans_B1	1178778	Bacteroidetes	2	(49:174)|PF01408.23|GFO_IDH_MocA|Family|CL0063|;(196:341)|PF02894.18|GFO_IDH_MocA_C|Domain|CL0139|	GH109	Glycoside Hydrolases
KCMPDHGK_01162	KCMPDHGK_17	0.2_20180426_Bin_MAXBIN_065_sub_1	0	0.000923134	0.00762014	0	0	0.000794795	0.00241115	1326	2666	-	1341	CDS	Inositol 2-dehydrogenase/D-chiro-inositol 3-dehydrogenase		iolG_2	1.1.1.369		WP_093976996_1	AREALGSMS7_RS01665	GCF_002234495.1	COG0673	R	Predicted dehydrogenase	MviM			General function prediction only;	Arenibacter_algicola_SMS7	616991	Bacteroidetes	2	(34:153)|PF01408.23|GFO_IDH_MocA|Family|CL0063|;(183:250)|PF19051.1|GFO_IDH_MocA_C2|Domain|CL0139|	GH109	Glycoside Hydrolases
KCMPDHGK_01168	KCMPDHGK_17	0.2_20180426_Bin_MAXBIN_065_sub_1	0	0	0.00295685	0	0	0	0.000508716	8545	9999	-	1455	CDS	Inositol 2-dehydrogenase/D-chiro-inositol 3-dehydrogenase		iolG_3	1.1.1.369		WP_094998687_1	CJ263_RS18870	GCF_002269385.1	COG0673	R	Predicted dehydrogenase	MviM			General function prediction only;	Maribacter_cobaltidurans_B1	1178778	Bacteroidetes	2	(51:168)|PF01408.23|GFO_IDH_MocA|Family|CL0063|;(209:265)|PF19051.1|GFO_IDH_MocA_C2|Domain|CL0139|	GH109	Glycoside Hydrolases
KCMPDHGK_01237	KCMPDHGK_18	0.2_20180426_Bin_MAXBIN_065_sub_1	0	0.000461567	0	0	0	0	0.00133851	53346	54485	-	1140	CDS	hypothetical protein					WP_105215360_1	C5O00_RS04600	GCF_002966125.1	COG0673	R	Predicted dehydrogenase	MviM			General function prediction only;	Aureitalea_RR4-38	2094025	Bacteroidetes	2	(5:136)|PF01408.23|GFO_IDH_MocA|Family|CL0063|;(148:371)|PF02894.18|GFO_IDH_MocA_C|Domain|CL0139|	GH109	Glycoside Hydrolases
KCMPDHGK_01528	KCMPDHGK_24	0.2_20180426_Bin_MAXBIN_065_sub_1	0	0	0.00151726	0	0	0	0	31438	32769	-	1332	CDS	Inositol 2-dehydrogenase/D-chiro-inositol 3-dehydrogenase		iolG_5	1.1.1.369		WP_013994882_1	ZOBGAL_RS16705	GCF_000973105.1	COG0673	R	Predicted dehydrogenase	MviM			General function prediction only;	Zobellia_galactanivorans_DsiJT	63186	Bacteroidetes	2	(41:164)|PF01408.23|GFO_IDH_MocA|Family|CL0063|;(223:334)|PF02894.18|GFO_IDH_MocA_C|Domain|CL0139|	GH109	Glycoside Hydrolases
KCMPDHGK_01777	KCMPDHGK_29	0.2_20180426_Bin_MAXBIN_065_sub_1	0	0.00341416	0.0131725	0.0017179	0	0.00168206	0.0021967	51140	52594	-	1455	CDS	Inositol 2-dehydrogenase/D-chiro-inositol 3-dehydrogenase		iolG_9	1.1.1.369		WP_094998687_1	CJ263_RS18870	GCF_002269385.1	COG0673	R	Predicted dehydrogenase	MviM			General function prediction only;	Maribacter_cobaltidurans_B1	1178778	Bacteroidetes	2	(43:162)|PF01408.23|GFO_IDH_MocA|Family|CL0063|;(208:259)|PF19051.1|GFO_IDH_MocA_C2|Domain|CL0139|	GH109	Glycoside Hydrolases
EAAALAFA_01070	EAAALAFA_61	0.2_20180511_Bin_168_1	0	0	0	0	0.000340327	0	0	7686	9089	-	1404	CDS	Inositol 2-dehydrogenase/D-chiro-inositol 3-dehydrogenase		iolG_5	1.1.1.369		WP_110172868_1	LuPra_RS22695	GCF_001618865.1	COG0673	R	Predicted dehydrogenase	MviM			General function prediction only;	Luteitalea_pratensis_DSM_100886_HEG_-6_39	1855912	Acidobacteria			GH109	Glycoside Hydrolases
EAAALAFA_01556	EAAALAFA_106	0.2_20180511_Bin_168_1	0	0	0	0	0.00296265	0	0	9464	10798	-	1335	CDS	Inositol 2-dehydrogenase/D-chiro-inositol 3-dehydrogenase		iolG_8	1.1.1.369		NP_864664_1	RB1939	GCF_000196115.1	COG0673	R	Predicted dehydrogenase	MviM			General function prediction only;	Rhodopirellula_baltica_SH_1	243090	Planctomycetes	1	(39:181)|PF01408.23|GFO_IDH_MocA|Family|CL0063|	GH109	Glycoside Hydrolases
LEICIGGO_01446	LEICIGGO_97	0.2_20180319_Bin_12	0.00633873	0.00217747	0	0	0	0.00164594	0.00199484	6659	7849	+	1191	CDS	Glucose-6-phosphate 3-dehydrogenase	O07564	ntdC	1.1.1.361	COG0673	WP_015480800_1	MED152_RS05145	GCF_000152945.2	COG0673	R	Predicted dehydrogenase	MviM			General function prediction only;	Polaribacter_MED152	313598	Bacteroidetes	2	(23:154)|PF01408.23|GFO_IDH_MocA|Family|CL0063|;(167:394)|PF02894.18|GFO_IDH_MocA_C|Domain|CL0139|	GH109	Glycoside Hydrolases
AHHFEFLC_00694	AHHFEFLC_88	0.2_20180426_Bin_144_sub	0	0	0	0.00141296	0	0	0	27568	28902	+	1335	CDS	Inositol 2-dehydrogenase/D-chiro-inositol 3-dehydrogenase		iolG_1	1.1.1.369		WP_012376317_1	OTER_RS17735	GCF_000019965.1	COG0673	R	Predicted dehydrogenase	MviM			General function prediction only;	Opitutus_terrae_PB90-1	452637	Verrucomicrobia	2	(44:160)|PF01408.23|GFO_IDH_MocA|Family|CL0063|;(198:292)|PF19051.1|GFO_IDH_MocA_C2|Domain|CL0139|	GH109	Glycoside Hydrolases
AHHFEFLC_01950	AHHFEFLC_229	0.2_20180426_Bin_144_sub	0	0	0	0.0157699	0	0	0	1340	2710	-	1371	CDS	hypothetical protein					WP_013044665_1	CAKA_RS14590	GCF_000025905.1	COG0673	R	Predicted dehydrogenase	MviM			General function prediction only;	Coraliomargarita_akajimensis_DSM_45221	583355	Verrucomicrobia	2	(36:151)|PF01408.23|GFO_IDH_MocA|Family|CL0063|;(166:256)|PF19051.1|GFO_IDH_MocA_C2|Domain|CL0139|	GH109	Glycoside Hydrolases
AHHFEFLC_01959	AHHFEFLC_229	0.2_20180426_Bin_144_sub	0	0	0	0.00266563	0	0	0	10839	12218	+	1380	CDS	Inositol 2-dehydrogenase/D-chiro-inositol 3-dehydrogenase		iolG_3	1.1.1.369		WP_013044653_1	CAKA_RS14530	GCF_000025905.1	COG0673	R	Predicted dehydrogenase	MviM			General function prediction only;	Coraliomargarita_akajimensis_DSM_45221	583355	Verrucomicrobia	2	(43:167)|PF01408.23|GFO_IDH_MocA|Family|CL0063|;(242:449)|PF02894.18|GFO_IDH_MocA_C|Domain|CL0139|	GH109	Glycoside Hydrolases
PPHAFIKJ_00888	PPHAFIKJ_42	0.2_20180426_Bin_13	0	0	0	0	0	0	0.000241011	4598	6436	+	1839	CDS	Beta/alpha-amylase	P21543			COG0366	WP_013551294_1	CELAL_RS12600	GCF_000186265.1	COG0366	G	Glycosidase/amylase (phosphorylase)	AmyA		29684280	Carbohydrate transport and metabolism;	Cellulophaga_algicola_DSM_14237	688270	Bacteroidetes	3	(23:97)|PF09087.12|Cyc-maltodext_N|Domain|CL0159|;(160:476)|PF00128.25|Alpha-amylase|Domain|CL0058|predicted_active_site;(534:609)|PF10438.10|Cyc-maltodext_C|Domain|CL0369|	GH13	Glycoside Hydrolases
KCMPDHGK_01562	KCMPDHGK_25	0.2_20180426_Bin_MAXBIN_065_sub_1	0	0	0.00204889	0	0	0	0.000402103	18293	19693	-	1401	CDS	Alpha-amylase 2	P14898	amyB	3.2.1.1		WP_118500739_1	D1816_RS00135	GCF_003443715.1	COG0296	G	1,4-alpha-glucan branching enzyme	GlgB		25871919	Carbohydrate transport and metabolism;	Aquimarina_AD10	1714849	Bacteroidetes	1	(68:347)|PF00128.25|Alpha-amylase|Domain|CL0058|predicted_active_site	GH13	Glycoside Hydrolases
PPHAFIKJ_00406	PPHAFIKJ_12	0.2_20180426_Bin_13	0	0	0	0	0	0.00122543	0.00175383	3402	6167	+	2766	CDS	1,4-alpha-glucan branching enzyme GlgB		glgB	2.4.1.18		WP_081768582_1	HSW_RS08715	GCF_000576555.1	COG0296	G	1,4-alpha-glucan branching enzyme	GlgB		25871919	Carbohydrate transport and metabolism;	Hymenobacter_swuensis_DY53	1227739	Bacteroidetes	1	(397:513)|PF00128.25|Alpha-amylase|Domain|CL0058|	GH13_10	Glycoside Hydrolases
NOGFPGPD_00414	NOGFPGPD_68	0.2_20180319_Bin_MAXBIN_124	0.00133212	0	0	0	0	0	0	7215	9230	+	2016	CDS	Glycogen operon protein GlgX	P9WQ25	glgX	3.2.1.-	COG1523														2	(2:81)|PF02922.19|CBM_48|Domain|CL0369|;(155:270)|PF00128.25|Alpha-amylase|Domain|CL0058|	GH13_11|CBM48	Glycoside Hydrolases
AHHFEFLC_02189	AHHFEFLC_255	0.2_20180426_Bin_144_sub	0	0	0	0.0154181	0	0	0	1692	4130	+	2439	CDS	Glycogen debranching enzyme		glgX	3.2.1.196		WP_013043359_1	CAKA_RS08010	GCF_000025905.1	COG1523	G	Pullulanase/glycogen debranching enzyme	PulA			Carbohydrate transport and metabolism;	Coraliomargarita_akajimensis_DSM_45221	583355	Verrucomicrobia	2	(220:307)|PF02922.19|CBM_48|Domain|CL0369|;(378:461)|PF00128.25|Alpha-amylase|Domain|CL0058|	GH13_14	Glycoside Hydrolases
GMMKKANN_00424	GMMKKANN_18	0.2_20180524_Bin_MAXBIN_023_1	0	0	0.000453993	0	0	0	0.000241011	32757	34307	-	1551	CDS	Oligo-1,6-glucosidase	P29094	malL	3.2.1.10	COG0366														1	(29:386)|PF00128.25|Alpha-amylase|Domain|CL0058|predicted_active_site	GH13_23	Glycoside Hydrolases
ABJNAHKA_00553	ABJNAHKA_62	0.2_20180426_Bin_172_sub_1	0	0	0	0.00118474	0	0	0	12181	14151	-	1971	CDS	Alpha-1,4-glucan:maltose-1-phosphate maltosyltransferase 1	Q9L1K2	glgE1	2.4.99.16	COG0366	WP_013033435_1	NHAL_RS12140	GCF_000024725.1	COG0366	G	Glycosidase/amylase (phosphorylase)	AmyA		29684280	Carbohydrate transport and metabolism;	Nitrosococcus_halophilus_Nc_4	472759	Gammaproteobacteria	2	(11:195)|PF11896.9|DUF3416|Family|CL0159|;(225:362)|PF00128.25|Alpha-amylase|Domain|CL0058|	GH13_3	Glycoside Hydrolases
AHHFEFLC_00039	AHHFEFLC_5	0.2_20180426_Bin_144_sub	0	0	0	0.0177654	0	0	0	123	2093	-	1971	CDS	Alpha-1,4-glucan:maltose-1-phosphate maltosyltransferase 2	Q9KY04	glgE2	2.4.99.16	COG0366	WP_013033435_1	NHAL_RS12140	GCF_000024725.1	COG0366	G	Glycosidase/amylase (phosphorylase)	AmyA		29684280	Carbohydrate transport and metabolism;	Nitrosococcus_halophilus_Nc_4	472759	Gammaproteobacteria	1	(11:195)|PF11896.9|DUF3416|Family|CL0159|	GH13_3	Glycoside Hydrolases
AHHFEFLC_00392	AHHFEFLC_51	0.2_20180426_Bin_144_sub	0	0.000461567	0.0013291	0.0537536	0.000613363	0	0	4290	6500	+	2211	CDS	1,4-alpha-glucan branching enzyme GlgB	P16954	glgB	2.4.1.18	COG0296	WP_013042678_1	CAKA_RS04535	GCF_000025905.1	COG0296	G	1,4-alpha-glucan branching enzyme	GlgB		25871919	Carbohydrate transport and metabolism;	Coraliomargarita_akajimensis_DSM_45221	583355	Verrucomicrobia	3	(128:211)|PF02922.19|CBM_48|Domain|CL0369|;(282:352)|PF00128.25|Alpha-amylase|Domain|CL0058|;(636:733)|PF02806.19|Alpha-amylase_C|Domain|CL0369|	GH13_9|CBM48	Glycoside Hydrolases
GEOAILHO_02604	GEOAILHO_40	0.2_20180502_Bin_MAXBIN_123_sub_1	0	0	0	0	0.000458783	0	0	42066	43574	+	1509	CDS	hypothetical protein					WP_085757359_1	BST96_RS03485	GCF_002117105.1	COG2010	C	Cytochrome c, mono- and diheme variants	CccA			Energy production and conversion;	Oceanicoccus_sagamiensis_NBRC_107125	716816	Gammaproteobacteria	1	(218:347)|PF13229.7|Beta_helix|Family|CL0268|	GH136	Glycoside Hydrolases
COFIBEBP_01271	COFIBEBP_59	0.2_20180417_Bin_132_1	0	0	0	0	0.0232784	0.00713287	0.0104319	4710	8174	+	3465	CDS	hypothetical protein																				GH149	Glycoside Hydrolases
BFAJOLPN_00489	BFAJOLPN_53	0.2_20180502_Bin_193_1	0	0	0	0	0.00976183	0	0	7666	11136	+	3471	CDS	hypothetical protein																				GH149	Glycoside Hydrolases
EDPBKJHJ_00004	EDPBKJHJ_1	0.2_20180319_Bin_169_sub_1_1	0	0	0.00219824	0.00113035	0.000850818	0.000728314	0.000535411	3235	6705	-	3471	CDS	hypothetical protein																				GH149	Glycoside Hydrolases
OMANLBFN_00435	OMANLBFN_11	0.2_20180319_Bin_3	0	0	0	0	0	0	0.00242436	71030	74476	-	3447	CDS	hypothetical protein																				GH149	Glycoside Hydrolases
PAKBEBFO_00677	PAKBEBFO_94	0.2_20180319_Bin_143_sub_1	0	0	0	0	0	0.00357368	0.00934804	5	3451	+	3447	CDS	hypothetical protein																				GH149	Glycoside Hydrolases
BDOGBCMI_00987	BDOGBCMI_105	0.2_20180508_Bin_5_sub_1	0	0	0	0	0.00456266	0.00650997	0.00491427	626	4078	-	3453	CDS	hypothetical protein																				GH149	Glycoside Hydrolases
LEICIGGO_00782	LEICIGGO_37	0.2_20180319_Bin_12	0	0	0	0	0	0	0.00310641	7461	10910	-	3450	CDS	hypothetical protein																				GH149	Glycoside Hydrolases
AKNPEMGC_01908	AKNPEMGC_56	0.2_20180515_Bin_MAXBIN_100_1	0	0	0	0	0.018165	0.00095375	0	34867	38388	-	3522	CDS	hypothetical protein																				GH149	Glycoside Hydrolases
GMPADILB_00560	GMPADILB_25	0.2_20180508_Bin_189_1	0	0	0	0	0.00314034	0.00138439	0	2121	5585	+	3465	CDS	hypothetical protein																				GH149	Glycoside Hydrolases
KALBICIE_01213	KALBICIE_58	0.2_20180522_Bin_207_1	0	0	0	0	0.0119205	0.00666899	0.00811509	25	2826	+	2802	CDS	hypothetical protein																				GH149	Glycoside Hydrolases
COFIBEBP_01273	COFIBEBP_59	0.2_20180417_Bin_132_1	0	0	0	0	0.00119868	0	0	9445	10455	+	1011	CDS	hypothetical protein					WP_053238032_1	DB32_RS40600	GCF_000737325.1	COG3250	G	Beta-galactosidase/beta-glucuronidase	LacZ		19291314	Carbohydrate transport and metabolism;	Sandaracinus_amylolyticus_DSM_53668	927083	Deltaproteobacteria	1	(27:231)|PF02836.18|Glyco_hydro_2_C|Domain|CL0058|predicted_active_site	GH158	Glycoside Hydrolases
KALBICIE_01341	KALBICIE_64	0.2_20180522_Bin_207_1	0	0	0	0	0	0	0.000241011	45289	46158	+	870	CDS	hypothetical protein					WP_081421571_1	L21SP5_RS16530	GCF_001443605.1	COG2273	G	Beta-glucanase, GH16 family	BglS			Carbohydrate transport and metabolism;	Salinivirga_cyanobacteriivorans_L21-Spi-D4	1307839	Bacteroidetes	1	(79:283)|PF00722.22|Glyco_hydro_16|Domain|CL0004|	GH16	Glycoside Hydrolases
COFIBEBP_01618	COFIBEBP_94	0.2_20180417_Bin_132_1	0	0	0.000985627	0.0044904	0.0253952	0.00589451	0.00847793	2374	4008	+	1635	CDS	hypothetical protein					WP_012024500_1	FJOH_RS12645	GCF_000016645.1	COG2273	G	Beta-glucanase, GH16 family	BglS			Carbohydrate transport and metabolism;	Flavobacterium_johnsoniae_UW101_ATCC_17061	376686	Bacteroidetes	1	(352:541)|PF00722.22|Glyco_hydro_16|Domain|CL0004|	GH16_3	Glycoside Hydrolases
BFAJOLPN_01074	BFAJOLPN_121	0.2_20180502_Bin_193_1	0	0	0	0	0.0335619	0	0	13140	16538	-	3399	CDS	hypothetical protein					ARU40093_1	CCB80_02645	GCA_002162075.1	COG2273	G	Beta-glucanase, GH16 family	BglS			Carbohydrate transport and metabolism;	Armatimonadetes_bacterium_Uphvl-Ar1	2004467	Other bacteria	1	(80:250)|PF00722.22|Glyco_hydro_16|Domain|CL0004|	GH16_3	Glycoside Hydrolases
BPPDKNHO_01150	BPPDKNHO_38	0.2_20180515_Bin_MAXBIN_178_sub_1	0	0	0	0	0.000919407	0.00338437	0.00148613	36921	39926	+	3006	CDS	hypothetical protein					WP_024330427_1	M5M_RS18030	GCF_000305785.2	COG2273	G	Beta-glucanase, GH16 family	BglS			Carbohydrate transport and metabolism;	Simiduia_agarivorans_SA1_DSM_21679_SA1_DSM_21679	1117647	Gammaproteobacteria	2	(116:272)|PF00722.22|Glyco_hydro_16|Domain|CL0004|;(698:807)|PF18559.2|Exop_C|Domain|CL0202|	GH16_3	Glycoside Hydrolases
BALGIMKK_00640	BALGIMKK_6	0.2_20180508_Bin_MAXBIN_099_sub_1	0	0	0	0.00118474	0	0	0	29278	30090	-	813	CDS	Beta-glucanase	P45798	bglA_2	3.2.1.73		WP_117178829_1	CJ739_RS08065	GCF_003425985.1	COG2273	G	Beta-glucanase, GH16 family	BglS			Carbohydrate transport and metabolism;	Mariniflexile_TRM1-10	2027857	Bacteroidetes	1	(71:267)|PF00722.22|Glyco_hydro_16|Domain|CL0004|	GH16_3	Glycoside Hydrolases
PPHAFIKJ_00765	PPHAFIKJ_33	0.2_20180426_Bin_13	0	0	0	0	0	0	0.000535411	37986	38855	-	870	CDS	hypothetical protein					WP_081421571_1	L21SP5_RS16530	GCF_001443605.1	COG2273	G	Beta-glucanase, GH16 family	BglS			Carbohydrate transport and metabolism;	Salinivirga_cyanobacteriivorans_L21-Spi-D4	1307839	Bacteroidetes	1	(85:283)|PF00722.22|Glyco_hydro_16|Domain|CL0004|	GH16_3	Glycoside Hydrolases
PPHAFIKJ_01259	PPHAFIKJ_70	0.2_20180426_Bin_13	0	0	0.000985627	0	0.000340327	0.00111273	0.00428631	14130	15290	+	1161	CDS	hypothetical protein					WP_085411896_1	A6C57_RS09525	GCF_002108455.1	COG2273	G	Beta-glucanase, GH16 family	BglS			Carbohydrate transport and metabolism;	Fibrella_ES10-3-2-2	1834519	Bacteroidetes	2	(42:113)|PF03160.15|Calx-beta|Domain|CL0159|;(188:383)|PF00722.22|Glyco_hydro_16|Domain|CL0004|	GH16_3	Glycoside Hydrolases
HDHLOGJD_00721	HDHLOGJD_81	0.2_20180529_Bin_26_sub_1	0	0	0	0	0	0	0.000267706	3643	5295	-	1653	CDS	hypothetical protein					WP_015482037_1	MED152_RS11385	GCF_000152945.2	COG2273	G	Beta-glucanase, GH16 family	BglS			Carbohydrate transport and metabolism;	Polaribacter_MED152	313598	Bacteroidetes	2	(263:459)|PF00722.22|Glyco_hydro_16|Domain|CL0004|;(478:548)|PF18962.1|Por_Secre_tail|Domain|CL0159|	GH16_3	Glycoside Hydrolases
OMANLBFN_00370	OMANLBFN_11	0.2_20180319_Bin_3	0	0	0	0	0	0.000748546	0.000643114	9773	11083	-	1311	CDS	hypothetical protein					WP_010047041_1	C1280_RS19970	GCF_003149495.1	COG2273	G	Beta-glucanase, GH16 family	BglS			Carbohydrate transport and metabolism;	Gemmata_obscuriglobus_DSM_5831	114	Planctomycetes	1	(243:396)|PF00722.22|Glyco_hydro_16|Domain|CL0004|	GH16_3	Glycoside Hydrolases
NMPNAKOG_00299	NMPNAKOG_55	0.2_20180515_Bin_80_sub_1	0	0	0	0	0.00299695	0.00784807	0.00348201	62	2755	+	2694	CDS	hypothetical protein					WP_068544275_1	LT090_RS14485	GCF_001831495.1	COG2273	G	Beta-glucanase, GH16 family	BglS			Carbohydrate transport and metabolism;	Thalassotalea_crassostreae_LPB0090	1763536	Gammaproteobacteria	1	(22:74)|PF00722.22|Glyco_hydro_16|Domain|CL0004|	GH16_3	Glycoside Hydrolases
HJKPNHGC_01125	HJKPNHGC_25	0.2_20180508_Bin_MAXBIN_062_1	0	0	0	0	0	0.00031791	0.000508716	1813	2634	-	822	CDS	Beta-glucanase	P45798	bglA_1	3.2.1.73		WP_082591086_1	SB49_RS07630	GCF_001430825.1	COG2273	G	Beta-glucanase, GH16 family	BglS			Carbohydrate transport and metabolism;	Sediminicola_YIK13	1453352	Bacteroidetes	1	(76:268)|PF00722.22|Glyco_hydro_16|Domain|CL0004|	GH16_3	Glycoside Hydrolases
FMJJNCJK_01527	FMJJNCJK_22	0.2_20180529_Bin_110_sub	0	0	0	0	0.0024927	0.020793	0.0217617	5771	9406	-	3636	CDS	hypothetical protein					WP_024330427_1	M5M_RS18030	GCF_000305785.2	COG2273	G	Beta-glucanase, GH16 family	BglS			Carbohydrate transport and metabolism;	Simiduia_agarivorans_SA1_DSM_21679_SA1_DSM_21679	1117647	Gammaproteobacteria	1	(86:238)|PF00722.22|Glyco_hydro_16|Domain|CL0004|	GH16_3	Glycoside Hydrolases
AKNPEMGC_00016	AKNPEMGC_1	0.2_20180515_Bin_MAXBIN_100_1	0	0	0	0	0.0129156	0.00149998	0.000642559	13789	15756	-	1968	CDS	hypothetical protein					WP_119757683_1	D4L85_RS29295	GCF_003589925.1	COG2273	G	Beta-glucanase, GH16 family	BglS			Carbohydrate transport and metabolism;	Chryseolinea_KIS68-18	2321403	Bacteroidetes	4	(48:117)|PF16403.6|DUF5011|Domain|CL0159|;(125:194)|PF16403.6|DUF5011|Domain|CL0159|;(258:372)|PF18559.2|Exop_C|Domain|CL0202|;(448:649)|PF00722.22|Glyco_hydro_16|Domain|CL0004|	GH16_3	Glycoside Hydrolases
[truncated: 15,385 more rows]

## Sheet: Sheet3
Gene ID	Contig	MAG ID	%BacNWS 2018_04_17_PA3	%BacNWS 2018_05_08_PA3	%BacNWS 2018_05_24_PA3	%BacNWS 2018_04_17_PA10	%BacNWS 2018_05_08_PA10	%BacNWS 2018_05_24_PA10	Start	Stop	Directon	Length_bp	Ftype	Product	UniProtKB	Gene	EC_number	COG	COG_2020 Protein ID	COG_2020 Gene ID(GenBank or ad hoc)	COG_2020 NCBI Assembly ID	COG_2020 COG ID	COG_2020 Functional category description	COG_2020 COG name	COG_2020 Gene associated with the COG (optional)	COG_2020 Functional pathway associated with the COG (optional)	COG_2020 PubMed ID, associated with the COG (multiple entries are semicolon-separated; optional)	COG_2020 Functional category description	COG_2020 Organism (genome) name	COG_2020 NCBI Tax ID of the assembly	COG_2020 Taxonomic category used in COGs	Pfam-modle-num	Pfam-hmm	Annotation
[truncated: 933 more rows]

[truncated: 2 more sheets: Sheet4, Sheet5]
