# Supplementary material for: Particle-attached bacteria act as gatekeepers in the decomposition of complex phytoplankton polysaccharides
Source: Microbiome. 2024 Feb 20;12:32. doi: 10.1186/s40168-024-01757-5 (PMC10877868; doi:10.1186/s40168-024-01757-5)
Supplement: Supplementary file 2 — Additional file 1: Supplementary tables. [file 40168_2024_1757_MOESM1_ESM.zip › 40168_2024_1757_MOESM1_ESM/Additional file 1 Supplementary Tables/Table S13.xlsx]

## Sheet: Ledgend
	Table	Description
	Sheet1	Annotation using multiple databse of 305 representative MAGs
	Sheet2	Summary about the three categories of PULs / PUL-like gene clusters / CAZymes-rich gene clusters of 305 representative MAGs

## Sheet: Sheet1
MAG_ID	MAG_number	contig	locus_tag	start	stop	length_bp	directon	pfam-modle-num	pfam-hmm	CAZyme
0.2_20180319_Bin_0_sub_1	MAG_574	NANGIJMP_6	NANGIJMP_00031	7	1302	1296	+	1	(1:273)|PF00884.24|Sulfatase|Family|CL0088|predicted_active_site	Sulfatase
0.2_20180319_Bin_0_sub_1	MAG_574	NANGIJMP_6	NANGIJMP_00033	2274	3803	1530	-	1	(31:400)|PF00884.24|Sulfatase|Family|CL0088|predicted_active_site	Sulfatase
0.2_20180319_Bin_0_sub_1	MAG_574	NANGIJMP_7	NANGIJMP_00036	1723	4986	3264	+	2	(56:591)|PF12831.8|FAD_oxidored|Family|CL0063|;(684:999)|PF00884.24|Sulfatase|Family|CL0088|predicted_active_site	Sulfatase
0.2_20180319_Bin_0_sub_1	MAG_574	NANGIJMP_15	NANGIJMP_00070	6579	8033	1455	+	2	(24:364)|PF00884.24|Sulfatase|Family|CL0088|predicted_active_site;(371:460)|PF16347.6|DUF4976|Family|CL0088|	Sulfatase
0.2_20180319_Bin_0_sub_1	MAG_574	NANGIJMP_23	NANGIJMP_00109	3750	5321	1572	+	2	(44:375)|PF00884.24|Sulfatase|Family|CL0088|predicted_active_site;(379:475)|PF16347.6|DUF4976|Family|CL0088|	Sulfatase
0.2_20180319_Bin_0_sub_1	MAG_574	NANGIJMP_26	NANGIJMP_00126	1447	3597	2151	+	1	(26:391)|PF00884.24|Sulfatase|Family|CL0088|predicted_active_site	Sulfatase
0.2_20180319_Bin_0_sub_1	MAG_574	NANGIJMP_38	NANGIJMP_00189	10760	12265	1506	-	2	(23:377)|PF00884.24|Sulfatase|Family|CL0088|predicted_active_site;(384:461)|PF16347.6|DUF4976|Family|CL0088|	Sulfatase
0.2_20180319_Bin_0_sub_1	MAG_574	NANGIJMP_38	NANGIJMP_00190	12269	13957	1689	-	1	(44:355)|PF00884.24|Sulfatase|Family|CL0088|predicted_active_site	Sulfatase
0.2_20180319_Bin_0_sub_1	MAG_574	NANGIJMP_44	NANGIJMP_00217	2029	3363	1335	+	1	(25:320)|PF00884.24|Sulfatase|Family|CL0088|predicted_active_site	Sulfatase
0.2_20180319_Bin_0_sub_1	MAG_574	NANGIJMP_47	NANGIJMP_00234	5255	7570	2316	-	2	(82:267)|PF00326.22|Peptidase_S9|Domain|CL0028|predicted_active_site;(306:633)|PF00884.24|Sulfatase|Family|CL0088|predicted_active_site	Sulfatase
0.2_20180319_Bin_0_sub_1	MAG_574	NANGIJMP_49	NANGIJMP_00245	913	2325	1413	-	2	(28:363)|PF00884.24|Sulfatase|Family|CL0088|predicted_active_site;(370:453)|PF16347.6|DUF4976|Family|CL0088|	Sulfatase
0.2_20180319_Bin_0_sub_1	MAG_574	NANGIJMP_49	NANGIJMP_00246	2433	3056	624	-	1	(1:89)|PF00884.24|Sulfatase|Family|CL0088|	Sulfatase
0.2_20180319_Bin_0_sub_1	MAG_574	NANGIJMP_64	NANGIJMP_00298	1399	2850	1452	-	2	(2:357)|PF00884.24|Sulfatase|Family|CL0088|predicted_active_site;(360:461)|PF16347.6|DUF4976|Family|CL0088|	Sulfatase
0.2_20180319_Bin_0_sub_1	MAG_574	NANGIJMP_70	NANGIJMP_00316	1449	2867	1419	-	1	(23:296)|PF00884.24|Sulfatase|Family|CL0088|predicted_active_site	Sulfatase
0.2_20180319_Bin_0_sub_1	MAG_574	NANGIJMP_98	NANGIJMP_00416	1101	2672	1572	-	1	(47:334)|PF00884.24|Sulfatase|Family|CL0088|predicted_active_site	Sulfatase
0.2_20180319_Bin_0_sub_1	MAG_574	NANGIJMP_102	NANGIJMP_00430	8526	10076	1551	-	1	(51:374)|PF00884.24|Sulfatase|Family|CL0088|predicted_active_site	Sulfatase
0.2_20180319_Bin_0_sub_1	MAG_574	NANGIJMP_107	NANGIJMP_00446	64	1464	1401	+	1	(2:202)|PF00884.24|Sulfatase|Family|CL0088|	Sulfatase
0.2_20180319_Bin_0_sub_1	MAG_574	NANGIJMP_107	NANGIJMP_00450	5056	6549	1494	+	1	(45:388)|PF00884.24|Sulfatase|Family|CL0088|predicted_active_site	Sulfatase
0.2_20180319_Bin_0_sub_1	MAG_574	NANGIJMP_139	NANGIJMP_00567	534	2117	1584	-	1	(29:392)|PF00884.24|Sulfatase|Family|CL0088|predicted_active_site	Sulfatase
0.2_20180319_Bin_0_sub_1	MAG_574	NANGIJMP_159	NANGIJMP_00644	55	1380	1326	+	1	(2:305)|PF00884.24|Sulfatase|Family|CL0088|	Sulfatase
0.2_20180319_Bin_0_sub_1	MAG_574	NANGIJMP_175	NANGIJMP_00706	805	2388	1584	+	1	(31:368)|PF00884.24|Sulfatase|Family|CL0088|predicted_active_site	Sulfatase
0.2_20180319_Bin_0_sub_1	MAG_574	NANGIJMP_184	NANGIJMP_00742	1108	3438	2331	+	1	(49:436)|PF00884.24|Sulfatase|Family|CL0088|predicted_active_site	Sulfatase
0.2_20180319_Bin_0_sub_1	MAG_574	NANGIJMP_191	NANGIJMP_00780	15993	17552	1560	-	1	(38:337)|PF00884.24|Sulfatase|Family|CL0088|predicted_active_site	Sulfatase
0.2_20180319_Bin_0_sub_1	MAG_574	NANGIJMP_212	NANGIJMP_00858	139	1014	876	+	2	(49:167)|PF00884.24|Sulfatase|Family|CL0088|;(176:267)|PF16347.6|DUF4976|Family|CL0088|	Sulfatase
0.2_20180319_Bin_0_sub_1	MAG_574	NANGIJMP_227	NANGIJMP_00916	599	2032	1434	-	2	(36:376)|PF00884.24|Sulfatase|Family|CL0088|predicted_active_site;(379:469)|PF16347.6|DUF4976|Family|CL0088|	Sulfatase
0.2_20180319_Bin_0_sub_1	MAG_574	NANGIJMP_235	NANGIJMP_00956	1636	3033	1398	+	1	(30:346)|PF00884.24|Sulfatase|Family|CL0088|predicted_active_site	Sulfatase
0.2_20180319_Bin_0_sub_1	MAG_574	NANGIJMP_235	NANGIJMP_00957	3215	5689	2475	+	1	(82:498)|PF00884.24|Sulfatase|Family|CL0088|predicted_active_site	Sulfatase
0.2_20180319_Bin_0_sub_1	MAG_574	NANGIJMP_239	NANGIJMP_00976	109	1848	1740	+	1	(147:467)|PF00884.24|Sulfatase|Family|CL0088|predicted_active_site	Sulfatase
0.2_20180319_Bin_0_sub_1	MAG_574	NANGIJMP_239	NANGIJMP_00977	1875	3575	1701	+	2	(75:445)|PF00884.24|Sulfatase|Family|CL0088|predicted_active_site;(453:550)|PF16385.6|DUF4994|Family|No_clan|	Sulfatase
0.2_20180319_Bin_0_sub_1	MAG_574	NANGIJMP_241	NANGIJMP_00988	1857	5342	3486	+	3	(90:409)|PF00884.24|Sulfatase|Family|CL0088|predicted_active_site;(413:515)|PF16347.6|DUF4976|Family|CL0088|;(1118:1134)|PF13202.7|EF-hand_5|Domain|CL0220|	Sulfatase
0.2_20180319_Bin_0_sub_1	MAG_574	NANGIJMP_241	NANGIJMP_00989	5396	6886	1491	+	1	(30:387)|PF00884.24|Sulfatase|Family|CL0088|predicted_active_site	Sulfatase
0.2_20180319_Bin_0_sub_1	MAG_574	NANGIJMP_252	NANGIJMP_01055	118	1632	1515	+	1	(38:395)|PF00884.24|Sulfatase|Family|CL0088|predicted_active_site	Sulfatase
0.2_20180319_Bin_0_sub_1	MAG_574	NANGIJMP_252	NANGIJMP_01056	1658	3247	1590	-	1	(22:385)|PF00884.24|Sulfatase|Family|CL0088|predicted_active_site	Sulfatase
0.2_20180319_Bin_0_sub_1	MAG_574	NANGIJMP_255	NANGIJMP_01063	1724	4543	2820	+	3	(71:369)|PF00884.24|Sulfatase|Family|CL0088|predicted_active_site;(597:764)|PF13360.7|PQQ_2|Domain|CL0186|;(816:888)|PF13360.7|PQQ_2|Domain|CL0186|	Sulfatase
0.2_20180319_Bin_0_sub_1	MAG_574	NANGIJMP_255	NANGIJMP_01065	5795	11245	5451	+	6	(30:427)|PF00884.24|Sulfatase|Family|CL0088|predicted_active_site;(576:892)|PF00884.24|Sulfatase|Family|CL0088|predicted_active_site;(930:1023)|PF14707.7|Sulfatase_C|Domain|CL0088|;(1072:1394)|PF00884.24|Sulfatase|Family|CL0088|predicted_active_site;(1402:1493)|PF16347.6|DUF4976|Family|CL0088|;(1562:1655)|PF07859.14|Abhydrolase_3|Domain|CL0028|predicted_active_site	Sulfatase
0.2_20180319_Bin_0_sub_1	MAG_574	NANGIJMP_256	NANGIJMP_01068	51	1397	1347	+	2	(31:318)|PF00884.24|Sulfatase|Family|CL0088|predicted_active_site;(322:408)|PF16347.6|DUF4976|Family|CL0088|	Sulfatase
0.2_20180319_Bin_0_sub_1	MAG_574	NANGIJMP_271	NANGIJMP_01108	28	1269	1242	+	2	(2:302)|PF00884.24|Sulfatase|Family|CL0088|predicted_active_site;(305:402)|PF16385.6|DUF4994|Family|No_clan|	Sulfatase
0.2_20180319_Bin_0_sub_1	MAG_574	NANGIJMP_276	NANGIJMP_01122	64	2292	2229	+	1	(21:434)|PF00884.24|Sulfatase|Family|CL0088|predicted_active_site	Sulfatase
0.2_20180319_Bin_0_sub_1	MAG_574	NANGIJMP_278	NANGIJMP_01128	1010	2344	1335	+	1	(6:308)|PF00884.24|Sulfatase|Family|CL0088|predicted_active_site	Sulfatase
0.2_20180319_Bin_0_sub_1	MAG_574	NANGIJMP_281	NANGIJMP_01140	1213	2610	1398	-	1	(31:366)|PF00884.24|Sulfatase|Family|CL0088|predicted_active_site	Sulfatase
0.2_20180319_Bin_0_sub_1	MAG_574	NANGIJMP_302	NANGIJMP_01232	866	3061	2196	+	3	(25:358)|PF00884.24|Sulfatase|Family|CL0088|predicted_active_site;(360:458)|PF16347.6|DUF4976|Family|CL0088|;(490:688)|PF06439.12|DUF1080|Domain|CL0004|	Sulfatase
0.2_20180319_Bin_0_sub_1	MAG_574	NANGIJMP_311	NANGIJMP_01281	1904	3355	1452	-	1	(22:357)|PF00884.24|Sulfatase|Family|CL0088|predicted_active_site	Sulfatase
0.2_20180319_Bin_0_sub_1	MAG_574	NANGIJMP_326	NANGIJMP_01344	2156	4711	2556	+	1	(132:544)|PF00884.24|Sulfatase|Family|CL0088|predicted_active_site	Sulfatase
0.2_20180319_Bin_0_sub_1	MAG_574	NANGIJMP_332	NANGIJMP_01363	394	1980	1587	-	1	(36:384)|PF00884.24|Sulfatase|Family|CL0088|predicted_active_site	Sulfatase
0.2_20180319_Bin_0_sub_1	MAG_574	NANGIJMP_332	NANGIJMP_01364	2050	3438	1389	-	1	(28:338)|PF00884.24|Sulfatase|Family|CL0088|predicted_active_site	Sulfatase
0.2_20180319_Bin_0_sub_1	MAG_574	NANGIJMP_333	NANGIJMP_01368	1318	2880	1563	-	1	(24:388)|PF00884.24|Sulfatase|Family|CL0088|predicted_active_site	Sulfatase
0.2_20180319_Bin_0_sub_1	MAG_574	NANGIJMP_335	NANGIJMP_01374	2275	3684	1410	-	2	(34:360)|PF00884.24|Sulfatase|Family|CL0088|predicted_active_site;(364:435)|PF16347.6|DUF4976|Family|CL0088|	Sulfatase
0.2_20180319_Bin_0_sub_1	MAG_574	NANGIJMP_345	NANGIJMP_01411	123	1811	1689	-	2	(33:361)|PF00884.24|Sulfatase|Family|CL0088|predicted_active_site;(543:560)|PF13202.7|EF-hand_5|Domain|CL0220|	Sulfatase
0.2_20180319_Bin_0_sub_1	MAG_574	NANGIJMP_345	NANGIJMP_01412	1925	3403	1479	-	1	(41:388)|PF00884.24|Sulfatase|Family|CL0088|predicted_active_site	Sulfatase
0.2_20180319_Bin_0_sub_1	MAG_574	NANGIJMP_356	NANGIJMP_01444	17	1558	1542	+	2	(34:367)|PF00884.24|Sulfatase|Family|CL0088|predicted_active_site;(370:466)|PF16347.6|DUF4976|Family|CL0088|	Sulfatase
0.2_20180319_Bin_0_sub_1	MAG_574	NANGIJMP_72	NANGIJMP_00323	4094	5830	1737	+	1	(64:205)|PF13231.7|PMT_2|Family|CL0111|	GT83
0.2_20180319_Bin_0_sub_1	MAG_574	NANGIJMP_86	NANGIJMP_00372	3708	5198	1491	-	2	(2:241)|PF08323.12|Glyco_transf_5|Domain|CL0113|;(294:448)|PF00534.21|Glycos_transf_1|Family|CL0113|	GT5
0.2_20180319_Bin_0_sub_1	MAG_574	NANGIJMP_42	NANGIJMP_00213	2279	2587	309	-	1	(7:76)|PF00534.21|Glycos_transf_1|Family|CL0113|	GT4
0.2_20180319_Bin_0_sub_1	MAG_574	NANGIJMP_208	NANGIJMP_00845	638	2101	1464	+	2	(77:266)|PF13579.7|Glyco_trans_4_4|Domain|CL0113|;(291:456)|PF00534.21|Glycos_transf_1|Family|CL0113|	GT4
0.2_20180319_Bin_0_sub_1	MAG_574	NANGIJMP_219	NANGIJMP_00884	115	1194	1080	+	1	(177:339)|PF00534.21|Glycos_transf_1|Family|CL0113|	GT4
0.2_20180319_Bin_0_sub_1	MAG_574	NANGIJMP_301	NANGIJMP_01222	1023	2345	1323	+	1	(259:415)|PF00534.21|Glycos_transf_1|Family|CL0113|	GT4
0.2_20180319_Bin_0_sub_1	MAG_574	NANGIJMP_96	NANGIJMP_00406	710	2935	2226	+	3	(37:139)|PF11897.9|DUF3417|Family|No_clan|;(144:191)|PF00343.21|Phosphorylase|Family|CL0113|;(291:640)|PF00343.21|Phosphorylase|Family|CL0113|	GT35
0.2_20180319_Bin_0_sub_1	MAG_574	NANGIJMP_207	NANGIJMP_00843	1974	3266	1293	-	1	(32:203)|PF04413.17|Glycos_transf_N|Domain|CL0113|predicted_active_site	GT30
0.2_20180319_Bin_0_sub_1	MAG_574	NANGIJMP_132	NANGIJMP_00545	1063	2199	1137	+	1	(5:328)|PF13528.7|Glyco_trans_1_3|Domain|CL0113|	GT28
0.2_20180319_Bin_0_sub_1	MAG_574	NANGIJMP_143	NANGIJMP_00591	3917	5365	1449	+	1	(10:460)|PF00982.22|Glyco_transf_20|Family|CL0113|	GT20
0.2_20180319_Bin_0_sub_1	MAG_574	NANGIJMP_237	NANGIJMP_00970	5565	6368	804	+	1	(8:178)|PF00535.27|Glycos_transf_2|Family|CL0110|	GT2
0.2_20180319_Bin_0_sub_1	MAG_574	NANGIJMP_320	NANGIJMP_01311	4482	5618	1137	+	1	(43:152)|PF00535.27|Glycos_transf_2|Family|CL0110|	GT2
0.2_20180319_Bin_0_sub_1	MAG_574	NANGIJMP_221	NANGIJMP_00894	3631	4884	1254	-	1	(3:311)|PF02684.16|LpxB|Family|CL0113|	GT19
0.2_20180319_Bin_0_sub_1	MAG_574	NANGIJMP_301	NANGIJMP_01223	2390	4621	2232	+	2	(21:290)|PF17678.2|Glyco_hydro_92N|Domain|CL0103|;(305:728)|PF07971.13|Glyco_hydro_92|Domain|CL0268|	GH92
0.2_20180319_Bin_0_sub_1	MAG_574	NANGIJMP_168	NANGIJMP_00680	4809	9347	4539	+	2	(123:341)|PF09362.11|DUF1996|Domain|No_clan|;(982:1280)|PF17652.2|Glyco_hydro81C|Domain|CL0059|	GH81
0.2_20180319_Bin_0_sub_1	MAG_574	NANGIJMP_47	NANGIJMP_00235	7642	8361	720	+			GH59
0.2_20180319_Bin_0_sub_1	MAG_574	NANGIJMP_3	NANGIJMP_00017	6193	8382	2190	-	3	(21:268)|PF03065.16|Glyco_hydro_57|Domain|CL0158|predicted_active_site;(314:397)|PF09094.12|DUF1925|Domain|CL0599|;(415:704)|PF09095.12|DUF1926|Domain|CL0103|	GH57
0.2_20180319_Bin_0_sub_1	MAG_574	NANGIJMP_181	NANGIJMP_00725	186	1049	864	+			GH50
0.2_20180319_Bin_0_sub_1	MAG_574	NANGIJMP_262	NANGIJMP_01081	652	2202	1551	+	2	(4:295)|PF04616.15|Glyco_hydro_43|Family|CL0143|predicted_active_site;(331:513)|PF17851.2|GH43_C2|Domain|CL0004|	GH43_11
0.2_20180319_Bin_0_sub_1	MAG_574	NANGIJMP_44	NANGIJMP_00216	817	1983	1167	+	1	(56:367)|PF13088.7|BNR_2|Domain|CL0434|predicted_active_site	GH33
0.2_20180319_Bin_0_sub_1	MAG_574	NANGIJMP_76	NANGIJMP_00335	2331	3131	801	-	1	(186:261)|PF17189.5|Glyco_hydro_30C|Domain|CL0369|	GH30
0.2_20180319_Bin_0_sub_1	MAG_574	NANGIJMP_16	NANGIJMP_00080	388	1875	1488	-	1	(38:394)|PF01120.18|Alpha_L_fucos|Domain|CL0058|	GH29
0.2_20180319_Bin_0_sub_1	MAG_574	NANGIJMP_45	NANGIJMP_00218	58	1473	1416	+	1	(1:232)|PF01120.18|Alpha_L_fucos|Domain|CL0058|	GH29
0.2_20180319_Bin_0_sub_1	MAG_574	NANGIJMP_118	NANGIJMP_00491	5360	6943	1584	-	2	(25:409)|PF01120.18|Alpha_L_fucos|Domain|CL0058|;(441:515)|PF16757.6|Fucosidase_C|Domain|CL0369|	GH29
0.2_20180319_Bin_0_sub_1	MAG_574	NANGIJMP_213	NANGIJMP_00862	512	2059	1548	+	2	(16:381)|PF01120.18|Alpha_L_fucos|Domain|CL0058|;(431:506)|PF16757.6|Fucosidase_C|Domain|CL0369|	GH29
0.2_20180319_Bin_0_sub_1	MAG_574	NANGIJMP_213	NANGIJMP_00863	2072	3586	1515	+	2	(21:388)|PF01120.18|Alpha_L_fucos|Domain|CL0058|;(419:500)|PF16757.6|Fucosidase_C|Domain|CL0369|	GH29
0.2_20180319_Bin_0_sub_1	MAG_574	NANGIJMP_15	NANGIJMP_00069	4328	6118	1791	+	3	(102:205)|PF02837.19|Glyco_hydro_2_N|Domain|CL0202|;(254:299)|PF00703.22|Glyco_hydro_2|Domain|CL0159|;(343:467)|PF02836.18|Glyco_hydro_2_C|Domain|CL0058|predicted_active_site	GH2
0.2_20180319_Bin_0_sub_1	MAG_574	NANGIJMP_347	NANGIJMP_01417	98	2257	2160	+	1	(318:569)|PF00704.29|Glyco_hydro_18|Domain|CL0058|predicted_active_site	GH18
0.2_20180319_Bin_0_sub_1	MAG_574	NANGIJMP_134	NANGIJMP_00553	2430	3005	576	-			GH16
0.2_20180319_Bin_0_sub_1	MAG_574	NANGIJMP_84	NANGIJMP_00365	154	1308	1155	+	1	(20:327)|PF00723.22|Glyco_hydro_15|Domain|CL0059|	GH15
0.2_20180319_Bin_0_sub_1	MAG_574	NANGIJMP_259	NANGIJMP_01074	208	2103	1896	-	3	(21:103)|PF02922.19|CBM_48|Domain|CL0369|;(174:244)|PF00128.25|Alpha-amylase|Domain|CL0058|;(527:624)|PF02806.19|Alpha-amylase_C|Domain|CL0369|	GH13_9|CBM48
0.2_20180319_Bin_0_sub_1	MAG_574	NANGIJMP_171	NANGIJMP_00689	2064	4013	1950	-	2	(8:188)|PF11896.9|DUF3416|Family|CL0159|;(211:318)|PF00128.25|Alpha-amylase|Domain|CL0058|	GH13_3
0.2_20180319_Bin_0_sub_1	MAG_574	NANGIJMP_124	NANGIJMP_00514	68	1813	1746	+	2	(43:163)|PF00128.25|Alpha-amylase|Domain|CL0058|;(178:395)|PF00128.25|Alpha-amylase|Domain|CL0058|predicted_active_site	GH13_11
0.2_20180319_Bin_0_sub_1	MAG_574	NANGIJMP_7	NANGIJMP_00035	474	1769	1296	+	2	(34:151)|PF01408.23|GFO_IDH_MocA|Family|CL0063|;(195:428)|PF19051.1|GFO_IDH_MocA_C2|Domain|CL0139|	GH109
0.2_20180319_Bin_0_sub_1	MAG_574	NANGIJMP_30	NANGIJMP_00138	997	2154	1158	+	2	(7:123)|PF01408.23|GFO_IDH_MocA|Family|CL0063|;(136:382)|PF02894.18|GFO_IDH_MocA_C|Domain|CL0139|	GH109
0.2_20180319_Bin_0_sub_1	MAG_574	NANGIJMP_30	NANGIJMP_00139	2206	3411	1206	+	2	(12:135)|PF01408.23|GFO_IDH_MocA|Family|CL0063|;(153:397)|PF02894.18|GFO_IDH_MocA_C|Domain|CL0139|	GH109
0.2_20180319_Bin_0_sub_1	MAG_574	NANGIJMP_34	NANGIJMP_00153	1977	3116	1140	-	2	(5:127)|PF01408.23|GFO_IDH_MocA|Family|CL0063|;(143:377)|PF02894.18|GFO_IDH_MocA_C|Domain|CL0139|	GH109
0.2_20180319_Bin_0_sub_1	MAG_574	NANGIJMP_47	NANGIJMP_00233	3551	5185	1635	-	1	(89:217)|PF01408.23|GFO_IDH_MocA|Family|CL0063|	GH109
0.2_20180319_Bin_0_sub_1	MAG_574	NANGIJMP_136	NANGIJMP_00555	331	1782	1452	-	2	(57:174)|PF01408.23|GFO_IDH_MocA|Family|CL0063|;(220:270)|PF19051.1|GFO_IDH_MocA_C2|Domain|CL0139|	GH109
0.2_20180319_Bin_0_sub_1	MAG_574	NANGIJMP_141	NANGIJMP_00574	4514	5836	1323	+	2	(90:164)|PF01408.23|GFO_IDH_MocA|Family|CL0063|;(203:438)|PF19051.1|GFO_IDH_MocA_C2|Domain|CL0139|	GH109
0.2_20180319_Bin_0_sub_1	MAG_574	NANGIJMP_260	NANGIJMP_01076	142	1494	1353	-	2	(45:170)|PF01408.23|GFO_IDH_MocA|Family|CL0063|;(225:356)|PF02894.18|GFO_IDH_MocA_C|Domain|CL0139|	GH109
0.2_20180319_Bin_0_sub_1	MAG_574	NANGIJMP_273	NANGIJMP_01116	2238	3695	1458	-	2	(43:160)|PF01408.23|GFO_IDH_MocA|Family|CL0063|;(204:266)|PF19051.1|GFO_IDH_MocA_C2|Domain|CL0139|	GH109
0.2_20180319_Bin_0_sub_1	MAG_574	NANGIJMP_309	NANGIJMP_01269	4028	5146	1119	-	1	(1:113)|PF01408.23|GFO_IDH_MocA|Family|CL0063|	GH109
0.2_20180319_Bin_0_sub_1	MAG_574	NANGIJMP_317	NANGIJMP_01301	486	1871	1386	+	2	(44:160)|PF01408.23|GFO_IDH_MocA|Family|CL0063|;(202:457)|PF19051.1|GFO_IDH_MocA_C2|Domain|CL0139|	GH109
0.2_20180319_Bin_0_sub_1	MAG_574	NANGIJMP_342	NANGIJMP_01405	1447	2712	1266	+	1	(82:200)|PF01408.23|GFO_IDH_MocA|Family|CL0063|	GH109
0.2_20180319_Bin_0_sub_1	MAG_574	NANGIJMP_95	NANGIJMP_00399	73	1287	1215	+	1	(77:328)|PF00331.21|Glyco_hydro_10|Family|CL0058|	GH10
0.2_20180319_Bin_0_sub_1	MAG_574	NANGIJMP_333	NANGIJMP_01367	75	1316	1242	-	1	(79:395)|PF00331.21|Glyco_hydro_10|Family|CL0058|predicted_active_site	GH10
0.2_20180319_Bin_0_sub_1	MAG_574	NANGIJMP_326	NANGIJMP_01343	352	2097	1746	-	2	(119:241)|PF03629.19|SASA|Domain|CL0264|;(315:415)|PF03629.19|SASA|Domain|CL0264|	CE6
0.2_20180319_Bin_0_sub_1	MAG_574	NANGIJMP_182	NANGIJMP_00732	1651	2607	957	-	1	(52:244)|PF13472.7|Lipase_GDSL_2|Domain|CL0264|predicted_active_site	CE3
0.2_20180319_Bin_0_sub_1	MAG_574	NANGIJMP_301	NANGIJMP_01227	6987	7763	777	-	1	(76:241)|PF13472.7|Lipase_GDSL_2|Domain|CL0264|predicted_active_site	CE3
0.2_20180319_Bin_0_sub_1	MAG_574	NANGIJMP_254	NANGIJMP_01059	1	633	633	+	1	(1:104)|PF02585.18|PIG-L|Family|No_clan|	CE14
0.2_20180319_Bin_0_sub_1	MAG_574	NANGIJMP_309	NANGIJMP_01272	8220	10196	1977	+	2	(37:252)|PF01182.21|Glucosamine_iso|Domain|CL0246|predicted_active_site;(382:557)|PF02585.18|PIG-L|Family|No_clan|	CE14
0.2_20180319_Bin_0_sub_1	MAG_574	NANGIJMP_38	NANGIJMP_00187	4097	8095	3999	-	2	(63:232)|PF13472.7|Lipase_GDSL_2|Domain|CL0264|;(1019:1110)|PF13442.7|Cytochrome_CBB3|Domain|CL0318|	CE12|CBM47
0.2_20180319_Bin_0_sub_1	MAG_574	NANGIJMP_227	NANGIJMP_00917	2036	2665	630	-	1	(15:187)|PF13472.7|Lipase_GDSL_2|Domain|CL0264|predicted_active_site	CE12
0.2_20180319_Bin_0_sub_1	MAG_574	NANGIJMP_119	NANGIJMP_00493	345	1409	1065	-	1	(44:61)|PF13202.7|EF-hand_5|Domain|CL0220|	CE1
0.2_20180319_Bin_0_sub_1	MAG_574	NANGIJMP_133	NANGIJMP_00549	1879	2769	891	-			CE1
0.2_20180319_Bin_0_sub_1	MAG_574	NANGIJMP_186	NANGIJMP_00751	493	1266	774	+	1	(135:240)|PF02230.17|Abhydrolase_2|Domain|CL0028|predicted_active_site	CE1
0.2_20180319_Bin_0_sub_1	MAG_574	NANGIJMP_278	NANGIJMP_01129	2400	4010	1611	+	2	(115:237)|PF00326.22|Peptidase_S9|Domain|CL0028|predicted_active_site;(307:512)|PF07859.14|Abhydrolase_3|Domain|CL0028|predicted_active_site	CE1
0.2_20180319_Bin_0_sub_1	MAG_574	NANGIJMP_311	NANGIJMP_01280	947	1900	954	-	1	(91:193)|PF07859.14|Abhydrolase_3|Domain|CL0028|predicted_active_site	CE1
0.2_20180319_Bin_0_sub_1	MAG_574	NANGIJMP_325	NANGIJMP_01342	3065	3787	723	-	1	(46:231)|PF00326.22|Peptidase_S9|Domain|CL0028|predicted_active_site	CE1
0.2_20180319_Bin_0_sub_1	MAG_574	NANGIJMP_357	NANGIJMP_01448	25	759	735	+	1	(104:209)|PF01738.19|DLH|Domain|CL0028|predicted_active_site	CE1
0.2_20180319_Bin_0_sub_1	MAG_574	NANGIJMP_87	NANGIJMP_00376	557	1276	720	+			CBM67
0.2_20180319_Bin_0_sub_1	MAG_574	NANGIJMP_340	NANGIJMP_01401	2131	3309	1179	-			CBM67
0.2_20180319_Bin_0_sub_1	MAG_574	NANGIJMP_38	NANGIJMP_00188	8344	10728	2385	+	2	(117:247)|PF13365.7|Trypsin_2|Domain|CL0124|predicted_active_site;(562:713)|PF13369.7|Transglut_core2|Family|CL0125|	CBM66
0.2_20180319_Bin_0_sub_1	MAG_574	NANGIJMP_56	NANGIJMP_00276	508	1287	780	-	1	(196:243)|PF01476.21|LysM|Domain|CL0187|	CBM50
0.2_20180319_Bin_0_sub_1	MAG_574	NANGIJMP_144	NANGIJMP_00592	1000	3519	2520	-	2	(2:135)|PF07583.12|PSCyt2|Family|No_clan|;(520:784)|PF07587.12|PSD1|Family|No_clan|	CBM47
0.2_20180319_Bin_0_sub_1	MAG_574	NANGIJMP_20	NANGIJMP_00095	114	1685	1572	+	1	(232:488)|PF07587.12|PSD1|Family|No_clan|	CBM38
0.2_20180319_Bin_0_sub_1	MAG_574	NANGIJMP_309	NANGIJMP_01267	435	2804	2370	-			CBM38
0.2_20180319_Bin_0_sub_1	MAG_574	NANGIJMP_70	NANGIJMP_00318	4563	7730	3168	-	4	(34:90)|PF07635.12|PSCyt1|Family|CL0318|;(139:353)|PF07583.12|PSCyt2|Family|No_clan|;(473:634)|PF13385.7|Laminin_G_3|Domain|CL0004|;(742:1001)|PF07587.12|PSD1|Family|No_clan|	CBM32|CBM47
0.2_20180319_Bin_0_sub_1	MAG_574	NANGIJMP_1	NANGIJMP_00001	214	879	666	+	1	(4:212)|PF02224.19|Cytidylate_kin|Domain|CL0023|
0.2_20180319_Bin_0_sub_1	MAG_574	NANGIJMP_1	NANGIJMP_00002	913	1638	726	+	1	(59:176)|PF01553.22|Acyltransferase|Family|CL0228|predicted_active_site
0.2_20180319_Bin_0_sub_1	MAG_574	NANGIJMP_1	NANGIJMP_00003	1632	1751	120	-
0.2_20180319_Bin_0_sub_1	MAG_574	NANGIJMP_1	NANGIJMP_00004	1815	2885	1071	+
0.2_20180319_Bin_0_sub_1	MAG_574	NANGIJMP_1	NANGIJMP_00005	2902	4356	1455	-	2	(2:139)|PF00122.21|E1-E2_ATPase|Family|No_clan|;(158:376)|PF00702.27|Hydrolase|Domain|CL0137|predicted_active_site
0.2_20180319_Bin_0_sub_1	MAG_574	NANGIJMP_2	NANGIJMP_00006	166	804	639	+	1	(25:173)|PF13489.7|Methyltransf_23|Domain|CL0063|
0.2_20180319_Bin_0_sub_1	MAG_574	NANGIJMP_2	NANGIJMP_00007	819	1532	714	-
0.2_20180319_Bin_0_sub_1	MAG_574	NANGIJMP_2	NANGIJMP_00008	1573	3042	1470	-	3	(9:472)|PF00478.26|IMPDH|Domain|CL0036|predicted_active_site;(97:141)|PF00571.29|CBS|Domain|No_clan|;(151:201)|PF00571.29|CBS|Domain|No_clan|
0.2_20180319_Bin_0_sub_1	MAG_574	NANGIJMP_3	NANGIJMP_00009	1	942	942	+	1	(4:294)|PF00118.25|Cpn60_TCP1|Family|No_clan|
0.2_20180319_Bin_0_sub_1	MAG_574	NANGIJMP_3	NANGIJMP_00010	1085	1396	312	+
0.2_20180319_Bin_0_sub_1	MAG_574	NANGIJMP_3	NANGIJMP_00011	1433	2215	783	+	1	(52:179)|PF01026.22|TatD_DNase|Domain|CL0034|
0.2_20180319_Bin_0_sub_1	MAG_574	NANGIJMP_3	NANGIJMP_00012	2219	2719	501	-	1	(86:138)|PF00583.26|Acetyltransf_1|Family|CL0257|
0.2_20180319_Bin_0_sub_1	MAG_574	NANGIJMP_3	NANGIJMP_00013	2812	2997	186	+
0.2_20180319_Bin_0_sub_1	MAG_574	NANGIJMP_3	NANGIJMP_00014	3026	4981	1956	-	4	(4:162)|PF02421.19|FeoB_N|Domain|CL0023|;(300:387)|PF07670.15|Gate|Domain|No_clan|;(412:459)|PF07664.13|FeoB_C|Family|No_clan|;(468:621)|PF07670.15|Gate|Domain|No_clan|
0.2_20180319_Bin_0_sub_1	MAG_574	NANGIJMP_3	NANGIJMP_00015	5070	5294	225	-	1	(3:73)|PF04023.15|FeoA|Domain|CL0206|
0.2_20180319_Bin_0_sub_1	MAG_574	NANGIJMP_3	NANGIJMP_00016	5471	6184	714	+	1	(3:197)|PF13500.7|AAA_26|Domain|CL0023|
0.2_20180319_Bin_0_sub_1	MAG_574	NANGIJMP_3	NANGIJMP_00018	8550	9578	1029	-	1	(80:327)|PF16268.6|DUF4921|Family|CL0265|predicted_active_site
0.2_20180319_Bin_0_sub_1	MAG_574	NANGIJMP_3	NANGIJMP_00019	9751	10281	531	+	1	(4:134)|PF00578.22|AhpC-TSA|Domain|CL0172|predicted_active_site
0.2_20180319_Bin_0_sub_1	MAG_574	NANGIJMP_3	NANGIJMP_00020	10327	10713	387	+	1	(16:116)|PF01219.20|DAGK_prokar|Family|No_clan|
0.2_20180319_Bin_0_sub_1	MAG_574	NANGIJMP_3	NANGIJMP_00021	10720	11967	1248	-	1	(78:335)|PF13360.7|PQQ_2|Domain|CL0186|
0.2_20180319_Bin_0_sub_1	MAG_574	NANGIJMP_3	NANGIJMP_00022	12278	15676	3399	-	2	(2:517)|PF00873.20|ACR_tran|Family|CL0322|;(578:1117)|PF00873.20|ACR_tran|Family|CL0322|
0.2_20180319_Bin_0_sub_1	MAG_574	NANGIJMP_3	NANGIJMP_00023	15673	16239	567	-
0.2_20180319_Bin_0_sub_1	MAG_574	NANGIJMP_4	NANGIJMP_00024	93	1154	1062	-	2	(27:143)|PF00482.24|T2SSF|Domain|No_clan|;(256:336)|PF00482.24|T2SSF|Domain|No_clan|
0.2_20180319_Bin_0_sub_1	MAG_574	NANGIJMP_4	NANGIJMP_00025	1304	2155	852	+	1	(21:271)|PF02153.18|PDH|Family|CL0063|
0.2_20180319_Bin_0_sub_1	MAG_574	NANGIJMP_5	NANGIJMP_00026	982	1407	426	+
0.2_20180319_Bin_0_sub_1	MAG_574	NANGIJMP_5	NANGIJMP_00027	1433	3904	2472	-	3	(131:203)|PF00662.21|Proton_antipo_N|Family|No_clan|;(215:285)|PF00361.21|Proton_antipo_M|Family|CL0425|;(343:552)|PF00361.21|Proton_antipo_M|Family|CL0425|
0.2_20180319_Bin_0_sub_1	MAG_574	NANGIJMP_5	NANGIJMP_00028	3974	4321	348	-	1	(14:109)|PF00420.25|Oxidored_q2|Family|No_clan|
0.2_20180319_Bin_0_sub_1	MAG_574	NANGIJMP_5	NANGIJMP_00029	4318	5013	696	-	1	(34:192)|PF00499.21|Oxidored_q3|Family|No_clan|
0.2_20180319_Bin_0_sub_1	MAG_574	NANGIJMP_5	NANGIJMP_00030	5010	5282	273	-	1	(1:32)|PF00146.22|NADHdh|Family|CL0425|
0.2_20180319_Bin_0_sub_1	MAG_574	NANGIJMP_6	NANGIJMP_00032	1330	2112	783	-	1	(156:258)|PF07978.14|NIPSNAP|Domain|CL0032|
0.2_20180319_Bin_0_sub_1	MAG_574	NANGIJMP_6	NANGIJMP_00034	3921	4562	642	+
0.2_20180319_Bin_0_sub_1	MAG_574	NANGIJMP_8	NANGIJMP_00037	78	884	807	+	1	(113:241)|PF00430.19|ATP-synt_B|Coiled-coil|CL0255|
0.2_20180319_Bin_0_sub_1	MAG_574	NANGIJMP_8	NANGIJMP_00038	909	1547	639	+	1	(23:194)|PF00213.19|OSCP|Family|CL0255|
0.2_20180319_Bin_0_sub_1	MAG_574	NANGIJMP_8	NANGIJMP_00039	1507	3051	1545	+	3	(25:92)|PF02874.24|ATP-synt_ab_N|Domain|CL0275|;(149:364)|PF00006.26|ATP-synt_ab|Domain|CL0023|;(371:495)|PF00306.28|ATP-synt_ab_C|Domain|No_clan|
0.2_20180319_Bin_0_sub_1	MAG_574	NANGIJMP_8	NANGIJMP_00040	3069	3956	888	+	1	(4:293)|PF00231.20|ATP-synt|Domain|No_clan|
0.2_20180319_Bin_0_sub_1	MAG_574	NANGIJMP_9	NANGIJMP_00041	189	1289	1101	+	2	(1:251)|PF13393.7|tRNA-synt_His|Domain|CL0040|;(278:344)|PF03129.21|HGTP_anticodon|Domain|CL0458|
0.2_20180319_Bin_0_sub_1	MAG_574	NANGIJMP_9	NANGIJMP_00042	1314	2801	1488	-	2	(3:161)|PF07700.16|HNOB|Domain|CL0210|;(231:484)|PF00069.26|Pkinase|Domain|CL0016|predicted_active_site
0.2_20180319_Bin_0_sub_1	MAG_574	NANGIJMP_9	NANGIJMP_00043	2945	4030	1086	-
0.2_20180319_Bin_0_sub_1	MAG_574	NANGIJMP_9	NANGIJMP_00044	4262	6697	2436	-	3	(58:143)|PF07678.15|TED_complement|Domain|CL0059|;(368:574)|PF13709.7|DUF4159|Domain|CL0014|;(606:809)|PF13709.7|DUF4159|Domain|CL0014|
0.2_20180319_Bin_0_sub_1	MAG_574	NANGIJMP_10	NANGIJMP_00045	371	685	315	-	1	(42:100)|PF00137.22|ATP-synt_C|Family|No_clan|
0.2_20180319_Bin_0_sub_1	MAG_574	NANGIJMP_10	NANGIJMP_00046	874	1863	990	-	1	(85:322)|PF00119.21|ATP-synt_A|Domain|No_clan|
0.2_20180319_Bin_0_sub_1	MAG_574	NANGIJMP_10	NANGIJMP_00047	1910	2374	465	-
0.2_20180319_Bin_0_sub_1	MAG_574	NANGIJMP_10	NANGIJMP_00048	2392	2607	216	-
0.2_20180319_Bin_0_sub_1	MAG_574	NANGIJMP_10	NANGIJMP_00049	2704	3888	1185	-	2	(39:151)|PF00072.25|Response_reg|Domain|CL0304|;(209:387)|PF00211.21|Guanylate_cyc|Domain|CL0276|
0.2_20180319_Bin_0_sub_1	MAG_574	NANGIJMP_10	NANGIJMP_00050	3999	4070	72	-
0.2_20180319_Bin_0_sub_1	MAG_574	NANGIJMP_11	NANGIJMP_00051	207	923	717	-
0.2_20180319_Bin_0_sub_1	MAG_574	NANGIJMP_11	NANGIJMP_00052	1044	2792	1749	-	5	(33:92)|PF03979.15|Sigma70_r1_1|Family|No_clan|;(127:155)|PF00140.21|Sigma70_r1_2|Family|No_clan|;(347:414)|PF04542.15|Sigma70_r2|Domain|CL0123|;(426:500)|PF04539.17|Sigma70_r3|Family|CL0123|;(513:566)|PF04545.17|Sigma70_r4|Domain|CL0123|
0.2_20180319_Bin_0_sub_1	MAG_574	NANGIJMP_11	NANGIJMP_00053	2925	4799	1875	-	3	(26:114)|PF01807.21|zf-CHC2|Domain|CL0167|;(148:266)|PF08275.12|Toprim_N|Domain|No_clan|;(277:350)|PF13662.7|Toprim_4|Domain|CL0413|
0.2_20180319_Bin_0_sub_1	MAG_574	NANGIJMP_11	NANGIJMP_00054	5020	5457	438	-	1	(28:138)|PF00072.25|Response_reg|Domain|CL0304|
0.2_20180319_Bin_0_sub_1	MAG_574	NANGIJMP_12	NANGIJMP_00055	332	1483	1152	-	1	(61:234)|PF04055.22|Radical_SAM|Domain|CL0036|
0.2_20180319_Bin_0_sub_1	MAG_574	NANGIJMP_12	NANGIJMP_00056	1480	2406	927	-	1	(92:282)|PF02621.15|VitK2_biosynth|Domain|CL0177|
0.2_20180319_Bin_0_sub_1	MAG_574	NANGIJMP_12	NANGIJMP_00057	2576	3046	471	-	1	(1:155)|PF16949.6|ABC_tran_2|Family|CL0181|
0.2_20180319_Bin_0_sub_1	MAG_574	NANGIJMP_13	NANGIJMP_00058	217	1152	936	-	2	(1:142)|PF00056.24|Ldh_1_N|Family|CL0063|;(145:307)|PF02866.19|Ldh_1_C|Domain|CL0341|predicted_active_site
0.2_20180319_Bin_0_sub_1	MAG_574	NANGIJMP_13	NANGIJMP_00059	1216	2088	873	-	1	(15:190)|PF00596.22|Aldolase_II|Domain|No_clan|predicted_active_site
0.2_20180319_Bin_0_sub_1	MAG_574	NANGIJMP_13	NANGIJMP_00060	2237	2530	294	-	1	(1:87)|PF03319.14|EutN_CcmL|Domain|CL0021|
0.2_20180319_Bin_0_sub_1	MAG_574	NANGIJMP_13	NANGIJMP_00061	2559	3296	738	-
0.2_20180319_Bin_0_sub_1	MAG_574	NANGIJMP_13	NANGIJMP_00062	3322	3579	258	-	1	(1:85)|PF03319.14|EutN_CcmL|Domain|CL0021|
0.2_20180319_Bin_0_sub_1	MAG_574	NANGIJMP_13	NANGIJMP_00063	3647	4747	1101	-	1	(10:314)|PF00171.23|Aldedh|Family|CL0099|predicted_active_site
0.2_20180319_Bin_0_sub_1	MAG_574	NANGIJMP_14	NANGIJMP_00064	1223	1666	444	-
0.2_20180319_Bin_0_sub_1	MAG_574	NANGIJMP_14	NANGIJMP_00065	1648	2109	462	-
0.2_20180319_Bin_0_sub_1	MAG_574	NANGIJMP_15	NANGIJMP_00066	63	2012	1950	-	2	(36:218)|PF07583.12|PSCyt2|Family|No_clan|;(302:624)|PF07587.12|PSD1|Family|No_clan|
0.2_20180319_Bin_0_sub_1	MAG_574	NANGIJMP_15	NANGIJMP_00067	2015	3502	1488	-	1	(164:245)|PF04773.14|FecR|Family|No_clan|
0.2_20180319_Bin_0_sub_1	MAG_574	NANGIJMP_15	NANGIJMP_00068	3499	4041	543	-	2	(23:79)|PF04542.15|Sigma70_r2|Domain|CL0123|;(111:158)|PF08281.13|Sigma70_r4_2|Domain|CL0123|
0.2_20180319_Bin_0_sub_1	MAG_574	NANGIJMP_15	NANGIJMP_00071	8395	9549	1155	+	1	(79:350)|PF00487.25|FA_desaturase|Domain|No_clan|
0.2_20180319_Bin_0_sub_1	MAG_574	NANGIJMP_15	NANGIJMP_00072	9749	10900	1152	+	2	(105:271)|PF13377.7|Peripla_BP_3|Domain|CL0144|;(306:380)|PF12833.8|HTH_18|Domain|CL0123|
0.2_20180319_Bin_0_sub_1	MAG_574	NANGIJMP_15	NANGIJMP_00073	11092	12321	1230	+	3	(26:74)|PF10509.10|GalKase_gal_bdg|Domain|CL0329|;(133:198)|PF00288.27|GHMP_kinases_N|Family|CL0329|predicted_active_site;(296:381)|PF08544.14|GHMP_kinases_C|Family|CL0677|
0.2_20180319_Bin_0_sub_1	MAG_574	NANGIJMP_15	NANGIJMP_00074	12460	13437	978	+	1	(3:248)|PF01370.22|Epimerase|Family|CL0063|predicted_active_site
0.2_20180319_Bin_0_sub_1	MAG_574	NANGIJMP_15	NANGIJMP_00075	13524	15176	1653	+	1	(34:460)|PF00474.18|SSF|Family|CL0062|
0.2_20180319_Bin_0_sub_1	MAG_574	NANGIJMP_15	NANGIJMP_00076	15250	16377	1128	+	1	(39:371)|PF01263.21|Aldose_epim|Family|CL0103|predicted_active_site
0.2_20180319_Bin_0_sub_1	MAG_574	NANGIJMP_15	NANGIJMP_00077	16964	17443	480	-
0.2_20180319_Bin_0_sub_1	MAG_574	NANGIJMP_15	NANGIJMP_00078	17526	17702	177	-
0.2_20180319_Bin_0_sub_1	MAG_574	NANGIJMP_16	NANGIJMP_00079	7	357	351	+
0.2_20180319_Bin_0_sub_1	MAG_574	NANGIJMP_16	NANGIJMP_00081	2131	3003	873	-
0.2_20180319_Bin_0_sub_1	MAG_574	NANGIJMP_16	NANGIJMP_00082	3196	4023	828	+
0.2_20180319_Bin_0_sub_1	MAG_574	NANGIJMP_17	NANGIJMP_00083	90	1310	1221	+	2	(1:107)|PF00664.24|ABC_membrane|Family|CL0241|;(199:348)|PF00005.28|ABC_tran|Domain|CL0023|predicted_active_site
0.2_20180319_Bin_0_sub_1	MAG_574	NANGIJMP_17	NANGIJMP_00084	1307	1564	258	+
0.2_20180319_Bin_0_sub_1	MAG_574	NANGIJMP_17	NANGIJMP_00085	1603	3180	1578	-	2	(38:278)|PF00370.22|FGGY_N|Domain|CL0108|predicted_active_site;(295:485)|PF02782.17|FGGY_C|Domain|CL0108|
0.2_20180319_Bin_0_sub_1	MAG_574	NANGIJMP_18	NANGIJMP_00086	1642	2085	444	+
0.2_20180319_Bin_0_sub_1	MAG_574	NANGIJMP_18	NANGIJMP_00087	2093	3274	1182	+
0.2_20180319_Bin_0_sub_1	MAG_574	NANGIJMP_18	NANGIJMP_00088	3282	3545	264	-	1	(3:77)|PF12833.8|HTH_18|Domain|CL0123|
0.2_20180319_Bin_0_sub_1	MAG_574	NANGIJMP_19	NANGIJMP_00089	30	428	399	+	1	(43:124)|PF00459.26|Inositol_P|Family|CL0171|
0.2_20180319_Bin_0_sub_1	MAG_574	NANGIJMP_19	NANGIJMP_00090	593	874	282	+	1	(24:59)|PF00830.20|Ribosomal_L28|Family|No_clan|
0.2_20180319_Bin_0_sub_1	MAG_574	NANGIJMP_19	NANGIJMP_00091	1002	1328	327	+	1	(27:98)|PF02686.16|Glu-tRNAGln|Family|No_clan|
0.2_20180319_Bin_0_sub_1	MAG_574	NANGIJMP_19	NANGIJMP_00092	1369	2871	1503	+	1	(24:478)|PF01425.22|Amidase|Family|No_clan|predicted_active_site
0.2_20180319_Bin_0_sub_1	MAG_574	NANGIJMP_19	NANGIJMP_00093	2893	4380	1488	+	2	(11:305)|PF02934.16|GatB_N|Domain|CL0286|;(346:489)|PF02637.19|GatB_Yqey|Domain|CL0279|
0.2_20180319_Bin_0_sub_1	MAG_574	NANGIJMP_19	NANGIJMP_00094	4396	5193	798	+	1	(5:261)|PF01887.17|SAM_adeno_trans|Family|No_clan|
0.2_20180319_Bin_0_sub_1	MAG_574	NANGIJMP_20	NANGIJMP_00096	1730	3139	1410	+	1	(51:468)|PF07394.13|DUF1501|Family|CL0088|
0.2_20180319_Bin_0_sub_1	MAG_574	NANGIJMP_21	NANGIJMP_00097	22	474	453	+	2	(1:60)|PF00333.21|Ribosomal_S5|Domain|CL0196|;(74:142)|PF03719.16|Ribosomal_S5_C|Domain|CL0329|
0.2_20180319_Bin_0_sub_1	MAG_574	NANGIJMP_21	NANGIJMP_00098	528	1055	528	+	1	(27:144)|PF00828.20|Ribosomal_L27A|Family|CL0588|
0.2_20180319_Bin_0_sub_1	MAG_574	NANGIJMP_21	NANGIJMP_00099	1204	2565	1362	+	1	(73:433)|PF00344.21|SecY|Family|No_clan|
0.2_20180319_Bin_0_sub_1	MAG_574	NANGIJMP_22	NANGIJMP_00100	27	1754	1728	+	3	(155:287)|PF00004.30|AAA|Domain|CL0023|;(310:353)|PF17862.2|AAA_lid_3|Domain|CL0671|;(370:556)|PF01434.19|Peptidase_M41|Domain|CL0126|predicted_active_site
0.2_20180319_Bin_0_sub_1	MAG_574	NANGIJMP_22	NANGIJMP_00101	1892	2206	315	+	1	(3:98)|PF07876.13|Dabb|Domain|CL0032|
0.2_20180319_Bin_0_sub_1	MAG_574	NANGIJMP_22	NANGIJMP_00102	2203	2901	699	-	1	(3:171)|PF01975.18|SurE|Family|No_clan|
0.2_20180319_Bin_0_sub_1	MAG_574	NANGIJMP_22	NANGIJMP_00103	2913	3797	885	-	1	(52:262)|PF01048.21|PNP_UDP_1|Domain|CL0408|
0.2_20180319_Bin_0_sub_1	MAG_574	NANGIJMP_22	NANGIJMP_00104	3839	4870	1032	+	1	(54:335)|PF00701.23|DHDPS|Domain|CL0036|predicted_active_site
0.2_20180319_Bin_0_sub_1	MAG_574	NANGIJMP_22	NANGIJMP_00105	5170	5571	402	-
0.2_20180319_Bin_0_sub_1	MAG_574	NANGIJMP_23	NANGIJMP_00106	72	1565	1494	+	2	(13:95)|PF06439.12|DUF1080|Domain|CL0004|;(142:480)|PF07995.12|GSDH|Domain|CL0186|
0.2_20180319_Bin_0_sub_1	MAG_574	NANGIJMP_23	NANGIJMP_00107	1562	2497	936	-	1	(48:285)|PF03372.24|Exo_endo_phos|Domain|CL0530|predicted_active_site
0.2_20180319_Bin_0_sub_1	MAG_574	NANGIJMP_23	NANGIJMP_00108	2684	3541	858	+	1	(30:268)|PF06283.12|ThuA|Domain|CL0014|
0.2_20180319_Bin_0_sub_1	MAG_574	NANGIJMP_24	NANGIJMP_00110	481	1218	738	-	1	(8:218)|PF00696.29|AA_kinase|Family|No_clan|
0.2_20180319_Bin_0_sub_1	MAG_574	NANGIJMP_24	NANGIJMP_00111	1304	2152	849	-	1	(73:279)|PF00889.20|EF_TS|Family|No_clan|
0.2_20180319_Bin_0_sub_1	MAG_574	NANGIJMP_24	NANGIJMP_00112	2301	3023	723	-	1	(1:198)|PF00318.21|Ribosomal_S2|Family|CL0067|
0.2_20180319_Bin_0_sub_1	MAG_574	NANGIJMP_24	NANGIJMP_00113	3400	3924	525	+	2	(3:67)|PF01842.26|ACT|Domain|CL0070|;(84:158)|PF10369.10|ALS_ss_C|Domain|CL0070|
0.2_20180319_Bin_0_sub_1	MAG_574	NANGIJMP_24	NANGIJMP_00114	4035	5039	1005	+	2	(16:179)|PF07991.13|IlvN|Family|CL0063|;(186:328)|PF01450.20|IlvC|Family|CL0106|
0.2_20180319_Bin_0_sub_1	MAG_574	NANGIJMP_24	NANGIJMP_00115	5118	5393	276	+
0.2_20180319_Bin_0_sub_1	MAG_574	NANGIJMP_24	NANGIJMP_00116	5421	6197	777	-	1	(35:213)|PF10672.10|Methyltrans_SAM|Family|CL0063|
0.2_20180319_Bin_0_sub_1	MAG_574	NANGIJMP_25	NANGIJMP_00117	16	345	330	+
0.2_20180319_Bin_0_sub_1	MAG_574	NANGIJMP_25	NANGIJMP_00118	360	527	168	+
0.2_20180319_Bin_0_sub_1	MAG_574	NANGIJMP_25	NANGIJMP_00119	505	1887	1383	-	1	(24:421)|PF13520.7|AA_permease_2|Family|CL0062|
0.2_20180319_Bin_0_sub_1	MAG_574	NANGIJMP_25	NANGIJMP_00120	2152	3093	942	+	2	(29:49)|PF07963.13|N_methyl|Motif|No_clan|;(54:295)|PF07596.12|SBP_bac_10|Family|No_clan|
0.2_20180319_Bin_0_sub_1	MAG_574	NANGIJMP_25	NANGIJMP_00121	3047	4177	1131	+	1	(94:362)|PF08450.13|SGL|Family|CL0186|predicted_active_site
0.2_20180319_Bin_0_sub_1	MAG_574	NANGIJMP_25	NANGIJMP_00122	4221	4595	375	-	1	(14:118)|PF00903.26|Glyoxalase|Domain|CL0104|
0.2_20180319_Bin_0_sub_1	MAG_574	NANGIJMP_25	NANGIJMP_00123	4805	6307	1503	+	2	(68:144)|PF01336.26|tRNA_anti-codon|Domain|CL0021|;(162:493)|PF00152.21|tRNA-synt_2|Domain|CL0040|
0.2_20180319_Bin_0_sub_1	MAG_574	NANGIJMP_26	NANGIJMP_00124	240	359	120	-
0.2_20180319_Bin_0_sub_1	MAG_574	NANGIJMP_26	NANGIJMP_00125	444	1220	777	+	1	(122:231)|PF00578.22|AhpC-TSA|Domain|CL0172|predicted_active_site
0.2_20180319_Bin_0_sub_1	MAG_574	NANGIJMP_26	NANGIJMP_00127	3700	4161	462	-
0.2_20180319_Bin_0_sub_1	MAG_574	NANGIJMP_26	NANGIJMP_00128	4249	5100	852	-	1	(68:262)|PF06283.12|ThuA|Domain|CL0014|
0.2_20180319_Bin_0_sub_1	MAG_574	NANGIJMP_26	NANGIJMP_00129	5166	6089	924	-
0.2_20180319_Bin_0_sub_1	MAG_574	NANGIJMP_27	NANGIJMP_00130	388	777	390	+	1	(22:83)|PF00498.27|FHA|Family|CL0357|
0.2_20180319_Bin_0_sub_1	MAG_574	NANGIJMP_27	NANGIJMP_00131	862	1983	1122	+	1	(136:308)|PF03193.17|RsgA_GTPase|Domain|CL0023|
0.2_20180319_Bin_0_sub_1	MAG_574	NANGIJMP_27	NANGIJMP_00132	1980	3329	1350	+	3	(31:117)|PF13167.7|GTP-bdg_N|Family|No_clan|;(119:197)|PF16360.6|GTP-bdg_M|Family|No_clan|;(203:321)|PF01926.24|MMR_HSR1|Family|CL0023|
0.2_20180319_Bin_0_sub_1	MAG_574	NANGIJMP_28	NANGIJMP_00133	1369	1671	303	-
0.2_20180319_Bin_0_sub_1	MAG_574	NANGIJMP_29	NANGIJMP_00134	395	2254	1860	-	3	(18:209)|PF00009.28|GTP_EFTU|Domain|CL0023|;(233:303)|PF03144.26|GTP_EFTU_D2|Domain|CL0575|;(410:492)|PF00679.25|EFG_C|Domain|CL0437|
0.2_20180319_Bin_0_sub_1	MAG_574	NANGIJMP_29	NANGIJMP_00135	2314	2763	450	-	1	(13:102)|PF00990.22|GGDEF|Domain|CL0276|
0.2_20180319_Bin_0_sub_1	MAG_574	NANGIJMP_29	NANGIJMP_00136	2823	2896	74	-
0.2_20180319_Bin_0_sub_1	MAG_574	NANGIJMP_29	NANGIJMP_00137	2982	3056	75	-
0.2_20180319_Bin_0_sub_1	MAG_574	NANGIJMP_30	NANGIJMP_00140	3599	4414	816	+	1	(51:263)|PF10108.10|DNA_pol_B_exo2|Family|CL0219|
0.2_20180319_Bin_0_sub_1	MAG_574	NANGIJMP_30	NANGIJMP_00141	4446	4829	384	-
0.2_20180319_Bin_0_sub_1	MAG_574	NANGIJMP_30	NANGIJMP_00142	4938	6155	1218	+	1	(48:398)|PF02445.17|NadA|Family|No_clan|
0.2_20180319_Bin_0_sub_1	MAG_574	NANGIJMP_31	NANGIJMP_00143	63	740	678	+	1	(3:185)|PF00117.29|GATase|Domain|CL0014|predicted_active_site
0.2_20180319_Bin_0_sub_1	MAG_574	NANGIJMP_31	NANGIJMP_00144	1039	2505	1467	+	1	(85:481)|PF00909.22|Ammonium_transp|Family|No_clan|
0.2_20180319_Bin_0_sub_1	MAG_574	NANGIJMP_32	NANGIJMP_00145	18	149	132	+
0.2_20180319_Bin_0_sub_1	MAG_574	NANGIJMP_32	NANGIJMP_00146	153	923	771	+	1	(33:177)|PF00005.28|ABC_tran|Domain|CL0023|predicted_active_site
0.2_20180319_Bin_0_sub_1	MAG_574	NANGIJMP_32	NANGIJMP_00147	934	1593	660	-
0.2_20180319_Bin_0_sub_1	MAG_574	NANGIJMP_32	NANGIJMP_00148	1606	1809	204	-
0.2_20180319_Bin_0_sub_1	MAG_574	NANGIJMP_32	NANGIJMP_00149	1816	2325	510	-
0.2_20180319_Bin_0_sub_1	MAG_574	NANGIJMP_33	NANGIJMP_00150	5	1330	1326	+	1	(2:143)|PF13522.7|GATase_6|Domain|CL0052|
0.2_20180319_Bin_0_sub_1	MAG_574	NANGIJMP_33	NANGIJMP_00151	1508	2695	1188	+	2	(15:244)|PF00696.29|AA_kinase|Family|No_clan|;(287:361)|PF01472.21|PUA|Family|CL0178|
0.2_20180319_Bin_0_sub_1	MAG_574	NANGIJMP_34	NANGIJMP_00152	188	1810	1623	-	1	(203:313)|PF01618.17|MotA_ExbB|Family|No_clan|
0.2_20180319_Bin_0_sub_1	MAG_574	NANGIJMP_34	NANGIJMP_00154	3142	4173	1032	-	1	(48:220)|PF01261.25|AP_endonuc_2|Domain|CL0036|predicted_active_site
0.2_20180319_Bin_0_sub_1	MAG_574	NANGIJMP_34	NANGIJMP_00155	4206	4469	264	-
0.2_20180319_Bin_0_sub_1	MAG_574	NANGIJMP_35	NANGIJMP_00156	1	3546	3546	+	1	(104:295)|PF13360.7|PQQ_2|Domain|CL0186|
0.2_20180319_Bin_0_sub_1	MAG_574	NANGIJMP_35	NANGIJMP_00157	3552	4706	1155	+
0.2_20180319_Bin_0_sub_1	MAG_574	NANGIJMP_35	NANGIJMP_00158	4853	5899	1047	+	2	(48:182)|PF07726.12|AAA_3|Domain|CL0023|;(257:324)|PF17863.2|AAA_lid_2|Domain|CL0671|
0.2_20180319_Bin_0_sub_1	MAG_574	NANGIJMP_35	NANGIJMP_00159	5853	6788	936	+	1	(49:138)|PF01882.19|DUF58|Family|CL0128|
0.2_20180319_Bin_0_sub_1	MAG_574	NANGIJMP_35	NANGIJMP_00160	6838	9138	2301	+	1	(9:78)|PF07584.12|BatA|Domain|No_clan|
0.2_20180319_Bin_0_sub_1	MAG_574	NANGIJMP_35	NANGIJMP_00161	9164	11632	2469	+	1	(102:259)|PF00092.29|VWA|Domain|CL0128|
0.2_20180319_Bin_0_sub_1	MAG_574	NANGIJMP_35	NANGIJMP_00162	11670	13973	2304	+
0.2_20180319_Bin_0_sub_1	MAG_574	NANGIJMP_35	NANGIJMP_00163	13988	15622	1635	+
0.2_20180319_Bin_0_sub_1	MAG_574	NANGIJMP_35	NANGIJMP_00164	15655	16818	1164	+
0.2_20180319_Bin_0_sub_1	MAG_574	NANGIJMP_35	NANGIJMP_00165	16838	18220	1383	+
0.2_20180319_Bin_0_sub_1	MAG_574	NANGIJMP_35	NANGIJMP_00166	18227	20026	1800	+	1	(74:217)|PF13365.7|Trypsin_2|Domain|CL0124|predicted_active_site
0.2_20180319_Bin_0_sub_1	MAG_574	NANGIJMP_35	NANGIJMP_00167	20023	21093	1071	+	2	(67:212)|PF13365.7|Trypsin_2|Domain|CL0124|;(281:342)|PF13180.7|PDZ_2|Domain|CL0466|
0.2_20180319_Bin_0_sub_1	MAG_574	NANGIJMP_35	NANGIJMP_00168	21133	23193	2061	+	2	(74:215)|PF13365.7|Trypsin_2|Domain|CL0124|;(263:339)|PF13180.7|PDZ_2|Domain|CL0466|
0.2_20180319_Bin_0_sub_1	MAG_574	NANGIJMP_35	NANGIJMP_00169	23190	24563	1374	-	1	(127:247)|PF03441.15|FAD_binding_7|Domain|No_clan|
0.2_20180319_Bin_0_sub_1	MAG_574	NANGIJMP_35	NANGIJMP_00170	25064	25411	348	+	1	(4:108)|PF00543.23|P-II|Domain|CL0089|
0.2_20180319_Bin_0_sub_1	MAG_574	NANGIJMP_35	NANGIJMP_00171	25443	27002	1560	-	2	(7:275)|PF00682.20|HMGL-like|Domain|CL0036|;(371:506)|PF08502.11|LeuA_dimer|Domain|No_clan|
0.2_20180319_Bin_0_sub_1	MAG_574	NANGIJMP_35	NANGIJMP_00172	27315	27614	300	+	1	(24:84)|PF03819.18|MazG|Domain|CL0231|
0.2_20180319_Bin_0_sub_1	MAG_574	NANGIJMP_35	NANGIJMP_00173	27796	28530	735	-
0.2_20180319_Bin_0_sub_1	MAG_574	NANGIJMP_36	NANGIJMP_00174	257	1111	855	+
0.2_20180319_Bin_0_sub_1	MAG_574	NANGIJMP_36	NANGIJMP_00175	1115	3076	1962	+	2	(6:420)|PF00890.25|FAD_binding_2|Family|CL0063|predicted_active_site;(478:627)|PF02910.21|Succ_DH_flav_C|Domain|No_clan|
0.2_20180319_Bin_0_sub_1	MAG_574	NANGIJMP_36	NANGIJMP_00176	3131	4009	879	+	2	(25:137)|PF13085.7|Fer2_3|Domain|CL0486|;(170:265)|PF13237.7|Fer4_10|Domain|CL0344|
0.2_20180319_Bin_0_sub_1	MAG_574	NANGIJMP_37	NANGIJMP_00177	13	306	294	+
0.2_20180319_Bin_0_sub_1	MAG_574	NANGIJMP_37	NANGIJMP_00178	221	2893	2673	-	3	(45:102)|PF07635.12|PSCyt1|Family|CL0318|;(171:384)|PF07583.12|PSCyt2|Family|No_clan|;(537:860)|PF07587.12|PSD1|Family|No_clan|
0.2_20180319_Bin_0_sub_1	MAG_574	NANGIJMP_37	NANGIJMP_00179	2961	3371	411	-	1	(70:97)|PF00036.33|EF-hand_1|Domain|CL0220|
0.2_20180319_Bin_0_sub_1	MAG_574	NANGIJMP_37	NANGIJMP_00180	3634	3885	252	-	1	(33:81)|PF04226.14|Transgly_assoc|Family|No_clan|
0.2_20180319_Bin_0_sub_1	MAG_574	NANGIJMP_37	NANGIJMP_00181	4272	4751	480	+
0.2_20180319_Bin_0_sub_1	MAG_574	NANGIJMP_38	NANGIJMP_00182	613	1065	453	+	1	(5:146)|PF10936.9|DUF2617|Family|No_clan|
0.2_20180319_Bin_0_sub_1	MAG_574	NANGIJMP_38	NANGIJMP_00183	1113	1598	486	+	1	(16:128)|PF00072.25|Response_reg|Domain|CL0304|
0.2_20180319_Bin_0_sub_1	MAG_574	NANGIJMP_38	NANGIJMP_00184	1605	2483	879	-	1	(8:288)|PF02219.18|MTHFR|Domain|CL0086|predicted_active_site
0.2_20180319_Bin_0_sub_1	MAG_574	NANGIJMP_38	NANGIJMP_00185	2626	3906	1281	-	2	(6:176)|PF13562.7|NTP_transf_4|Domain|No_clan|;(220:253)|PF00132.25|Hexapep|Repeat|CL0536|
0.2_20180319_Bin_0_sub_1	MAG_574	NANGIJMP_38	NANGIJMP_00186	3993	4075	83	+
0.2_20180319_Bin_0_sub_1	MAG_574	NANGIJMP_38	NANGIJMP_00191	14075	14188	114	+
0.2_20180319_Bin_0_sub_1	MAG_574	NANGIJMP_39	NANGIJMP_00192	87	1319	1233	-	1	(25:324)|PF01494.20|FAD_binding_3|Family|CL0063|
0.2_20180319_Bin_0_sub_1	MAG_574	NANGIJMP_39	NANGIJMP_00193	1316	1999	684	-	1	(52:147)|PF13649.7|Methyltransf_25|Domain|CL0063|
0.2_20180319_Bin_0_sub_1	MAG_574	NANGIJMP_39	NANGIJMP_00194	2103	2495	393	-
0.2_20180319_Bin_0_sub_1	MAG_574	NANGIJMP_40	NANGIJMP_00195	51	929	879	+	1	(155:263)|PF02518.27|HATPase_c|Domain|CL0025|
0.2_20180319_Bin_0_sub_1	MAG_574	NANGIJMP_40	NANGIJMP_00196	950	1960	1011	-	2	(19:65)|PF01479.26|S4|Domain|CL0492|;(94:259)|PF00849.23|PseudoU_synth_2|Family|CL0649|predicted_active_site
0.2_20180319_Bin_0_sub_1	MAG_574	NANGIJMP_40	NANGIJMP_00197	1988	2788	801	-	1	(153:181)|PF13174.7|TPR_6|Repeat|CL0020|
0.2_20180319_Bin_0_sub_1	MAG_574	NANGIJMP_40	NANGIJMP_00198	2911	5019	2109	+	2	(22:295)|PF00580.22|UvrD-helicase|Domain|CL0023|;(304:652)|PF13361.7|UvrD_C|Domain|CL0023|
0.2_20180319_Bin_0_sub_1	MAG_574	NANGIJMP_40	NANGIJMP_00199	5089	6801	1713	-	1	(174:359)|PF00171.23|Aldedh|Family|CL0099|predicted_active_site
0.2_20180319_Bin_0_sub_1	MAG_574	NANGIJMP_40	NANGIJMP_00200	6961	8391	1431	-	3	(8:133)|PF10396.10|TrmE_N|Family|CL0289|;(136:473)|PF12631.8|MnmE_helical|Family|No_clan|;(239:346)|PF01926.24|MMR_HSR1|Family|CL0023|
0.2_20180319_Bin_0_sub_1	MAG_574	NANGIJMP_40	NANGIJMP_00201	8467	10812	2346	-	2	(417:523)|PF14849.7|YidC_periplas|Domain|CL0103|;(536:741)|PF02096.21|60KD_IMP|Family|CL0376|
0.2_20180319_Bin_0_sub_1	MAG_574	NANGIJMP_40	NANGIJMP_00202	10886	11302	417	-	1	(2:99)|PF12850.8|Metallophos_2|Domain|CL0163|
0.2_20180319_Bin_0_sub_1	MAG_574	NANGIJMP_41	NANGIJMP_00203	177	1406	1230	+	1	(21:409)|PF01960.19|ArgJ|Family|CL0635|predicted_active_site
0.2_20180319_Bin_0_sub_1	MAG_574	NANGIJMP_41	NANGIJMP_00204	1514	1870	357	+
0.2_20180319_Bin_0_sub_1	MAG_574	NANGIJMP_41	NANGIJMP_00205	1900	2313	414	+
0.2_20180319_Bin_0_sub_1	MAG_574	NANGIJMP_41	NANGIJMP_00206	2377	3213	837	+	1	(24:270)|PF01048.21|PNP_UDP_1|Domain|CL0408|
0.2_20180319_Bin_0_sub_1	MAG_574	NANGIJMP_41	NANGIJMP_00207	3443	6889	3447	+	2	(19:688)|PF00133.23|tRNA-synt_1|Family|CL0039|;(764:924)|PF08264.14|Anticodon_1|Domain|CL0258|
0.2_20180319_Bin_0_sub_1	MAG_574	NANGIJMP_41	NANGIJMP_00208	6909	7520	612	+	1	(11:192)|PF00551.20|Formyl_trans_N|Domain|No_clan|predicted_active_site
0.2_20180319_Bin_0_sub_1	MAG_574	NANGIJMP_41	NANGIJMP_00209	7547	8068	522	+
0.2_20180319_Bin_0_sub_1	MAG_574	NANGIJMP_42	NANGIJMP_00210	3	449	447	+
0.2_20180319_Bin_0_sub_1	MAG_574	NANGIJMP_42	NANGIJMP_00211	541	987	447	+
0.2_20180319_Bin_0_sub_1	MAG_574	NANGIJMP_42	NANGIJMP_00212	1063	2190	1128	+	1	(103:310)|PF03741.17|TerC|Family|CL0292|
0.2_20180319_Bin_0_sub_1	MAG_574	NANGIJMP_43	NANGIJMP_00214	225	3119	2895	-	1	(329:554)|PF01580.19|FtsK_SpoIIIE|Domain|CL0023|predicted_active_site
0.2_20180319_Bin_0_sub_1	MAG_574	NANGIJMP_44	NANGIJMP_00215	7	798	792	+	1	(168:246)|PF13646.7|HEAT_2|Family|CL0020|
0.2_20180319_Bin_0_sub_1	MAG_574	NANGIJMP_45	NANGIJMP_00219	1668	2963	1296	+
0.2_20180319_Bin_0_sub_1	MAG_574	NANGIJMP_45	NANGIJMP_00220	3110	4288	1179	-	1	(3:363)|PF01266.25|DAO|Domain|CL0063|
0.2_20180319_Bin_0_sub_1	MAG_574	NANGIJMP_45	NANGIJMP_00221	4281	4883	603	-	1	(2:180)|PF12006.9|DUF3500|Family|No_clan|
0.2_20180319_Bin_0_sub_1	MAG_574	NANGIJMP_46	NANGIJMP_00222	69	1880	1812	-	4	(7:184)|PF00009.28|GTP_EFTU|Domain|CL0023|;(208:277)|PF03144.26|GTP_EFTU_D2|Domain|CL0575|;(404:488)|PF00679.25|EFG_C|Domain|CL0437|;(492:596)|PF06421.13|LepA_C|Family|No_clan|
0.2_20180319_Bin_0_sub_1	MAG_574	NANGIJMP_46	NANGIJMP_00223	1926	2972	1047	-	1	(22:338)|PF00480.21|ROK|Family|CL0108|predicted_active_site
0.2_20180319_Bin_0_sub_1	MAG_574	NANGIJMP_46	NANGIJMP_00224	2959	3342	384	-
0.2_20180319_Bin_0_sub_1	MAG_574	NANGIJMP_46	NANGIJMP_00225	3414	3911	498	-	1	(8:94)|PF00300.23|His_Phos_1|Domain|CL0071|predicted_active_site
0.2_20180319_Bin_0_sub_1	MAG_574	NANGIJMP_46	NANGIJMP_00226	3948	4937	990	-
0.2_20180319_Bin_0_sub_1	MAG_574	NANGIJMP_46	NANGIJMP_00227	4934	5479	546	-	1	(26:162)|PF00588.20|SpoU_methylase|Family|CL0098|
0.2_20180319_Bin_0_sub_1	MAG_574	NANGIJMP_46	NANGIJMP_00228	5490	6098	609	+	1	(66:165)|PF13905.7|Thioredoxin_8|Domain|CL0172|
0.2_20180319_Bin_0_sub_1	MAG_574	NANGIJMP_46	NANGIJMP_00229	6105	7940	1836	+	1	(192:255)|PF10502.10|Peptidase_S26|Domain|CL0299|
0.2_20180319_Bin_0_sub_1	MAG_574	NANGIJMP_47	NANGIJMP_00230	355	1452	1098	+	1	(8:330)|PF02615.15|Ldh_2|Family|No_clan|predicted_active_site
0.2_20180319_Bin_0_sub_1	MAG_574	NANGIJMP_47	NANGIJMP_00231	1472	2569	1098	+	1	(16:239)|PF00294.25|PfkB|Family|CL0118|
0.2_20180319_Bin_0_sub_1	MAG_574	NANGIJMP_47	NANGIJMP_00232	2623	3471	849	+
0.2_20180319_Bin_0_sub_1	MAG_574	NANGIJMP_47	NANGIJMP_00236	8394	9329	936	-	1	(34:300)|PF02424.16|ApbE|Family|No_clan|
0.2_20180319_Bin_0_sub_1	MAG_574	NANGIJMP_48	NANGIJMP_00237	37	600	564	+	1	(26:182)|PF07228.13|SpoIIE|Family|CL0238|
0.2_20180319_Bin_0_sub_1	MAG_574	NANGIJMP_48	NANGIJMP_00238	595	1419	825	-	2	(7:56)|PF03705.16|CheR_N|Domain|No_clan|;(74:259)|PF01739.19|CheR|Domain|CL0063|
0.2_20180319_Bin_0_sub_1	MAG_574	NANGIJMP_48	NANGIJMP_00239	1468	2994	1527	-	3	(4:115)|PF00072.25|Response_reg|Domain|CL0304|;(160:267)|PF00072.25|Response_reg|Domain|CL0304|;(320:498)|PF01339.18|CheB_methylest|Domain|No_clan|predicted_active_site
0.2_20180319_Bin_0_sub_1	MAG_574	NANGIJMP_48	NANGIJMP_00240	3120	5291	2172	-	1	(528:693)|PF00015.22|MCPsignal|Family|No_clan|
0.2_20180319_Bin_0_sub_1	MAG_574	NANGIJMP_48	NANGIJMP_00241	5333	5812	480	-	1	(18:147)|PF01584.20|CheW|Domain|No_clan|
0.2_20180319_Bin_0_sub_1	MAG_574	NANGIJMP_48	NANGIJMP_00242	5809	8106	2298	-	4	(7:98)|PF01627.24|Hpt|Family|No_clan|;(204:261)|PF02895.15|H-kinase_dim|Domain|CL0025|;(309:448)|PF02518.27|HATPase_c|Domain|CL0025|;(455:596)|PF01584.20|CheW|Domain|No_clan|
0.2_20180319_Bin_0_sub_1	MAG_574	NANGIJMP_48	NANGIJMP_00243	8355	8861	507	-	1	(4:164)|PF01544.19|CorA|Family|No_clan|
0.2_20180319_Bin_0_sub_1	MAG_574	NANGIJMP_49	NANGIJMP_00244	76	879	804	+	1	(2:154)|PF01734.23|Patatin|Family|CL0323|
0.2_20180319_Bin_0_sub_1	MAG_574	NANGIJMP_50	NANGIJMP_00247	125	313	189	+
0.2_20180319_Bin_0_sub_1	MAG_574	NANGIJMP_50	NANGIJMP_00248	371	3151	2781	-	4	(45:324)|PF01326.20|PPDK_N|Family|CL0179|;(334:392)|PF01326.20|PPDK_N|Family|CL0179|;(461:542)|PF00391.24|PEP-utilizers|Family|CL0364|predicted_active_site;(579:924)|PF02896.19|PEP-utilizers_C|Domain|CL0151|predicted_active_site
0.2_20180319_Bin_0_sub_1	MAG_574	NANGIJMP_50	NANGIJMP_00249	3486	3638	153	-
0.2_20180319_Bin_0_sub_1	MAG_574	NANGIJMP_50	NANGIJMP_00250	3635	3787	153	-
0.2_20180319_Bin_0_sub_1	MAG_574	NANGIJMP_51	NANGIJMP_00251	97	960	864	+	1	(1:276)|PF00162.20|PGK|Domain|No_clan|
0.2_20180319_Bin_0_sub_1	MAG_574	NANGIJMP_51	NANGIJMP_00252	1138	4272	3135	-	2	(81:164)|PF08471.11|Ribonuc_red_2_N|Family|No_clan|;(213:752)|PF02867.16|Ribonuc_red_lgC|Family|CL0339|predicted_active_site
0.2_20180319_Bin_0_sub_1	MAG_574	NANGIJMP_51	NANGIJMP_00253	4765	5304	540	+	1	(11:172)|PF01965.25|DJ-1_PfpI|Domain|CL0014|predicted_active_site
0.2_20180319_Bin_0_sub_1	MAG_574	NANGIJMP_51	NANGIJMP_00254	5430	7091	1662	+	1	(72:451)|PF00496.23|SBP_bac_5|Domain|CL0177|
0.2_20180319_Bin_0_sub_1	MAG_574	NANGIJMP_52	NANGIJMP_00255	111	944	834	-	1	(19:268)|PF00290.21|Trp_syntA|Domain|CL0036|predicted_active_site
0.2_20180319_Bin_0_sub_1	MAG_574	NANGIJMP_52	NANGIJMP_00256	1012	2238	1227	-	1	(67:392)|PF00291.26|PALP|Family|CL0063|
0.2_20180319_Bin_0_sub_1	MAG_574	NANGIJMP_52	NANGIJMP_00257	2391	3236	846	+	3	(1:122)|PF01149.25|Fapy_DNA_glyco|Domain|No_clan|predicted_active_site;(146:226)|PF06831.15|H2TH|Domain|CL0303|;(254:280)|PF06827.15|zf-FPG_IleRS|Domain|CL0167|predicted_active_site
0.2_20180319_Bin_0_sub_1	MAG_574	NANGIJMP_53	NANGIJMP_00258	1594	1893	300	-
0.2_20180319_Bin_0_sub_1	MAG_574	NANGIJMP_53	NANGIJMP_00259	2055	2219	165	+
0.2_20180319_Bin_0_sub_1	MAG_574	NANGIJMP_53	NANGIJMP_00260	2358	3662	1305	-	1	(221:303)|PF01882.19|DUF58|Family|CL0128|
0.2_20180319_Bin_0_sub_1	MAG_574	NANGIJMP_53	NANGIJMP_00261	3885	4328	444	-
0.2_20180319_Bin_0_sub_1	MAG_574	NANGIJMP_53	NANGIJMP_00262	4544	6541	1998	-	1	(34:585)|PF09972.10|DUF2207|Family|No_clan|
0.2_20180319_Bin_0_sub_1	MAG_574	NANGIJMP_53	NANGIJMP_00263	6538	7137	600	-	1	(46:194)|PF04011.13|LemA|Family|No_clan|
0.2_20180319_Bin_0_sub_1	MAG_574	NANGIJMP_53	NANGIJMP_00264	7234	7731	498	-	1	(33:158)|PF09055.12|Sod_Ni|Domain|No_clan|
0.2_20180319_Bin_0_sub_1	MAG_574	NANGIJMP_53	NANGIJMP_00265	7769	9799	2031	-	2	(344:395)|PF00672.26|HAMP|Domain|CL0681|;(459:641)|PF00015.22|MCPsignal|Family|No_clan|
0.2_20180319_Bin_0_sub_1	MAG_574	NANGIJMP_53	NANGIJMP_00266	9792	11150	1359	-	1	(58:418)|PF13433.7|Peripla_BP_5|Domain|CL0144|
0.2_20180319_Bin_0_sub_1	MAG_574	NANGIJMP_53	NANGIJMP_00267	11194	12021	828	-	1	(63:247)|PF06439.12|DUF1080|Domain|CL0004|
0.2_20180319_Bin_0_sub_1	MAG_574	NANGIJMP_54	NANGIJMP_00268	1	621	621	+	1	(1:191)|PF02074.16|Peptidase_M32|Family|CL0126|
0.2_20180319_Bin_0_sub_1	MAG_574	NANGIJMP_54	NANGIJMP_00269	650	2122	1473	+	1	(23:465)|PF01425.22|Amidase|Family|No_clan|predicted_active_site
0.2_20180319_Bin_0_sub_1	MAG_574	NANGIJMP_54	NANGIJMP_00270	2100	4526	2427	-	4	(1:89)|PF01627.24|Hpt|Family|No_clan|;(386:524)|PF02518.27|HATPase_c|Domain|CL0025|;(531:659)|PF01584.20|CheW|Domain|No_clan|;(687:790)|PF00072.25|Response_reg|Domain|CL0304|
0.2_20180319_Bin_0_sub_1	MAG_574	NANGIJMP_54	NANGIJMP_00271	4584	5387	804	-	1	(94:259)|PF01584.20|CheW|Domain|No_clan|
0.2_20180319_Bin_0_sub_1	MAG_574	NANGIJMP_54	NANGIJMP_00272	5384	6469	1086	-	1	(17:191)|PF01739.19|CheR|Domain|CL0063|
0.2_20180319_Bin_0_sub_1	MAG_574	NANGIJMP_55	NANGIJMP_00273	97	603	507	+
0.2_20180319_Bin_0_sub_1	MAG_574	NANGIJMP_55	NANGIJMP_00274	1391	1606	216	-
0.2_20180319_Bin_0_sub_1	MAG_574	NANGIJMP_55	NANGIJMP_00275	1701	2288	588	-
0.2_20180319_Bin_0_sub_1	MAG_574	NANGIJMP_56	NANGIJMP_00277	1546	2421	876	-	1	(2:291)|PF01795.20|Methyltransf_5|Family|CL0063|
0.2_20180319_Bin_0_sub_1	MAG_574	NANGIJMP_57	NANGIJMP_00278	14	520	507	+
0.2_20180319_Bin_0_sub_1	MAG_574	NANGIJMP_57	NANGIJMP_00279	555	1637	1083	-	1	(194:298)|PF01728.20|FtsJ|Family|CL0063|
0.2_20180319_Bin_0_sub_1	MAG_574	NANGIJMP_57	NANGIJMP_00280	1797	2036	240	+
0.2_20180319_Bin_0_sub_1	MAG_574	NANGIJMP_57	NANGIJMP_00281	2362	3573	1212	-	2	(6:396)|PF07994.13|NAD_binding_5|Family|CL0063|;(237:341)|PF01658.18|Inos-1-P_synth|Family|CL0139|
0.2_20180319_Bin_0_sub_1	MAG_574	NANGIJMP_58	NANGIJMP_00282	861	1241	381	-	1	(32:110)|PF02699.16|YajC|Family|No_clan|
0.2_20180319_Bin_0_sub_1	MAG_574	NANGIJMP_58	NANGIJMP_00283	1382	2386	1005	-	1	(1:332)|PF01702.19|TGT|Family|No_clan|predicted_active_site
0.2_20180319_Bin_0_sub_1	MAG_574	NANGIJMP_58	NANGIJMP_00284	2485	4200	1716	-	1	(1:555)|PF03030.17|H_PPase|Family|No_clan|
0.2_20180319_Bin_0_sub_1	MAG_574	NANGIJMP_59	NANGIJMP_00285	157	1815	1659	+	2	(39:250)|PF00590.21|TP_methylase|Domain|No_clan|;(305:524)|PF02602.16|HEM4|Family|No_clan|
0.2_20180319_Bin_0_sub_1	MAG_574	NANGIJMP_59	NANGIJMP_00286	1967	2656	690	+
0.2_20180319_Bin_0_sub_1	MAG_574	NANGIJMP_59	NANGIJMP_00287	3024	3527	504	+	1	(10:138)|PF01467.27|CTP_transf_like|Domain|CL0039|
0.2_20180319_Bin_0_sub_1	MAG_574	NANGIJMP_59	NANGIJMP_00288	3598	4134	537	-	1	(1:74)|PF00217.20|ATP-gua_Ptrans|Domain|CL0286|
0.2_20180319_Bin_0_sub_1	MAG_574	NANGIJMP_60	NANGIJMP_00289	307	1305	999	+	2	(32:134)|PF00586.25|AIRS|Domain|No_clan|;(149:300)|PF02769.23|AIRS_C|Domain|No_clan|
0.2_20180319_Bin_0_sub_1	MAG_574	NANGIJMP_60	NANGIJMP_00290	1317	2096	780	+	1	(4:251)|PF13507.7|GATase_5|Domain|CL0014|predicted_active_site
0.2_20180319_Bin_0_sub_1	MAG_574	NANGIJMP_60	NANGIJMP_00291	2172	3107	936	+
0.2_20180319_Bin_0_sub_1	MAG_574	NANGIJMP_61	NANGIJMP_00292	37	1317	1281	+	2	(109:424)|PF00497.21|SBP_bac_3|Domain|CL0177|;(212:356)|PF00060.27|Lig_chan|Family|CL0030|
0.2_20180319_Bin_0_sub_1	MAG_574	NANGIJMP_61	NANGIJMP_00293	2425	2667	243	-
0.2_20180319_Bin_0_sub_1	MAG_574	NANGIJMP_62	NANGIJMP_00294	367	1512	1146	-	1	(15:142)|PF01288.21|HPPK|Domain|No_clan|
0.2_20180319_Bin_0_sub_1	MAG_574	NANGIJMP_63	NANGIJMP_00295	710	943	234	+
0.2_20180319_Bin_0_sub_1	MAG_574	NANGIJMP_63	NANGIJMP_00296	1553	1906	354	+
0.2_20180319_Bin_0_sub_1	MAG_574	NANGIJMP_64	NANGIJMP_00297	462	1307	846	-	1	(73:185)|PF07859.14|Abhydrolase_3|Domain|CL0028|predicted_active_site
0.2_20180319_Bin_0_sub_1	MAG_574	NANGIJMP_65	NANGIJMP_00299	436	948	513	-	1	(33:111)|PF03692.16|CxxCxxCC|Family|No_clan|
0.2_20180319_Bin_0_sub_1	MAG_574	NANGIJMP_65	NANGIJMP_00300	1069	2877	1809	+	3	(87:221)|PF01368.21|DHH|Family|CL0137|;(340:458)|PF02272.20|DHHA1|Family|No_clan|;(476:582)|PF17768.2|RecJ_OB|Domain|CL0021|
0.2_20180319_Bin_0_sub_1	MAG_574	NANGIJMP_65	NANGIJMP_00301	2919	4292	1374	+	1	(102:355)|PF13360.7|PQQ_2|Domain|CL0186|
0.2_20180319_Bin_0_sub_1	MAG_574	NANGIJMP_65	NANGIJMP_00302	4387	4461	75	+
0.2_20180319_Bin_0_sub_1	MAG_574	NANGIJMP_66	NANGIJMP_00303	999	1928	930	-	1	(159:284)|PF02457.17|DAC|Family|No_clan|
0.2_20180319_Bin_0_sub_1	MAG_574	NANGIJMP_66	NANGIJMP_00304	2022	3731	1710	-
0.2_20180319_Bin_0_sub_1	MAG_574	NANGIJMP_67	NANGIJMP_00305	11	814	804	-	1	(8:235)|PF02348.20|CTP_transf_3|Family|CL0110|
0.2_20180319_Bin_0_sub_1	MAG_574	NANGIJMP_67	NANGIJMP_00306	1015	2907	1893	+	3	(65:213)|PF13522.7|GATase_6|Domain|CL0052|;(312:439)|PF01380.23|SIS|Domain|CL0067|;(483:612)|PF01380.23|SIS|Domain|CL0067|
0.2_20180319_Bin_0_sub_1	MAG_574	NANGIJMP_67	NANGIJMP_00307	2927	4006	1080	-	4	(52:165)|PF00730.26|HhH-GPD|Domain|CL0198|;(117:145)|PF00633.24|HHH|Motif|CL0198|;(210:226)|PF10576.10|EndIII_4Fe-2S|Domain|No_clan|;(254:348)|PF14815.7|NUDIX_4|Domain|CL0261|
0.2_20180319_Bin_0_sub_1	MAG_574	NANGIJMP_68	NANGIJMP_00308	31	270	240	+	1	(1:45)|PF13091.7|PLDc_2|Domain|CL0479|
0.2_20180319_Bin_0_sub_1	MAG_574	NANGIJMP_68	NANGIJMP_00309	338	1165	828	-	1	(4:262)|PF02621.15|VitK2_biosynth|Domain|CL0177|predicted_active_site
0.2_20180319_Bin_0_sub_1	MAG_574	NANGIJMP_68	NANGIJMP_00310	1171	1839	669	-	1	(29:220)|PF01048.21|PNP_UDP_1|Domain|CL0408|
0.2_20180319_Bin_0_sub_1	MAG_574	NANGIJMP_68	NANGIJMP_00311	1948	2448	501	-
0.2_20180319_Bin_0_sub_1	MAG_574	NANGIJMP_69	NANGIJMP_00312	564	695	132	-
0.2_20180319_Bin_0_sub_1	MAG_574	NANGIJMP_69	NANGIJMP_00313	955	3282	2328	-	1	(627:759)|PF00034.22|Cytochrom_C|Domain|CL0318|
0.2_20180319_Bin_0_sub_1	MAG_574	NANGIJMP_70	NANGIJMP_00314	447	1040	594	-
0.2_20180319_Bin_0_sub_1	MAG_574	NANGIJMP_70	NANGIJMP_00315	1334	1406	73	-
0.2_20180319_Bin_0_sub_1	MAG_574	NANGIJMP_70	NANGIJMP_00317	3041	4540	1500	-	1	(72:498)|PF07394.13|DUF1501|Family|CL0088|
0.2_20180319_Bin_0_sub_1	MAG_574	NANGIJMP_71	NANGIJMP_00319	265	1749	1485	-	2	(104:305)|PF00924.19|MS_channel|Family|No_clan|;(360:446)|PF00027.30|cNMP_binding|Domain|CL0029|
0.2_20180319_Bin_0_sub_1	MAG_574	NANGIJMP_71	NANGIJMP_00320	2007	2201	195	+	1	(5:56)|PF01165.21|Ribosomal_S21|Family|No_clan|
0.2_20180319_Bin_0_sub_1	MAG_574	NANGIJMP_71	NANGIJMP_00321	2277	3236	960	-	2	(44:130)|PF02749.17|QRPTase_N|Domain|CL0105|;(132:312)|PF01729.20|QRPTase_C|Domain|CL0036|
0.2_20180319_Bin_0_sub_1	MAG_574	NANGIJMP_72	NANGIJMP_00322	1202	3907	2706	-	7	(57:524)|PF00521.21|DNA_topoisoIV|Family|No_clan|predicted_active_site;(559:604)|PF03989.14|DNA_gyraseA_C|Repeat|No_clan|;(608:657)|PF03989.14|DNA_gyraseA_C|Repeat|No_clan|;(667:709)|PF03989.14|DNA_gyraseA_C|Repeat|No_clan|;(713:759)|PF03989.14|DNA_gyraseA_C|Repeat|No_clan|;(808:836)|PF03989.14|DNA_gyraseA_C|Repeat|No_clan|;(840:887)|PF03989.14|DNA_gyraseA_C|Repeat|No_clan|
0.2_20180319_Bin_0_sub_1	MAG_574	NANGIJMP_73	NANGIJMP_00324	487	1671	1185	+	2	(2:209)|PF08442.11|ATP-grasp_2|Domain|CL0179|;(269:389)|PF00549.20|Ligase_CoA|Domain|CL0506|
0.2_20180319_Bin_0_sub_1	MAG_574	NANGIJMP_73	NANGIJMP_00325	1721	2599	879	+	2	(6:99)|PF02629.20|CoA_binding|Domain|CL0063|;(151:270)|PF00549.20|Ligase_CoA|Domain|CL0506|predicted_active_site
0.2_20180319_Bin_0_sub_1	MAG_574	NANGIJMP_73	NANGIJMP_00326	2771	3673	903	-	1	(14:146)|PF02674.17|Colicin_V|Family|CL0292|
0.2_20180319_Bin_0_sub_1	MAG_574	NANGIJMP_73	NANGIJMP_00327	3719	4069	351	-
0.2_20180319_Bin_0_sub_1	MAG_574	NANGIJMP_74	NANGIJMP_00328	372	1355	984	+	1	(40:232)|PF01145.26|Band_7|Family|CL0433|
0.2_20180319_Bin_0_sub_1	MAG_574	NANGIJMP_74	NANGIJMP_00329	1361	2410	1050	+	1	(40:246)|PF01145.26|Band_7|Family|CL0433|
0.2_20180319_Bin_0_sub_1	MAG_574	NANGIJMP_74	NANGIJMP_00330	2489	3076	588	+	2	(20:85)|PF04542.15|Sigma70_r2|Domain|CL0123|;(123:172)|PF08281.13|Sigma70_r4_2|Domain|CL0123|
0.2_20180319_Bin_0_sub_1	MAG_574	NANGIJMP_75	NANGIJMP_00331	9	563	555	+	1	(1:41)|PF04028.14|DUF374|Family|CL0228|
0.2_20180319_Bin_0_sub_1	MAG_574	NANGIJMP_75	NANGIJMP_00332	587	2179	1593	-	2	(160:208)|PF17820.2|PDZ_6|Domain|CL0466|;(346:437)|PF13180.7|PDZ_2|Domain|CL0466|
0.2_20180319_Bin_0_sub_1	MAG_574	NANGIJMP_76	NANGIJMP_00333	604	2160	1557	+
0.2_20180319_Bin_0_sub_1	MAG_574	NANGIJMP_76	NANGIJMP_00334	2180	2392	213	+
0.2_20180319_Bin_0_sub_1	MAG_574	NANGIJMP_77	NANGIJMP_00336	90	1007	918	-	1	(44:281)|PF08450.13|SGL|Family|CL0186|predicted_active_site
0.2_20180319_Bin_0_sub_1	MAG_574	NANGIJMP_77	NANGIJMP_00337	1350	3332	1983	+	1	(462:523)|PF07730.14|HisKA_3|Domain|CL0025|
0.2_20180319_Bin_0_sub_1	MAG_574	NANGIJMP_77	NANGIJMP_00338	3329	4033	705	+	2	(24:140)|PF00072.25|Response_reg|Domain|CL0304|;(171:225)|PF00196.20|GerE|Domain|CL0123|
0.2_20180319_Bin_0_sub_1	MAG_574	NANGIJMP_78	NANGIJMP_00339	31	264	234	+
0.2_20180319_Bin_0_sub_1	MAG_574	NANGIJMP_78	NANGIJMP_00340	521	3370	2850	-	2	(291:488)|PF03176.16|MMPL|Family|CL0322|;(748:917)|PF03176.16|MMPL|Family|CL0322|
0.2_20180319_Bin_0_sub_1	MAG_574	NANGIJMP_79	NANGIJMP_00341	28	855	828	+	1	(72:184)|PF00271.32|Helicase_C|Family|CL0023|
0.2_20180319_Bin_0_sub_1	MAG_574	NANGIJMP_79	NANGIJMP_00342	882	1589	708	+	1	(76:222)|PF03167.20|UDG|Domain|No_clan|
0.2_20180319_Bin_0_sub_1	MAG_574	NANGIJMP_79	NANGIJMP_00343	1610	3013	1404	-	4	(19:135)|PF02878.17|PGM_PMM_I|Domain|No_clan|predicted_active_site;(167:265)|PF02879.17|PGM_PMM_II|Domain|No_clan|;(273:377)|PF02880.17|PGM_PMM_III|Domain|No_clan|;(403:462)|PF00408.21|PGM_PMM_IV|Family|No_clan|
0.2_20180319_Bin_0_sub_1	MAG_574	NANGIJMP_79	NANGIJMP_00344	3030	4622	1593	+	3	(102:239)|PF02878.17|PGM_PMM_I|Domain|No_clan|predicted_active_site;(270:367)|PF02879.17|PGM_PMM_II|Domain|No_clan|;(381:502)|PF02880.17|PGM_PMM_III|Domain|No_clan|
0.2_20180319_Bin_0_sub_1	MAG_574	NANGIJMP_79	NANGIJMP_00345	4607	4990	384	+	1	(75:97)|PF00408.21|PGM_PMM_IV|Family|No_clan|
0.2_20180319_Bin_0_sub_1	MAG_574	NANGIJMP_79	NANGIJMP_00346	5094	6473	1380	+	3	(40:113)|PF01541.25|GIY-YIG|Domain|CL0418|;(231:265)|PF02151.20|UVR|Family|CL0671|;(294:442)|PF08459.12|UvrC_HhH_N|Domain|CL0219|
0.2_20180319_Bin_0_sub_1	MAG_574	NANGIJMP_79	NANGIJMP_00347	6534	6893	360	-	1	(14:117)|PF11964.9|SpoIIAA-like|Family|CL0502|
0.2_20180319_Bin_0_sub_1	MAG_574	NANGIJMP_79	NANGIJMP_00348	7234	8448	1215	+	1	(18:403)|PF07394.13|DUF1501|Family|CL0088|
0.2_20180319_Bin_0_sub_1	MAG_574	NANGIJMP_79	NANGIJMP_00349	8513	11059	2547	+	1	(163:235)|PF04151.16|PPC|Domain|CL0202|
0.2_20180319_Bin_0_sub_1	MAG_574	NANGIJMP_80	NANGIJMP_00350	1148	1693	546	-	1	(64:149)|PF01230.24|HIT|Domain|CL0265|predicted_active_site
0.2_20180319_Bin_0_sub_1	MAG_574	NANGIJMP_80	NANGIJMP_00351	1834	2577	744	+	1	(20:232)|PF02616.15|SMC_ScpA|Family|CL0157|
0.2_20180319_Bin_0_sub_1	MAG_574	NANGIJMP_80	NANGIJMP_00352	2574	3413	840	+
0.2_20180319_Bin_0_sub_1	MAG_574	NANGIJMP_80	NANGIJMP_00353	3404	4537	1134	+	2	(12:170)|PF04055.22|Radical_SAM|Domain|CL0036|;(303:367)|PF06969.17|HemN_C|Domain|CL0123|
0.2_20180319_Bin_0_sub_1	MAG_574	NANGIJMP_80	NANGIJMP_00354	4541	4888	348	-	1	(1:109)|PF02233.17|PNTB|Family|CL0085|
0.2_20180319_Bin_0_sub_1	MAG_574	NANGIJMP_81	NANGIJMP_00355	101	271	171	-
0.2_20180319_Bin_0_sub_1	MAG_574	NANGIJMP_81	NANGIJMP_00356	451	981	531	+	1	(25:168)|PF08534.11|Redoxin|Domain|CL0172|predicted_active_site
0.2_20180319_Bin_0_sub_1	MAG_574	NANGIJMP_81	NANGIJMP_00357	1031	3700	2670	-	3	(17:570)|PF01411.20|tRNA-synt_2c|Family|CL0040|;(667:710)|PF07973.15|tRNA_SAD|Domain|CL0094|;(746:883)|PF02272.20|DHHA1|Family|No_clan|
0.2_20180319_Bin_0_sub_1	MAG_574	NANGIJMP_82	NANGIJMP_00358	287	862	576	-
0.2_20180319_Bin_0_sub_1	MAG_574	NANGIJMP_82	NANGIJMP_00359	958	1896	939	+	1	(40:305)|PF01261.25|AP_endonuc_2|Domain|CL0036|predicted_active_site
0.2_20180319_Bin_0_sub_1	MAG_574	NANGIJMP_82	NANGIJMP_00360	1926	2228	303	-
0.2_20180319_Bin_0_sub_1	MAG_574	NANGIJMP_82	NANGIJMP_00361	2431	2604	174	-
0.2_20180319_Bin_0_sub_1	MAG_574	NANGIJMP_83	NANGIJMP_00362	5	1417	1413	+
0.2_20180319_Bin_0_sub_1	MAG_574	NANGIJMP_83	NANGIJMP_00363	1437	3290	1854	-
0.2_20180319_Bin_0_sub_1	MAG_574	NANGIJMP_83	NANGIJMP_00364	3480	3752	273	-
0.2_20180319_Bin_0_sub_1	MAG_574	NANGIJMP_84	NANGIJMP_00366	1305	2522	1218	-	2	(56:204)|PF01699.25|Na_Ca_ex|Family|No_clan|;(231:370)|PF01699.25|Na_Ca_ex|Family|No_clan|
0.2_20180319_Bin_0_sub_1	MAG_574	NANGIJMP_85	NANGIJMP_00367	255	1547	1293	-	1	(36:387)|PF01041.18|DegT_DnrJ_EryC1|Domain|CL0061|predicted_active_site
0.2_20180319_Bin_0_sub_1	MAG_574	NANGIJMP_85	NANGIJMP_00368	2031	4844	2814	+	5	(12:196)|PF09371.11|Tex_N|Domain|No_clan|;(325:451)|PF16921.6|Tex_YqgF|Domain|CL0580|;(492:555)|PF12836.8|HHH_3|Domain|CL0198|;(562:638)|PF17674.2|HHH_9|Domain|CL0198|;(656:727)|PF00575.24|S1|Domain|CL0021|
0.2_20180319_Bin_0_sub_1	MAG_574	NANGIJMP_86	NANGIJMP_00369	79	987	909	+	1	(102:231)|PF10672.10|Methyltrans_SAM|Family|CL0063|
0.2_20180319_Bin_0_sub_1	MAG_574	NANGIJMP_86	NANGIJMP_00370	991	1923	933	+	1	(143:286)|PF00588.20|SpoU_methylase|Family|CL0098|
0.2_20180319_Bin_0_sub_1	MAG_574	NANGIJMP_86	NANGIJMP_00371	1940	3154	1215	+
0.2_20180319_Bin_0_sub_1	MAG_574	NANGIJMP_86	NANGIJMP_00373	5308	5955	648	+
0.2_20180319_Bin_0_sub_1	MAG_574	NANGIJMP_86	NANGIJMP_00374	6034	8157	2124	-	2	(212:279)|PF06733.16|DEAD_2|Family|CL0023|;(533:691)|PF13307.7|Helicase_C_2|Domain|CL0023|
0.2_20180319_Bin_0_sub_1	MAG_574	NANGIJMP_87	NANGIJMP_00375	134	514	381	+	1	(41:115)|PF18902.1|DUF5658|Domain|No_clan|
0.2_20180319_Bin_0_sub_1	MAG_574	NANGIJMP_87	NANGIJMP_00377	1315	3258	1944	+	4	(192:287)|PF14240.7|YHYH|Family|No_clan|;(461:476)|PF13202.7|EF-hand_5|Domain|CL0220|;(567:584)|PF13202.7|EF-hand_5|Domain|CL0220|;(624:642)|PF13202.7|EF-hand_5|Domain|CL0220|
0.2_20180319_Bin_0_sub_1	MAG_574	NANGIJMP_88	NANGIJMP_00378	95	1594	1500	+
0.2_20180319_Bin_0_sub_1	MAG_574	NANGIJMP_88	NANGIJMP_00379	1830	2189	360	+
0.2_20180319_Bin_0_sub_1	MAG_574	NANGIJMP_88	NANGIJMP_00380	2201	2842	642	-
0.2_20180319_Bin_0_sub_1	MAG_574	NANGIJMP_89	NANGIJMP_00381	1684	2736	1053	-	1	(28:341)|PF02606.15|LpxK|Family|CL0023|
0.2_20180319_Bin_0_sub_1	MAG_574	NANGIJMP_90	NANGIJMP_00382	1476	1697	222	-
0.2_20180319_Bin_0_sub_1	MAG_574	NANGIJMP_91	NANGIJMP_00383	825	1199	375	-	1	(2:106)|PF00453.19|Ribosomal_L20|Family|No_clan|
0.2_20180319_Bin_0_sub_1	MAG_574	NANGIJMP_91	NANGIJMP_00384	1593	2114	522	-	2	(14:81)|PF05198.17|IF3_N|Domain|No_clan|;(89:173)|PF00707.23|IF3_C|Domain|No_clan|
0.2_20180319_Bin_0_sub_1	MAG_574	NANGIJMP_91	NANGIJMP_00385	2344	2523	180	-
0.2_20180319_Bin_0_sub_1	MAG_574	NANGIJMP_92	NANGIJMP_00386	357	869	513	-	1	(1:152)|PF01196.20|Ribosomal_L17|Family|No_clan|
0.2_20180319_Bin_0_sub_1	MAG_574	NANGIJMP_92	NANGIJMP_00387	975	1988	1014	-	3	(31:226)|PF01193.25|RNA_pol_L|Domain|CL0509|;(67:156)|PF01000.27|RNA_pol_A_bac|Domain|No_clan|;(265:323)|PF03118.16|RNA_pol_A_CTD|Domain|CL0198|
0.2_20180319_Bin_0_sub_1	MAG_574	NANGIJMP_92	NANGIJMP_00388	2078	2455	378	-	1	(15:124)|PF00411.20|Ribosomal_S11|Family|CL0267|
0.2_20180319_Bin_0_sub_1	MAG_574	NANGIJMP_92	NANGIJMP_00389	2578	2961	384	-	1	(3:109)|PF00416.23|Ribosomal_S13|Family|CL0303|
0.2_20180319_Bin_0_sub_1	MAG_574	NANGIJMP_92	NANGIJMP_00390	3414	4199	786	-	1	(1:234)|PF00557.25|Peptidase_M24|Domain|No_clan|
0.2_20180319_Bin_0_sub_1	MAG_574	NANGIJMP_92	NANGIJMP_00391	4358	4828	471	-	1	(1:125)|PF00406.23|ADK|Domain|CL0023|
0.2_20180319_Bin_0_sub_1	MAG_574	NANGIJMP_93	NANGIJMP_00392	95	865	771	+	1	(40:194)|PF00005.28|ABC_tran|Domain|CL0023|predicted_active_site
0.2_20180319_Bin_0_sub_1	MAG_574	NANGIJMP_93	NANGIJMP_00393	905	1768	864	+	1	(31:258)|PF01063.20|Aminotran_4|Domain|No_clan|predicted_active_site
0.2_20180319_Bin_0_sub_1	MAG_574	NANGIJMP_93	NANGIJMP_00394	1788	2207	420	-	1	(1:118)|PF04026.13|SpoVG|Family|No_clan|
0.2_20180319_Bin_0_sub_1	MAG_574	NANGIJMP_93	NANGIJMP_00395	2288	3097	810	-	2	(69:112)|PF00288.27|GHMP_kinases_N|Family|CL0329|;(186:254)|PF08544.14|GHMP_kinases_C|Family|CL0677|
0.2_20180319_Bin_0_sub_1	MAG_574	NANGIJMP_94	NANGIJMP_00396	1330	1680	351	+
0.2_20180319_Bin_0_sub_1	MAG_574	NANGIJMP_94	NANGIJMP_00397	1677	1793	117	+
0.2_20180319_Bin_0_sub_1	MAG_574	NANGIJMP_94	NANGIJMP_00398	2523	2954	432	-
0.2_20180319_Bin_0_sub_1	MAG_574	NANGIJMP_95	NANGIJMP_00400	1463	2263	801	+
0.2_20180319_Bin_0_sub_1	MAG_574	NANGIJMP_95	NANGIJMP_00401	2385	2900	516	+	1	(60:154)|PF00565.18|SNase|Domain|CL0049|
0.2_20180319_Bin_0_sub_1	MAG_574	NANGIJMP_95	NANGIJMP_00402	2988	4256	1269	+	2	(5:262)|PF00109.27|ketoacyl-synt|Domain|CL0046|;(288:380)|PF02801.23|Ketoacyl-synt_C|Domain|CL0046|
0.2_20180319_Bin_0_sub_1	MAG_574	NANGIJMP_95	NANGIJMP_00403	4446	4721	276	+
0.2_20180319_Bin_0_sub_1	MAG_574	NANGIJMP_95	NANGIJMP_00404	4804	5832	1029	-
0.2_20180319_Bin_0_sub_1	MAG_574	NANGIJMP_95	NANGIJMP_00405	6407	6904	498	-
0.2_20180319_Bin_0_sub_1	MAG_574	NANGIJMP_96	NANGIJMP_00407	2950	4068	1119	-	2	(155:191)|PF08545.11|ACP_syn_III|Domain|CL0046|;(266:330)|PF08541.11|ACP_syn_III_C|Domain|CL0046|predicted_active_site
0.2_20180319_Bin_0_sub_1	MAG_574	NANGIJMP_96	NANGIJMP_00408	4235	4858	624	+
0.2_20180319_Bin_0_sub_1	MAG_574	NANGIJMP_96	NANGIJMP_00409	4873	5244	372	-	1	(14:86)|PF00575.24|S1|Domain|CL0021|
0.2_20180319_Bin_0_sub_1	MAG_574	NANGIJMP_97	NANGIJMP_00410	96	908	813	+	1	(37:254)|PF00497.21|SBP_bac_3|Domain|CL0177|
0.2_20180319_Bin_0_sub_1	MAG_574	NANGIJMP_97	NANGIJMP_00411	1080	1814	735	+	1	(63:240)|PF00528.23|BPD_transp_1|Family|CL0404|
0.2_20180319_Bin_0_sub_1	MAG_574	NANGIJMP_97	NANGIJMP_00412	1834	2562	729	+	1	(20:166)|PF00005.28|ABC_tran|Domain|CL0023|predicted_active_site
0.2_20180319_Bin_0_sub_1	MAG_574	NANGIJMP_97	NANGIJMP_00413	2559	3593	1035	+	1	(29:323)|PF03747.15|ADP_ribosyl_GH|Family|No_clan|
0.2_20180319_Bin_0_sub_1	MAG_574	NANGIJMP_97	NANGIJMP_00414	3600	4391	792	+	1	(65:186)|PF08242.13|Methyltransf_12|Domain|CL0063|
0.2_20180319_Bin_0_sub_1	MAG_574	NANGIJMP_97	NANGIJMP_00415	4479	4769	291	+
0.2_20180319_Bin_0_sub_1	MAG_574	NANGIJMP_99	NANGIJMP_00417	12	1658	1647	-	2	(60:220)|PF01566.19|Nramp|Family|CL0062|;(255:498)|PF01566.19|Nramp|Family|CL0062|
0.2_20180319_Bin_0_sub_1	MAG_574	NANGIJMP_99	NANGIJMP_00418	1963	2907	945	+	3	(6:93)|PF00581.21|Rhodanese|Domain|CL0031|predicted_active_site;(112:177)|PF11127.9|DUF2892|Family|No_clan|;(221:300)|PF00581.21|Rhodanese|Domain|CL0031|predicted_active_site
0.2_20180319_Bin_0_sub_1	MAG_574	NANGIJMP_99	NANGIJMP_00419	2977	3537	561	-
0.2_20180319_Bin_0_sub_1	MAG_574	NANGIJMP_100	NANGIJMP_00420	70	993	924	+	1	(48:305)|PF01209.19|Ubie_methyltran|Family|CL0063|
0.2_20180319_Bin_0_sub_1	MAG_574	NANGIJMP_100	NANGIJMP_00421	1078	4074	2997	-	2	(403:771)|PF00999.22|Na_H_Exchanger|Family|CL0064|;(805:918)|PF02254.19|TrkA_N|Domain|CL0063|
0.2_20180319_Bin_0_sub_1	MAG_574	NANGIJMP_101	NANGIJMP_00422	40	363	324	+
0.2_20180319_Bin_0_sub_1	MAG_574	NANGIJMP_101	NANGIJMP_00423	429	1613	1185	-
0.2_20180319_Bin_0_sub_1	MAG_574	NANGIJMP_101	NANGIJMP_00424	1649	2212	564	-	1	(64:185)|PF11736.9|DUF3299|Family|CL0021|
0.2_20180319_Bin_0_sub_1	MAG_574	NANGIJMP_101	NANGIJMP_00425	2160	2498	339	-
0.2_20180319_Bin_0_sub_1	MAG_574	NANGIJMP_102	NANGIJMP_00426	155	5089	4935	+	6	(40:87)|PF07635.12|PSCyt1|Family|CL0318|;(124:186)|PF07626.12|PSD3|Family|No_clan|;(1224:1285)|PF07637.12|PSD5|Family|No_clan|;(1295:1424)|PF07631.12|PSD4|Family|No_clan|;(1443:1540)|PF07627.12|PSCyt3|Family|No_clan|;(1568:1641)|PF07624.12|PSD2|Family|No_clan|
0.2_20180319_Bin_0_sub_1	MAG_574	NANGIJMP_102	NANGIJMP_00427	5109	5774	666	+
0.2_20180319_Bin_0_sub_1	MAG_574	NANGIJMP_102	NANGIJMP_00428	5790	7127	1338	-	1	(118:362)|PF13360.7|PQQ_2|Domain|CL0186|
0.2_20180319_Bin_0_sub_1	MAG_574	NANGIJMP_102	NANGIJMP_00429	7249	8460	1212	+	1	(153:373)|PF07859.14|Abhydrolase_3|Domain|CL0028|predicted_active_site
0.2_20180319_Bin_0_sub_1	MAG_574	NANGIJMP_103	NANGIJMP_00431	42	206	165	+
0.2_20180319_Bin_0_sub_1	MAG_574	NANGIJMP_103	NANGIJMP_00432	894	1274	381	+
0.2_20180319_Bin_0_sub_1	MAG_574	NANGIJMP_103	NANGIJMP_00433	2615	2893	279	-
0.2_20180319_Bin_0_sub_1	MAG_574	NANGIJMP_104	NANGIJMP_00434	1369	2175	807	+
0.2_20180319_Bin_0_sub_1	MAG_574	NANGIJMP_104	NANGIJMP_00435	2856	4472	1617	+	3	(44:167)|PF13541.7|ChlI|Domain|CL0329|;(218:423)|PF01078.22|Mg_chelatase|Domain|CL0023|;(432:530)|PF13335.7|Mg_chelatase_C|Family|CL0671|
0.2_20180319_Bin_0_sub_1	MAG_574	NANGIJMP_104	NANGIJMP_00436	4623	5342	720	+	1	(111:235)|PF01569.22|PAP2|Family|CL0525|predicted_active_site
0.2_20180319_Bin_0_sub_1	MAG_574	NANGIJMP_105	NANGIJMP_00437	7	2310	2304	-	2	(105:459)|PF00384.23|Molybdopterin|Family|No_clan|;(631:732)|PF01568.22|Molydop_binding|Domain|CL0332|
0.2_20180319_Bin_0_sub_1	MAG_574	NANGIJMP_105	NANGIJMP_00438	2355	3458	1104	-	1	(1:362)|PF00171.23|Aldedh|Family|CL0099|predicted_active_site
0.2_20180319_Bin_0_sub_1	MAG_574	NANGIJMP_106	NANGIJMP_00439	1253	1627	375	+
0.2_20180319_Bin_0_sub_1	MAG_574	NANGIJMP_106	NANGIJMP_00440	1658	2794	1137	+	1	(93:349)|PF12849.8|PBP_like_2|Family|CL0177|
0.2_20180319_Bin_0_sub_1	MAG_574	NANGIJMP_106	NANGIJMP_00441	2966	5590	2625	+	1	(681:868)|PF00528.23|BPD_transp_1|Family|CL0404|
0.2_20180319_Bin_0_sub_1	MAG_574	NANGIJMP_106	NANGIJMP_00442	5634	7265	1632	+	1	(308:537)|PF00528.23|BPD_transp_1|Family|CL0404|
0.2_20180319_Bin_0_sub_1	MAG_574	NANGIJMP_106	NANGIJMP_00443	7316	8203	888	+	1	(65:219)|PF00005.28|ABC_tran|Domain|CL0023|predicted_active_site
0.2_20180319_Bin_0_sub_1	MAG_574	NANGIJMP_106	NANGIJMP_00444	8246	8920	675	+	2	(16:103)|PF01895.20|PhoU|Domain|CL0297|;(120:203)|PF01895.20|PhoU|Domain|CL0297|
0.2_20180319_Bin_0_sub_1	MAG_574	NANGIJMP_106	NANGIJMP_00445	9024	9191	168	-
0.2_20180319_Bin_0_sub_1	MAG_574	NANGIJMP_107	NANGIJMP_00447	1507	3048	1542	-	2	(7:260)|PF00370.22|FGGY_N|Domain|CL0108|predicted_active_site;(329:452)|PF02782.17|FGGY_C|Domain|CL0108|
0.2_20180319_Bin_0_sub_1	MAG_574	NANGIJMP_107	NANGIJMP_00448	3096	4019	924	-	1	(7:290)|PF00701.23|DHDPS|Domain|CL0036|predicted_active_site
0.2_20180319_Bin_0_sub_1	MAG_574	NANGIJMP_107	NANGIJMP_00449	4095	4970	876	-	1	(111:204)|PF07859.14|Abhydrolase_3|Domain|CL0028|predicted_active_site
0.2_20180319_Bin_0_sub_1	MAG_574	NANGIJMP_108	NANGIJMP_00451	274	1542	1269	+	2	(103:200)|PF17396.3|DUF1611_N|Domain|CL0063|;(208:404)|PF07755.12|DUF1611|Domain|CL0023|
0.2_20180319_Bin_0_sub_1	MAG_574	NANGIJMP_108	NANGIJMP_00452	1539	2747	1209	+	1	(8:221)|PF01168.21|Ala_racemase_N|Domain|CL0036|predicted_active_site
0.2_20180319_Bin_0_sub_1	MAG_574	NANGIJMP_108	NANGIJMP_00453	2776	3771	996	-	1	(13:324)|PF03060.16|NMO|Domain|CL0036|
0.2_20180319_Bin_0_sub_1	MAG_574	NANGIJMP_108	NANGIJMP_00454	3806	4975	1170	-
0.2_20180319_Bin_0_sub_1	MAG_574	NANGIJMP_108	NANGIJMP_00455	5134	6993	1860	-	3	(62:167)|PF02771.17|Acyl-CoA_dh_N|Domain|CL0544|;(171:272)|PF02770.20|Acyl-CoA_dh_M|Domain|No_clan|;(284:443)|PF00441.25|Acyl-CoA_dh_1|Domain|CL0087|predicted_active_site
0.2_20180319_Bin_0_sub_1	MAG_574	NANGIJMP_108	NANGIJMP_00456	7051	7965	915	-	3	(1:90)|PF02737.19|3HCDH_N|Domain|CL0063|predicted_active_site;(93:186)|PF00725.23|3HCDH|Domain|CL0106|;(215:297)|PF00725.23|3HCDH|Domain|CL0106|
0.2_20180319_Bin_0_sub_1	MAG_574	NANGIJMP_109	NANGIJMP_00457	432	1013	582	-
0.2_20180319_Bin_0_sub_1	MAG_574	NANGIJMP_109	NANGIJMP_00458	1450	1665	216	+
0.2_20180319_Bin_0_sub_1	MAG_574	NANGIJMP_110	NANGIJMP_00459	116	1072	957	-	1	(232:300)|PF13180.7|PDZ_2|Domain|CL0466|
0.2_20180319_Bin_0_sub_1	MAG_574	NANGIJMP_110	NANGIJMP_00460	1227	3221	1995	+	3	(16:313)|PF08497.11|Radical_SAM_N|Family|No_clan|;(315:518)|PF04055.22|Radical_SAM|Domain|CL0036|;(527:648)|PF11842.9|DUF3362|Family|No_clan|
0.2_20180319_Bin_0_sub_1	MAG_574	NANGIJMP_110	NANGIJMP_00461	3647	4804	1158	-
0.2_20180319_Bin_0_sub_1	MAG_574	NANGIJMP_111	NANGIJMP_00462	98	430	333	+
0.2_20180319_Bin_0_sub_1	MAG_574	NANGIJMP_111	NANGIJMP_00463	484	2343	1860	-	2	(145:284)|PF09423.11|PhoD|Domain|CL0163|;(387:530)|PF09423.11|PhoD|Domain|CL0163|
0.2_20180319_Bin_0_sub_1	MAG_574	NANGIJMP_111	NANGIJMP_00464	2552	3784	1233	+	1	(58:398)|PF00155.22|Aminotran_1_2|Domain|CL0061|predicted_active_site
0.2_20180319_Bin_0_sub_1	MAG_574	NANGIJMP_111	NANGIJMP_00465	3977	4288	312	+	2	(39:63)|PF00036.33|EF-hand_1|Domain|CL0220|;(70:95)|PF00036.33|EF-hand_1|Domain|CL0220|
0.2_20180319_Bin_0_sub_1	MAG_574	NANGIJMP_112	NANGIJMP_00466	466	1932	1467	-	1	(21:403)|PF00171.23|Aldedh|Family|CL0099|predicted_active_site
0.2_20180319_Bin_0_sub_1	MAG_574	NANGIJMP_112	NANGIJMP_00467	2046	2747	702	-
0.2_20180319_Bin_0_sub_1	MAG_574	NANGIJMP_113	NANGIJMP_00468	292	759	468	+
0.2_20180319_Bin_0_sub_1	MAG_574	NANGIJMP_113	NANGIJMP_00469	781	2433	1653	-	1	(200:473)|PF00474.18|SSF|Family|CL0062|
0.2_20180319_Bin_0_sub_1	MAG_574	NANGIJMP_113	NANGIJMP_00470	2433	2657	225	-	1	(8:64)|PF11755.9|DUF3311|Family|No_clan|
0.2_20180319_Bin_0_sub_1	MAG_574	NANGIJMP_113	NANGIJMP_00471	2751	3209	459	-	1	(23:137)|PF04304.14|DUF454|Family|No_clan|
0.2_20180319_Bin_0_sub_1	MAG_574	NANGIJMP_113	NANGIJMP_00472	3302	4339	1038	+	1	(7:327)|PF01116.21|F_bP_aldolase|Domain|CL0036|predicted_active_site
0.2_20180319_Bin_0_sub_1	MAG_574	NANGIJMP_114	NANGIJMP_00473	15	581	567	+	1	(21:170)|PF00118.25|Cpn60_TCP1|Family|No_clan|
0.2_20180319_Bin_0_sub_1	MAG_574	NANGIJMP_114	NANGIJMP_00474	707	1870	1164	+	3	(7:68)|PF00226.32|DnaJ|Domain|CL0392|;(123:333)|PF01556.19|DnaJ_C|Domain|No_clan|;(147:207)|PF00684.20|DnaJ_CXXCXGXG|Domain|No_clan|
0.2_20180319_Bin_0_sub_1	MAG_574	NANGIJMP_114	NANGIJMP_00475	1921	2445	525	+	1	(20:171)|PF01025.20|GrpE|Family|No_clan|
0.2_20180319_Bin_0_sub_1	MAG_574	NANGIJMP_114	NANGIJMP_00476	2500	2799	300	+	1	(1:41)|PF09723.11|Zn-ribbon_8|Domain|CL0167|
0.2_20180319_Bin_0_sub_1	MAG_574	NANGIJMP_114	NANGIJMP_00477	2864	3064	201	+	1	(3:57)|PF03884.15|YacG|Domain|CL0175|
0.2_20180319_Bin_0_sub_1	MAG_574	NANGIJMP_115	NANGIJMP_00478	284	3487	3204	-	4	(9:142)|PF02811.20|PHP|Family|CL0034|;(294:549)|PF07733.13|DNA_pol3_alpha|Domain|CL0260|;(552:717)|PF17657.2|DNA_pol3_finger|Domain|No_clan|;(791:881)|PF14579.7|HHH_6|Domain|CL0198|
0.2_20180319_Bin_0_sub_1	MAG_574	NANGIJMP_115	NANGIJMP_00479	3565	4737	1173	-
0.2_20180319_Bin_0_sub_1	MAG_574	NANGIJMP_116	NANGIJMP_00480	186	1295	1110	-	1	(40:299)|PF00154.22|RecA|Family|CL0023|
0.2_20180319_Bin_0_sub_1	MAG_574	NANGIJMP_116	NANGIJMP_00481	1678	2580	903	-	1	(31:273)|PF00294.25|PfkB|Family|CL0118|predicted_active_site
0.2_20180319_Bin_0_sub_1	MAG_574	NANGIJMP_116	NANGIJMP_00482	2699	3742	1044	-	2	(3:96)|PF00749.22|tRNA-synt_1c|Domain|CL0039|;(121:180)|PF00749.22|tRNA-synt_1c|Domain|CL0039|
0.2_20180319_Bin_0_sub_1	MAG_574	NANGIJMP_117	NANGIJMP_00483	32	1744	1713	+	2	(52:247)|PF07583.12|PSCyt2|Family|No_clan|;(322:446)|PF07587.12|PSD1|Family|No_clan|
0.2_20180319_Bin_0_sub_1	MAG_574	NANGIJMP_117	NANGIJMP_00484	1760	3046	1287	+	1	(52:426)|PF07394.13|DUF1501|Family|CL0088|
0.2_20180319_Bin_0_sub_1	MAG_574	NANGIJMP_117	NANGIJMP_00485	3260	3400	141	-
0.2_20180319_Bin_0_sub_1	MAG_574	NANGIJMP_118	NANGIJMP_00486	116	394	279	-
0.2_20180319_Bin_0_sub_1	MAG_574	NANGIJMP_118	NANGIJMP_00487	592	942	351	+	1	(23:97)|PF01627.24|Hpt|Family|No_clan|
0.2_20180319_Bin_0_sub_1	MAG_574	NANGIJMP_118	NANGIJMP_00488	939	2141	1203	+	2	(3:113)|PF00072.25|Response_reg|Domain|CL0304|;(189:394)|PF07228.13|SpoIIE|Family|CL0238|
0.2_20180319_Bin_0_sub_1	MAG_574	NANGIJMP_118	NANGIJMP_00489	2174	4369	2196	-	4	(222:287)|PF00512.26|HisKA|Domain|CL0025|predicted_active_site;(334:449)|PF02518.27|HATPase_c|Domain|CL0025|;(470:581)|PF00072.25|Response_reg|Domain|CL0304|;(611:721)|PF00072.25|Response_reg|Domain|CL0304|
0.2_20180319_Bin_0_sub_1	MAG_574	NANGIJMP_118	NANGIJMP_00490	4377	5054	678	-
0.2_20180319_Bin_0_sub_1	MAG_574	NANGIJMP_118	NANGIJMP_00492	6974	7096	123	-
0.2_20180319_Bin_0_sub_1	MAG_574	NANGIJMP_119	NANGIJMP_00494	1764	5105	3342	+	4	(76:136)|PF07635.12|PSCyt1|Family|CL0318|;(182:389)|PF07583.12|PSCyt2|Family|No_clan|;(539:701)|PF13385.7|Laminin_G_3|Domain|CL0004|;(802:1058)|PF07587.12|PSD1|Family|No_clan|
0.2_20180319_Bin_0_sub_1	MAG_574	NANGIJMP_119	NANGIJMP_00495	5168	6544	1377	+	1	(34:457)|PF07394.13|DUF1501|Family|CL0088|
0.2_20180319_Bin_0_sub_1	MAG_574	NANGIJMP_119	NANGIJMP_00496	6909	8141	1233	+	1	(16:360)|PF07690.17|MFS_1|Family|CL0015|
0.2_20180319_Bin_0_sub_1	MAG_574	NANGIJMP_119	NANGIJMP_00497	8156	10288	2133	-	2	(43:173)|PF04290.13|DctQ|Family|No_clan|;(230:695)|PF06808.13|DctM|Family|CL0182|
0.2_20180319_Bin_0_sub_1	MAG_574	NANGIJMP_119	NANGIJMP_00498	10328	11440	1113	-	1	(61:310)|PF03480.14|DctP|Family|CL0177|
0.2_20180319_Bin_0_sub_1	MAG_574	NANGIJMP_119	NANGIJMP_00499	11700	12737	1038	-	1	(256:317)|PF07883.12|Cupin_2|Domain|CL0029|
0.2_20180319_Bin_0_sub_1	MAG_574	NANGIJMP_119	NANGIJMP_00500	12950	14311	1362	-	2	(6:163)|PF00875.19|DNA_photolyase|Domain|CL0039|;(276:423)|PF03441.15|FAD_binding_7|Domain|No_clan|
0.2_20180319_Bin_0_sub_1	MAG_574	NANGIJMP_119	NANGIJMP_00501	14552	16009	1458	-	1	(61:484)|PF07394.13|DUF1501|Family|CL0088|
0.2_20180319_Bin_0_sub_1	MAG_574	NANGIJMP_119	NANGIJMP_00502	16020	16457	438	-	1	(1:80)|PF07587.12|PSD1|Family|No_clan|
0.2_20180319_Bin_0_sub_1	MAG_574	NANGIJMP_120	NANGIJMP_00503	220	1302	1083	-	2	(52:199)|PF08547.13|CIA30|Family|CL0202|;(235:357)|PF02469.23|Fasciclin|Domain|No_clan|
0.2_20180319_Bin_0_sub_1	MAG_574	NANGIJMP_120	NANGIJMP_00504	1566	2291	726	+
0.2_20180319_Bin_0_sub_1	MAG_574	NANGIJMP_120	NANGIJMP_00505	2297	2770	474	-
0.2_20180319_Bin_0_sub_1	MAG_574	NANGIJMP_121	NANGIJMP_00506	241	1500	1260	+
0.2_20180319_Bin_0_sub_1	MAG_574	NANGIJMP_121	NANGIJMP_00507	1685	2992	1308	+	2	(69:206)|PF13365.7|Trypsin_2|Domain|CL0124|predicted_active_site;(253:320)|PF13180.7|PDZ_2|Domain|CL0466|
0.2_20180319_Bin_0_sub_1	MAG_574	NANGIJMP_121	NANGIJMP_00508	3041	4018	978	+	2	(25:147)|PF00586.25|AIRS|Domain|No_clan|;(176:300)|PF02769.23|AIRS_C|Domain|No_clan|
0.2_20180319_Bin_0_sub_1	MAG_574	NANGIJMP_121	NANGIJMP_00509	4005	4523	519	+	1	(18:146)|PF02367.18|TsaE|Domain|CL0023|
0.2_20180319_Bin_0_sub_1	MAG_574	NANGIJMP_121	NANGIJMP_00510	4549	5091	543	+	1	(8:156)|PF00857.21|Isochorismatase|Family|No_clan|predicted_active_site
0.2_20180319_Bin_0_sub_1	MAG_574	NANGIJMP_122	NANGIJMP_00511	62	583	522	+	2	(2:78)|PF07627.12|PSCyt3|Family|No_clan|;(92:164)|PF07624.12|PSD2|Family|No_clan|
0.2_20180319_Bin_0_sub_1	MAG_574	NANGIJMP_122	NANGIJMP_00512	580	1923	1344	+	1	(45:354)|PF07586.12|HXXSHH|Family|No_clan|
0.2_20180319_Bin_0_sub_1	MAG_574	NANGIJMP_123	NANGIJMP_00513	437	1933	1497	+	2	(114:278)|PF00587.26|tRNA-synt_2b|Domain|CL0040|;(301:398)|PF03129.21|HGTP_anticodon|Domain|CL0458|
0.2_20180319_Bin_0_sub_1	MAG_574	NANGIJMP_124	NANGIJMP_00515	1919	2695	777	+
0.2_20180319_Bin_0_sub_1	MAG_574	NANGIJMP_124	NANGIJMP_00516	2762	3307	546	+
0.2_20180319_Bin_0_sub_1	MAG_574	NANGIJMP_125	NANGIJMP_00517	474	1088	615	+	1	(28:157)|PF03350.17|UPF0114|Family|No_clan|
0.2_20180319_Bin_0_sub_1	MAG_574	NANGIJMP_125	NANGIJMP_00518	1298	2068	771	-	2	(30:152)|PF14622.7|Ribonucleas_3_3|Family|CL0539|predicted_active_site;(169:234)|PF00035.27|dsrm|Domain|CL0196|
0.2_20180319_Bin_0_sub_1	MAG_574	NANGIJMP_126	NANGIJMP_00519	6	872	867	+	1	(53:200)|PF01343.19|Peptidase_S49|Family|CL0127|
0.2_20180319_Bin_0_sub_1	MAG_574	NANGIJMP_126	NANGIJMP_00520	922	1392	471	-	1	(6:149)|PF00177.22|Ribosomal_S7|Domain|No_clan|
0.2_20180319_Bin_0_sub_1	MAG_574	NANGIJMP_126	NANGIJMP_00521	1438	1806	369	-	1	(12:121)|PF00164.26|Ribosom_S12_S23|Family|CL0021|
0.2_20180319_Bin_0_sub_1	MAG_574	NANGIJMP_126	NANGIJMP_00522	2007	2867	861	-
0.2_20180319_Bin_0_sub_1	MAG_574	NANGIJMP_126	NANGIJMP_00523	3277	3822	546	+	1	(3:114)|PF07977.14|FabA|Domain|CL0050|predicted_active_site
0.2_20180319_Bin_0_sub_1	MAG_574	NANGIJMP_126	NANGIJMP_00524	4030	4416	387	+	1	(9:64)|PF00550.26|PP-binding|Domain|CL0314|
0.2_20180319_Bin_0_sub_1	MAG_574	NANGIJMP_126	NANGIJMP_00525	4491	5006	516	+	1	(6:94)|PF07977.14|FabA|Domain|CL0050|predicted_active_site
0.2_20180319_Bin_0_sub_1	MAG_574	NANGIJMP_126	NANGIJMP_00526	5101	6399	1299	+	2	(6:264)|PF00109.27|ketoacyl-synt|Domain|CL0046|predicted_active_site;(272:386)|PF02801.23|Ketoacyl-synt_C|Domain|CL0046|
0.2_20180319_Bin_0_sub_1	MAG_574	NANGIJMP_127	NANGIJMP_00527	330	2450	2121	+	4	(63:244)|PF17804.2|TSP_NTD|Domain|No_clan|;(254:333)|PF00595.25|PDZ|Domain|CL0466|;(375:561)|PF03572.19|Peptidase_S41|Family|CL0127|predicted_active_site;(567:690)|PF11818.9|DUF3340|Family|No_clan|
0.2_20180319_Bin_0_sub_1	MAG_574	NANGIJMP_127	NANGIJMP_00528	2774	3034	261	+
0.2_20180319_Bin_0_sub_1	MAG_574	NANGIJMP_128	NANGIJMP_00529	408	1001	594	+	1	(3:175)|PF00709.22|Adenylsucc_synt|Domain|CL0023|
0.2_20180319_Bin_0_sub_1	MAG_574	NANGIJMP_128	NANGIJMP_00530	962	1783	822	+	1	(48:268)|PF01255.20|Prenyltransf|Family|No_clan|predicted_active_site
0.2_20180319_Bin_0_sub_1	MAG_574	NANGIJMP_128	NANGIJMP_00531	1780	2733	954	+	1	(14:311)|PF01148.21|CTP_transf_1|Family|CL0234|
0.2_20180319_Bin_0_sub_1	MAG_574	NANGIJMP_128	NANGIJMP_00532	2927	3856	930	+	1	(105:308)|PF02562.17|PhoH|Domain|CL0023|
0.2_20180319_Bin_0_sub_1	MAG_574	NANGIJMP_128	NANGIJMP_00533	4219	4488	270	-
0.2_20180319_Bin_0_sub_1	MAG_574	NANGIJMP_129	NANGIJMP_00534	41	187	147	+
0.2_20180319_Bin_0_sub_1	MAG_574	NANGIJMP_129	NANGIJMP_00535	223	1383	1161	-
0.2_20180319_Bin_0_sub_1	MAG_574	NANGIJMP_130	NANGIJMP_00536	100	825	726	+	1	(34:197)|PF00069.26|Pkinase|Domain|CL0016|predicted_active_site
0.2_20180319_Bin_0_sub_1	MAG_574	NANGIJMP_130	NANGIJMP_00537	873	1697	825	-	1	(9:198)|PF00106.26|adh_short|Domain|CL0063|predicted_active_site
0.2_20180319_Bin_0_sub_1	MAG_574	NANGIJMP_130	NANGIJMP_00538	1753	1827	75	-
0.2_20180319_Bin_0_sub_1	MAG_574	NANGIJMP_130	NANGIJMP_00539	2232	2573	342	+
0.2_20180319_Bin_0_sub_1	MAG_574	NANGIJMP_131	NANGIJMP_00540	93	2003	1911	+	2	(290:336)|PF00672.26|HAMP|Domain|CL0681|;(405:585)|PF00015.22|MCPsignal|Family|No_clan|
0.2_20180319_Bin_0_sub_1	MAG_574	NANGIJMP_131	NANGIJMP_00541	2021	2923	903	-	1	(38:130)|PF13899.7|Thioredoxin_7|Domain|CL0172|
0.2_20180319_Bin_0_sub_1	MAG_574	NANGIJMP_131	NANGIJMP_00542	3213	3356	144	-
0.2_20180319_Bin_0_sub_1	MAG_574	NANGIJMP_131	NANGIJMP_00543	3369	3839	471	-	1	(2:156)|PF07642.12|BBP2|Family|CL0193|
0.2_20180319_Bin_0_sub_1	MAG_574	NANGIJMP_132	NANGIJMP_00544	796	885	90	+
0.2_20180319_Bin_0_sub_1	MAG_574	NANGIJMP_132	NANGIJMP_00546	2180	2785	606	-	1	(2:189)|PF01725.17|Ham1p_like|Domain|CL0269|predicted_active_site
0.2_20180319_Bin_0_sub_1	MAG_574	NANGIJMP_133	NANGIJMP_00547	208	615	408	+
0.2_20180319_Bin_0_sub_1	MAG_574	NANGIJMP_133	NANGIJMP_00548	784	1794	1011	+	1	(243:325)|PF12833.8|HTH_18|Domain|CL0123|
0.2_20180319_Bin_0_sub_1	MAG_574	NANGIJMP_133	NANGIJMP_00550	3038	3235	198	-
0.2_20180319_Bin_0_sub_1	MAG_574	NANGIJMP_134	NANGIJMP_00551	186	1097	912	+	1	(12:229)|PF13360.7|PQQ_2|Domain|CL0186|
0.2_20180319_Bin_0_sub_1	MAG_574	NANGIJMP_134	NANGIJMP_00552	1160	2128	969	-	2	(25:168)|PF14525.7|AraC_binding_2|Domain|CL0029|;(234:315)|PF12833.8|HTH_18|Domain|CL0123|
0.2_20180319_Bin_0_sub_1	MAG_574	NANGIJMP_135	NANGIJMP_00554	526	3405	2880	-	3	(1:574)|PF00133.23|tRNA-synt_1|Family|CL0039|;(674:831)|PF08264.14|Anticodon_1|Domain|CL0258|;(890:954)|PF10458.10|Val_tRNA-synt_C|Domain|CL0298|
0.2_20180319_Bin_0_sub_1	MAG_574	NANGIJMP_136	NANGIJMP_00556	2030	3130	1101	+	2	(91:112)|PF13516.7|LRR_6|Repeat|CL0022|;(213:232)|PF13516.7|LRR_6|Repeat|CL0022|
0.2_20180319_Bin_0_sub_1	MAG_574	NANGIJMP_136	NANGIJMP_00557	3591	5174	1584	+	1	(123:522)|PF01235.18|Na_Ala_symp|Family|CL0062|
0.2_20180319_Bin_0_sub_1	MAG_574	NANGIJMP_136	NANGIJMP_00558	5195	5632	438	+	1	(7:140)|PF00582.27|Usp|Domain|CL0039|
0.2_20180319_Bin_0_sub_1	MAG_574	NANGIJMP_136	NANGIJMP_00559	5652	5798	147	-
0.2_20180319_Bin_0_sub_1	MAG_574	NANGIJMP_137	NANGIJMP_00560	478	1056	579	+	2	(25:90)|PF04542.15|Sigma70_r2|Domain|CL0123|;(123:173)|PF08281.13|Sigma70_r4_2|Domain|CL0123|
0.2_20180319_Bin_0_sub_1	MAG_574	NANGIJMP_137	NANGIJMP_00561	1053	2093	1041	+
0.2_20180319_Bin_0_sub_1	MAG_574	NANGIJMP_137	NANGIJMP_00562	2090	3694	1605	+	2	(35:51)|PF13202.7|EF-hand_5|Domain|CL0220|;(201:447)|PF00149.29|Metallophos|Domain|CL0163|predicted_active_site
0.2_20180319_Bin_0_sub_1	MAG_574	NANGIJMP_138	NANGIJMP_00563	565	1128	564	-	1	(28:184)|PF08714.12|Fae|Family|CL0329|
0.2_20180319_Bin_0_sub_1	MAG_574	NANGIJMP_138	NANGIJMP_00564	1229	2410	1182	+	1	(113:272)|PF02655.15|ATP-grasp_3|Family|CL0179|
0.2_20180319_Bin_0_sub_1	MAG_574	NANGIJMP_138	NANGIJMP_00565	2426	2869	444	-	1	(6:110)|PF00583.26|Acetyltransf_1|Family|CL0257|
0.2_20180319_Bin_0_sub_1	MAG_574	NANGIJMP_139	NANGIJMP_00566	26	499	474	+
0.2_20180319_Bin_0_sub_1	MAG_574	NANGIJMP_139	NANGIJMP_00568	2247	5378	3132	-	1	(4:1035)|PF00873.20|ACR_tran|Family|CL0322|
0.2_20180319_Bin_0_sub_1	MAG_574	NANGIJMP_140	NANGIJMP_00569	1328	1921	594	-	1	(36:197)|PF04011.13|LemA|Family|No_clan|
0.2_20180319_Bin_0_sub_1	MAG_574	NANGIJMP_140	NANGIJMP_00570	2052	3395	1344	+	1	(213:436)|PF13360.7|PQQ_2|Domain|CL0186|
0.2_20180319_Bin_0_sub_1	MAG_574	NANGIJMP_141	NANGIJMP_00571	574	873	300	+
0.2_20180319_Bin_0_sub_1	MAG_574	NANGIJMP_141	NANGIJMP_00572	873	2294	1422	+	1	(283:435)|PF16116.6|DUF4832|Family|No_clan|
0.2_20180319_Bin_0_sub_1	MAG_574	NANGIJMP_141	NANGIJMP_00573	2555	4234	1680	+	1	(74:555)|PF07969.12|Amidohydro_3|Domain|CL0034|
0.2_20180319_Bin_0_sub_1	MAG_574	NANGIJMP_141	NANGIJMP_00575	6479	7600	1122	-	1	(95:362)|PF03372.24|Exo_endo_phos|Domain|CL0530|predicted_active_site
0.2_20180319_Bin_0_sub_1	MAG_574	NANGIJMP_142	NANGIJMP_00576	750	1601	852	+
0.2_20180319_Bin_0_sub_1	MAG_574	NANGIJMP_142	NANGIJMP_00577	1591	1896	306	-	1	(4:99)|PF00543.23|P-II|Domain|CL0089|
0.2_20180319_Bin_0_sub_1	MAG_574	NANGIJMP_142	NANGIJMP_00578	1911	2036	126	-
0.2_20180319_Bin_0_sub_1	MAG_574	NANGIJMP_142	NANGIJMP_00579	2027	2281	255	-
0.2_20180319_Bin_0_sub_1	MAG_574	NANGIJMP_142	NANGIJMP_00580	2333	2725	393	+	1	(24:109)|PF00111.28|Fer2|Domain|CL0486|
0.2_20180319_Bin_0_sub_1	MAG_574	NANGIJMP_142	NANGIJMP_00581	2836	3750	915	+	1	(32:225)|PF02511.16|Thy1|Family|No_clan|predicted_active_site
0.2_20180319_Bin_0_sub_1	MAG_574	NANGIJMP_142	NANGIJMP_00582	3724	4998	1275	-	3	(3:174)|PF03453.18|MoeA_N|Family|No_clan|;(188:327)|PF00994.25|MoCF_biosynth|Domain|No_clan|;(350:415)|PF03454.16|MoeA_C|Domain|No_clan|
0.2_20180319_Bin_0_sub_1	MAG_574	NANGIJMP_142	NANGIJMP_00583	4995	5597	603	-	1	(3:191)|PF00117.29|GATase|Domain|CL0014|predicted_active_site
0.2_20180319_Bin_0_sub_1	MAG_574	NANGIJMP_142	NANGIJMP_00584	5635	5913	279	-	1	(2:72)|PF03992.17|ABM|Domain|CL0032|
0.2_20180319_Bin_0_sub_1	MAG_574	NANGIJMP_142	NANGIJMP_00585	5953	6432	480	-
0.2_20180319_Bin_0_sub_1	MAG_574	NANGIJMP_143	NANGIJMP_00586	18	533	516	+
0.2_20180319_Bin_0_sub_1	MAG_574	NANGIJMP_143	NANGIJMP_00587	610	1929	1320	-	2	(108:315)|PF04389.18|Peptidase_M28|Family|CL0035|predicted_active_site;(361:435)|PF13180.7|PDZ_2|Domain|CL0466|
0.2_20180319_Bin_0_sub_1	MAG_574	NANGIJMP_143	NANGIJMP_00588	2035	2124	90	+
0.2_20180319_Bin_0_sub_1	MAG_574	NANGIJMP_143	NANGIJMP_00589	2423	3196	774	+
0.2_20180319_Bin_0_sub_1	MAG_574	NANGIJMP_143	NANGIJMP_00590	3278	3622	345	-	1	(7:95)|PF00166.22|Cpn10|Domain|CL0296|
0.2_20180319_Bin_0_sub_1	MAG_574	NANGIJMP_145	NANGIJMP_00593	261	1580	1320	+
0.2_20180319_Bin_0_sub_1	MAG_574	NANGIJMP_145	NANGIJMP_00594	1806	2108	303	+
0.2_20180319_Bin_0_sub_1	MAG_574	NANGIJMP_145	NANGIJMP_00595	2259	2891	633	-
0.2_20180319_Bin_0_sub_1	MAG_574	NANGIJMP_145	NANGIJMP_00596	3318	3674	357	-	1	(28:92)|PF07859.14|Abhydrolase_3|Domain|CL0028|predicted_active_site
0.2_20180319_Bin_0_sub_1	MAG_574	NANGIJMP_146	NANGIJMP_00597	685	1767	1083	-	1	(4:284)|PF00483.24|NTP_transferase|Family|CL0110|
0.2_20180319_Bin_0_sub_1	MAG_574	NANGIJMP_146	NANGIJMP_00598	1806	3116	1311	-	1	(59:365)|PF01704.19|UDPGP|Family|CL0110|predicted_active_site
0.2_20180319_Bin_0_sub_1	MAG_574	NANGIJMP_147	NANGIJMP_00599	693	1118	426	+
0.2_20180319_Bin_0_sub_1	MAG_574	NANGIJMP_147	NANGIJMP_00600	1222	2592	1371	-	1	(34:452)|PF00202.22|Aminotran_3|Domain|CL0061|
0.2_20180319_Bin_0_sub_1	MAG_574	NANGIJMP_148	NANGIJMP_00601	206	592	387	-	1	(8:119)|PF02537.16|CRCB|Family|CL0184|
0.2_20180319_Bin_0_sub_1	MAG_574	NANGIJMP_148	NANGIJMP_00602	873	2336	1464	+	2	(8:150)|PF03435.19|Sacchrp_dh_NADP|Family|CL0063|;(154:444)|PF16653.6|Sacchrp_dh_C|Domain|CL0139|
0.2_20180319_Bin_0_sub_1	MAG_574	NANGIJMP_148	NANGIJMP_00603	2410	3543	1134	+	2	(23:266)|PF02784.17|Orn_Arg_deC_N|Domain|CL0036|;(168:354)|PF00278.23|Orn_DAP_Arg_deC|Domain|No_clan|predicted_active_site
0.2_20180319_Bin_0_sub_1	MAG_574	NANGIJMP_148	NANGIJMP_00604	3562	4683	1122	-	1	(206:366)|PF05175.15|MTS|Domain|CL0063|
0.2_20180319_Bin_0_sub_1	MAG_574	NANGIJMP_148	NANGIJMP_00605	4698	6167	1470	-	2	(64:189)|PF00675.21|Peptidase_M16|Family|CL0094|;(206:383)|PF05193.22|Peptidase_M16_C|Domain|CL0094|
0.2_20180319_Bin_0_sub_1	MAG_574	NANGIJMP_148	NANGIJMP_00606	6197	6547	351	-
0.2_20180319_Bin_0_sub_1	MAG_574	NANGIJMP_149	NANGIJMP_00607	117	2282	2166	+	2	(1:393)|PF00330.21|Aconitase|Family|No_clan|;(523:650)|PF00694.20|Aconitase_C|Domain|CL0364|
0.2_20180319_Bin_0_sub_1	MAG_574	NANGIJMP_149	NANGIJMP_00608	2301	2537	237	-
0.2_20180319_Bin_0_sub_1	MAG_574	NANGIJMP_149	NANGIJMP_00609	2524	2691	168	-
0.2_20180319_Bin_0_sub_1	MAG_574	NANGIJMP_150	NANGIJMP_00610	19	2244	2226	+	1	(222:311)|PF13435.7|Cytochrome_C554|Family|CL0317|
0.2_20180319_Bin_0_sub_1	MAG_574	NANGIJMP_150	NANGIJMP_00611	2258	5941	3684	-	2	(448:513)|PF05140.15|ResB|Family|No_clan|;(980:1190)|PF01578.21|Cytochrom_C_asm|Family|CL0328|
0.2_20180319_Bin_0_sub_1	MAG_574	NANGIJMP_150	NANGIJMP_00612	5968	6687	720	-
0.2_20180319_Bin_0_sub_1	MAG_574	NANGIJMP_150	NANGIJMP_00613	7023	8471	1449	+	1	(31:464)|PF00202.22|Aminotran_3|Domain|CL0061|
0.2_20180319_Bin_0_sub_1	MAG_574	NANGIJMP_150	NANGIJMP_00614	8485	9477	993	-
0.2_20180319_Bin_0_sub_1	MAG_574	NANGIJMP_151	NANGIJMP_00615	386	1675	1290	+	3	(25:61)|PF06689.14|zf-C4_ClpX|Domain|CL0167|;(123:321)|PF07724.15|AAA_2|Domain|CL0023|;(327:397)|PF10431.10|ClpB_D2-small|Domain|CL0671|
0.2_20180319_Bin_0_sub_1	MAG_574	NANGIJMP_151	NANGIJMP_00616	1684	2727	1044	-	1	(6:340)|PF00155.22|Aminotran_1_2|Domain|CL0061|predicted_active_site
0.2_20180319_Bin_0_sub_1	MAG_574	NANGIJMP_151	NANGIJMP_00617	2824	4002	1179	-	1	(269:365)|PF13905.7|Thioredoxin_8|Domain|CL0172|
0.2_20180319_Bin_0_sub_1	MAG_574	NANGIJMP_151	NANGIJMP_00618	4147	4860	714	-	1	(144:234)|PF01345.19|DUF11|Domain|CL0159|
0.2_20180319_Bin_0_sub_1	MAG_574	NANGIJMP_152	NANGIJMP_00619	1416	2378	963	+	1	(14:306)|PF00291.26|PALP|Family|CL0063|predicted_active_site
0.2_20180319_Bin_0_sub_1	MAG_574	NANGIJMP_152	NANGIJMP_00620	2482	2566	85	+
0.2_20180319_Bin_0_sub_1	MAG_574	NANGIJMP_152	NANGIJMP_00621	2731	2805	75	+
0.2_20180319_Bin_0_sub_1	MAG_574	NANGIJMP_152	NANGIJMP_00622	2750	3130	381	-
0.2_20180319_Bin_0_sub_1	MAG_574	NANGIJMP_153	NANGIJMP_00623	603	1247	645	-
0.2_20180319_Bin_0_sub_1	MAG_574	NANGIJMP_153	NANGIJMP_00624	1290	3800	2511	-	5	(127:193)|PF07626.12|PSD3|Family|No_clan|;(425:481)|PF07637.12|PSD5|Family|No_clan|;(498:625)|PF07631.12|PSD4|Family|No_clan|;(647:743)|PF07627.12|PSCyt3|Family|No_clan|;(760:833)|PF07624.12|PSD2|Family|No_clan|
0.2_20180319_Bin_0_sub_1	MAG_574	NANGIJMP_153	NANGIJMP_00625	3800	4729	930	-	1	(4:213)|PF07586.12|HXXSHH|Family|No_clan|
0.2_20180319_Bin_0_sub_1	MAG_574	NANGIJMP_154	NANGIJMP_00626	311	2635	2325	-	5	(22:72)|PF02861.21|Clp_N|Family|No_clan|;(153:280)|PF00004.30|AAA|Domain|CL0023|;(291:392)|PF17871.2|AAA_lid_9|Domain|CL0671|;(484:655)|PF07724.15|AAA_2|Domain|CL0023|;(662:742)|PF10431.10|ClpB_D2-small|Domain|CL0671|
0.2_20180319_Bin_0_sub_1	MAG_574	NANGIJMP_155	NANGIJMP_00627	94	1089	996	+	1	(98:288)|PF06283.12|ThuA|Domain|CL0014|
0.2_20180319_Bin_0_sub_1	MAG_574	NANGIJMP_155	NANGIJMP_00628	1153	1512	360	+	1	(11:83)|PF00111.28|Fer2|Domain|CL0486|
0.2_20180319_Bin_0_sub_1	MAG_574	NANGIJMP_155	NANGIJMP_00629	1628	2470	843	-	1	(25:274)|PF01261.25|AP_endonuc_2|Domain|CL0036|predicted_active_site
0.2_20180319_Bin_0_sub_1	MAG_574	NANGIJMP_155	NANGIJMP_00630	2483	3424	942	-
0.2_20180319_Bin_0_sub_1	MAG_574	NANGIJMP_155	NANGIJMP_00631	3464	4282	819	-	1	(35:271)|PF06182.12|ABC2_membrane_6|Family|CL0181|
0.2_20180319_Bin_0_sub_1	MAG_574	NANGIJMP_155	NANGIJMP_00632	4300	5184	885	-	1	(50:292)|PF06182.12|ABC2_membrane_6|Family|CL0181|
0.2_20180319_Bin_0_sub_1	MAG_574	NANGIJMP_155	NANGIJMP_00633	5181	5768	588	-	1	(6:70)|PF13304.7|AAA_21|Domain|CL0023|
0.2_20180319_Bin_0_sub_1	MAG_574	NANGIJMP_156	NANGIJMP_00634	404	823	420	+
0.2_20180319_Bin_0_sub_1	MAG_574	NANGIJMP_156	NANGIJMP_00635	1432	2637	1206	+	1	(15:397)|PF01053.21|Cys_Met_Meta_PP|Domain|CL0061|
0.2_20180319_Bin_0_sub_1	MAG_574	NANGIJMP_157	NANGIJMP_00636	297	1661	1365	-	4	(195:225)|PF07719.18|TPR_2|Repeat|CL0020|;(230:261)|PF13176.7|TPR_7|Repeat|CL0020|;(296:357)|PF03118.16|RNA_pol_A_CTD|Domain|CL0198|;(388:445)|PF03118.16|RNA_pol_A_CTD|Domain|CL0198|
0.2_20180319_Bin_0_sub_1	MAG_574	NANGIJMP_157	NANGIJMP_00637	1750	1824	75	-
0.2_20180319_Bin_0_sub_1	MAG_574	NANGIJMP_157	NANGIJMP_00638	2412	3263	852	+	1	(13:263)|PF00793.21|DAHP_synth_1|Domain|CL0036|
0.2_20180319_Bin_0_sub_1	MAG_574	NANGIJMP_158	NANGIJMP_00639	767	1138	372	-	1	(31:121)|PF00166.22|Cpn10|Domain|CL0296|
0.2_20180319_Bin_0_sub_1	MAG_574	NANGIJMP_158	NANGIJMP_00640	1746	2102	357	+	1	(17:109)|PF01740.22|STAS|Domain|CL0502|
0.2_20180319_Bin_0_sub_1	MAG_574	NANGIJMP_158	NANGIJMP_00641	2169	2618	450	+	1	(31:145)|PF13581.7|HATPase_c_2|Domain|CL0025|
0.2_20180319_Bin_0_sub_1	MAG_574	NANGIJMP_158	NANGIJMP_00642	2618	2734	117	+
0.2_20180319_Bin_0_sub_1	MAG_574	NANGIJMP_158	NANGIJMP_00643	2714	2786	73	+
0.2_20180319_Bin_0_sub_1	MAG_574	NANGIJMP_159	NANGIJMP_00645	1384	2583	1200	+	1	(112:380)|PF10282.10|Lactonase|Family|CL0186|predicted_active_site
0.2_20180319_Bin_0_sub_1	MAG_574	NANGIJMP_159	NANGIJMP_00646	2603	3409	807	+
0.2_20180319_Bin_0_sub_1	MAG_574	NANGIJMP_159	NANGIJMP_00647	3493	3744	252	-
0.2_20180319_Bin_0_sub_1	MAG_574	NANGIJMP_160	NANGIJMP_00648	1488	2204	717	-	1	(4:226)|PF00697.23|PRAI|Domain|CL0036|
0.2_20180319_Bin_0_sub_1	MAG_574	NANGIJMP_161	NANGIJMP_00649	146	580	435	+
0.2_20180319_Bin_0_sub_1	MAG_574	NANGIJMP_161	NANGIJMP_00650	818	2608	1791	+
0.2_20180319_Bin_0_sub_1	MAG_574	NANGIJMP_161	NANGIJMP_00651	2681	2932	252	+	1	(2:75)|PF01016.20|Ribosomal_L27|Family|No_clan|
0.2_20180319_Bin_0_sub_1	MAG_574	NANGIJMP_162	NANGIJMP_00652	232	516	285	+	1	(9:83)|PF00596.22|Aldolase_II|Domain|No_clan|
0.2_20180319_Bin_0_sub_1	MAG_574	NANGIJMP_162	NANGIJMP_00653	566	1135	570	+	1	(29:160)|PF03079.15|ARD|Domain|CL0029|
0.2_20180319_Bin_0_sub_1	MAG_574	NANGIJMP_162	NANGIJMP_00654	1132	1842	711	+
0.2_20180319_Bin_0_sub_1	MAG_574	NANGIJMP_162	NANGIJMP_00655	1861	3069	1209	+	2	(49:239)|PF08495.11|FIST|Domain|No_clan|;(248:381)|PF10442.10|FIST_C|Domain|No_clan|
0.2_20180319_Bin_0_sub_1	MAG_574	NANGIJMP_163	NANGIJMP_00656	491	1885	1395	+	1	(18:382)|PF07690.17|MFS_1|Family|CL0015|
0.2_20180319_Bin_0_sub_1	MAG_574	NANGIJMP_163	NANGIJMP_00657	1836	3953	2118	-	1	(17:241)|PF01734.23|Patatin|Family|CL0323|
0.2_20180319_Bin_0_sub_1	MAG_574	NANGIJMP_164	NANGIJMP_00658	104	1216	1113	+	1	(13:318)|PF00365.21|PFK|Domain|CL0240|predicted_active_site
0.2_20180319_Bin_0_sub_1	MAG_574	NANGIJMP_164	NANGIJMP_00659	1260	3224	1965	+	3	(39:92)|PF16177.6|ACAS_N|Family|CL0378|;(98:532)|PF00501.29|AMP-binding|Family|CL0378|;(541:618)|PF13193.7|AMP-binding_C|Domain|CL0531|
0.2_20180319_Bin_0_sub_1	MAG_574	NANGIJMP_165	NANGIJMP_00660	644	988	345	+	1	(12:90)|PF00355.27|Rieske|Domain|CL0516|
0.2_20180319_Bin_0_sub_1	MAG_574	NANGIJMP_165	NANGIJMP_00661	1056	1757	702	-	1	(13:196)|PF12706.8|Lactamase_B_2|Domain|CL0381|predicted_active_site
0.2_20180319_Bin_0_sub_1	MAG_574	NANGIJMP_165	NANGIJMP_00662	1831	3279	1449	-	1	(99:337)|PF00342.20|PGI|Domain|CL0067|
0.2_20180319_Bin_0_sub_1	MAG_574	NANGIJMP_165	NANGIJMP_00663	3417	3884	468	+	1	(4:130)|PF14108.7|DUF4281|Family|No_clan|
0.2_20180319_Bin_0_sub_1	MAG_574	NANGIJMP_166	NANGIJMP_00664	55	1989	1935	+	2	(23:217)|PF00009.28|GTP_EFTU|Domain|CL0023|;(471:623)|PF01583.21|APS_kinase|Domain|CL0023|
0.2_20180319_Bin_0_sub_1	MAG_574	NANGIJMP_166	NANGIJMP_00665	1938	2564	627	+	1	(34:177)|PF00994.25|MoCF_biosynth|Domain|No_clan|
0.2_20180319_Bin_0_sub_1	MAG_574	NANGIJMP_166	NANGIJMP_00666	2632	3528	897	-	1	(8:124)|PF00781.25|DAGK_cat|Family|CL0240|predicted_active_site
0.2_20180319_Bin_0_sub_1	MAG_574	NANGIJMP_166	NANGIJMP_00667	3693	4082	390	-
0.2_20180319_Bin_0_sub_1	MAG_574	NANGIJMP_166	NANGIJMP_00668	4091	5779	1689	-	2	(129:273)|PF07396.12|Porin_O_P|Family|CL0193|;(372:553)|PF07396.12|Porin_O_P|Family|CL0193|
0.2_20180319_Bin_0_sub_1	MAG_574	NANGIJMP_166	NANGIJMP_00669	6119	7075	957	-
0.2_20180319_Bin_0_sub_1	MAG_574	NANGIJMP_166	NANGIJMP_00670	7288	8316	1029	-	1	(16:340)|PF00490.22|ALAD|Domain|CL0036|predicted_active_site
0.2_20180319_Bin_0_sub_1	MAG_574	NANGIJMP_166	NANGIJMP_00671	8313	8846	534	-	1	(13:150)|PF01242.20|PTPS|Domain|CL0334|predicted_active_site
0.2_20180319_Bin_0_sub_1	MAG_574	NANGIJMP_166	NANGIJMP_00672	8878	9090	213	-	1	(1:31)|PF01502.19|PRA-CH|Family|No_clan|
0.2_20180319_Bin_0_sub_1	MAG_574	NANGIJMP_167	NANGIJMP_00673	406	621	216	-
0.2_20180319_Bin_0_sub_1	MAG_574	NANGIJMP_167	NANGIJMP_00674	739	1845	1107	+	1	(121:283)|PF04055.22|Radical_SAM|Domain|CL0036|
0.2_20180319_Bin_0_sub_1	MAG_574	NANGIJMP_167	NANGIJMP_00675	1848	2048	201	-
0.2_20180319_Bin_0_sub_1	MAG_574	NANGIJMP_167	NANGIJMP_00676	2130	2801	672	-
0.2_20180319_Bin_0_sub_1	MAG_574	NANGIJMP_168	NANGIJMP_00677	109	2034	1926	+	3	(102:461)|PF00654.21|Voltage_CLC|Family|No_clan|;(507:551)|PF00571.29|CBS|Domain|No_clan|;(561:616)|PF00571.29|CBS|Domain|No_clan|
0.2_20180319_Bin_0_sub_1	MAG_574	NANGIJMP_168	NANGIJMP_00678	2134	4173	2040	+	3	(183:231)|PF07973.15|tRNA_SAD|Domain|CL0094|;(338:549)|PF00587.26|tRNA-synt_2b|Domain|CL0040|;(562:650)|PF03129.21|HGTP_anticodon|Domain|CL0458|
0.2_20180319_Bin_0_sub_1	MAG_574	NANGIJMP_168	NANGIJMP_00679	4182	4550	369	+
0.2_20180319_Bin_0_sub_1	MAG_574	NANGIJMP_169	NANGIJMP_00681	364	1800	1437	-
0.2_20180319_Bin_0_sub_1	MAG_574	NANGIJMP_169	NANGIJMP_00682	2022	2309	288	-
0.2_20180319_Bin_0_sub_1	MAG_574	NANGIJMP_169	NANGIJMP_00683	2405	2623	219	+
0.2_20180319_Bin_0_sub_1	MAG_574	NANGIJMP_170	NANGIJMP_00684	3	551	549	+	1	(3:97)|PF00466.21|Ribosomal_L10|Family|No_clan|
0.2_20180319_Bin_0_sub_1	MAG_574	NANGIJMP_170	NANGIJMP_00685	817	1245	429	+	2	(17:64)|PF16320.6|Ribosomal_L12_N|Domain|No_clan|;(76:142)|PF00542.20|Ribosomal_L12|Domain|No_clan|
0.2_20180319_Bin_0_sub_1	MAG_574	NANGIJMP_170	NANGIJMP_00686	1530	1970	441	-
0.2_20180319_Bin_0_sub_1	MAG_574	NANGIJMP_171	NANGIJMP_00687	25	633	609	+	1	(7:42)|PF00005.28|ABC_tran|Domain|CL0023|predicted_active_site
0.2_20180319_Bin_0_sub_1	MAG_574	NANGIJMP_171	NANGIJMP_00688	630	2060	1431	-	1	(133:359)|PF01636.24|APH|Family|CL0016|predicted_active_site
0.2_20180319_Bin_0_sub_1	MAG_574	NANGIJMP_171	NANGIJMP_00690	4195	5034	840	+	1	(21:222)|PF05721.14|PhyH|Domain|CL0029|
0.2_20180319_Bin_0_sub_1	MAG_574	NANGIJMP_171	NANGIJMP_00691	5019	5960	942	-	2	(17:154)|PF00195.20|Chal_sti_synt_N|Domain|CL0046|predicted_active_site;(171:311)|PF02797.16|Chal_sti_synt_C|Domain|CL0046|
0.2_20180319_Bin_0_sub_1	MAG_574	NANGIJMP_172	NANGIJMP_00692	40	189	150	+
0.2_20180319_Bin_0_sub_1	MAG_574	NANGIJMP_172	NANGIJMP_00693	259	783	525	+	1	(78:148)|PF03703.15|bPH_2|Domain|CL0266|
0.2_20180319_Bin_0_sub_1	MAG_574	NANGIJMP_172	NANGIJMP_00694	798	1811	1014	-	1	(32:324)|PF00248.22|Aldo_ket_red|Domain|No_clan|predicted_active_site
0.2_20180319_Bin_0_sub_1	MAG_574	NANGIJMP_172	NANGIJMP_00695	1780	2430	651	-	1	(8:96)|PF05057.15|DUF676|Family|CL0028|predicted_active_site
0.2_20180319_Bin_0_sub_1	MAG_574	NANGIJMP_172	NANGIJMP_00696	2475	3527	1053	-	1	(15:313)|PF00762.20|Ferrochelatase|Domain|CL0043|predicted_active_site
0.2_20180319_Bin_0_sub_1	MAG_574	NANGIJMP_172	NANGIJMP_00697	3557	3629	73	-
0.2_20180319_Bin_0_sub_1	MAG_574	NANGIJMP_172	NANGIJMP_00698	3719	3973	255	-	1	(1:51)|PF02599.17|CsrA|Family|No_clan|
0.2_20180319_Bin_0_sub_1	MAG_574	NANGIJMP_173	NANGIJMP_00699	227	856	630	+
0.2_20180319_Bin_0_sub_1	MAG_574	NANGIJMP_173	NANGIJMP_00700	911	2095	1185	+	1	(8:378)|PF00266.20|Aminotran_5|Domain|CL0061|predicted_active_site
0.2_20180319_Bin_0_sub_1	MAG_574	NANGIJMP_173	NANGIJMP_00701	2327	2659	333	+	1	(1:105)|PF01521.21|Fe-S_biosyn|Family|No_clan|
0.2_20180319_Bin_0_sub_1	MAG_574	NANGIJMP_174	NANGIJMP_00702	88	495	408	+	1	(6:128)|PF01136.20|Peptidase_U32|Family|No_clan|
0.2_20180319_Bin_0_sub_1	MAG_574	NANGIJMP_174	NANGIJMP_00703	485	1231	747	-	2	(19:126)|PF08448.11|PAS_4|Domain|CL0183|;(160:238)|PF12833.8|HTH_18|Domain|CL0123|
0.2_20180319_Bin_0_sub_1	MAG_574	NANGIJMP_174	NANGIJMP_00704	1587	2645	1059	+	1	(8:336)|PF07992.15|Pyr_redox_2|Domain|CL0063|
0.2_20180319_Bin_0_sub_1	MAG_574	NANGIJMP_174	NANGIJMP_00705	2818	3225	408	-
0.2_20180319_Bin_0_sub_1	MAG_574	NANGIJMP_175	NANGIJMP_00707	2406	2972	567	+	1	(26:166)|PF00578.22|AhpC-TSA|Domain|CL0172|predicted_active_site
0.2_20180319_Bin_0_sub_1	MAG_574	NANGIJMP_176	NANGIJMP_00708	198	1955	1758	-	5	(3:230)|PF00696.29|AA_kinase|Family|No_clan|;(264:316)|PF01842.26|ACT|Domain|CL0070|;(334:393)|PF13840.7|ACT_7|Domain|CL0070|;(450:507)|PF01842.26|ACT|Domain|CL0070|;(521:579)|PF13840.7|ACT_7|Domain|CL0070|
0.2_20180319_Bin_0_sub_1	MAG_574	NANGIJMP_176	NANGIJMP_00709	2019	2666	648	-	1	(19:190)|PF01676.19|Metalloenzyme|Family|CL0088|
0.2_20180319_Bin_0_sub_1	MAG_574	NANGIJMP_177	NANGIJMP_00710	24	113	90	+
0.2_20180319_Bin_0_sub_1	MAG_574	NANGIJMP_177	NANGIJMP_00711	137	1324	1188	+	2	(28:100)|PF07497.13|Rho_RNA_bind|Domain|CL0021|;(131:335)|PF00006.26|ATP-synt_ab|Domain|CL0023|
0.2_20180319_Bin_0_sub_1	MAG_574	NANGIJMP_177	NANGIJMP_00712	1442	2185	744	+
0.2_20180319_Bin_0_sub_1	MAG_574	NANGIJMP_177	NANGIJMP_00713	2213	2329	117	+
0.2_20180319_Bin_0_sub_1	MAG_574	NANGIJMP_178	NANGIJMP_00714	97	1041	945	+	1	(4:307)|PF00155.22|Aminotran_1_2|Domain|CL0061|predicted_active_site
0.2_20180319_Bin_0_sub_1	MAG_574	NANGIJMP_178	NANGIJMP_00715	1038	1460	423	-
0.2_20180319_Bin_0_sub_1	MAG_574	NANGIJMP_178	NANGIJMP_00716	1417	1515	99	-
0.2_20180319_Bin_0_sub_1	MAG_574	NANGIJMP_178	NANGIJMP_00717	1666	1875	210	+
0.2_20180319_Bin_0_sub_1	MAG_574	NANGIJMP_178	NANGIJMP_00718	2118	2885	768	-	1	(10:247)|PF01925.20|TauE|Family|CL0292|
0.2_20180319_Bin_0_sub_1	MAG_574	NANGIJMP_178	NANGIJMP_00719	2959	4236	1278	-	1	(215:410)|PF00924.19|MS_channel|Family|No_clan|
0.2_20180319_Bin_0_sub_1	MAG_574	NANGIJMP_179	NANGIJMP_00720	99	569	471	+
0.2_20180319_Bin_0_sub_1	MAG_574	NANGIJMP_179	NANGIJMP_00721	582	2360	1779	-	3	(17:184)|PF02776.19|TPP_enzyme_N|Domain|CL0254|;(208:343)|PF00205.23|TPP_enzyme_M|Domain|CL0085|;(402:568)|PF02775.22|TPP_enzyme_C|Domain|CL0254|
0.2_20180319_Bin_0_sub_1	MAG_574	NANGIJMP_180	NANGIJMP_00722	15	260	246	+
0.2_20180319_Bin_0_sub_1	MAG_574	NANGIJMP_180	NANGIJMP_00723	370	1224	855	+	1	(46:276)|PF11251.9|DUF3050|Family|CL0230|
0.2_20180319_Bin_0_sub_1	MAG_574	NANGIJMP_180	NANGIJMP_00724	1230	3170	1941	-	5	(1:228)|PF00009.28|GTP_EFTU|Domain|CL0023|;(269:333)|PF03144.26|GTP_EFTU_D2|Domain|CL0575|;(348:421)|PF14492.7|EFG_III|Domain|CL0437|;(423:543)|PF03764.19|EFG_IV|Domain|CL0329|;(546:632)|PF00679.25|EFG_C|Domain|CL0437|
0.2_20180319_Bin_0_sub_1	MAG_574	NANGIJMP_181	NANGIJMP_00726	1126	2349	1224	-	1	(81:393)|PF12006.9|DUF3500|Family|No_clan|
0.2_20180319_Bin_0_sub_1	MAG_574	NANGIJMP_181	NANGIJMP_00727	2513	3757	1245	-
0.2_20180319_Bin_0_sub_1	MAG_574	NANGIJMP_181	NANGIJMP_00728	3750	4490	741	-	1	(60:243)|PF06283.12|ThuA|Domain|CL0014|
0.2_20180319_Bin_0_sub_1	MAG_574	NANGIJMP_181	NANGIJMP_00729	4572	6137	1566	-	1	(261:498)|PF00082.23|Peptidase_S8|Domain|No_clan|predicted_active_site
0.2_20180319_Bin_0_sub_1	MAG_574	NANGIJMP_181	NANGIJMP_00730	6188	6592	405	-	1	(1:100)|PF08450.13|SGL|Family|CL0186|predicted_active_site
0.2_20180319_Bin_0_sub_1	MAG_574	NANGIJMP_182	NANGIJMP_00731	43	1644	1602	+
0.2_20180319_Bin_0_sub_1	MAG_574	NANGIJMP_182	NANGIJMP_00733	2621	4279	1659	-	2	(66:260)|PF13360.7|PQQ_2|Domain|CL0186|;(435:500)|PF13360.7|PQQ_2|Domain|CL0186|
0.2_20180319_Bin_0_sub_1	MAG_574	NANGIJMP_182	NANGIJMP_00734	4276	4974	699	-
0.2_20180319_Bin_0_sub_1	MAG_574	NANGIJMP_183	NANGIJMP_00735	374	1636	1263	-	1	(6:380)|PF00464.20|SHMT|Domain|CL0061|
0.2_20180319_Bin_0_sub_1	MAG_574	NANGIJMP_183	NANGIJMP_00736	1732	2715	984	-
0.2_20180319_Bin_0_sub_1	MAG_574	NANGIJMP_183	NANGIJMP_00737	2845	4155	1311	+	2	(54:290)|PF02784.17|Orn_Arg_deC_N|Domain|CL0036|;(115:389)|PF00278.23|Orn_DAP_Arg_deC|Domain|No_clan|predicted_active_site
0.2_20180319_Bin_0_sub_1	MAG_574	NANGIJMP_183	NANGIJMP_00738	4404	4796	393	+	1	(22:86)|PF12838.8|Fer4_7|Domain|CL0344|
0.2_20180319_Bin_0_sub_1	MAG_574	NANGIJMP_183	NANGIJMP_00739	4902	6059	1158	+	2	(23:72)|PF14520.7|HHH_5|Domain|CL0198|;(86:292)|PF02481.16|DNA_processg_A|Family|CL0349|
0.2_20180319_Bin_0_sub_1	MAG_574	NANGIJMP_183	NANGIJMP_00740	6263	7270	1008	+	2	(1:178)|PF03462.19|PCRF|Domain|No_clan|;(188:297)|PF00472.21|RF-1|Family|CL0337|
0.2_20180319_Bin_0_sub_1	MAG_574	NANGIJMP_183	NANGIJMP_00741	7349	7570	222	+	1	(9:71)|PF01176.20|eIF-1a|Domain|CL0021|
0.2_20180319_Bin_0_sub_1	MAG_574	NANGIJMP_185	NANGIJMP_00743	116	1099	984	-	2	(17:39)|PF07963.13|N_methyl|Motif|No_clan|;(44:307)|PF07596.12|SBP_bac_10|Family|No_clan|
0.2_20180319_Bin_0_sub_1	MAG_574	NANGIJMP_185	NANGIJMP_00744	1600	1779	180	-
0.2_20180319_Bin_0_sub_1	MAG_574	NANGIJMP_185	NANGIJMP_00745	2194	2934	741	+	1	(1:210)|PF02586.15|SRAP|Family|No_clan|predicted_active_site
0.2_20180319_Bin_0_sub_1	MAG_574	NANGIJMP_185	NANGIJMP_00746	3207	4190	984	+	1	(124:285)|PF13365.7|Trypsin_2|Domain|CL0124|predicted_active_site
0.2_20180319_Bin_0_sub_1	MAG_574	NANGIJMP_185	NANGIJMP_00747	4194	4919	726	-
0.2_20180319_Bin_0_sub_1	MAG_574	NANGIJMP_185	NANGIJMP_00748	5089	5865	777	-	1	(16:208)|PF00106.26|adh_short|Domain|CL0063|predicted_active_site
0.2_20180319_Bin_0_sub_1	MAG_574	NANGIJMP_185	NANGIJMP_00749	7177	7389	213	+
0.2_20180319_Bin_0_sub_1	MAG_574	NANGIJMP_185	NANGIJMP_00750	7535	7801	267	-
0.2_20180319_Bin_0_sub_1	MAG_574	NANGIJMP_186	NANGIJMP_00752	1302	2024	723	-	1	(36:183)|PF00005.28|ABC_tran|Domain|CL0023|predicted_active_site
0.2_20180319_Bin_0_sub_1	MAG_574	NANGIJMP_186	NANGIJMP_00753	2017	3342	1326	-	2	(21:266)|PF12704.8|MacB_PCD|Family|No_clan|;(328:434)|PF02687.22|FtsX|Family|CL0404|
0.2_20180319_Bin_0_sub_1	MAG_574	NANGIJMP_186	NANGIJMP_00754	3415	4926	1512	-	1	(295:406)|PF13437.7|HlyD_3|Family|CL0105|
0.2_20180319_Bin_0_sub_1	MAG_574	NANGIJMP_186	NANGIJMP_00755	5062	8187	3126	-
0.2_20180319_Bin_0_sub_1	MAG_574	NANGIJMP_186	NANGIJMP_00756	8363	9874	1512	+	1	(149:503)|PF07585.12|BBP7|Family|CL0193|
0.2_20180319_Bin_0_sub_1	MAG_574	NANGIJMP_187	NANGIJMP_00757	264	524	261	+
0.2_20180319_Bin_0_sub_1	MAG_574	NANGIJMP_187	NANGIJMP_00758	1516	2199	684	+
0.2_20180319_Bin_0_sub_1	MAG_574	NANGIJMP_188	NANGIJMP_00759	2318	4582	2265	+	2	(172:446)|PF00664.24|ABC_membrane|Family|CL0241|;(510:658)|PF00005.28|ABC_tran|Domain|CL0023|predicted_active_site
0.2_20180319_Bin_0_sub_1	MAG_574	NANGIJMP_188	NANGIJMP_00760	4638	5105	468	+	1	(26:154)|PF08909.12|DUF1854|Family|No_clan|
0.2_20180319_Bin_0_sub_1	MAG_574	NANGIJMP_189	NANGIJMP_00761	2859	2978	120	+
0.2_20180319_Bin_0_sub_1	MAG_574	NANGIJMP_190	NANGIJMP_00762	848	1783	936	+	1	(99:307)|PF07608.12|DUF1571|Domain|CL0048|
0.2_20180319_Bin_0_sub_1	MAG_574	NANGIJMP_190	NANGIJMP_00763	1780	3966	2187	-
0.2_20180319_Bin_0_sub_1	MAG_574	NANGIJMP_191	NANGIJMP_00764	392	1645	1254	-	3	(39:165)|PF02670.17|DXP_reductoisom|Family|CL0063|;(179:262)|PF08436.13|DXP_redisom_C|Domain|CL0139|;(295:410)|PF13288.7|DXPR_C|Domain|CL0063|
0.2_20180319_Bin_0_sub_1	MAG_574	NANGIJMP_191	NANGIJMP_00765	1824	3962	2139	+	3	(267:399)|PF00004.30|AAA|Domain|CL0023|;(422:466)|PF17862.2|AAA_lid_3|Domain|CL0671|;(480:672)|PF01434.19|Peptidase_M41|Domain|CL0126|predicted_active_site
0.2_20180319_Bin_0_sub_1	MAG_574	NANGIJMP_191	NANGIJMP_00766	4113	4325	213	+
0.2_20180319_Bin_0_sub_1	MAG_574	NANGIJMP_191	NANGIJMP_00767	4387	4791	405	+	1	(13:122)|PF04134.13|DUF393|Family|No_clan|
0.2_20180319_Bin_0_sub_1	MAG_574	NANGIJMP_191	NANGIJMP_00768	4798	5589	792	-	1	(105:230)|PF13847.7|Methyltransf_31|Domain|CL0063|
0.2_20180319_Bin_0_sub_1	MAG_574	NANGIJMP_191	NANGIJMP_00769	5629	6558	930	-	2	(19:157)|PF17930.2|LpxI_N|Domain|CL0063|;(161:290)|PF06230.12|LpxI_C|Domain|CL0109|
0.2_20180319_Bin_0_sub_1	MAG_574	NANGIJMP_191	NANGIJMP_00770	6633	7709	1077	-	4	(28:91)|PF04613.15|LpxD|Family|No_clan|;(148:182)|PF00132.25|Hexapep|Repeat|CL0536|;(226:260)|PF00132.25|Hexapep|Repeat|CL0536|predicted_active_site;(280:294)|PF14602.7|Hexapep_2|Repeat|CL0536|
0.2_20180319_Bin_0_sub_1	MAG_574	NANGIJMP_191	NANGIJMP_00771	7772	8272	501	-
0.2_20180319_Bin_0_sub_1	MAG_574	NANGIJMP_191	NANGIJMP_00772	8272	8625	354	-	1	(22:52)|PF00903.26|Glyoxalase|Domain|CL0104|
0.2_20180319_Bin_0_sub_1	MAG_574	NANGIJMP_191	NANGIJMP_00773	8716	9444	729	-	1	(9:235)|PF13561.7|adh_short_C2|Domain|CL0063|
0.2_20180319_Bin_0_sub_1	MAG_574	NANGIJMP_191	NANGIJMP_00774	9488	10546	1059	-	2	(175:233)|PF04542.15|Sigma70_r2|Domain|CL0123|;(285:336)|PF04545.17|Sigma70_r4|Domain|CL0123|
0.2_20180319_Bin_0_sub_1	MAG_574	NANGIJMP_191	NANGIJMP_00775	10723	12273	1551	+	1	(6:238)|PF04244.14|DPRP|Family|CL0039|
0.2_20180319_Bin_0_sub_1	MAG_574	NANGIJMP_191	NANGIJMP_00776	12295	12756	462	-
0.2_20180319_Bin_0_sub_1	MAG_574	NANGIJMP_191	NANGIJMP_00777	12798	13484	687	-	1	(53:225)|PF00775.22|Dioxygenase_C|Domain|CL0287|
0.2_20180319_Bin_0_sub_1	MAG_574	NANGIJMP_191	NANGIJMP_00778	13494	14588	1095	-	1	(11:277)|PF00437.21|T2SSE|Family|CL0023|
0.2_20180319_Bin_0_sub_1	MAG_574	NANGIJMP_191	NANGIJMP_00779	14868	15989	1122	+
0.2_20180319_Bin_0_sub_1	MAG_574	NANGIJMP_192	NANGIJMP_00781	474	689	216	+
0.2_20180319_Bin_0_sub_1	MAG_574	NANGIJMP_192	NANGIJMP_00782	736	1776	1041	-	2	(52:130)|PF18301.2|preATP-grasp_3|Domain|No_clan|;(136:306)|PF02655.15|ATP-grasp_3|Family|CL0179|
0.2_20180319_Bin_0_sub_1	MAG_574	NANGIJMP_192	NANGIJMP_00783	1801	2598	798	-	2	(6:86)|PF00355.27|Rieske|Domain|CL0516|;(166:242)|PF01883.20|FeS_assembly_P|Domain|CL0232|
0.2_20180319_Bin_0_sub_1	MAG_574	NANGIJMP_192	NANGIJMP_00784	2647	4008	1362	-	1	(198:424)|PF01458.18|SUFBD|Family|No_clan|
0.2_20180319_Bin_0_sub_1	MAG_574	NANGIJMP_192	NANGIJMP_00785	4046	5458	1413	-	1	(216:441)|PF01458.18|SUFBD|Family|No_clan|
0.2_20180319_Bin_0_sub_1	MAG_574	NANGIJMP_192	NANGIJMP_00786	5491	6333	843	-	1	(20:183)|PF00005.28|ABC_tran|Domain|CL0023|predicted_active_site
0.2_20180319_Bin_0_sub_1	MAG_574	NANGIJMP_192	NANGIJMP_00787	6378	6986	609	-	1	(41:150)|PF01058.23|Oxidored_q6|Family|No_clan|
0.2_20180319_Bin_0_sub_1	MAG_574	NANGIJMP_193	NANGIJMP_00788	695	781	87	-
0.2_20180319_Bin_0_sub_1	MAG_574	NANGIJMP_193	NANGIJMP_00789	985	1458	474	+	1	(20:153)|PF04238.13|DUF420|Family|No_clan|
0.2_20180319_Bin_0_sub_1	MAG_574	NANGIJMP_193	NANGIJMP_00790	1506	2465	960	-	1	(5:298)|PF00902.19|TatC|Family|No_clan|
0.2_20180319_Bin_0_sub_1	MAG_574	NANGIJMP_194	NANGIJMP_00791	31	813	783	+	1	(49:245)|PF13378.7|MR_MLE_C|Domain|CL0256|predicted_active_site
0.2_20180319_Bin_0_sub_1	MAG_574	NANGIJMP_194	NANGIJMP_00792	826	939	114	+
0.2_20180319_Bin_0_sub_1	MAG_574	NANGIJMP_194	NANGIJMP_00793	923	2026	1104	+	1	(39:343)|PF12006.9|DUF3500|Family|No_clan|
0.2_20180319_Bin_0_sub_1	MAG_574	NANGIJMP_194	NANGIJMP_00794	2023	2604	582	-	1	(4:180)|PF04289.13|DUF447|Family|CL0336|
0.2_20180319_Bin_0_sub_1	MAG_574	NANGIJMP_194	NANGIJMP_00795	2700	4142	1443	+
0.2_20180319_Bin_0_sub_1	MAG_574	NANGIJMP_194	NANGIJMP_00796	4160	5686	1527	+	2	(64:171)|PF04715.14|Anth_synt_I_N|Family|No_clan|;(239:491)|PF00425.19|Chorismate_bind|Family|No_clan|predicted_active_site
0.2_20180319_Bin_0_sub_1	MAG_574	NANGIJMP_195	NANGIJMP_00797	1086	1159	74	+
0.2_20180319_Bin_0_sub_1	MAG_574	NANGIJMP_195	NANGIJMP_00798	1347	1676	330	-
0.2_20180319_Bin_0_sub_1	MAG_574	NANGIJMP_195	NANGIJMP_00799	1402	1484	83	+
0.2_20180319_Bin_0_sub_1	MAG_574	NANGIJMP_195	NANGIJMP_00800	1578	1649	72	+
0.2_20180319_Bin_0_sub_1	MAG_574	NANGIJMP_195	NANGIJMP_00801	1782	1855	74	+
0.2_20180319_Bin_0_sub_1	MAG_574	NANGIJMP_195	NANGIJMP_00802	2027	3226	1200	+	3	(10:205)|PF00009.28|GTP_EFTU|Domain|CL0023|;(229:298)|PF03144.26|GTP_EFTU_D2|Domain|CL0575|;(303:397)|PF03143.18|GTP_EFTU_D3|Domain|No_clan|
0.2_20180319_Bin_0_sub_1	MAG_574	NANGIJMP_195	NANGIJMP_00803	3324	3397	74	+
0.2_20180319_Bin_0_sub_1	MAG_574	NANGIJMP_196	NANGIJMP_00804	30	248	219	+
0.2_20180319_Bin_0_sub_1	MAG_574	NANGIJMP_196	NANGIJMP_00805	267	1193	927	-	1	(27:280)|PF00850.20|Hist_deacetyl|Domain|CL0302|predicted_active_site
0.2_20180319_Bin_0_sub_1	MAG_574	NANGIJMP_196	NANGIJMP_00806	2167	3960	1794	+	3	(25:543)|PF03600.17|CitMHS|Family|CL0182|;(228:293)|PF02080.22|TrkA_C|Domain|CL0582|;(318:377)|PF02080.22|TrkA_C|Domain|CL0582|
0.2_20180319_Bin_0_sub_1	MAG_574	NANGIJMP_197	NANGIJMP_00807	1036	1389	354	-	1	(31:113)|PF12769.8|PNTB_4TM|Family|No_clan|
0.2_20180319_Bin_0_sub_1	MAG_574	NANGIJMP_197	NANGIJMP_00808	1435	2637	1203	-	2	(5:143)|PF05222.16|AlaDh_PNT_N|Domain|CL0325|;(147:372)|PF01262.22|AlaDh_PNT_C|Domain|CL0063|
0.2_20180319_Bin_0_sub_1	MAG_574	NANGIJMP_198	NANGIJMP_00809	26	1333	1308	+
0.2_20180319_Bin_0_sub_1	MAG_574	NANGIJMP_198	NANGIJMP_00810	1330	3612	2283	+
0.2_20180319_Bin_0_sub_1	MAG_574	NANGIJMP_199	NANGIJMP_00811	90	362	273	+
0.2_20180319_Bin_0_sub_1	MAG_574	NANGIJMP_199	NANGIJMP_00812	610	2850	2241	+	2	(12:395)|PF00916.21|Sulfate_transp|Family|CL0062|;(575:736)|PF00484.20|Pro_CA|Domain|No_clan|
0.2_20180319_Bin_0_sub_1	MAG_574	NANGIJMP_199	NANGIJMP_00813	2852	3106	255	-	1	(4:56)|PF00814.26|TsaD|Family|CL0108|
0.2_20180319_Bin_0_sub_1	MAG_574	NANGIJMP_200	NANGIJMP_00814	213	569	357	-	1	(25:113)|PF01329.20|Pterin_4a|Domain|No_clan|
0.2_20180319_Bin_0_sub_1	MAG_574	NANGIJMP_200	NANGIJMP_00815	695	1789	1095	-
0.2_20180319_Bin_0_sub_1	MAG_574	NANGIJMP_200	NANGIJMP_00816	2044	3450	1407	+	1	(151:302)|PF08245.13|Mur_ligase_M|Domain|No_clan|
0.2_20180319_Bin_0_sub_1	MAG_574	NANGIJMP_201	NANGIJMP_00817	876	1775	900	-	2	(6:123)|PF00763.24|THF_DHG_CYH|Domain|CL0603|;(126:291)|PF02882.20|THF_DHG_CYH_C|Domain|CL0063|
0.2_20180319_Bin_0_sub_1	MAG_574	NANGIJMP_201	NANGIJMP_00818	1873	2166	294	-	1	(20:91)|PF08899.12|DUF1844|Domain|No_clan|
0.2_20180319_Bin_0_sub_1	MAG_574	NANGIJMP_201	NANGIJMP_00819	2243	3838	1596	-	2	(1:261)|PF06418.15|CTP_synth_N|Domain|CL0023|;(297:520)|PF00117.29|GATase|Domain|CL0014|predicted_active_site
0.2_20180319_Bin_0_sub_1	MAG_574	NANGIJMP_202	NANGIJMP_00820	410	502	93	+
0.2_20180319_Bin_0_sub_1	MAG_574	NANGIJMP_202	NANGIJMP_00821	1140	2633	1494	+	2	(323:379)|PF04542.15|Sigma70_r2|Domain|CL0123|;(432:485)|PF04545.17|Sigma70_r4|Domain|CL0123|
0.2_20180319_Bin_0_sub_1	MAG_574	NANGIJMP_202	NANGIJMP_00822	2718	3821	1104	-	1	(3:348)|PF00155.22|Aminotran_1_2|Domain|CL0061|predicted_active_site
0.2_20180319_Bin_0_sub_1	MAG_574	NANGIJMP_202	NANGIJMP_00823	4167	4607	441	-
0.2_20180319_Bin_0_sub_1	MAG_574	NANGIJMP_203	NANGIJMP_00824	57	728	672	+
0.2_20180319_Bin_0_sub_1	MAG_574	NANGIJMP_203	NANGIJMP_00825	1286	1603	318	+
0.2_20180319_Bin_0_sub_1	MAG_574	NANGIJMP_203	NANGIJMP_00826	1696	3030	1335	-
0.2_20180319_Bin_0_sub_1	MAG_574	NANGIJMP_204	NANGIJMP_00827	4	1686	1683	+	2	(4:189)|PF03176.16|MMPL|Family|CL0322|;(342:558)|PF03176.16|MMPL|Family|CL0322|
0.2_20180319_Bin_0_sub_1	MAG_574	NANGIJMP_204	NANGIJMP_00828	1763	3283	1521	+	2	(35:157)|PF02789.18|Peptidase_M17_N|Domain|CL0223|;(187:494)|PF00883.22|Peptidase_M17|Domain|CL0035|predicted_active_site
0.2_20180319_Bin_0_sub_1	MAG_574	NANGIJMP_204	NANGIJMP_00829	3371	5167	1797	-	2	(114:182)|PF08439.11|Peptidase_M3_N|Family|No_clan|;(203:579)|PF01432.21|Peptidase_M3|Family|CL0126|predicted_active_site
0.2_20180319_Bin_0_sub_1	MAG_574	NANGIJMP_204	NANGIJMP_00830	5198	6229	1032	-	2	(121:202)|PF08545.11|ACP_syn_III|Domain|CL0046|predicted_active_site;(255:342)|PF08541.11|ACP_syn_III_C|Domain|CL0046|predicted_active_site
0.2_20180319_Bin_0_sub_1	MAG_574	NANGIJMP_204	NANGIJMP_00831	6301	7752	1452	-	1	(8:238)|PF14238.7|DUF4340|Family|No_clan|
0.2_20180319_Bin_0_sub_1	MAG_574	NANGIJMP_205	NANGIJMP_00832	148	339	192	+
0.2_20180319_Bin_0_sub_1	MAG_574	NANGIJMP_205	NANGIJMP_00833	951	2018	1068	-	2	(10:201)|PF03462.19|PCRF|Domain|No_clan|;(209:318)|PF00472.21|RF-1|Family|CL0337|
0.2_20180319_Bin_0_sub_1	MAG_574	NANGIJMP_205	NANGIJMP_00834	2145	2405	261	-	1	(4:67)|PF01197.19|Ribosomal_L31|Family|No_clan|
0.2_20180319_Bin_0_sub_1	MAG_574	NANGIJMP_205	NANGIJMP_00835	2536	2919	384	-
0.2_20180319_Bin_0_sub_1	MAG_574	NANGIJMP_206	NANGIJMP_00836	1125	1604	480	+	1	(83:154)|PF00364.23|Biotin_lipoyl|Domain|CL0105|
0.2_20180319_Bin_0_sub_1	MAG_574	NANGIJMP_206	NANGIJMP_00837	1711	3054	1344	+	3	(1:110)|PF00289.23|Biotin_carb_N|Domain|CL0483|;(115:322)|PF02786.18|CPSase_L_D2|Domain|CL0179|;(336:443)|PF02785.20|Biotin_carb_C|Domain|CL0105|
0.2_20180319_Bin_0_sub_1	MAG_574	NANGIJMP_206	NANGIJMP_00838	3220	4530	1311	+	1	(17:373)|PF00365.21|PFK|Domain|CL0240|predicted_active_site
0.2_20180319_Bin_0_sub_1	MAG_574	NANGIJMP_206	NANGIJMP_00839	4637	5233	597	-	1	(32:175)|PF00475.19|IGPD|Family|CL0329|
0.2_20180319_Bin_0_sub_1	MAG_574	NANGIJMP_206	NANGIJMP_00840	5246	6352	1107	-	1	(35:359)|PF00155.22|Aminotran_1_2|Domain|CL0061|predicted_active_site
0.2_20180319_Bin_0_sub_1	MAG_574	NANGIJMP_206	NANGIJMP_00841	6471	7493	1023	-	1	(3:338)|PF00815.21|Histidinol_dh|Family|CL0099|predicted_active_site
0.2_20180319_Bin_0_sub_1	MAG_574	NANGIJMP_207	NANGIJMP_00842	688	1824	1137	-	3	(2:88)|PF00438.21|S-AdoMet_synt_N|Domain|No_clan|;(105:221)|PF02772.17|S-AdoMet_synt_M|Domain|No_clan|;(223:360)|PF02773.17|S-AdoMet_synt_C|Domain|No_clan|
0.2_20180319_Bin_0_sub_1	MAG_574	NANGIJMP_207	NANGIJMP_00844	3311	3700	390	-	2	(1:48)|PF07516.14|SecA_SW|Family|No_clan|;(104:122)|PF02810.16|SEC-C|Family|No_clan|
0.2_20180319_Bin_0_sub_1	MAG_574	NANGIJMP_209	NANGIJMP_00846	10	681	672	+	1	(2:206)|PF05343.15|Peptidase_M42|Family|CL0035|
0.2_20180319_Bin_0_sub_1	MAG_574	NANGIJMP_209	NANGIJMP_00847	957	2654	1698	+	1	(18:520)|PF00118.25|Cpn60_TCP1|Family|No_clan|
0.2_20180319_Bin_0_sub_1	MAG_574	NANGIJMP_209	NANGIJMP_00848	2742	3047	306	+	1	(7:99)|PF00166.22|Cpn10|Domain|CL0296|
0.2_20180319_Bin_0_sub_1	MAG_574	NANGIJMP_209	NANGIJMP_00849	3230	3850	621	-
0.2_20180319_Bin_0_sub_1	MAG_574	NANGIJMP_210	NANGIJMP_00850	2077	2751	675	-	1	(7:96)|PF16697.6|Yop-YscD_cpl|Domain|CL0357|
0.2_20180319_Bin_0_sub_1	MAG_574	NANGIJMP_211	NANGIJMP_00851	40	246	207	+
0.2_20180319_Bin_0_sub_1	MAG_574	NANGIJMP_211	NANGIJMP_00852	232	1356	1125	-	2	(5:103)|PF00383.24|dCMP_cyt_deam_1|Family|CL0109|predicted_active_site;(151:338)|PF01872.18|RibD_C|Family|CL0387|
0.2_20180319_Bin_0_sub_1	MAG_574	NANGIJMP_211	NANGIJMP_00853	1372	3546	2175	-
0.2_20180319_Bin_0_sub_1	MAG_574	NANGIJMP_211	NANGIJMP_00854	3806	5233	1428	+	2	(145:310)|PF00158.27|Sigma54_activat|Domain|CL0023|;(422:459)|PF02954.20|HTH_8|Domain|CL0123|
0.2_20180319_Bin_0_sub_1	MAG_574	NANGIJMP_211	NANGIJMP_00855	5573	5911	339	+	1	(4:105)|PF00543.23|P-II|Domain|CL0089|
0.2_20180319_Bin_0_sub_1	MAG_574	NANGIJMP_211	NANGIJMP_00856	6002	7540	1539	-	3	(18:133)|PF14691.7|Fer4_20|Domain|CL0344|;(146:313)|PF07992.15|Pyr_redox_2|Domain|CL0063|predicted_active_site;(400:482)|PF07992.15|Pyr_redox_2|Domain|CL0063|
0.2_20180319_Bin_0_sub_1	MAG_574	NANGIJMP_211	NANGIJMP_00857	7645	10329	2685	-	3	(2:109)|PF04898.15|Glu_syn_central|Domain|CL0036|;(172:566)|PF01645.18|Glu_synthase|Domain|CL0036|;(646:834)|PF01493.20|GXGXG|Family|No_clan|
0.2_20180319_Bin_0_sub_1	MAG_574	NANGIJMP_212	NANGIJMP_00859	1167	1700	534	+	1	(17:82)|PF04542.15|Sigma70_r2|Domain|CL0123|
0.2_20180319_Bin_0_sub_1	MAG_574	NANGIJMP_212	NANGIJMP_00860	1767	3419	1653	+	2	(157:240)|PF04773.14|FecR|Family|No_clan|;(374:541)|PF13385.7|Laminin_G_3|Domain|CL0004|
0.2_20180319_Bin_0_sub_1	MAG_574	NANGIJMP_212	NANGIJMP_00861	3416	7258	3843	+	4	(88:320)|PF08450.13|SGL|Family|CL0186|predicted_active_site;(367:429)|PF07635.12|PSCyt1|Family|CL0318|;(514:722)|PF07583.12|PSCyt2|Family|No_clan|;(932:1199)|PF07587.12|PSD1|Family|No_clan|
0.2_20180319_Bin_0_sub_1	MAG_574	NANGIJMP_214	NANGIJMP_00864	181	1191	1011	+	3	(3:101)|PF08448.11|PAS_4|Domain|CL0183|;(106:171)|PF00512.26|HisKA|Domain|CL0025|predicted_active_site;(223:334)|PF02518.27|HATPase_c|Domain|CL0025|
0.2_20180319_Bin_0_sub_1	MAG_574	NANGIJMP_214	NANGIJMP_00865	1223	2224	1002	-	1	(180:310)|PF03641.15|Lysine_decarbox|Family|CL0349|
0.2_20180319_Bin_0_sub_1	MAG_574	NANGIJMP_214	NANGIJMP_00866	2226	2963	738	-
0.2_20180319_Bin_0_sub_1	MAG_574	NANGIJMP_214	NANGIJMP_00867	3066	3287	222	-	1	(1:47)|PF02599.17|CsrA|Family|No_clan|
0.2_20180319_Bin_0_sub_1	MAG_574	NANGIJMP_214	NANGIJMP_00868	3576	4448	873	-
0.2_20180319_Bin_0_sub_1	MAG_574	NANGIJMP_214	NANGIJMP_00869	4629	6653	2025	+	3	(8:386)|PF00999.22|Na_H_Exchanger|Family|CL0064|;(422:535)|PF02254.19|TrkA_N|Domain|CL0063|;(601:664)|PF02080.22|TrkA_C|Domain|CL0582|
0.2_20180319_Bin_0_sub_1	MAG_574	NANGIJMP_214	NANGIJMP_00870	6663	7061	399	-	1	(17:130)|PF09996.10|DUF2237|Family|No_clan|
0.2_20180319_Bin_0_sub_1	MAG_574	NANGIJMP_214	NANGIJMP_00871	7179	7760	582	+	2	(6:50)|PF06175.12|MiaE|Domain|CL0044|;(51:193)|PF06175.12|MiaE|Domain|CL0044|
0.2_20180319_Bin_0_sub_1	MAG_574	NANGIJMP_214	NANGIJMP_00872	7790	8287	498	-	1	(9:151)|PF01202.23|SKI|Domain|CL0023|
0.2_20180319_Bin_0_sub_1	MAG_574	NANGIJMP_214	NANGIJMP_00873	8499	9485	987	+	1	(18:304)|PF00248.22|Aldo_ket_red|Domain|No_clan|predicted_active_site
0.2_20180319_Bin_0_sub_1	MAG_574	NANGIJMP_215	NANGIJMP_00874	47	529	483	+	1	(7:149)|PF00588.20|SpoU_methylase|Family|CL0098|
0.2_20180319_Bin_0_sub_1	MAG_574	NANGIJMP_215	NANGIJMP_00875	526	2337	1812	-
0.2_20180319_Bin_0_sub_1	MAG_574	NANGIJMP_215	NANGIJMP_00876	2583	2798	216	-
0.2_20180319_Bin_0_sub_1	MAG_574	NANGIJMP_215	NANGIJMP_00877	2594	2668	75	+
0.2_20180319_Bin_0_sub_1	MAG_574	NANGIJMP_216	NANGIJMP_00878	1327	3702	2376	-	2	(118:404)|PF03176.16|MMPL|Family|CL0322|;(530:766)|PF03176.16|MMPL|Family|CL0322|
0.2_20180319_Bin_0_sub_1	MAG_574	NANGIJMP_217	NANGIJMP_00879	953	1645	693	-	1	(15:168)|PF12804.8|NTP_transf_3|Domain|CL0110|
0.2_20180319_Bin_0_sub_1	MAG_574	NANGIJMP_217	NANGIJMP_00880	1642	2844	1203	-	1	(37:392)|PF00155.22|Aminotran_1_2|Domain|CL0061|predicted_active_site
0.2_20180319_Bin_0_sub_1	MAG_574	NANGIJMP_218	NANGIJMP_00881	393	1352	960	+	1	(9:147)|PF03255.15|ACCA|Family|CL0127|
0.2_20180319_Bin_0_sub_1	MAG_574	NANGIJMP_218	NANGIJMP_00882	1532	2389	858	-	1	(2:120)|PF02674.17|Colicin_V|Family|CL0292|
0.2_20180319_Bin_0_sub_1	MAG_574	NANGIJMP_218	NANGIJMP_00883	2844	3566	723	+	1	(12:197)|PF04307.15|YdjM|Domain|CL0368|
0.2_20180319_Bin_0_sub_1	MAG_574	NANGIJMP_219	NANGIJMP_00885	1205	2749	1545	-	1	(58:491)|PF07969.12|Amidohydro_3|Domain|CL0034|
0.2_20180319_Bin_0_sub_1	MAG_574	NANGIJMP_219	NANGIJMP_00886	2746	4041	1296	-
0.2_20180319_Bin_0_sub_1	MAG_574	NANGIJMP_219	NANGIJMP_00887	4168	4416	249	-
0.2_20180319_Bin_0_sub_1	MAG_574	NANGIJMP_220	NANGIJMP_00888	175	339	165	+
0.2_20180319_Bin_0_sub_1	MAG_574	NANGIJMP_220	NANGIJMP_00889	320	835	516	+	1	(20:163)|PF04608.14|PgpA|Family|No_clan|
0.2_20180319_Bin_0_sub_1	MAG_574	NANGIJMP_220	NANGIJMP_00890	874	1317	444	-
0.2_20180319_Bin_0_sub_1	MAG_574	NANGIJMP_220	NANGIJMP_00891	1358	2599	1242	+	2	(102:405)|PF01546.29|Peptidase_M20|Family|CL0035|predicted_active_site;(212:310)|PF07687.15|M20_dimer|Domain|No_clan|
0.2_20180319_Bin_0_sub_1	MAG_574	NANGIJMP_221	NANGIJMP_00892	319	2409	2091	+	1	(34:114)|PF13385.7|Laminin_G_3|Domain|CL0004|
0.2_20180319_Bin_0_sub_1	MAG_574	NANGIJMP_221	NANGIJMP_00893	2832	3623	792	-
0.2_20180319_Bin_0_sub_1	MAG_574	NANGIJMP_221	NANGIJMP_00895	4982	6319	1338	-
0.2_20180319_Bin_0_sub_1	MAG_574	NANGIJMP_221	NANGIJMP_00896	6424	7653	1230	+	1	(39:398)|PF10282.10|Lactonase|Family|CL0186|predicted_active_site
0.2_20180319_Bin_0_sub_1	MAG_574	NANGIJMP_221	NANGIJMP_00897	7650	8021	372	+	1	(1:114)|PF02261.17|Asp_decarbox|Domain|CL0332|predicted_active_site
0.2_20180319_Bin_0_sub_1	MAG_574	NANGIJMP_222	NANGIJMP_00898	12	278	267	+
0.2_20180319_Bin_0_sub_1	MAG_574	NANGIJMP_222	NANGIJMP_00899	1864	2385	522	+	1	(27:167)|PF01668.19|SmpB|Family|No_clan|
0.2_20180319_Bin_0_sub_1	MAG_574	NANGIJMP_222	NANGIJMP_00900	2483	2704	222	-
0.2_20180319_Bin_0_sub_1	MAG_574	NANGIJMP_222	NANGIJMP_00901	3103	4473	1371	+	1	(40:439)|PF02386.17|TrkH|Family|CL0030|
0.2_20180319_Bin_0_sub_1	MAG_574	NANGIJMP_222	NANGIJMP_00902	4510	5151	642	+	2	(2:114)|PF02254.19|TrkA_N|Domain|CL0063|;(143:211)|PF02080.22|TrkA_C|Domain|CL0582|
0.2_20180319_Bin_0_sub_1	MAG_574	NANGIJMP_222	NANGIJMP_00903	5160	5429	270	-
0.2_20180319_Bin_0_sub_1	MAG_574	NANGIJMP_223	NANGIJMP_00904	560	745	186	+
0.2_20180319_Bin_0_sub_1	MAG_574	NANGIJMP_223	NANGIJMP_00905	788	2239	1452	+	1	(91:418)|PF03600.17|CitMHS|Family|CL0182|
0.2_20180319_Bin_0_sub_1	MAG_574	NANGIJMP_224	NANGIJMP_00906	96	1166	1071	-	1	(20:355)|PF01208.18|URO-D|Domain|CL0160|
0.2_20180319_Bin_0_sub_1	MAG_574	NANGIJMP_224	NANGIJMP_00907	1400	2296	897	+
0.2_20180319_Bin_0_sub_1	MAG_574	NANGIJMP_224	NANGIJMP_00908	2293	3567	1275	+	3	(8:158)|PF05201.16|GlutR_N|Domain|No_clan|predicted_active_site;(176:307)|PF01488.21|Shikimate_DH|Family|CL0063|;(324:422)|PF00745.21|GlutR_dimer|Domain|No_clan|
0.2_20180319_Bin_0_sub_1	MAG_574	NANGIJMP_224	NANGIJMP_00909	3610	4656	1047	-	2	(20:65)|PF00356.22|LacI|Domain|CL0123|;(184:343)|PF13377.7|Peripla_BP_3|Domain|CL0144|
0.2_20180319_Bin_0_sub_1	MAG_574	NANGIJMP_225	NANGIJMP_00910	31	714	684	+
0.2_20180319_Bin_0_sub_1	MAG_574	NANGIJMP_225	NANGIJMP_00911	778	1470	693	-	1	(2:208)|PF01261.25|AP_endonuc_2|Domain|CL0036|
0.2_20180319_Bin_0_sub_1	MAG_574	NANGIJMP_225	NANGIJMP_00912	1737	2786	1050	+	1	(130:288)|PF01343.19|Peptidase_S49|Family|CL0127|predicted_active_site
0.2_20180319_Bin_0_sub_1	MAG_574	NANGIJMP_225	NANGIJMP_00913	2783	3703	921	-	1	(14:153)|PF00441.25|Acyl-CoA_dh_1|Domain|CL0087|predicted_active_site
0.2_20180319_Bin_0_sub_1	MAG_574	NANGIJMP_226	NANGIJMP_00914	8	613	606	+	1	(2:195)|PF01053.21|Cys_Met_Meta_PP|Domain|CL0061|
0.2_20180319_Bin_0_sub_1	MAG_574	NANGIJMP_226	NANGIJMP_00915	766	2640	1875	+
0.2_20180319_Bin_0_sub_1	MAG_574	NANGIJMP_228	NANGIJMP_00918	563	1651	1089	-
0.2_20180319_Bin_0_sub_1	MAG_574	NANGIJMP_228	NANGIJMP_00919	1698	2039	342	-
0.2_20180319_Bin_0_sub_1	MAG_574	NANGIJMP_228	NANGIJMP_00920	2085	2228	144	-
0.2_20180319_Bin_0_sub_1	MAG_574	NANGIJMP_228	NANGIJMP_00921	2272	3873	1602	-	2	(35:325)|PF02541.17|Ppx-GppA|Family|CL0108|;(354:452)|PF01966.23|HD|Family|CL0237|
0.2_20180319_Bin_0_sub_1	MAG_574	NANGIJMP_228	NANGIJMP_00922	4024	5025	1002	+	2	(21:173)|PF06574.13|FAD_syn|Family|CL0039|;(192:308)|PF01687.18|Flavokinase|Domain|No_clan|predicted_active_site
0.2_20180319_Bin_0_sub_1	MAG_574	NANGIJMP_228	NANGIJMP_00923	5097	6095	999	+	2	(17:163)|PF01368.21|DHH|Family|CL0137|;(256:323)|PF02272.20|DHHA1|Family|No_clan|
0.2_20180319_Bin_0_sub_1	MAG_574	NANGIJMP_228	NANGIJMP_00924	6227	6787	561	+	1	(96:155)|PF00355.27|Rieske|Domain|CL0516|
0.2_20180319_Bin_0_sub_1	MAG_574	NANGIJMP_228	NANGIJMP_00925	6784	8868	2085	+	3	(110:267)|PF13631.7|Cytochrom_B_N_2|Domain|CL0328|;(291:350)|PF00032.18|Cytochrom_B_C|Domain|No_clan|;(474:560)|PF13442.7|Cytochrome_CBB3|Domain|CL0318|
0.2_20180319_Bin_0_sub_1	MAG_574	NANGIJMP_228	NANGIJMP_00926	8944	9552	609	-	1	(1:197)|PF00208.22|ELFV_dehydrog|Domain|CL0063|
0.2_20180319_Bin_0_sub_1	MAG_574	NANGIJMP_229	NANGIJMP_00927	1052	1180	129	+
0.2_20180319_Bin_0_sub_1	MAG_574	NANGIJMP_229	NANGIJMP_00928	1316	1663	348	+
0.2_20180319_Bin_0_sub_1	MAG_574	NANGIJMP_229	NANGIJMP_00929	2210	2353	144	+
0.2_20180319_Bin_0_sub_1	MAG_574	NANGIJMP_229	NANGIJMP_00930	2378	2677	300	+
0.2_20180319_Bin_0_sub_1	MAG_574	NANGIJMP_230	NANGIJMP_00931	25	864	840	+
0.2_20180319_Bin_0_sub_1	MAG_574	NANGIJMP_230	NANGIJMP_00932	861	2201	1341	+	1	(35:366)|PF00202.22|Aminotran_3|Domain|CL0061|
0.2_20180319_Bin_0_sub_1	MAG_574	NANGIJMP_230	NANGIJMP_00933	2198	2575	378	-	1	(13:116)|PF03372.24|Exo_endo_phos|Domain|CL0530|predicted_active_site
0.2_20180319_Bin_0_sub_1	MAG_574	NANGIJMP_231	NANGIJMP_00934	76	810	735	+	1	(22:98)|PF00032.18|Cytochrom_B_C|Domain|No_clan|
0.2_20180319_Bin_0_sub_1	MAG_574	NANGIJMP_231	NANGIJMP_00935	865	5532	4668	+	1	(365:420)|PF17820.2|PDZ_6|Domain|CL0466|
0.2_20180319_Bin_0_sub_1	MAG_574	NANGIJMP_231	NANGIJMP_00936	5545	6357	813	+
0.2_20180319_Bin_0_sub_1	MAG_574	NANGIJMP_231	NANGIJMP_00937	6420	7301	882	+
0.2_20180319_Bin_0_sub_1	MAG_574	NANGIJMP_231	NANGIJMP_00938	7406	8710	1305	+	2	(115:198)|PF13442.7|Cytochrome_CBB3|Domain|CL0318|;(269:414)|PF00034.22|Cytochrom_C|Domain|CL0318|
0.2_20180319_Bin_0_sub_1	MAG_574	NANGIJMP_231	NANGIJMP_00939	8759	9538	780	+	2	(30:112)|PF02790.16|COX2_TM|Family|No_clan|;(155:227)|PF00116.21|COX2|Domain|CL0026|
0.2_20180319_Bin_0_sub_1	MAG_574	NANGIJMP_231	NANGIJMP_00940	9601	11448	1848	+	1	(52:527)|PF00115.21|COX1|Family|No_clan|
0.2_20180319_Bin_0_sub_1	MAG_574	NANGIJMP_231	NANGIJMP_00941	11476	12528	1053	+	1	(75:205)|PF02628.16|COX15-CtaA|Family|CL0328|
0.2_20180319_Bin_0_sub_1	MAG_574	NANGIJMP_231	NANGIJMP_00942	12663	13520	858	+	1	(2:260)|PF01040.19|UbiA|Family|CL0613|
0.2_20180319_Bin_0_sub_1	MAG_574	NANGIJMP_231	NANGIJMP_00943	13572	14510	939	+	2	(31:128)|PF00510.19|COX3|Family|No_clan|;(249:311)|PF00510.19|COX3|Family|No_clan|
0.2_20180319_Bin_0_sub_1	MAG_574	NANGIJMP_231	NANGIJMP_00944	14557	15069	513	+	1	(48:120)|PF03626.15|COX4_pro|Family|No_clan|
0.2_20180319_Bin_0_sub_1	MAG_574	NANGIJMP_231	NANGIJMP_00945	15056	15730	675	+	1	(63:178)|PF02630.15|SCO1-SenC|Family|CL0172|
0.2_20180319_Bin_0_sub_1	MAG_574	NANGIJMP_231	NANGIJMP_00946	15730	16209	480	+	1	(6:133)|PF04238.13|DUF420|Family|No_clan|
0.2_20180319_Bin_0_sub_1	MAG_574	NANGIJMP_232	NANGIJMP_00947	113	934	822	+	1	(126:195)|PF01648.21|ACPS|Domain|CL0670|
0.2_20180319_Bin_0_sub_1	MAG_574	NANGIJMP_232	NANGIJMP_00948	1199	2011	813	+	1	(85:270)|PF13557.7|Phenol_MetA_deg|Family|CL0193|
0.2_20180319_Bin_0_sub_1	MAG_574	NANGIJMP_232	NANGIJMP_00949	1986	3146	1161	+	1	(133:346)|PF06283.12|ThuA|Domain|CL0014|
0.2_20180319_Bin_0_sub_1	MAG_574	NANGIJMP_233	NANGIJMP_00950	27	326	300	+	1	(2:76)|PF08502.11|LeuA_dimer|Domain|No_clan|
0.2_20180319_Bin_0_sub_1	MAG_574	NANGIJMP_233	NANGIJMP_00951	365	1363	999	+	1	(26:313)|PF04166.13|PdxA|Family|CL0270|
0.2_20180319_Bin_0_sub_1	MAG_574	NANGIJMP_233	NANGIJMP_00952	1545	3137	1593	+	1	(13:365)|PF07690.17|MFS_1|Family|CL0015|
0.2_20180319_Bin_0_sub_1	MAG_574	NANGIJMP_234	NANGIJMP_00953	181	858	678	-
0.2_20180319_Bin_0_sub_1	MAG_574	NANGIJMP_234	NANGIJMP_00954	984	2090	1107	-
0.2_20180319_Bin_0_sub_1	MAG_574	NANGIJMP_235	NANGIJMP_00955	37	1590	1554	+	1	(108:154)|PF01738.19|DLH|Domain|CL0028|
0.2_20180319_Bin_0_sub_1	MAG_574	NANGIJMP_235	NANGIJMP_00958	5695	6702	1008	+	1	(66:271)|PF12710.8|HAD|Family|CL0137|predicted_active_site
0.2_20180319_Bin_0_sub_1	MAG_574	NANGIJMP_235	NANGIJMP_00959	6746	8185	1440	+
0.2_20180319_Bin_0_sub_1	MAG_574	NANGIJMP_235	NANGIJMP_00960	8275	9147	873	-	1	(3:277)|PF05661.13|DUF808|Family|No_clan|
0.2_20180319_Bin_0_sub_1	MAG_574	NANGIJMP_236	NANGIJMP_00961	155	655	501	+
0.2_20180319_Bin_0_sub_1	MAG_574	NANGIJMP_236	NANGIJMP_00962	791	1387	597	+	1	(43:124)|PF00027.30|cNMP_binding|Domain|CL0029|
0.2_20180319_Bin_0_sub_1	MAG_574	NANGIJMP_236	NANGIJMP_00963	1440	2678	1239	+	2	(54:108)|PF13450.7|NAD_binding_8|Domain|CL0063|;(146:411)|PF01593.25|Amino_oxidase|Domain|CL0063|
0.2_20180319_Bin_0_sub_1	MAG_574	NANGIJMP_237	NANGIJMP_00964	60	956	897	-
0.2_20180319_Bin_0_sub_1	MAG_574	NANGIJMP_237	NANGIJMP_00965	1043	1750	708	+	1	(17:227)|PF04452.15|Methyltrans_RNA|Family|CL0098|
0.2_20180319_Bin_0_sub_1	MAG_574	NANGIJMP_237	NANGIJMP_00966	1782	2726	945	-	2	(6:29)|PF07963.13|N_methyl|Motif|No_clan|;(34:296)|PF07596.12|SBP_bac_10|Family|No_clan|
0.2_20180319_Bin_0_sub_1	MAG_574	NANGIJMP_237	NANGIJMP_00967	2812	3597	786	-
0.2_20180319_Bin_0_sub_1	MAG_574	NANGIJMP_237	NANGIJMP_00968	3649	4434	786	-	1	(22:257)|PF01261.25|AP_endonuc_2|Domain|CL0036|predicted_active_site
0.2_20180319_Bin_0_sub_1	MAG_574	NANGIJMP_237	NANGIJMP_00969	4697	5512	816	+	1	(13:251)|PF01784.19|NIF3|Family|No_clan|
0.2_20180319_Bin_0_sub_1	MAG_574	NANGIJMP_237	NANGIJMP_00971	6365	8047	1683	+
0.2_20180319_Bin_0_sub_1	MAG_574	NANGIJMP_237	NANGIJMP_00972	8076	9761	1686	+	1	(164:241)|PF00583.26|Acetyltransf_1|Family|CL0257|
0.2_20180319_Bin_0_sub_1	MAG_574	NANGIJMP_237	NANGIJMP_00973	9794	11536	1743	-	4	(74:131)|PF03460.18|NIR_SIR_ferr|Repeat|No_clan|;(173:334)|PF01077.23|NIR_SIR|Family|No_clan|;(354:420)|PF03460.18|NIR_SIR_ferr|Repeat|No_clan|;(445:571)|PF01077.23|NIR_SIR|Family|No_clan|
0.2_20180319_Bin_0_sub_1	MAG_574	NANGIJMP_238	NANGIJMP_00974	42	1247	1206	+	3	(170:237)|PF04542.15|Sigma70_r2|Domain|CL0123|;(247:321)|PF04539.17|Sigma70_r3|Family|CL0123|;(336:388)|PF04545.17|Sigma70_r4|Domain|CL0123|
0.2_20180319_Bin_0_sub_1	MAG_574	NANGIJMP_238	NANGIJMP_00975	1376	2971	1596	+	2	(54:384)|PF00144.25|Beta-lactamase|Domain|CL0013|predicted_active_site;(453:517)|PF14559.7|TPR_19|Domain|CL0020|
0.2_20180319_Bin_0_sub_1	MAG_574	NANGIJMP_239	NANGIJMP_00978	3641	4900	1260	+	2	(147:278)|PF13360.7|PQQ_2|Domain|CL0186|;(296:416)|PF13360.7|PQQ_2|Domain|CL0186|
0.2_20180319_Bin_0_sub_1	MAG_574	NANGIJMP_239	NANGIJMP_00979	4902	5270	369	-
0.2_20180319_Bin_0_sub_1	MAG_574	NANGIJMP_240	NANGIJMP_00980	11	319	309	-	1	(5:97)|PF09650.11|PHA_gran_rgn|Family|No_clan|
0.2_20180319_Bin_0_sub_1	MAG_574	NANGIJMP_240	NANGIJMP_00981	337	1116	780	-	1	(6:239)|PF04476.14|4HFCP_synth|Family|CL0036|predicted_active_site
0.2_20180319_Bin_0_sub_1	MAG_574	NANGIJMP_240	NANGIJMP_00982	1113	1721	609	-
0.2_20180319_Bin_0_sub_1	MAG_574	NANGIJMP_240	NANGIJMP_00983	1862	2053	192	-
0.2_20180319_Bin_0_sub_1	MAG_574	NANGIJMP_240	NANGIJMP_00984	2013	2195	183	-
0.2_20180319_Bin_0_sub_1	MAG_574	NANGIJMP_240	NANGIJMP_00985	2195	2320	126	-
0.2_20180319_Bin_0_sub_1	MAG_574	NANGIJMP_240	NANGIJMP_00986	2351	2788	438	-
0.2_20180319_Bin_0_sub_1	MAG_574	NANGIJMP_241	NANGIJMP_00987	38	1816	1779	+	1	(10:491)|PF12831.8|FAD_oxidored|Family|CL0063|
0.2_20180319_Bin_0_sub_1	MAG_574	NANGIJMP_241	NANGIJMP_00990	6936	8291	1356	+
0.2_20180319_Bin_0_sub_1	MAG_574	NANGIJMP_241	NANGIJMP_00991	8857	8976	120	-
0.2_20180319_Bin_0_sub_1	MAG_574	NANGIJMP_242	NANGIJMP_00992	124	1248	1125	+
0.2_20180319_Bin_0_sub_1	MAG_574	NANGIJMP_242	NANGIJMP_00993	1261	2712	1452	+	2	(101:312)|PF00206.21|Lyase_1|Domain|No_clan|predicted_active_site;(381:460)|PF10397.10|ADSL_C|Domain|No_clan|
0.2_20180319_Bin_0_sub_1	MAG_574	NANGIJMP_242	NANGIJMP_00994	2718	3428	711	-	1	(6:235)|PF01312.20|Bac_export_2|Family|No_clan|
0.2_20180319_Bin_0_sub_1	MAG_574	NANGIJMP_242	NANGIJMP_00995	3433	4308	876	-	1	(33:227)|PF01311.21|Bac_export_1|Family|No_clan|
0.2_20180319_Bin_0_sub_1	MAG_574	NANGIJMP_242	NANGIJMP_00996	4327	4581	255	-	1	(6:77)|PF01313.20|Bac_export_3|Family|No_clan|
0.2_20180319_Bin_0_sub_1	MAG_574	NANGIJMP_242	NANGIJMP_00997	4640	5515	876	-	1	(87:282)|PF00813.21|FliP|Family|No_clan|
0.2_20180319_Bin_0_sub_1	MAG_574	NANGIJMP_242	NANGIJMP_00998	5515	6144	630	-
0.2_20180319_Bin_0_sub_1	MAG_574	NANGIJMP_242	NANGIJMP_00999	6144	7595	1452	-	1	(63:216)|PF01514.18|YscJ_FliF|Family|No_clan|
0.2_20180319_Bin_0_sub_1	MAG_574	NANGIJMP_242	NANGIJMP_01000	7628	8131	504	-
0.2_20180319_Bin_0_sub_1	MAG_574	NANGIJMP_242	NANGIJMP_01001	8167	8670	504	-
0.2_20180319_Bin_0_sub_1	MAG_574	NANGIJMP_243	NANGIJMP_01002	1308	2000	693	-	1	(33:204)|PF02527.16|GidB|Family|CL0063|
0.2_20180319_Bin_0_sub_1	MAG_574	NANGIJMP_243	NANGIJMP_01003	2101	3777	1677	-	2	(265:319)|PF17820.2|PDZ_6|Domain|CL0466|;(351:511)|PF03572.19|Peptidase_S41|Family|CL0127|predicted_active_site
0.2_20180319_Bin_0_sub_1	MAG_574	NANGIJMP_244	NANGIJMP_01004	131	2530	2400	+	3	(44:103)|PF07635.12|PSCyt1|Family|CL0318|;(152:357)|PF07583.12|PSCyt2|Family|No_clan|;(505:764)|PF07587.12|PSD1|Family|No_clan|
0.2_20180319_Bin_0_sub_1	MAG_574	NANGIJMP_245	NANGIJMP_01005	6	452	447	+	1	(2:92)|PF02629.20|CoA_binding|Domain|CL0063|
0.2_20180319_Bin_0_sub_1	MAG_574	NANGIJMP_245	NANGIJMP_01006	641	712	72	+
0.2_20180319_Bin_0_sub_1	MAG_574	NANGIJMP_245	NANGIJMP_01007	700	1167	468	-	1	(29:105)|PF02077.16|SURF4|Family|CL0131|
0.2_20180319_Bin_0_sub_1	MAG_574	NANGIJMP_245	NANGIJMP_01008	1338	2387	1050	-	1	(90:267)|PF00849.23|PseudoU_synth_2|Family|CL0649|predicted_active_site
0.2_20180319_Bin_0_sub_1	MAG_574	NANGIJMP_246	NANGIJMP_01009	678	875	198	-
0.2_20180319_Bin_0_sub_1	MAG_574	NANGIJMP_246	NANGIJMP_01010	872	967	96	-
0.2_20180319_Bin_0_sub_1	MAG_574	NANGIJMP_246	NANGIJMP_01011	1253	1480	228	-
0.2_20180319_Bin_0_sub_1	MAG_574	NANGIJMP_246	NANGIJMP_01012	1663	1827	165	+
0.2_20180319_Bin_0_sub_1	MAG_574	NANGIJMP_246	NANGIJMP_01013	2508	2738	231	-	1	(12:73)|PF00313.23|CSD|Domain|CL0021|
0.2_20180319_Bin_0_sub_1	MAG_574	NANGIJMP_246	NANGIJMP_01014	2920	3120	201	-
0.2_20180319_Bin_0_sub_1	MAG_574	NANGIJMP_246	NANGIJMP_01015	3666	4490	825	+	1	(30:265)|PF13561.7|adh_short_C2|Domain|CL0063|predicted_active_site
0.2_20180319_Bin_0_sub_1	MAG_574	NANGIJMP_246	NANGIJMP_01016	4672	5055	384	-	1	(45:123)|PF18936.1|DUF5684|Family|No_clan|
0.2_20180319_Bin_0_sub_1	MAG_574	NANGIJMP_246	NANGIJMP_01017	5160	5423	264	-
0.2_20180319_Bin_0_sub_1	MAG_574	NANGIJMP_247	NANGIJMP_01018	40	822	783	+	3	(3:48)|PF14492.7|EFG_III|Domain|CL0437|;(50:169)|PF03764.19|EFG_IV|Domain|CL0329|;(172:256)|PF00679.25|EFG_C|Domain|CL0437|
0.2_20180319_Bin_0_sub_1	MAG_574	NANGIJMP_247	NANGIJMP_01019	918	1121	204	+
0.2_20180319_Bin_0_sub_1	MAG_574	NANGIJMP_247	NANGIJMP_01020	1097	1423	327	+	1	(10:104)|PF00338.23|Ribosomal_S10|Family|No_clan|
0.2_20180319_Bin_0_sub_1	MAG_574	NANGIJMP_247	NANGIJMP_01021	1571	2455	885	+	1	(165:250)|PF00297.23|Ribosomal_L3|Family|CL0575|
0.2_20180319_Bin_0_sub_1	MAG_574	NANGIJMP_247	NANGIJMP_01022	2452	3189	738	+	1	(18:204)|PF00573.23|Ribosomal_L4|Family|No_clan|
0.2_20180319_Bin_0_sub_1	MAG_574	NANGIJMP_247	NANGIJMP_01023	3193	3513	321	+	1	(19:104)|PF00276.21|Ribosomal_L23|Family|No_clan|
0.2_20180319_Bin_0_sub_1	MAG_574	NANGIJMP_247	NANGIJMP_01024	3578	4435	858	+	2	(43:119)|PF00181.24|Ribosomal_L2|Domain|CL0021|;(127:251)|PF03947.19|Ribosomal_L2_C|Domain|CL0107|
0.2_20180319_Bin_0_sub_1	MAG_574	NANGIJMP_247	NANGIJMP_01025	4508	4774	267	+	1	(3:83)|PF00203.22|Ribosomal_S19|Domain|No_clan|
0.2_20180319_Bin_0_sub_1	MAG_574	NANGIJMP_247	NANGIJMP_01026	4786	5172	387	+	1	(5:107)|PF00237.20|Ribosomal_L22|Domain|No_clan|
0.2_20180319_Bin_0_sub_1	MAG_574	NANGIJMP_247	NANGIJMP_01027	5220	5915	696	+	2	(38:110)|PF07650.18|KH_2|Domain|CL0007|;(120:202)|PF00189.21|Ribosomal_S3_C|Domain|No_clan|
0.2_20180319_Bin_0_sub_1	MAG_574	NANGIJMP_247	NANGIJMP_01028	5854	6270	417	+	1	(5:133)|PF00252.19|Ribosomal_L16|Family|No_clan|
0.2_20180319_Bin_0_sub_1	MAG_574	NANGIJMP_247	NANGIJMP_01029	6339	6596	258	+	1	(6:61)|PF00831.24|Ribosomal_L29|Family|CL0346|
0.2_20180319_Bin_0_sub_1	MAG_574	NANGIJMP_247	NANGIJMP_01030	6692	7081	390	+	1	(8:74)|PF00366.21|Ribosomal_S17|Domain|CL0021|
0.2_20180319_Bin_0_sub_1	MAG_574	NANGIJMP_247	NANGIJMP_01031	7078	7446	369	+	1	(1:122)|PF00238.20|Ribosomal_L14|Domain|No_clan|
0.2_20180319_Bin_0_sub_1	MAG_574	NANGIJMP_247	NANGIJMP_01032	7446	7778	333	+	1	(38:98)|PF17136.5|ribosomal_L24|Family|No_clan|
0.2_20180319_Bin_0_sub_1	MAG_574	NANGIJMP_247	NANGIJMP_01033	7881	8501	621	+	2	(42:98)|PF00281.20|Ribosomal_L5|Domain|CL0652|;(102:194)|PF00673.22|Ribosomal_L5_C|Domain|No_clan|
0.2_20180319_Bin_0_sub_1	MAG_574	NANGIJMP_247	NANGIJMP_01034	8331	8756	426	-
0.2_20180319_Bin_0_sub_1	MAG_574	NANGIJMP_247	NANGIJMP_01035	8757	9152	396	+	1	(4:131)|PF00410.20|Ribosomal_S8|Domain|No_clan|
0.2_20180319_Bin_0_sub_1	MAG_574	NANGIJMP_248	NANGIJMP_01036	326	574	249	-	1	(13:73)|PF00582.27|Usp|Domain|CL0039|
0.2_20180319_Bin_0_sub_1	MAG_574	NANGIJMP_248	NANGIJMP_01037	951	3050	2100	-	2	(7:400)|PF09334.12|tRNA-synt_1g|Family|CL0039|;(602:695)|PF01588.21|tRNA_bind|Domain|CL0021|
0.2_20180319_Bin_0_sub_1	MAG_574	NANGIJMP_248	NANGIJMP_01038	3057	3314	258	-
0.2_20180319_Bin_0_sub_1	MAG_574	NANGIJMP_248	NANGIJMP_01039	3445	5127	1683	+	2	(43:123)|PF00085.21|Thioredoxin|Domain|CL0172|predicted_active_site;(241:381)|PF13365.7|Trypsin_2|Domain|CL0124|predicted_active_site
0.2_20180319_Bin_0_sub_1	MAG_574	NANGIJMP_248	NANGIJMP_01040	5152	5784	633	+	1	(4:195)|PF00300.23|His_Phos_1|Domain|CL0071|predicted_active_site
0.2_20180319_Bin_0_sub_1	MAG_574	NANGIJMP_249	NANGIJMP_01041	30	266	237	-	1	(13:71)|PF11391.9|DUF2798|Family|No_clan|
0.2_20180319_Bin_0_sub_1	MAG_574	NANGIJMP_249	NANGIJMP_01042	350	1849	1500	-	1	(13:469)|PF02696.15|UPF0061|Family|No_clan|predicted_active_site
0.2_20180319_Bin_0_sub_1	MAG_574	NANGIJMP_249	NANGIJMP_01043	1966	2199	234	-	1	(13:73)|PF07866.12|DUF1653|Family|CL0010|
0.2_20180319_Bin_0_sub_1	MAG_574	NANGIJMP_249	NANGIJMP_01044	2405	2803	399	+	1	(6:123)|PF06094.13|GGACT|Family|CL0278|predicted_active_site
0.2_20180319_Bin_0_sub_1	MAG_574	NANGIJMP_249	NANGIJMP_01045	3141	4166	1026	+	2	(6:83)|PF03951.20|Gln-synt_N|Domain|No_clan|;(98:331)|PF00120.25|Gln-synt_C|Domain|CL0286|
0.2_20180319_Bin_0_sub_1	MAG_574	NANGIJMP_249	NANGIJMP_01046	4236	5249	1014	-	1	(34:311)|PF00069.26|Pkinase|Domain|CL0016|predicted_active_site
0.2_20180319_Bin_0_sub_1	MAG_574	NANGIJMP_249	NANGIJMP_01047	5609	5797	189	-
0.2_20180319_Bin_0_sub_1	MAG_574	NANGIJMP_250	NANGIJMP_01048	501	1346	846	+	1	(119:189)|PF00583.26|Acetyltransf_1|Family|CL0257|predicted_active_site
0.2_20180319_Bin_0_sub_1	MAG_574	NANGIJMP_250	NANGIJMP_01049	1398	2666	1269	+	2	(25:149)|PF00675.21|Peptidase_M16|Family|CL0094|;(175:344)|PF05193.22|Peptidase_M16_C|Domain|CL0094|
0.2_20180319_Bin_0_sub_1	MAG_574	NANGIJMP_250	NANGIJMP_01050	2650	3897	1248	+	2	(16:158)|PF00675.21|Peptidase_M16|Family|CL0094|predicted_active_site;(166:341)|PF05193.22|Peptidase_M16_C|Domain|CL0094|
0.2_20180319_Bin_0_sub_1	MAG_574	NANGIJMP_251	NANGIJMP_01051	195	803	609	+	1	(62:130)|PF13899.7|Thioredoxin_7|Domain|CL0172|
0.2_20180319_Bin_0_sub_1	MAG_574	NANGIJMP_251	NANGIJMP_01052	874	2037	1164	+	1	(86:330)|PF13469.7|Sulfotransfer_3|Domain|CL0023|
0.2_20180319_Bin_0_sub_1	MAG_574	NANGIJMP_251	NANGIJMP_01053	2132	2638	507	-	1	(29:148)|PF01475.20|FUR|Family|CL0123|
0.2_20180319_Bin_0_sub_1	MAG_574	NANGIJMP_251	NANGIJMP_01054	2830	3111	282	-	1	(42:76)|PF04316.14|FlgM|Family|No_clan|
0.2_20180319_Bin_0_sub_1	MAG_574	NANGIJMP_252	NANGIJMP_01057	3405	4229	825	+	1	(118:259)|PF13472.7|Lipase_GDSL_2|Domain|CL0264|
0.2_20180319_Bin_0_sub_1	MAG_574	NANGIJMP_253	NANGIJMP_01058	1178	3418	2241	-	2	(184:390)|PF01170.19|UPF0020|Domain|CL0063|;(537:701)|PF10672.10|Methyltrans_SAM|Family|CL0063|
0.2_20180319_Bin_0_sub_1	MAG_574	NANGIJMP_254	NANGIJMP_01060	896	1132	237	+
0.2_20180319_Bin_0_sub_1	MAG_574	NANGIJMP_254	NANGIJMP_01061	1200	2123	924	+	2	(14:97)|PF02899.18|Phage_int_SAM_1|Domain|CL0469|;(118:291)|PF00589.23|Phage_integrase|Family|CL0382|predicted_active_site
0.2_20180319_Bin_0_sub_1	MAG_574	NANGIJMP_254	NANGIJMP_01062	2135	2779	645	-	2	(8:119)|PF00072.25|Response_reg|Domain|CL0304|;(153:208)|PF00196.20|GerE|Domain|CL0123|
0.2_20180319_Bin_0_sub_1	MAG_574	NANGIJMP_255	NANGIJMP_01064	4577	5722	1146	+	1	(116:296)|PF06283.12|ThuA|Domain|CL0014|
0.2_20180319_Bin_0_sub_1	MAG_574	NANGIJMP_255	NANGIJMP_01066	11200	11379	180	-
0.2_20180319_Bin_0_sub_1	MAG_574	NANGIJMP_255	NANGIJMP_01067	11883	12041	159	-
0.2_20180319_Bin_0_sub_1	MAG_574	NANGIJMP_256	NANGIJMP_01069	2714	3400	687	-
0.2_20180319_Bin_0_sub_1	MAG_574	NANGIJMP_257	NANGIJMP_01070	995	1354	360	+
0.2_20180319_Bin_0_sub_1	MAG_574	NANGIJMP_257	NANGIJMP_01071	1603	2310	708	-	1	(10:173)|PF00849.23|PseudoU_synth_2|Family|CL0649|predicted_active_site
0.2_20180319_Bin_0_sub_1	MAG_574	NANGIJMP_258	NANGIJMP_01072	1437	2939	1503	-	1	(77:499)|PF07394.13|DUF1501|Family|CL0088|
0.2_20180319_Bin_0_sub_1	MAG_574	NANGIJMP_259	NANGIJMP_01073	42	146	105	+
0.2_20180319_Bin_0_sub_1	MAG_574	NANGIJMP_259	NANGIJMP_01075	2421	3167	747	-	1	(5:218)|PF07722.14|Peptidase_C26|Domain|CL0014|
0.2_20180319_Bin_0_sub_1	MAG_574	NANGIJMP_261	NANGIJMP_01077	30	1232	1203	+	2	(66:232)|PF00158.27|Sigma54_activat|Domain|CL0023|;(350:389)|PF02954.20|HTH_8|Domain|CL0123|
0.2_20180319_Bin_0_sub_1	MAG_574	NANGIJMP_261	NANGIJMP_01078	1270	2028	759	-	2	(61:121)|PF01726.17|LexA_DNA_bind|Domain|CL0123|;(136:244)|PF00717.24|Peptidase_S24|Domain|CL0299|predicted_active_site
0.2_20180319_Bin_0_sub_1	MAG_574	NANGIJMP_261	NANGIJMP_01079	2324	2575	252	-
0.2_20180319_Bin_0_sub_1	MAG_574	NANGIJMP_262	NANGIJMP_01080	85	450	366	+	1	(1:68)|PF13899.7|Thioredoxin_7|Domain|CL0172|
0.2_20180319_Bin_0_sub_1	MAG_574	NANGIJMP_262	NANGIJMP_01082	2224	3570	1347	+	1	(13:431)|PF13347.7|MFS_2|Family|CL0015|
0.2_20180319_Bin_0_sub_1	MAG_574	NANGIJMP_262	NANGIJMP_01083	4216	4629	414	+
0.2_20180319_Bin_0_sub_1	MAG_574	NANGIJMP_263	NANGIJMP_01084	588	1175	588	+
0.2_20180319_Bin_0_sub_1	MAG_574	NANGIJMP_263	NANGIJMP_01085	1375	1449	75	+
0.2_20180319_Bin_0_sub_1	MAG_574	NANGIJMP_263	NANGIJMP_01086	1663	3843	2181	+	1	(167:240)|PF00041.22|fn3|Domain|CL0159|
0.2_20180319_Bin_0_sub_1	MAG_574	NANGIJMP_264	NANGIJMP_01087	2080	2538	459	+
0.2_20180319_Bin_0_sub_1	MAG_574	NANGIJMP_264	NANGIJMP_01088	2520	3278	759	-	1	(2:251)|PF07394.13|DUF1501|Family|CL0088|
0.2_20180319_Bin_0_sub_1	MAG_574	NANGIJMP_265	NANGIJMP_01089	150	410	261	+	1	(5:64)|PF02780.21|Transketolase_C|Domain|CL0591|
0.2_20180319_Bin_0_sub_1	MAG_574	NANGIJMP_265	NANGIJMP_01090	455	1444	990	+	1	(77:297)|PF01513.22|NAD_kinase|Family|CL0240|predicted_active_site
0.2_20180319_Bin_0_sub_1	MAG_574	NANGIJMP_265	NANGIJMP_01091	1476	2342	867	+
0.2_20180319_Bin_0_sub_1	MAG_574	NANGIJMP_265	NANGIJMP_01092	2386	3525	1140	-	2	(41:250)|PF00308.19|Bac_DnaA|Domain|CL0023|;(280:346)|PF08299.12|Bac_DnaA_C|Domain|CL0123|
0.2_20180319_Bin_0_sub_1	MAG_574	NANGIJMP_266	NANGIJMP_01093	129	1316	1188	-	1	(234:355)|PF07607.12|DUF1570|Family|CL0126|
0.2_20180319_Bin_0_sub_1	MAG_574	NANGIJMP_266	NANGIJMP_01094	1506	2294	789	+	1	(170:252)|PF13646.7|HEAT_2|Family|CL0020|
0.2_20180319_Bin_0_sub_1	MAG_574	NANGIJMP_267	NANGIJMP_01095	772	2193	1422	+
0.2_20180319_Bin_0_sub_1	MAG_574	NANGIJMP_267	NANGIJMP_01096	2346	2879	534	-
0.2_20180319_Bin_0_sub_1	MAG_574	NANGIJMP_268	NANGIJMP_01097	439	909	471	+	1	(1:140)|PF01967.22|MoaC|Family|No_clan|
0.2_20180319_Bin_0_sub_1	MAG_574	NANGIJMP_268	NANGIJMP_01098	870	1391	522	-	1	(50:136)|PF03477.17|ATP-cone|Domain|No_clan|
0.2_20180319_Bin_0_sub_1	MAG_574	NANGIJMP_268	NANGIJMP_01099	1452	3026	1575	-	3	(9:53)|PF00309.21|Sigma54_AID|Family|No_clan|;(130:333)|PF04963.14|Sigma54_CBD|Domain|CL0123|;(348:505)|PF04552.14|Sigma54_DBD|Domain|CL0123|
0.2_20180319_Bin_0_sub_1	MAG_574	NANGIJMP_268	NANGIJMP_01100	3141	3740	600	-	2	(40:79)|PF02132.16|RecR|Family|No_clan|;(82:172)|PF13662.7|Toprim_4|Domain|CL0413|
0.2_20180319_Bin_0_sub_1	MAG_574	NANGIJMP_268	NANGIJMP_01101	3740	4228	489	-
0.2_20180319_Bin_0_sub_1	MAG_574	NANGIJMP_269	NANGIJMP_01102	836	1429	594	-	1	(13:192)|PF00574.24|CLP_protease|Domain|CL0127|predicted_active_site
0.2_20180319_Bin_0_sub_1	MAG_574	NANGIJMP_269	NANGIJMP_01103	1480	2130	651	-	1	(29:206)|PF00574.24|CLP_protease|Domain|CL0127|predicted_active_site
0.2_20180319_Bin_0_sub_1	MAG_574	NANGIJMP_269	NANGIJMP_01104	2182	2547	366	-	1	(6:75)|PF05698.15|Trigger_C|Family|CL0262|
0.2_20180319_Bin_0_sub_1	MAG_574	NANGIJMP_270	NANGIJMP_01105	148	843	696	-	2	(19:225)|PF04831.14|Popeye|Family|CL0029|;(122:203)|PF00027.30|cNMP_binding|Domain|CL0029|
0.2_20180319_Bin_0_sub_1	MAG_574	NANGIJMP_270	NANGIJMP_01106	891	3878	2988	-
0.2_20180319_Bin_0_sub_1	MAG_574	NANGIJMP_270	NANGIJMP_01107	4531	5043	513	+	1	(13:146)|PF00210.25|Ferritin|Domain|CL0044|
0.2_20180319_Bin_0_sub_1	MAG_574	NANGIJMP_271	NANGIJMP_01109	1326	3101	1776	-	1	(14:416)|PF12831.8|FAD_oxidored|Family|CL0063|
0.2_20180319_Bin_0_sub_1	MAG_574	NANGIJMP_272	NANGIJMP_01110	114	368	255	+
0.2_20180319_Bin_0_sub_1	MAG_574	NANGIJMP_272	NANGIJMP_01111	1128	2183	1056	+
0.2_20180319_Bin_0_sub_1	MAG_574	NANGIJMP_272	NANGIJMP_01112	2320	2901	582	+
0.2_20180319_Bin_0_sub_1	MAG_574	NANGIJMP_272	NANGIJMP_01113	2919	3407	489	-
0.2_20180319_Bin_0_sub_1	MAG_574	NANGIJMP_273	NANGIJMP_01114	30	932	903	+	1	(59:229)|PF02894.18|GFO_IDH_MocA_C|Domain|CL0139|
0.2_20180319_Bin_0_sub_1	MAG_574	NANGIJMP_273	NANGIJMP_01115	937	2169	1233	-	3	(6:125)|PF02254.19|TrkA_N|Domain|CL0063|;(169:243)|PF07885.17|Ion_trans_2|Family|CL0030|;(264:353)|PF02254.19|TrkA_N|Domain|CL0063|
0.2_20180319_Bin_0_sub_1	MAG_574	NANGIJMP_274	NANGIJMP_01117	1110	2558	1449	-	2	(247:275)|PF00133.23|tRNA-synt_1|Family|CL0039|;(334:442)|PF08264.14|Anticodon_1|Domain|CL0258|
0.2_20180319_Bin_0_sub_1	MAG_574	NANGIJMP_275	NANGIJMP_01118	5	967	963	+	2	(2:150)|PF00158.27|Sigma54_activat|Domain|CL0023|;(273:311)|PF02954.20|HTH_8|Domain|CL0123|
0.2_20180319_Bin_0_sub_1	MAG_574	NANGIJMP_275	NANGIJMP_01119	1037	1894	858	-	1	(59:217)|PF04055.22|Radical_SAM|Domain|CL0036|
0.2_20180319_Bin_0_sub_1	MAG_574	NANGIJMP_275	NANGIJMP_01120	2013	2798	786	-
0.2_20180319_Bin_0_sub_1	MAG_574	NANGIJMP_275	NANGIJMP_01121	2798	5056	2259	-
0.2_20180319_Bin_0_sub_1	MAG_574	NANGIJMP_276	NANGIJMP_01123	2754	3767	1014	+	1	(42:261)|PF06283.12|ThuA|Domain|CL0014|
0.2_20180319_Bin_0_sub_1	MAG_574	NANGIJMP_277	NANGIJMP_01124	115	189	75	-
0.2_20180319_Bin_0_sub_1	MAG_574	NANGIJMP_277	NANGIJMP_01125	215	2854	2640	-	2	(25:387)|PF07690.17|MFS_1|Family|CL0015|;(453:577)|PF01553.22|Acyltransferase|Family|CL0228|predicted_active_site
0.2_20180319_Bin_0_sub_1	MAG_574	NANGIJMP_278	NANGIJMP_01126	22	819	798	+	1	(159:216)|PF13499.7|EF-hand_7|Domain|CL0220|
0.2_20180319_Bin_0_sub_1	MAG_574	NANGIJMP_278	NANGIJMP_01127	770	955	186	-
0.2_20180319_Bin_0_sub_1	MAG_574	NANGIJMP_279	NANGIJMP_01130	504	3008	2505	-	6	(47:94)|PF07635.12|PSCyt1|Family|CL0318|;(131:197)|PF07626.12|PSD3|Family|No_clan|;(441:497)|PF07637.12|PSD5|Family|No_clan|;(504:629)|PF07631.12|PSD4|Family|No_clan|;(647:743)|PF07627.12|PSCyt3|Family|No_clan|;(758:831)|PF07624.12|PSD2|Family|No_clan|
0.2_20180319_Bin_0_sub_1	MAG_574	NANGIJMP_279	NANGIJMP_01131	3018	3779	762	-	1	(2:158)|PF07586.12|HXXSHH|Family|No_clan|
0.2_20180319_Bin_0_sub_1	MAG_574	NANGIJMP_280	NANGIJMP_01132	329	478	150	+
0.2_20180319_Bin_0_sub_1	MAG_574	NANGIJMP_280	NANGIJMP_01133	726	2513	1788	-	2	(131:358)|PF00361.21|Proton_antipo_M|Family|CL0425|;(366:476)|PF00361.21|Proton_antipo_M|Family|CL0425|
0.2_20180319_Bin_0_sub_1	MAG_574	NANGIJMP_280	NANGIJMP_01134	2513	4243	1731	-	1	(140:431)|PF00361.21|Proton_antipo_M|Family|CL0425|
0.2_20180319_Bin_0_sub_1	MAG_574	NANGIJMP_280	NANGIJMP_01135	4298	6535	2238	-	2	(108:155)|PF00662.21|Proton_antipo_N|Family|No_clan|;(168:462)|PF00361.21|Proton_antipo_M|Family|CL0425|
0.2_20180319_Bin_0_sub_1	MAG_574	NANGIJMP_280	NANGIJMP_01136	6566	7030	465	-	1	(19:103)|PF00420.25|Oxidored_q2|Family|No_clan|
0.2_20180319_Bin_0_sub_1	MAG_574	NANGIJMP_280	NANGIJMP_01137	7027	7854	828	-	1	(89:254)|PF00499.21|Oxidored_q3|Family|No_clan|
0.2_20180319_Bin_0_sub_1	MAG_574	NANGIJMP_280	NANGIJMP_01138	7851	8384	534	-	1	(111:133)|PF00037.28|Fer4|Domain|CL0344|
0.2_20180319_Bin_0_sub_1	MAG_574	NANGIJMP_280	NANGIJMP_01139	8386	9081	696	-	1	(3:152)|PF00146.22|NADHdh|Family|CL0425|
0.2_20180319_Bin_0_sub_1	MAG_574	NANGIJMP_281	NANGIJMP_01141	2797	2913	117	-
0.2_20180319_Bin_0_sub_1	MAG_574	NANGIJMP_281	NANGIJMP_01142	2997	3593	597	-
0.2_20180319_Bin_0_sub_1	MAG_574	NANGIJMP_281	NANGIJMP_01143	3602	4162	561	-	1	(1:166)|PF10609.10|ParA|Family|CL0023|
0.2_20180319_Bin_0_sub_1	MAG_574	NANGIJMP_282	NANGIJMP_01144	204	1226	1023	-	1	(8:331)|PF12127.9|YdfA_immunity|Family|No_clan|
0.2_20180319_Bin_0_sub_1	MAG_574	NANGIJMP_282	NANGIJMP_01145	1318	1959	642	-	1	(80:160)|PF01957.19|NfeD|Family|CL0021|
0.2_20180319_Bin_0_sub_1	MAG_574	NANGIJMP_282	NANGIJMP_01146	1956	3155	1200	-	2	(13:68)|PF01972.17|SDH_sah|Family|CL0127|;(299:393)|PF01957.19|NfeD|Family|CL0021|
0.2_20180319_Bin_0_sub_1	MAG_574	NANGIJMP_283	NANGIJMP_01147	124	606	483	+	1	(30:149)|PF00293.29|NUDIX|Domain|CL0261|predicted_active_site
0.2_20180319_Bin_0_sub_1	MAG_574	NANGIJMP_283	NANGIJMP_01148	903	1301	399	-	1	(10:115)|PF00825.19|Ribonuclease_P|Family|CL0329|
0.2_20180319_Bin_0_sub_1	MAG_574	NANGIJMP_283	NANGIJMP_01149	1298	2233	936	-	2	(4:66)|PF00226.32|DnaJ|Domain|CL0392|;(132:279)|PF01556.19|DnaJ_C|Domain|No_clan|
0.2_20180319_Bin_0_sub_1	MAG_574	NANGIJMP_283	NANGIJMP_01150	2320	2811	492	-	1	(1:108)|PF13090.7|PP_kinase_C|Domain|CL0479|
0.2_20180319_Bin_0_sub_1	MAG_574	NANGIJMP_284	NANGIJMP_01151	2	1303	1302	+
0.2_20180319_Bin_0_sub_1	MAG_574	NANGIJMP_284	NANGIJMP_01152	1610	1930	321	+	1	(3:95)|PF02482.20|Ribosomal_S30AE|Family|No_clan|
0.2_20180319_Bin_0_sub_1	MAG_574	NANGIJMP_284	NANGIJMP_01153	1958	2434	477	+	1	(6:150)|PF00359.23|PTS_EIIA_2|Family|CL0340|predicted_active_site
0.2_20180319_Bin_0_sub_1	MAG_574	NANGIJMP_284	NANGIJMP_01154	2481	2900	420	+	1	(15:94)|PF00381.20|PTS-HPr|Domain|No_clan|predicted_active_site
0.2_20180319_Bin_0_sub_1	MAG_574	NANGIJMP_284	NANGIJMP_01155	3104	4843	1740	+	3	(5:127)|PF05524.14|PEP-utilisers_N|Family|No_clan|;(153:226)|PF00391.24|PEP-utilizers|Family|CL0364|predicted_active_site;(253:541)|PF02896.19|PEP-utilizers_C|Domain|CL0151|predicted_active_site
0.2_20180319_Bin_0_sub_1	MAG_574	NANGIJMP_284	NANGIJMP_01156	4893	6500	1608	+	2	(39:144)|PF00575.24|S1|Domain|CL0021|;(159:429)|PF10150.10|RNase_E_G|Family|No_clan|
0.2_20180319_Bin_0_sub_1	MAG_574	NANGIJMP_284	NANGIJMP_01157	6632	7012	381	+	1	(23:122)|PF00829.22|Ribosomal_L21p|Family|No_clan|
0.2_20180319_Bin_0_sub_1	MAG_574	NANGIJMP_284	NANGIJMP_01158	7082	8974	1893	-	1	(10:435)|PF01977.17|UbiD|Family|No_clan|predicted_active_site
0.2_20180319_Bin_0_sub_1	MAG_574	NANGIJMP_285	NANGIJMP_01159	2322	2444	123	+
0.2_20180319_Bin_0_sub_1	MAG_574	NANGIJMP_285	NANGIJMP_01160	2801	3844	1044	+	1	(36:343)|PF10017.10|Methyltransf_33|Family|CL0063|
0.2_20180319_Bin_0_sub_1	MAG_574	NANGIJMP_285	NANGIJMP_01161	4255	4401	147	-
0.2_20180319_Bin_0_sub_1	MAG_574	NANGIJMP_286	NANGIJMP_01162	14	1804	1791	-	2	(24:182)|PF13177.7|DNA_pol3_delta2|Domain|CL0023|;(240:377)|PF12169.9|DNA_pol3_gamma3|Family|CL0604|
0.2_20180319_Bin_0_sub_1	MAG_574	NANGIJMP_287	NANGIJMP_01163	33	803	771	-	1	(1:217)|PF12850.8|Metallophos_2|Domain|CL0163|
0.2_20180319_Bin_0_sub_1	MAG_574	NANGIJMP_287	NANGIJMP_01164	1020	1775	756	+	1	(56:147)|PF00814.26|TsaD|Family|CL0108|
0.2_20180319_Bin_0_sub_1	MAG_574	NANGIJMP_287	NANGIJMP_01165	2005	5454	3450	+	6	(4:112)|PF00289.23|Biotin_carb_N|Domain|CL0483|;(118:326)|PF02786.18|CPSase_L_D2|Domain|CL0179|;(346:454)|PF02785.20|Biotin_carb_C|Domain|CL0105|;(536:806)|PF00682.20|HMGL-like|Domain|CL0036|;(831:1029)|PF02436.19|PYC_OADA|Domain|CL0597|;(1080:1144)|PF00364.23|Biotin_lipoyl|Domain|CL0105|
0.2_20180319_Bin_0_sub_1	MAG_574	NANGIJMP_287	NANGIJMP_01166	5524	6237	714	-	1	(63:216)|PF01625.22|PMSR|Family|No_clan|predicted_active_site
0.2_20180319_Bin_0_sub_1	MAG_574	NANGIJMP_287	NANGIJMP_01167	6221	6532	312	-	1	(25:87)|PF02245.17|Pur_DNA_glyco|Domain|No_clan|
0.2_20180319_Bin_0_sub_1	MAG_574	NANGIJMP_287	NANGIJMP_01168	6861	8075	1215	+	1	(111:377)|PF00487.25|FA_desaturase|Domain|No_clan|
0.2_20180319_Bin_0_sub_1	MAG_574	NANGIJMP_288	NANGIJMP_01169	286	861	576	+
0.2_20180319_Bin_0_sub_1	MAG_574	NANGIJMP_288	NANGIJMP_01170	917	1486	570	-	3	(6:62)|PF08207.13|EFP_N|Domain|CL0107|;(71:123)|PF01132.21|EFP|Domain|CL0021|;(132:186)|PF09285.12|Elong-fact-P_C|Domain|CL0021|
0.2_20180319_Bin_0_sub_1	MAG_574	NANGIJMP_288	NANGIJMP_01171	1686	2747	1062	+	2	(117:200)|PF13353.7|Fer4_12|Domain|CL0344|;(133:293)|PF04055.22|Radical_SAM|Domain|CL0036|
0.2_20180319_Bin_0_sub_1	MAG_574	NANGIJMP_289	NANGIJMP_01172	654	1367	714	+
0.2_20180319_Bin_0_sub_1	MAG_574	NANGIJMP_289	NANGIJMP_01173	1300	2145	846	-	1	(27:251)|PF01261.25|AP_endonuc_2|Domain|CL0036|predicted_active_site
0.2_20180319_Bin_0_sub_1	MAG_574	NANGIJMP_289	NANGIJMP_01174	2142	3788	1647	-	2	(219:373)|PF00587.26|tRNA-synt_2b|Domain|CL0040|;(456:545)|PF03129.21|HGTP_anticodon|Domain|CL0458|
0.2_20180319_Bin_0_sub_1	MAG_574	NANGIJMP_289	NANGIJMP_01175	3920	4657	738	-	1	(7:232)|PF04029.15|2-ph_phosp|Family|No_clan|
0.2_20180319_Bin_0_sub_1	MAG_574	NANGIJMP_289	NANGIJMP_01176	4690	5553	864	+	1	(48:275)|PF01209.19|Ubie_methyltran|Family|CL0063|
0.2_20180319_Bin_0_sub_1	MAG_574	NANGIJMP_290	NANGIJMP_01177	39	440	402	+	1	(73:129)|PF07885.17|Ion_trans_2|Family|CL0030|
0.2_20180319_Bin_0_sub_1	MAG_574	NANGIJMP_290	NANGIJMP_01178	487	861	375	+	1	(28:104)|PF07784.12|DUF1622|Family|No_clan|
0.2_20180319_Bin_0_sub_1	MAG_574	NANGIJMP_290	NANGIJMP_01179	866	1525	660	+	1	(57:114)|PF10263.10|SprT-like|Domain|CL0126|
0.2_20180319_Bin_0_sub_1	MAG_574	NANGIJMP_290	NANGIJMP_01180	1489	1797	309	-
0.2_20180319_Bin_0_sub_1	MAG_574	NANGIJMP_290	NANGIJMP_01181	1946	2656	711	-	1	(4:234)|PF03740.14|PdxJ|Domain|CL0036|predicted_active_site
0.2_20180319_Bin_0_sub_1	MAG_574	NANGIJMP_290	NANGIJMP_01182	2737	3678	942	-	2	(3:65)|PF13365.7|Trypsin_2|Domain|CL0124|;(104:195)|PF13180.7|PDZ_2|Domain|CL0466|
0.2_20180319_Bin_0_sub_1	MAG_574	NANGIJMP_291	NANGIJMP_01183	542	1402	861	+	1	(10:202)|PF00106.26|adh_short|Domain|CL0063|predicted_active_site
0.2_20180319_Bin_0_sub_1	MAG_574	NANGIJMP_291	NANGIJMP_01184	1880	2296	417	+
0.2_20180319_Bin_0_sub_1	MAG_574	NANGIJMP_291	NANGIJMP_01185	2501	5263	2763	-	3	(72:106)|PF01909.24|NTP_transf_2|Family|CL0260|;(210:360)|PF08335.12|GlnD_UR_UTase|Family|CL0291|;(498:621)|PF01966.23|HD|Family|CL0237|predicted_active_site
0.2_20180319_Bin_0_sub_1	MAG_574	NANGIJMP_291	NANGIJMP_01186	5260	5799	540	-	1	(3:164)|PF01923.19|Cob_adeno_trans|Domain|CL0601|
0.2_20180319_Bin_0_sub_1	MAG_574	NANGIJMP_291	NANGIJMP_01187	5984	7054	1071	+	4	(75:99)|PF07676.13|PD40|Repeat|CL0186|;(149:185)|PF07676.13|PD40|Repeat|CL0186|;(194:222)|PF07676.13|PD40|Repeat|CL0186|;(298:329)|PF07676.13|PD40|Repeat|CL0186|
0.2_20180319_Bin_0_sub_1	MAG_574	NANGIJMP_292	NANGIJMP_01188	1314	1931	618	+
0.2_20180319_Bin_0_sub_1	MAG_574	NANGIJMP_292	NANGIJMP_01189	1909	2808	900	-	1	(45:130)|PF01882.19|DUF58|Family|CL0128|
0.2_20180319_Bin_0_sub_1	MAG_574	NANGIJMP_292	NANGIJMP_01190	2816	3880	1065	-	2	(64:197)|PF07726.12|AAA_3|Domain|CL0023|;(271:339)|PF17863.2|AAA_lid_2|Domain|CL0671|
0.2_20180319_Bin_0_sub_1	MAG_574	NANGIJMP_293	NANGIJMP_01191	165	2141	1977	+	3	(35:99)|PF00498.27|FHA|Family|CL0357|;(347:513)|PF00158.27|Sigma54_activat|Domain|CL0023|;(614:654)|PF02954.20|HTH_8|Domain|CL0123|
0.2_20180319_Bin_0_sub_1	MAG_574	NANGIJMP_293	NANGIJMP_01192	2158	2634	477	-	1	(2:139)|PF05991.12|NYN_YacP|Domain|CL0280|
0.2_20180319_Bin_0_sub_1	MAG_574	NANGIJMP_293	NANGIJMP_01193	2645	3259	615	-	1	(7:198)|PF01979.21|Amidohydro_1|Domain|CL0034|predicted_active_site
0.2_20180319_Bin_0_sub_1	MAG_574	NANGIJMP_294	NANGIJMP_01194	1117	1806	690	+	1	(26:199)|PF03853.16|YjeF_N|Domain|CL0063|
0.2_20180319_Bin_0_sub_1	MAG_574	NANGIJMP_294	NANGIJMP_01195	1844	2839	996	-	1	(103:313)|PF14240.7|YHYH|Family|No_clan|
0.2_20180319_Bin_0_sub_1	MAG_574	NANGIJMP_295	NANGIJMP_01196	12	203	192	+
0.2_20180319_Bin_0_sub_1	MAG_574	NANGIJMP_295	NANGIJMP_01197	251	1378	1128	-
0.2_20180319_Bin_0_sub_1	MAG_574	NANGIJMP_295	NANGIJMP_01198	1564	2490	927	+
0.2_20180319_Bin_0_sub_1	MAG_574	NANGIJMP_296	NANGIJMP_01199	103	552	450	+	1	(32:129)|PF04250.14|DUF429|Family|No_clan|
0.2_20180319_Bin_0_sub_1	MAG_574	NANGIJMP_296	NANGIJMP_01200	608	1681	1074	+	3	(39:102)|PF13411.7|MerR_1|Family|CL0123|;(203:258)|PF13432.7|TPR_16|Family|CL0020|;(273:334)|PF13432.7|TPR_16|Family|CL0020|
0.2_20180319_Bin_0_sub_1	MAG_574	NANGIJMP_296	NANGIJMP_01201	1685	3124	1440	-	1	(62:477)|PF07394.13|DUF1501|Family|CL0088|
0.2_20180319_Bin_0_sub_1	MAG_574	NANGIJMP_297	NANGIJMP_01202	100	1761	1662	+	2	(1:295)|PF02554.15|CstA|Family|CL0062|;(351:496)|PF13722.7|CstA_5TM|Domain|No_clan|
0.2_20180319_Bin_0_sub_1	MAG_574	NANGIJMP_297	NANGIJMP_01203	1867	2541	675	-	2	(2:88)|PF00750.20|tRNA-synt_1d|Family|CL0039|;(102:224)|PF05746.16|DALR_1|Domain|CL0258|
0.2_20180319_Bin_0_sub_1	MAG_574	NANGIJMP_298	NANGIJMP_01204	65	295	231	+
0.2_20180319_Bin_0_sub_1	MAG_574	NANGIJMP_298	NANGIJMP_01205	620	3799	3180	-	2	(10:310)|PF00580.22|UvrD-helicase|Domain|CL0023|;(538:682)|PF13361.7|UvrD_C|Domain|CL0023|
0.2_20180319_Bin_0_sub_1	MAG_574	NANGIJMP_298	NANGIJMP_01206	3796	7152	3357	-	2	(7:761)|PF04257.15|Exonuc_V_gamma|Family|CL0023|;(802:1053)|PF17946.2|RecC_C|Domain|CL0236|
0.2_20180319_Bin_0_sub_1	MAG_574	NANGIJMP_299	NANGIJMP_01207	49	1296	1248	+	1	(7:391)|PF16257.6|UxaE|Family|No_clan|
0.2_20180319_Bin_0_sub_1	MAG_574	NANGIJMP_299	NANGIJMP_01208	1336	2169	834	+	1	(29:266)|PF01261.25|AP_endonuc_2|Domain|CL0036|predicted_active_site
0.2_20180319_Bin_0_sub_1	MAG_574	NANGIJMP_299	NANGIJMP_01209	2198	2662	465	+	1	(1:147)|PF05025.14|RbsD_FucU|Family|CL0101|predicted_active_site
0.2_20180319_Bin_0_sub_1	MAG_574	NANGIJMP_299	NANGIJMP_01210	2687	3619	933	+	1	(16:286)|PF00248.22|Aldo_ket_red|Domain|No_clan|predicted_active_site
0.2_20180319_Bin_0_sub_1	MAG_574	NANGIJMP_299	NANGIJMP_01211	3738	4508	771	+	1	(26:252)|PF04909.15|Amidohydro_2|Domain|CL0034|predicted_active_site
0.2_20180319_Bin_0_sub_1	MAG_574	NANGIJMP_299	NANGIJMP_01212	4541	5575	1035	+	2	(25:131)|PF08240.13|ADH_N|Domain|CL0296|;(171:299)|PF00107.27|ADH_zinc_N|Family|CL0063|
0.2_20180319_Bin_0_sub_1	MAG_574	NANGIJMP_299	NANGIJMP_01213	5597	6874	1278	-	2	(2:95)|PF00528.23|BPD_transp_1|Family|CL0404|;(158:415)|PF04069.13|OpuAC|Family|CL0177|
0.2_20180319_Bin_0_sub_1	MAG_574	NANGIJMP_300	NANGIJMP_01214	345	1376	1032	-	1	(61:302)|PF00398.21|RrnaAD|Domain|CL0063|
0.2_20180319_Bin_0_sub_1	MAG_574	NANGIJMP_300	NANGIJMP_01215	1373	1966	594	-	2	(3:85)|PF00677.18|Lum_binding|Domain|CL0076|;(99:183)|PF00677.18|Lum_binding|Domain|CL0076|
0.2_20180319_Bin_0_sub_1	MAG_574	NANGIJMP_300	NANGIJMP_01216	2210	3595	1386	+	2	(35:165)|PF03952.17|Enolase_N|Domain|CL0227|;(172:454)|PF00113.23|Enolase_C|Domain|CL0256|predicted_active_site
0.2_20180319_Bin_0_sub_1	MAG_574	NANGIJMP_300	NANGIJMP_01217	3661	4020	360	+
0.2_20180319_Bin_0_sub_1	MAG_574	NANGIJMP_300	NANGIJMP_01218	4062	4889	828	-	2	(47:108)|PF00512.26|HisKA|Domain|CL0025|predicted_active_site;(156:266)|PF02518.27|HATPase_c|Domain|CL0025|
0.2_20180319_Bin_0_sub_1	MAG_574	NANGIJMP_300	NANGIJMP_01219	5202	5945	744	+	2	(2:25)|PF07963.13|N_methyl|Motif|No_clan|;(30:177)|PF07596.12|SBP_bac_10|Family|No_clan|
0.2_20180319_Bin_0_sub_1	MAG_574	NANGIJMP_301	NANGIJMP_01220	18	227	210	+
0.2_20180319_Bin_0_sub_1	MAG_574	NANGIJMP_301	NANGIJMP_01221	278	769	492	+
0.2_20180319_Bin_0_sub_1	MAG_574	NANGIJMP_301	NANGIJMP_01224	4900	5442	543	+
0.2_20180319_Bin_0_sub_1	MAG_574	NANGIJMP_301	NANGIJMP_01225	5555	6589	1035	-	2	(10:31)|PF07963.13|N_methyl|Motif|No_clan|;(36:324)|PF07596.12|SBP_bac_10|Family|No_clan|
0.2_20180319_Bin_0_sub_1	MAG_574	NANGIJMP_301	NANGIJMP_01226	6734	6934	201	+	1	(31:66)|PF10636.10|hemP|Family|No_clan|
0.2_20180319_Bin_0_sub_1	MAG_574	NANGIJMP_301	NANGIJMP_01228	8314	8913	600	+	1	(2:143)|PF03358.16|FMN_red|Domain|CL0042|
0.2_20180319_Bin_0_sub_1	MAG_574	NANGIJMP_301	NANGIJMP_01229	8988	10949	1962	+	1	(24:419)|PF00916.21|Sulfate_transp|Family|CL0062|
0.2_20180319_Bin_0_sub_1	MAG_574	NANGIJMP_301	NANGIJMP_01230	10989	12311	1323	-	2	(125:433)|PF01546.29|Peptidase_M20|Family|CL0035|predicted_active_site;(234:331)|PF07687.15|M20_dimer|Domain|No_clan|
0.2_20180319_Bin_0_sub_1	MAG_574	NANGIJMP_301	NANGIJMP_01231	12405	13973	1569	+
0.2_20180319_Bin_0_sub_1	MAG_574	NANGIJMP_302	NANGIJMP_01233	3237	4379	1143	-	1	(2:371)|PF00939.20|Na_sulph_symp|Family|CL0182|
0.2_20180319_Bin_0_sub_1	MAG_574	NANGIJMP_303	NANGIJMP_01234	254	1195	942	+	1	(41:270)|PF01555.19|N6_N4_Mtase|Family|CL0063|
0.2_20180319_Bin_0_sub_1	MAG_574	NANGIJMP_303	NANGIJMP_01235	1307	2158	852	+	1	(22:251)|PF01261.25|AP_endonuc_2|Domain|CL0036|predicted_active_site
0.2_20180319_Bin_0_sub_1	MAG_574	NANGIJMP_304	NANGIJMP_01236	1286	1471	186	-
0.2_20180319_Bin_0_sub_1	MAG_574	NANGIJMP_304	NANGIJMP_01237	1552	2340	789	-	1	(26:150)|PF09335.12|SNARE_assoc|Family|No_clan|
0.2_20180319_Bin_0_sub_1	MAG_574	NANGIJMP_304	NANGIJMP_01238	2559	2978	420	-	1	(2:95)|PF02424.16|ApbE|Family|No_clan|
0.2_20180319_Bin_0_sub_1	MAG_574	NANGIJMP_305	NANGIJMP_01239	1262	2611	1350	-	2	(7:278)|PF00109.27|ketoacyl-synt|Domain|CL0046|;(286:399)|PF02801.23|Ketoacyl-synt_C|Domain|CL0046|
0.2_20180319_Bin_0_sub_1	MAG_574	NANGIJMP_305	NANGIJMP_01240	2686	3780	1095	-
0.2_20180319_Bin_0_sub_1	MAG_574	NANGIJMP_305	NANGIJMP_01241	3896	5137	1242	-	2	(3:247)|PF00109.27|ketoacyl-synt|Domain|CL0046|predicted_active_site;(255:370)|PF02801.23|Ketoacyl-synt_C|Domain|CL0046|
0.2_20180319_Bin_0_sub_1	MAG_574	NANGIJMP_305	NANGIJMP_01242	5189	5521	333	-	1	(38:105)|PF00550.26|PP-binding|Domain|CL0314|
0.2_20180319_Bin_0_sub_1	MAG_574	NANGIJMP_305	NANGIJMP_01243	5621	6394	774	-	1	(23:255)|PF13561.7|adh_short_C2|Domain|CL0063|predicted_active_site
0.2_20180319_Bin_0_sub_1	MAG_574	NANGIJMP_305	NANGIJMP_01244	6488	7357	870	-	1	(21:228)|PF00698.22|Acyl_transf_1|Domain|CL0323|predicted_active_site
0.2_20180319_Bin_0_sub_1	MAG_574	NANGIJMP_305	NANGIJMP_01245	7718	8764	1047	-	3	(30:188)|PF05496.13|RuvB_N|Domain|CL0023|;(191:264)|PF17864.2|AAA_lid_4|Domain|CL0671|;(266:335)|PF05491.14|RuvB_C|Domain|CL0123|
0.2_20180319_Bin_0_sub_1	MAG_574	NANGIJMP_305	NANGIJMP_01246	8798	9331	534	-	1	(47:103)|PF14520.7|HHH_5|Domain|CL0198|
0.2_20180319_Bin_0_sub_1	MAG_574	NANGIJMP_306	NANGIJMP_01247	107	418	312	+
0.2_20180319_Bin_0_sub_1	MAG_574	NANGIJMP_306	NANGIJMP_01248	553	1497	945	+	2	(4:120)|PF13793.7|Pribosyltran_N|Domain|CL0533|;(206:313)|PF14572.7|Pribosyl_synth|Domain|CL0533|
0.2_20180319_Bin_0_sub_1	MAG_574	NANGIJMP_306	NANGIJMP_01249	1584	2180	597	+	2	(5:88)|PF01386.20|Ribosomal_L25p|Domain|No_clan|;(96:177)|PF14693.7|Ribosomal_TL5_C|Domain|No_clan|
0.2_20180319_Bin_0_sub_1	MAG_574	NANGIJMP_306	NANGIJMP_01250	2246	2803	558	+	1	(3:185)|PF01195.20|Pept_tRNA_hydro|Domain|No_clan|
0.2_20180319_Bin_0_sub_1	MAG_574	NANGIJMP_306	NANGIJMP_01251	2856	3221	366	+	1	(4:92)|PF01250.18|Ribosomal_S6|Domain|No_clan|
0.2_20180319_Bin_0_sub_1	MAG_574	NANGIJMP_306	NANGIJMP_01252	3278	3532	255	-
0.2_20180319_Bin_0_sub_1	MAG_574	NANGIJMP_307	NANGIJMP_01253	69	377	309	+
0.2_20180319_Bin_0_sub_1	MAG_574	NANGIJMP_307	NANGIJMP_01254	410	492	83	-
0.2_20180319_Bin_0_sub_1	MAG_574	NANGIJMP_307	NANGIJMP_01255	570	2117	1548	-	1	(64:280)|PF05090.15|VKG_Carbox|Family|No_clan|predicted_active_site
0.2_20180319_Bin_0_sub_1	MAG_574	NANGIJMP_307	NANGIJMP_01256	2254	3675	1422	+	2	(5:325)|PF07992.15|Pyr_redox_2|Domain|CL0063|predicted_active_site;(344:449)|PF02852.23|Pyr_redox_dim|Domain|CL0608|predicted_active_site
0.2_20180319_Bin_0_sub_1	MAG_574	NANGIJMP_307	NANGIJMP_01257	4273	5172	900	-
0.2_20180319_Bin_0_sub_1	MAG_574	NANGIJMP_308	NANGIJMP_01258	60	440	381	+
0.2_20180319_Bin_0_sub_1	MAG_574	NANGIJMP_308	NANGIJMP_01259	504	923	420	+
0.2_20180319_Bin_0_sub_1	MAG_574	NANGIJMP_308	NANGIJMP_01260	898	1962	1065	+	2	(19:72)|PF13450.7|NAD_binding_8|Domain|CL0063|;(115:347)|PF01593.25|Amino_oxidase|Domain|CL0063|
0.2_20180319_Bin_0_sub_1	MAG_574	NANGIJMP_308	NANGIJMP_01261	2172	3662	1491	+	1	(31:490)|PF00171.23|Aldedh|Family|CL0099|predicted_active_site
0.2_20180319_Bin_0_sub_1	MAG_574	NANGIJMP_308	NANGIJMP_01262	3717	5021	1305	+	1	(13:429)|PF01593.25|Amino_oxidase|Domain|CL0063|
0.2_20180319_Bin_0_sub_1	MAG_574	NANGIJMP_308	NANGIJMP_01263	5356	6093	738	+	2	(24:68)|PF00440.24|TetR_N|Domain|CL0123|;(94:215)|PF09209.12|CecR_C|Domain|CL0174|
0.2_20180319_Bin_0_sub_1	MAG_574	NANGIJMP_308	NANGIJMP_01264	6109	7533	1425	+	2	(72:121)|PF13533.7|Biotin_lipoyl_2|Domain|CL0105|;(226:274)|PF13437.7|HlyD_3|Family|CL0105|
0.2_20180319_Bin_0_sub_1	MAG_574	NANGIJMP_308	NANGIJMP_01265	8778	8960	183	-
0.2_20180319_Bin_0_sub_1	MAG_574	NANGIJMP_308	NANGIJMP_01266	9412	9888	477	-
0.2_20180319_Bin_0_sub_1	MAG_574	NANGIJMP_309	NANGIJMP_01268	2816	4024	1209	-	1	(266:396)|PF00034.22|Cytochrom_C|Domain|CL0318|
0.2_20180319_Bin_0_sub_1	MAG_574	NANGIJMP_309	NANGIJMP_01270	5323	6468	1146	+	2	(105:269)|PF13377.7|Peripla_BP_3|Domain|CL0144|;(300:378)|PF12833.8|HTH_18|Domain|CL0123|
0.2_20180319_Bin_0_sub_1	MAG_574	NANGIJMP_309	NANGIJMP_01271	6526	8046	1521	-	2	(36:192)|PF03825.17|Nuc_H_symport|Family|CL0015|;(237:488)|PF03825.17|Nuc_H_symport|Family|CL0015|
0.2_20180319_Bin_0_sub_1	MAG_574	NANGIJMP_309	NANGIJMP_01273	10218	10946	729	-	1	(50:239)|PF06439.12|DUF1080|Domain|CL0004|
0.2_20180319_Bin_0_sub_1	MAG_574	NANGIJMP_310	NANGIJMP_01274	34	855	822	+
0.2_20180319_Bin_0_sub_1	MAG_574	NANGIJMP_310	NANGIJMP_01275	926	1423	498	-	1	(19:74)|PF00472.21|RF-1|Family|CL0337|
0.2_20180319_Bin_0_sub_1	MAG_574	NANGIJMP_310	NANGIJMP_01276	1447	2841	1395	-	1	(184:304)|PF01261.25|AP_endonuc_2|Domain|CL0036|predicted_active_site
0.2_20180319_Bin_0_sub_1	MAG_574	NANGIJMP_310	NANGIJMP_01277	2862	4172	1311	+	2	(71:117)|PF13570.7|PQQ_3|Repeat|CL0186|;(168:356)|PF13360.7|PQQ_2|Domain|CL0186|
0.2_20180319_Bin_0_sub_1	MAG_574	NANGIJMP_310	NANGIJMP_01278	4169	6871	2703	-	3	(26:156)|PF01553.22|Acyltransferase|Family|CL0228|predicted_active_site;(278:324)|PF00550.26|PP-binding|Domain|CL0314|;(416:789)|PF00501.29|AMP-binding|Family|CL0378|
0.2_20180319_Bin_0_sub_1	MAG_574	NANGIJMP_311	NANGIJMP_01279	105	920	816	+	1	(87:248)|PF00484.20|Pro_CA|Domain|No_clan|
0.2_20180319_Bin_0_sub_1	MAG_574	NANGIJMP_311	NANGIJMP_01282	3429	3977	549	+	1	(37:102)|PF07883.12|Cupin_2|Domain|CL0029|
0.2_20180319_Bin_0_sub_1	MAG_574	NANGIJMP_312	NANGIJMP_01283	93	3044	2952	-	3	(68:125)|PF07635.12|PSCyt1|Family|CL0318|;(216:455)|PF07583.12|PSCyt2|Family|No_clan|;(640:903)|PF07587.12|PSD1|Family|No_clan|
0.2_20180319_Bin_0_sub_1	MAG_574	NANGIJMP_312	NANGIJMP_01284	3047	3343	297	-	1	(2:88)|PF13385.7|Laminin_G_3|Domain|CL0004|
0.2_20180319_Bin_0_sub_1	MAG_574	NANGIJMP_313	NANGIJMP_01285	43	624	582	+	1	(3:190)|PF00476.21|DNA_pol_A|Family|No_clan|
0.2_20180319_Bin_0_sub_1	MAG_574	NANGIJMP_313	NANGIJMP_01286	636	1268	633	+	1	(3:167)|PF01121.21|CoaE|Domain|CL0023|
0.2_20180319_Bin_0_sub_1	MAG_574	NANGIJMP_313	NANGIJMP_01287	1414	2814	1401	+	3	(53:92)|PF07498.13|Rho_N|Family|CL0306|;(100:172)|PF07497.13|Rho_RNA_bind|Domain|CL0021|;(204:411)|PF00006.26|ATP-synt_ab|Domain|CL0023|
0.2_20180319_Bin_0_sub_1	MAG_574	NANGIJMP_313	NANGIJMP_01288	2822	3346	525	+	1	(31:168)|PF00885.20|DMRL_synthase|Domain|No_clan|
0.2_20180319_Bin_0_sub_1	MAG_574	NANGIJMP_313	NANGIJMP_01289	3425	3871	447	+	1	(5:129)|PF01029.19|NusB|Domain|CL0633|
0.2_20180319_Bin_0_sub_1	MAG_574	NANGIJMP_313	NANGIJMP_01290	3924	4925	1002	+	2	(46:108)|PF02881.20|SRP54_N|Domain|No_clan|;(127:327)|PF00448.23|SRP54|Domain|CL0023|
0.2_20180319_Bin_0_sub_1	MAG_574	NANGIJMP_313	NANGIJMP_01291	5136	6608	1473	+	1	(104:488)|PF07642.12|BBP2|Family|CL0193|
0.2_20180319_Bin_0_sub_1	MAG_574	NANGIJMP_314	NANGIJMP_01292	211	894	684	-
0.2_20180319_Bin_0_sub_1	MAG_574	NANGIJMP_314	NANGIJMP_01293	887	1609	723	-
0.2_20180319_Bin_0_sub_1	MAG_574	NANGIJMP_314	NANGIJMP_01294	1640	2467	828	+	1	(183:227)|PF03783.15|CsgG|Family|CL0342|
0.2_20180319_Bin_0_sub_1	MAG_574	NANGIJMP_314	NANGIJMP_01295	2853	2929	77	+
0.2_20180319_Bin_0_sub_1	MAG_574	NANGIJMP_315	NANGIJMP_01296	2	1924	1923	-	1	(9:601)|PF00012.21|HSP70|Family|CL0108|
0.2_20180319_Bin_0_sub_1	MAG_574	NANGIJMP_316	NANGIJMP_01297	611	1045	435	+	1	(13:131)|PF00293.29|NUDIX|Domain|CL0261|predicted_active_site
0.2_20180319_Bin_0_sub_1	MAG_574	NANGIJMP_316	NANGIJMP_01298	1049	1741	693	-
0.2_20180319_Bin_0_sub_1	MAG_574	NANGIJMP_316	NANGIJMP_01299	1975	2436	462	+	1	(3:136)|PF00334.20|NDK|Domain|No_clan|predicted_active_site
0.2_20180319_Bin_0_sub_1	MAG_574	NANGIJMP_316	NANGIJMP_01300	2483	4210	1728	-
0.2_20180319_Bin_0_sub_1	MAG_574	NANGIJMP_317	NANGIJMP_01302	1912	2565	654	-
0.2_20180319_Bin_0_sub_1	MAG_574	NANGIJMP_318	NANGIJMP_01303	219	1064	846	+	1	(2:260)|PF11981.9|DUF3482|Family|CL0500|
0.2_20180319_Bin_0_sub_1	MAG_574	NANGIJMP_318	NANGIJMP_01304	1129	2541	1413	-	1	(28:465)|PF02447.17|GntP_permease|Family|CL0182|
0.2_20180319_Bin_0_sub_1	MAG_574	NANGIJMP_319	NANGIJMP_01305	2713	4362	1650	-	2	(4:316)|PF00389.31|2-Hacid_dh|Domain|CL0325|;(109:284)|PF02826.20|2-Hacid_dh_C|Domain|CL0063|predicted_active_site
0.2_20180319_Bin_0_sub_1	MAG_574	NANGIJMP_319	NANGIJMP_01306	4490	5593	1104	-	1	(8:355)|PF00266.20|Aminotran_5|Domain|CL0061|
0.2_20180319_Bin_0_sub_1	MAG_574	NANGIJMP_319	NANGIJMP_01307	5796	6467	672	-	2	(23:61)|PF13414.7|TPR_11|Repeat|CL0020|;(135:198)|PF14559.7|TPR_19|Domain|CL0020|
0.2_20180319_Bin_0_sub_1	MAG_574	NANGIJMP_320	NANGIJMP_01308	262	1836	1575	+	1	(13:481)|PF01593.25|Amino_oxidase|Domain|CL0063|
0.2_20180319_Bin_0_sub_1	MAG_574	NANGIJMP_320	NANGIJMP_01309	2015	3634	1620	+	1	(35:349)|PF01593.25|Amino_oxidase|Domain|CL0063|
0.2_20180319_Bin_0_sub_1	MAG_574	NANGIJMP_320	NANGIJMP_01310	3631	4476	846	+
0.2_20180319_Bin_0_sub_1	MAG_574	NANGIJMP_320	NANGIJMP_01312	5644	6801	1158	-	2	(122:290)|PF02222.23|ATP-grasp|Family|CL0179|;(316:373)|PF17769.2|PurK_C|Domain|CL0105|
0.2_20180319_Bin_0_sub_1	MAG_574	NANGIJMP_320	NANGIJMP_01313	6823	7347	525	-	1	(14:161)|PF00731.21|AIRC|Domain|CL0224|
0.2_20180319_Bin_0_sub_1	MAG_574	NANGIJMP_321	NANGIJMP_01314	70	1113	1044	-	2	(69:156)|PF02195.19|ParBc|Family|CL0248|;(208:257)|PF17762.2|HTH_ParB|Domain|CL0123|
0.2_20180319_Bin_0_sub_1	MAG_574	NANGIJMP_321	NANGIJMP_01315	1106	1933	828	-	1	(30:192)|PF13614.7|AAA_31|Domain|CL0023|
0.2_20180319_Bin_0_sub_1	MAG_574	NANGIJMP_321	NANGIJMP_01316	2393	2719	327	-
0.2_20180319_Bin_0_sub_1	MAG_574	NANGIJMP_322	NANGIJMP_01317	557	793	237	-
0.2_20180319_Bin_0_sub_1	MAG_574	NANGIJMP_322	NANGIJMP_01318	1900	2067	168	-
0.2_20180319_Bin_0_sub_1	MAG_574	NANGIJMP_322	NANGIJMP_01319	2071	2256	186	-
0.2_20180319_Bin_0_sub_1	MAG_574	NANGIJMP_323	NANGIJMP_01320	678	1433	756	-	1	(10:216)|PF00596.22|Aldolase_II|Domain|No_clan|predicted_active_site
0.2_20180319_Bin_0_sub_1	MAG_574	NANGIJMP_323	NANGIJMP_01321	1496	3298	1803	-	3	(13:180)|PF07881.13|Fucose_iso_N1|Family|No_clan|;(181:360)|PF07882.13|Fucose_iso_N2|Family|No_clan|predicted_active_site;(397:561)|PF02952.18|Fucose_iso_C|Domain|CL0393|
0.2_20180319_Bin_0_sub_1	MAG_574	NANGIJMP_323	NANGIJMP_01322	3352	4767	1416	-	1	(32:402)|PF07690.17|MFS_1|Family|CL0015|
0.2_20180319_Bin_0_sub_1	MAG_574	NANGIJMP_323	NANGIJMP_01323	5084	5791	708	-
0.2_20180319_Bin_0_sub_1	MAG_574	NANGIJMP_323	NANGIJMP_01324	5865	6623	759	-
0.2_20180319_Bin_0_sub_1	MAG_574	NANGIJMP_323	NANGIJMP_01325	6624	7223	600	-
0.2_20180319_Bin_0_sub_1	MAG_574	NANGIJMP_324	NANGIJMP_01326	51	884	834	+	1	(1:243)|PF07587.12|PSD1|Family|No_clan|
0.2_20180319_Bin_0_sub_1	MAG_574	NANGIJMP_324	NANGIJMP_01327	1255	3309	2055	+	2	(84:265)|PF07583.12|PSCyt2|Family|No_clan|;(384:654)|PF07587.12|PSD1|Family|No_clan|
0.2_20180319_Bin_0_sub_1	MAG_574	NANGIJMP_324	NANGIJMP_01328	3404	4711	1308	+	1	(54:433)|PF07394.13|DUF1501|Family|CL0088|
0.2_20180319_Bin_0_sub_1	MAG_574	NANGIJMP_324	NANGIJMP_01329	4842	5129	288	+
0.2_20180319_Bin_0_sub_1	MAG_574	NANGIJMP_324	NANGIJMP_01330	5167	6465	1299	+	2	(11:131)|PF05195.17|AMP_N|Domain|CL0356|;(186:405)|PF00557.25|Peptidase_M24|Domain|No_clan|
0.2_20180319_Bin_0_sub_1	MAG_574	NANGIJMP_324	NANGIJMP_01331	6507	7097	591	+	1	(105:193)|PF00254.29|FKBP_C|Domain|CL0487|
0.2_20180319_Bin_0_sub_1	MAG_574	NANGIJMP_324	NANGIJMP_01332	7016	7231	216	-
0.2_20180319_Bin_0_sub_1	MAG_574	NANGIJMP_324	NANGIJMP_01333	7366	8367	1002	+	1	(8:323)|PF16363.6|GDP_Man_Dehyd|Domain|CL0063|predicted_active_site
0.2_20180319_Bin_0_sub_1	MAG_574	NANGIJMP_324	NANGIJMP_01334	8402	9622	1221	+	1	(6:384)|PF00266.20|Aminotran_5|Domain|CL0061|predicted_active_site
0.2_20180319_Bin_0_sub_1	MAG_574	NANGIJMP_324	NANGIJMP_01335	9698	10738	1041	+	1	(252:317)|PF08299.12|Bac_DnaA_C|Domain|CL0123|
0.2_20180319_Bin_0_sub_1	MAG_574	NANGIJMP_324	NANGIJMP_01336	11412	12524	1113	+	3	(1:118)|PF00712.20|DNA_pol3_beta|Domain|CL0060|;(130:245)|PF02767.17|DNA_pol3_beta_2|Domain|CL0060|;(249:366)|PF02768.16|DNA_pol3_beta_3|Domain|CL0060|
0.2_20180319_Bin_0_sub_1	MAG_574	NANGIJMP_324	NANGIJMP_01337	12588	12896	309	+	1	(7:92)|PF05258.13|DciA|Family|CL0424|
0.2_20180319_Bin_0_sub_1	MAG_574	NANGIJMP_324	NANGIJMP_01338	12977	15472	2496	+	4	(44:190)|PF02518.27|HATPase_c|Domain|CL0025|predicted_active_site;(237:403)|PF00204.26|DNA_gyraseB|Domain|CL0329|;(434:545)|PF01751.23|Toprim|Family|CL0413|;(759:820)|PF00986.22|DNA_gyraseB_C|Family|No_clan|
0.2_20180319_Bin_0_sub_1	MAG_574	NANGIJMP_324	NANGIJMP_01339	15480	15665	186	-	1	(1:55)|PF06439.12|DUF1080|Domain|CL0004|
0.2_20180319_Bin_0_sub_1	MAG_574	NANGIJMP_325	NANGIJMP_01340	281	2005	1725	-
0.2_20180319_Bin_0_sub_1	MAG_574	NANGIJMP_325	NANGIJMP_01341	2161	2961	801	-	1	(32:262)|PF06439.12|DUF1080|Domain|CL0004|
0.2_20180319_Bin_0_sub_1	MAG_574	NANGIJMP_327	NANGIJMP_01345	145	693	549	+
0.2_20180319_Bin_0_sub_1	MAG_574	NANGIJMP_327	NANGIJMP_01346	1027	1362	336	+
0.2_20180319_Bin_0_sub_1	MAG_574	NANGIJMP_327	NANGIJMP_01347	1359	3374	2016	+	6	(3:318)|PF01653.19|DNA_ligase_aden|Domain|CL0078|predicted_active_site;(323:399)|PF03120.17|DNA_ligase_OB|Domain|CL0021|;(409:435)|PF03119.17|DNA_ligase_ZBD|Domain|No_clan|;(449:501)|PF14520.7|HHH_5|Domain|CL0198|;(511:573)|PF12826.8|HHH_2|Motif|CL0198|;(597:668)|PF00533.27|BRCT|Family|CL0459|
0.2_20180319_Bin_0_sub_1	MAG_574	NANGIJMP_327	NANGIJMP_01348	3402	4316	915	-
0.2_20180319_Bin_0_sub_1	MAG_574	NANGIJMP_327	NANGIJMP_01349	4316	4597	282	-
0.2_20180319_Bin_0_sub_1	MAG_574	NANGIJMP_328	NANGIJMP_01350	473	1690	1218	-	1	(60:398)|PF00155.22|Aminotran_1_2|Domain|CL0061|predicted_active_site
0.2_20180319_Bin_0_sub_1	MAG_574	NANGIJMP_328	NANGIJMP_01351	1701	2165	465	-	1	(3:148)|PF01878.19|EVE|Domain|CL0178|
0.2_20180319_Bin_0_sub_1	MAG_574	NANGIJMP_328	NANGIJMP_01352	2285	3793	1509	-	2	(167:204)|PF07639.12|YTV|Repeat|No_clan|;(209:246)|PF07639.12|YTV|Repeat|No_clan|
0.2_20180319_Bin_0_sub_1	MAG_574	NANGIJMP_328	NANGIJMP_01353	3882	4079	198	-
0.2_20180319_Bin_0_sub_1	MAG_574	NANGIJMP_328	NANGIJMP_01354	4119	4595	477	-
0.2_20180319_Bin_0_sub_1	MAG_574	NANGIJMP_329	NANGIJMP_01355	46	690	645	+	1	(1:213)|PF07394.13|DUF1501|Family|CL0088|
0.2_20180319_Bin_0_sub_1	MAG_574	NANGIJMP_330	NANGIJMP_01356	193	441	249	+
0.2_20180319_Bin_0_sub_1	MAG_574	NANGIJMP_330	NANGIJMP_01357	466	693	228	+
0.2_20180319_Bin_0_sub_1	MAG_574	NANGIJMP_330	NANGIJMP_01358	4204	4458	255	+
0.2_20180319_Bin_0_sub_1	MAG_574	NANGIJMP_330	NANGIJMP_01359	4618	4995	378	+
0.2_20180319_Bin_0_sub_1	MAG_574	NANGIJMP_330	NANGIJMP_01360	7590	8723	1134	+
0.2_20180319_Bin_0_sub_1	MAG_574	NANGIJMP_331	NANGIJMP_01361	9	1505	1497	-	3	(27:67)|PF13396.7|PLDc_N|Domain|No_clan|;(145:287)|PF13091.7|PLDc_2|Domain|CL0479|predicted_active_site;(338:464)|PF13091.7|PLDc_2|Domain|CL0479|predicted_active_site
0.2_20180319_Bin_0_sub_1	MAG_574	NANGIJMP_331	NANGIJMP_01362	1631	3100	1470	+	1	(29:482)|PF00171.23|Aldedh|Family|CL0099|predicted_active_site
0.2_20180319_Bin_0_sub_1	MAG_574	NANGIJMP_332	NANGIJMP_01365	3537	4289	753	-	1	(8:237)|PF03746.17|LamB_YcsF|Family|CL0158|
0.2_20180319_Bin_0_sub_1	MAG_574	NANGIJMP_332	NANGIJMP_01366	4286	5527	1242	-	2	(1:70)|PF02682.17|CT_C_D|Family|CL0475|;(127:377)|PF02626.16|CT_A_B|Family|CL0475|
0.2_20180319_Bin_0_sub_1	MAG_574	NANGIJMP_333	NANGIJMP_01369	2978	4063	1086	-	2	(104:238)|PF13365.7|Trypsin_2|Domain|CL0124|predicted_active_site;(279:353)|PF13180.7|PDZ_2|Domain|CL0466|
0.2_20180319_Bin_0_sub_1	MAG_574	NANGIJMP_333	NANGIJMP_01370	4102	4269	168	-
0.2_20180319_Bin_0_sub_1	MAG_574	NANGIJMP_334	NANGIJMP_01371	99	1310	1212	-	1	(5:395)|PF00764.20|Arginosuc_synth|Family|CL0039|
0.2_20180319_Bin_0_sub_1	MAG_574	NANGIJMP_334	NANGIJMP_01372	1479	2639	1161	-	2	(3:232)|PF00224.22|PK|Family|CL0151|;(273:384)|PF02887.17|PK_C|Domain|No_clan|
0.2_20180319_Bin_0_sub_1	MAG_574	NANGIJMP_335	NANGIJMP_01373	811	2139	1329	-	1	(43:335)|PF07586.12|HXXSHH|Family|No_clan|
0.2_20180319_Bin_0_sub_1	MAG_574	NANGIJMP_335	NANGIJMP_01375	3825	4172	348	-
0.2_20180319_Bin_0_sub_1	MAG_574	NANGIJMP_336	NANGIJMP_01376	1317	2564	1248	-	1	(54:337)|PF02653.17|BPD_transp_2|Family|CL0142|
0.2_20180319_Bin_0_sub_1	MAG_574	NANGIJMP_336	NANGIJMP_01377	2610	3818	1209	-	1	(64:329)|PF13407.7|Peripla_BP_4|Family|CL0144|
0.2_20180319_Bin_0_sub_1	MAG_574	NANGIJMP_336	NANGIJMP_01378	3888	4409	522	-	1	(19:168)|PF01613.19|Flavin_Reduct|Domain|CL0336|
0.2_20180319_Bin_0_sub_1	MAG_574	NANGIJMP_337	NANGIJMP_01379	202	618	417	+
0.2_20180319_Bin_0_sub_1	MAG_574	NANGIJMP_337	NANGIJMP_01380	611	1678	1068	+	1	(38:112)|PF02470.21|MlaD|Family|No_clan|
0.2_20180319_Bin_0_sub_1	MAG_574	NANGIJMP_337	NANGIJMP_01381	1701	2636	936	-	1	(129:211)|PF02875.22|Mur_ligase_C|Domain|No_clan|
0.2_20180319_Bin_0_sub_1	MAG_574	NANGIJMP_338	NANGIJMP_01382	26	1000	975	+	2	(31:64)|PF02817.18|E3_binding|Family|No_clan|;(95:322)|PF00198.24|2-oxoacid_dh|Domain|CL0149|predicted_active_site
0.2_20180319_Bin_0_sub_1	MAG_574	NANGIJMP_338	NANGIJMP_01383	1017	4031	3015	+	4	(12:43)|PF16078.6|2-oxogl_dehyd_N|Family|No_clan|;(273:593)|PF00676.21|E1_dh|Family|CL0254|;(662:857)|PF02779.25|Transket_pyr|Domain|CL0254|predicted_active_site;(861:1002)|PF16870.6|OxoGdeHyase_C|Family|CL0591|
0.2_20180319_Bin_0_sub_1	MAG_574	NANGIJMP_338	NANGIJMP_01384	4185	5453	1269	+	3	(4:75)|PF00364.23|Biotin_lipoyl|Domain|CL0105|;(123:154)|PF02817.18|E3_binding|Family|No_clan|;(193:420)|PF00198.24|2-oxoacid_dh|Domain|CL0149|predicted_active_site
0.2_20180319_Bin_0_sub_1	MAG_574	NANGIJMP_339	NANGIJMP_01385	1536	1979	444	+
0.2_20180319_Bin_0_sub_1	MAG_574	NANGIJMP_339	NANGIJMP_01386	1819	3486	1668	-	6	(70:110)|PF07639.12|YTV|Repeat|No_clan|;(85:124)|PF07639.12|YTV|Repeat|No_clan|;(102:137)|PF07639.12|YTV|Repeat|No_clan|;(128:165)|PF07639.12|YTV|Repeat|No_clan|;(156:194)|PF07639.12|YTV|Repeat|No_clan|;(191:222)|PF07639.12|YTV|Repeat|No_clan|
0.2_20180319_Bin_0_sub_1	MAG_574	NANGIJMP_339	NANGIJMP_01387	3970	4422	453	+	2	(15:66)|PF00571.29|CBS|Domain|No_clan|;(77:127)|PF00571.29|CBS|Domain|No_clan|
0.2_20180319_Bin_0_sub_1	MAG_574	NANGIJMP_339	NANGIJMP_01388	4627	6192	1566	+	2	(106:228)|PF03629.19|SASA|Domain|CL0264|;(291:377)|PF03629.19|SASA|Domain|CL0264|
0.2_20180319_Bin_0_sub_1	MAG_574	NANGIJMP_339	NANGIJMP_01389	6297	7607	1311	+	1	(137:251)|PF13474.7|SnoaL_3|Domain|CL0051|
0.2_20180319_Bin_0_sub_1	MAG_574	NANGIJMP_339	NANGIJMP_01390	7691	8017	327	+
0.2_20180319_Bin_0_sub_1	MAG_574	NANGIJMP_339	NANGIJMP_01391	7947	8921	975	-
0.2_20180319_Bin_0_sub_1	MAG_574	NANGIJMP_339	NANGIJMP_01392	9119	10318	1200	+
0.2_20180319_Bin_0_sub_1	MAG_574	NANGIJMP_339	NANGIJMP_01393	10272	11363	1092	-	2	(40:190)|PF00005.28|ABC_tran|Domain|CL0023|predicted_active_site;(242:307)|PF08352.13|oligo_HPY|Family|No_clan|
0.2_20180319_Bin_0_sub_1	MAG_574	NANGIJMP_339	NANGIJMP_01394	11360	12355	996	-	2	(26:187)|PF00005.28|ABC_tran|Domain|CL0023|predicted_active_site;(239:302)|PF08352.13|oligo_HPY|Family|No_clan|
0.2_20180319_Bin_0_sub_1	MAG_574	NANGIJMP_339	NANGIJMP_01395	12355	13461	1107	-	2	(21:59)|PF12911.8|OppC_N|Domain|No_clan|;(181:364)|PF00528.23|BPD_transp_1|Family|CL0404|
0.2_20180319_Bin_0_sub_1	MAG_574	NANGIJMP_339	NANGIJMP_01396	13462	14451	990	-	1	(118:327)|PF00528.23|BPD_transp_1|Family|CL0404|
0.2_20180319_Bin_0_sub_1	MAG_574	NANGIJMP_339	NANGIJMP_01397	14455	16380	1926	-	1	(174:550)|PF00496.23|SBP_bac_5|Domain|CL0177|
0.2_20180319_Bin_0_sub_1	MAG_574	NANGIJMP_339	NANGIJMP_01398	16537	17748	1212	-	2	(10:199)|PF00926.20|DHBP_synthase|Family|No_clan|;(209:376)|PF00925.21|GTP_cyclohydro2|Family|No_clan|predicted_active_site
0.2_20180319_Bin_0_sub_1	MAG_574	NANGIJMP_339	NANGIJMP_01399	17859	18752	894	+
0.2_20180319_Bin_0_sub_1	MAG_574	NANGIJMP_340	NANGIJMP_01400	905	2134	1230	-	1	(173:371)|PF13360.7|PQQ_2|Domain|CL0186|
0.2_20180319_Bin_0_sub_1	MAG_574	NANGIJMP_341	NANGIJMP_01402	70	2544	2475	+	6	(55:105)|PF07635.12|PSCyt1|Family|CL0318|;(142:205)|PF07626.12|PSD3|Family|No_clan|;(408:466)|PF07637.12|PSD5|Family|No_clan|;(471:610)|PF07631.12|PSD4|Family|No_clan|;(629:725)|PF07627.12|PSCyt3|Family|No_clan|;(748:821)|PF07624.12|PSD2|Family|No_clan|
0.2_20180319_Bin_0_sub_1	MAG_574	NANGIJMP_341	NANGIJMP_01403	3090	3239	150	-
0.2_20180319_Bin_0_sub_1	MAG_574	NANGIJMP_342	NANGIJMP_01404	47	1303	1257	+	1	(4:324)|PF06245.12|DUF1015|Family|No_clan|
0.2_20180319_Bin_0_sub_1	MAG_574	NANGIJMP_343	NANGIJMP_01406	58	381	324	+
0.2_20180319_Bin_0_sub_1	MAG_574	NANGIJMP_343	NANGIJMP_01407	608	1696	1089	+	1	(8:352)|PF00180.21|Iso_dh|Domain|CL0270|
0.2_20180319_Bin_0_sub_1	MAG_574	NANGIJMP_343	NANGIJMP_01408	1703	2719	1017	-	1	(4:92)|PF01408.23|GFO_IDH_MocA|Family|CL0063|
0.2_20180319_Bin_0_sub_1	MAG_574	NANGIJMP_343	NANGIJMP_01409	2716	3063	348	-	1	(1:89)|PF02843.17|GARS_C|Domain|CL0105|
0.2_20180319_Bin_0_sub_1	MAG_574	NANGIJMP_344	NANGIJMP_01410	217	1173	957	-	1	(71:303)|PF01261.25|AP_endonuc_2|Domain|CL0036|predicted_active_site
0.2_20180319_Bin_0_sub_1	MAG_574	NANGIJMP_345	NANGIJMP_01413	3416	5803	2388	-	2	(494:576)|PF13646.7|HEAT_2|Family|CL0020|;(647:780)|PF00034.22|Cytochrom_C|Domain|CL0318|
0.2_20180319_Bin_0_sub_1	MAG_574	NANGIJMP_345	NANGIJMP_01414	5819	7240	1422	-
0.2_20180319_Bin_0_sub_1	MAG_574	NANGIJMP_346	NANGIJMP_01415	101	313	213	+
0.2_20180319_Bin_0_sub_1	MAG_574	NANGIJMP_346	NANGIJMP_01416	511	2814	2304	-	4	(2:58)|PF04565.17|RNA_pol_Rpb2_3|Domain|No_clan|;(69:133)|PF10385.10|RNA_pol_Rpb2_45|Domain|No_clan|;(195:687)|PF00562.29|RNA_pol_Rpb2_6|Domain|CL0410|;(689:763)|PF04560.21|RNA_pol_Rpb2_7|Domain|No_clan|
0.2_20180319_Bin_0_sub_1	MAG_574	NANGIJMP_347	NANGIJMP_01418	2241	3068	828	+
0.2_20180319_Bin_0_sub_1	MAG_574	NANGIJMP_347	NANGIJMP_01419	3075	3896	822	+	1	(59:261)|PF00230.21|MIP|Family|No_clan|
0.2_20180319_Bin_0_sub_1	MAG_574	NANGIJMP_347	NANGIJMP_01420	4037	5296	1260	+	1	(86:333)|PF03781.17|FGE-sulfatase|Domain|CL0056|
0.2_20180319_Bin_0_sub_1	MAG_574	NANGIJMP_347	NANGIJMP_01421	5286	5615	330	-
0.2_20180319_Bin_0_sub_1	MAG_574	NANGIJMP_348	NANGIJMP_01422	151	816	666	+	1	(73:202)|PF01641.19|SelR|Family|CL0080|predicted_active_site
0.2_20180319_Bin_0_sub_1	MAG_574	NANGIJMP_348	NANGIJMP_01423	938	1891	954	+	1	(34:277)|PF00696.29|AA_kinase|Family|No_clan|
0.2_20180319_Bin_0_sub_1	MAG_574	NANGIJMP_349	NANGIJMP_01424	82	480	399	+	1	(1:64)|PF00271.32|Helicase_C|Family|CL0023|
0.2_20180319_Bin_0_sub_1	MAG_574	NANGIJMP_349	NANGIJMP_01425	638	2482	1845	+	2	(8:405)|PF01134.23|GIDA|Family|CL0063|;(410:604)|PF13932.7|GIDA_assoc|Domain|No_clan|
0.2_20180319_Bin_0_sub_1	MAG_574	NANGIJMP_350	NANGIJMP_01426	556	1038	483	-
0.2_20180319_Bin_0_sub_1	MAG_574	NANGIJMP_350	NANGIJMP_01427	1473	2003	531	+	1	(20:66)|PF08308.12|PEGA|Domain|CL0287|
0.2_20180319_Bin_0_sub_1	MAG_574	NANGIJMP_350	NANGIJMP_01428	2423	2869	447	+
0.2_20180319_Bin_0_sub_1	MAG_574	NANGIJMP_351	NANGIJMP_01429	326	724	399	+	1	(13:75)|PF05235.15|CHAD|Domain|No_clan|
0.2_20180319_Bin_0_sub_1	MAG_574	NANGIJMP_351	NANGIJMP_01430	717	1937	1221	+	1	(95:402)|PF03781.17|FGE-sulfatase|Domain|CL0056|
0.2_20180319_Bin_0_sub_1	MAG_574	NANGIJMP_351	NANGIJMP_01431	1985	3097	1113	-	2	(44:108)|PF14791.7|DNA_pol_B_thumb|Family|No_clan|;(133:218)|PF02811.20|PHP|Family|CL0034|
0.2_20180319_Bin_0_sub_1	MAG_574	NANGIJMP_352	NANGIJMP_01432	905	2122	1218	-
0.2_20180319_Bin_0_sub_1	MAG_574	NANGIJMP_353	NANGIJMP_01433	1140	1970	831	-	2	(1:110)|PF00582.27|Usp|Domain|CL0039|;(211:273)|PF00582.27|Usp|Domain|CL0039|
0.2_20180319_Bin_0_sub_1	MAG_574	NANGIJMP_353	NANGIJMP_01434	2240	3277	1038	-	2	(9:154)|PF01699.25|Na_Ca_ex|Family|No_clan|;(196:334)|PF01699.25|Na_Ca_ex|Family|No_clan|
0.2_20180319_Bin_0_sub_1	MAG_574	NANGIJMP_353	NANGIJMP_01435	3294	4070	777	-	1	(91:237)|PF01694.23|Rhomboid|Family|CL0207|predicted_active_site
0.2_20180319_Bin_0_sub_1	MAG_574	NANGIJMP_353	NANGIJMP_01436	4169	4660	492	-	1	(14:95)|PF07681.13|DoxX|Family|CL0131|
0.2_20180319_Bin_0_sub_1	MAG_574	NANGIJMP_354	NANGIJMP_01437	29	271	243	+
0.2_20180319_Bin_0_sub_1	MAG_574	NANGIJMP_354	NANGIJMP_01438	561	3113	2553	-	2	(155:379)|PF03176.16|MMPL|Family|CL0322|;(597:798)|PF03176.16|MMPL|Family|CL0322|
0.2_20180319_Bin_0_sub_1	MAG_574	NANGIJMP_354	NANGIJMP_01439	3482	3757	276	-	1	(23:80)|PF09360.11|zf-CDGSH|Domain|No_clan|
0.2_20180319_Bin_0_sub_1	MAG_574	NANGIJMP_354	NANGIJMP_01440	3760	4071	312	-	1	(4:87)|PF01790.19|LGT|Family|No_clan|
0.2_20180319_Bin_0_sub_1	MAG_574	NANGIJMP_355	NANGIJMP_01441	165	974	810	-	2	(1:75)|PF11967.9|RecO_N|Domain|CL0021|;(90:254)|PF02565.16|RecO_C|Family|CL0167|
0.2_20180319_Bin_0_sub_1	MAG_574	NANGIJMP_355	NANGIJMP_01442	971	2224	1254	-	4	(5:172)|PF01595.21|DUF21|Domain|No_clan|;(188:246)|PF00571.29|CBS|Domain|No_clan|;(267:316)|PF00571.29|CBS|Domain|No_clan|;(335:410)|PF03471.18|CorC_HlyC|Domain|No_clan|
0.2_20180319_Bin_0_sub_1	MAG_574	NANGIJMP_355	NANGIJMP_01443	2252	2668	417	-	1	(8:119)|PF02130.18|UPF0054|Family|CL0126|
0.2_20180319_Bin_0_sub_1	MAG_574	NANGIJMP_356	NANGIJMP_01445	1582	2517	936	-	1	(63:272)|PF00215.25|OMPdecase|Domain|CL0036|predicted_active_site
0.2_20180319_Bin_0_sub_1	MAG_574	NANGIJMP_356	NANGIJMP_01446	2691	2765	75	+
0.2_20180319_Bin_0_sub_1	MAG_574	NANGIJMP_356	NANGIJMP_01447	2922	3134	213	-
0.2_20180319_Bin_0_sub_1	MAG_574	NANGIJMP_357	NANGIJMP_01449	788	2005	1218	-	2	(79:399)|PF01546.29|Peptidase_M20|Family|CL0035|predicted_active_site;(196:304)|PF07687.15|M20_dimer|Domain|No_clan|
0.2_20180319_Bin_0_sub_1	MAG_574	NANGIJMP_357	NANGIJMP_01450	2238	2633	396	+	1	(20:130)|PF00507.20|Oxidored_q4|Family|No_clan|
0.2_20180319_Bin_0_sub_1	MAG_574	NANGIJMP_357	NANGIJMP_01451	2624	3250	627	+	1	(46:151)|PF01058.23|Oxidored_q6|Family|No_clan|
0.2_20180319_Bin_0_sub_1	MAG_574	NANGIJMP_357	NANGIJMP_01452	3281	3808	528	+	1	(39:161)|PF00329.20|Complex1_30kDa|Family|No_clan|
0.2_20180319_Bin_0_sub_1	MAG_574	NANGIJMP_357	NANGIJMP_01453	3830	5053	1224	+	1	(134:407)|PF00346.20|Complex1_49kDa|Family|No_clan|
0.2_20180319_Bin_0_sub_1	MAG_574	NANGIJMP_357	NANGIJMP_01454	5050	5547	498	+	1	(17:159)|PF01257.20|2Fe-2S_thioredx|Family|CL0172|
0.2_20180319_Bin_0_sub_1	MAG_574	NANGIJMP_358	NANGIJMP_01455	22	456	435	+
0.2_20180319_Bin_0_sub_1	MAG_574	NANGIJMP_358	NANGIJMP_01456	453	1994	1542	+
0.2_20180319_Bin_0_sub_1	MAG_574	NANGIJMP_359	NANGIJMP_01457	67	990	924	+	2	(1:116)|PF00127.21|Copper-bind|Domain|CL0026|;(157:288)|PF00034.22|Cytochrom_C|Domain|CL0318|
0.2_20180319_Bin_0_sub_1	MAG_574	NANGIJMP_359	NANGIJMP_01458	1081	1335	255	+	1	(13:77)|PF04341.13|DUF485|Family|No_clan|
0.2_20180319_Bin_0_sub_1	MAG_574	NANGIJMP_359	NANGIJMP_01459	1358	3112	1755	+	2	(37:201)|PF00474.18|SSF|Family|CL0062|;(314:521)|PF00474.18|SSF|Family|CL0062|
0.2_20180319_Bin_0_sub_1	MAG_574	NANGIJMP_359	NANGIJMP_01460	3109	3621	513	+	1	(18:161)|PF13420.8|Acetyltransf_4|Domain|CL0257|
0.2_20180319_Bin_0_sub_1	MAG_574	NANGIJMP_359	NANGIJMP_01461	3734	3982	249	-
0.2_20180319_Bin_0_sub_1	MAG_574	NANGIJMP_359	NANGIJMP_01462	4207	5151	945	-	1	(15:305)|PF12127.9|YdfA_immunity|Family|No_clan|
0.2_20180319_Bin_0_sub_1	MAG_574	NANGIJMP_359	NANGIJMP_01463	5295	6434	1140	-	1	(3:373)|PF03054.17|tRNA_Me_trans|Family|CL0039|predicted_active_site
0.2_20180319_Bin_0_sub_1	MAG_574	NANGIJMP_359	NANGIJMP_01464	6499	7011	513	-	1	(29:149)|PF00156.28|Pribosyltran|Domain|CL0533|
0.2_20180319_Bin_0_sub_1	MAG_574	NANGIJMP_359	NANGIJMP_01465	7030	7872	843	-	4	(2:32)|PF00140.21|Sigma70_r1_2|Family|No_clan|;(37:101)|PF04542.15|Sigma70_r2|Domain|CL0123|;(118:191)|PF04539.17|Sigma70_r3|Family|CL0123|;(206:256)|PF04545.17|Sigma70_r4|Domain|CL0123|
0.2_20180319_Bin_0_sub_1	MAG_574	NANGIJMP_359	NANGIJMP_01466	8163	9023	861	-	1	(58:220)|PF00149.29|Metallophos|Domain|CL0163|
0.2_20180319_Bin_0_sub_1	MAG_574	NANGIJMP_359	NANGIJMP_01467	9078	10187	1110	-	2	(146:235)|PF07859.14|Abhydrolase_3|Domain|CL0028|;(242:316)|PF00326.22|Peptidase_S9|Domain|CL0028|predicted_active_site
0.2_20180319_Bin_0_sub_1	MAG_574	NANGIJMP_359	NANGIJMP_01468	10392	11471	1080	-	2	(11:34)|PF07963.13|N_methyl|Motif|No_clan|;(40:340)|PF07596.12|SBP_bac_10|Family|No_clan|
0.2_20180319_Bin_0_sub_1	MAG_574	NANGIJMP_360	NANGIJMP_01469	556	1032	477	-	1	(6:117)|PF02391.18|MoaE|Family|No_clan|
0.2_20180319_Bin_0_sub_1	MAG_574	NANGIJMP_360	NANGIJMP_01470	1037	1330	294	-	1	(22:97)|PF02597.21|ThiS|Domain|CL0072|
0.2_20180319_Bin_0_sub_1	MAG_574	NANGIJMP_360	NANGIJMP_01471	1574	2062	489	-
0.2_20180319_Bin_0_sub_1	MAG_574	NANGIJMP_360	NANGIJMP_01472	2059	2964	906	-
0.2_20180319_Bin_0_sub_1	MAG_574	NANGIJMP_360	NANGIJMP_01473	3004	3489	486	-	1	(2:157)|PF01227.23|GTP_cyclohydroI|Domain|CL0334|
0.2_20180319_Bin_0_sub_1	MAG_574	NANGIJMP_361	NANGIJMP_01474	87	242	156	+	1	(1:39)|PF03486.15|HI0933_like|Family|CL0063|
0.2_20180319_Bin_0_sub_1	MAG_574	NANGIJMP_361	NANGIJMP_01475	252	2858	2607	-	3	(52:132)|PF07244.16|POTRA|Domain|CL0191|;(135:213)|PF07244.16|POTRA|Domain|CL0191|;(563:866)|PF01103.24|Omp85|Domain|CL0193|
0.2_20180319_Bin_0_sub_1	MAG_574	NANGIJMP_362	NANGIJMP_01476	109	1620	1512	+	2	(2:36)|PF07583.12|PSCyt2|Family|No_clan|;(189:447)|PF07587.12|PSD1|Family|No_clan|
0.2_20180319_Bin_0_sub_1	MAG_574	NANGIJMP_362	NANGIJMP_01477	1625	3094	1470	+	1	(67:488)|PF07394.13|DUF1501|Family|CL0088|
0.2_20180319_Bin_0_sub_1	MAG_574	NANGIJMP_362	NANGIJMP_01478	3170	3814	645	-	1	(47:189)|PF14063.7|DUF4254|Family|No_clan|
0.2_20180319_Bin_0_sub_1	MAG_574	NANGIJMP_362	NANGIJMP_01479	3848	5092	1245	-	2	(7:247)|PF00109.27|ketoacyl-synt|Domain|CL0046|predicted_active_site;(256:370)|PF02801.23|Ketoacyl-synt_C|Domain|CL0046|
0.2_20180319_Bin_0_sub_1	MAG_574	NANGIJMP_362	NANGIJMP_01480	5092	5355	264	-
0.2_20180319_Bin_0_sub_1	MAG_574	NANGIJMP_363	NANGIJMP_01481	18	356	339	+
0.2_20180319_Bin_0_sub_1	MAG_574	NANGIJMP_363	NANGIJMP_01482	369	1262	894	-	1	(59:282)|PF06778.13|Chlor_dismutase|Domain|CL0032|
0.2_20180319_Bin_0_sub_1	MAG_574	NANGIJMP_363	NANGIJMP_01483	1452	1724	273	+	1	(6:80)|PF06013.13|WXG100|Family|CL0352|
0.2_20180319_Bin_0_sub_1	MAG_574	NANGIJMP_363	NANGIJMP_01484	1752	2345	594	+
0.2_20180319_Bin_0_sub_1	MAG_574	NANGIJMP_363	NANGIJMP_01485	2342	2578	237	+
0.2_20180319_Bin_0_sub_1	MAG_574	NANGIJMP_364	NANGIJMP_01486	64	1950	1887	+	2	(9:65)|PF07583.12|PSCyt2|Family|No_clan|;(347:596)|PF07587.12|PSD1|Family|No_clan|
0.2_20180319_Bin_0_sub_1	MAG_574	NANGIJMP_364	NANGIJMP_01487	1969	3378	1410	+	1	(50:468)|PF07394.13|DUF1501|Family|CL0088|
0.2_20180319_Bin_0_sub_1	MAG_574	NANGIJMP_364	NANGIJMP_01488	3413	4333	921	+	1	(22:285)|PF00294.25|PfkB|Family|CL0118|predicted_active_site
0.2_20180319_Bin_108	MAG_536	PMKCFGLB_42	PMKCFGLB_00379	1732	2505	774	+	1	(102:216)|PF01618.17|MotA_ExbB|Family|No_clan|	TBDT
0.2_20180319_Bin_108	MAG_536	PMKCFGLB_289	PMKCFGLB_02361	2174	3043	870	-	1	(37:287)|PF00593.25|TonB_dep_Rec|Family|CL0193|	TBDT
0.2_20180319_Bin_108	MAG_536	PMKCFGLB_141	PMKCFGLB_01369	6775	8625	1851	-	1	(16:305)|PF00884.24|Sulfatase|Family|CL0088|	Sulfatase
0.2_20180319_Bin_108	MAG_536	PMKCFGLB_103	PMKCFGLB_00970	9297	10016	720	+	1	(6:120)|PF00535.27|Glycos_transf_2|Family|CL0110|	GT81
0.2_20180319_Bin_108	MAG_536	PMKCFGLB_120	PMKCFGLB_01128	263	1474	1212	+			GT81
0.2_20180319_Bin_108	MAG_536	PMKCFGLB_5	PMKCFGLB_00091	5888	7450	1563	-	1	(65:210)|PF00912.23|Transgly|Family|CL0037|	GT51
0.2_20180319_Bin_108	MAG_536	PMKCFGLB_30	PMKCFGLB_00288	353	2392	2040	-	3	(3:121)|PF00912.23|Transgly|Family|CL0037|;(208:323)|PF17092.6|PCB_OB|Family|CL0021|;(327:578)|PF00905.23|Transpeptidase|Domain|CL0013|predicted_active_site	GT51
0.2_20180319_Bin_108	MAG_536	PMKCFGLB_187	PMKCFGLB_01686	479	2650	2172	+	2	(59:226)|PF00912.23|Transgly|Family|CL0037|predicted_active_site;(339:609)|PF00905.23|Transpeptidase|Domain|CL0013|predicted_active_site	GT51
0.2_20180319_Bin_108	MAG_536	PMKCFGLB_2	PMKCFGLB_00042	36064	37314	1251	-	2	(37:207)|PF13439.7|Glyco_transf_4|Domain|CL0113|;(220:385)|PF00534.21|Glycos_transf_1|Family|CL0113|	GT4
0.2_20180319_Bin_108	MAG_536	PMKCFGLB_40	PMKCFGLB_00362	10515	11798	1284	+	2	(21:222)|PF13439.7|Glyco_transf_4|Domain|CL0113|;(243:392)|PF00534.21|Glycos_transf_1|Family|CL0113|	GT4
0.2_20180319_Bin_108	MAG_536	PMKCFGLB_130	PMKCFGLB_01247	226	1410	1185	-	1	(215:364)|PF00534.21|Glycos_transf_1|Family|CL0113|	GT4
0.2_20180319_Bin_108	MAG_536	PMKCFGLB_130	PMKCFGLB_01248	1400	2464	1065	-	1	(166:329)|PF00534.21|Glycos_transf_1|Family|CL0113|	GT4
0.2_20180319_Bin_108	MAG_536	PMKCFGLB_130	PMKCFGLB_01249	2461	3528	1068	-	1	(166:326)|PF00534.21|Glycos_transf_1|Family|CL0113|	GT4
0.2_20180319_Bin_108	MAG_536	PMKCFGLB_149	PMKCFGLB_01420	3913	5040	1128	+	2	(24:177)|PF13439.7|Glyco_transf_4|Domain|CL0113|;(193:354)|PF00534.21|Glycos_transf_1|Family|CL0113|	GT4
0.2_20180319_Bin_108	MAG_536	PMKCFGLB_149	PMKCFGLB_01421	5037	6116	1080	+	1	(185:333)|PF00534.21|Glycos_transf_1|Family|CL0113|	GT4
0.2_20180319_Bin_108	MAG_536	PMKCFGLB_149	PMKCFGLB_01422	6126	7385	1260	+	2	(20:200)|PF13579.7|Glyco_trans_4_4|Domain|CL0113|;(227:369)|PF13692.7|Glyco_trans_1_4|Domain|CL0113|	GT4
0.2_20180319_Bin_108	MAG_536	PMKCFGLB_180	PMKCFGLB_01637	5531	6643	1113	-	1	(189:351)|PF00534.21|Glycos_transf_1|Family|CL0113|	GT4
0.2_20180319_Bin_108	MAG_536	PMKCFGLB_292	PMKCFGLB_02382	5570	6676	1107	-	2	(4:146)|PF12038.9|DUF3524|Family|No_clan|;(185:297)|PF00534.21|Glycos_transf_1|Family|CL0113|	GT4
0.2_20180319_Bin_108	MAG_536	PMKCFGLB_90	PMKCFGLB_00819	4521	5660	1140	-	2	(11:149)|PF03033.21|Glyco_transf_28|Family|CL0113|;(196:341)|PF04101.17|Glyco_tran_28_C|Domain|CL0113|	GT28
0.2_20180319_Bin_108	MAG_536	PMKCFGLB_82	PMKCFGLB_00743	4600	6249	1650	-	2	(27:291)|PF03706.14|LPG_synthase_TM|Family|No_clan|;(329:452)|PF00535.27|Glycos_transf_2|Family|CL0110|	GT2
0.2_20180319_Bin_108	MAG_536	PMKCFGLB_145	PMKCFGLB_01382	2136	3296	1161	-	2	(7:126)|PF04138.15|GtrA|Family|No_clan|;(150:300)|PF00535.27|Glycos_transf_2|Family|CL0110|	GT2
0.2_20180319_Bin_108	MAG_536	PMKCFGLB_223	PMKCFGLB_01902	5454	6494	1041	+	1	(10:156)|PF00535.27|Glycos_transf_2|Family|CL0110|	GT2
0.2_20180319_Bin_108	MAG_536	PMKCFGLB_278	PMKCFGLB_02254	2371	5142	2772	-	2	(401:560)|PF00535.27|Glycos_transf_2|Family|CL0110|;(658:823)|PF00535.27|Glycos_transf_2|Family|CL0110|	GT2
0.2_20180319_Bin_108	MAG_536	PMKCFGLB_278	PMKCFGLB_02264	16577	17356	780	-	1	(4:99)|PF00535.27|Glycos_transf_2|Family|CL0110|	GT2
0.2_20180319_Bin_108	MAG_536	PMKCFGLB_198	PMKCFGLB_01749	676	1659	984	-			GH74
0.2_20180319_Bin_108	MAG_536	PMKCFGLB_291	PMKCFGLB_02373	1791	3962	2172	+	3	(42:144)|PF02837.19|Glyco_hydro_2_N|Domain|CL0202|;(184:283)|PF00703.22|Glyco_hydro_2|Domain|CL0159|;(289:432)|PF02836.18|Glyco_hydro_2_C|Domain|CL0058|predicted_active_site	GH2
0.2_20180319_Bin_108	MAG_536	PMKCFGLB_40	PMKCFGLB_00364	12531	13556	1026	+			GH15
0.2_20180319_Bin_108	MAG_536	PMKCFGLB_120	PMKCFGLB_01129	1444	3189	1746	-	1	(100:350)|PF00128.25|Alpha-amylase|Domain|CL0058|predicted_active_site	GH13_18
0.2_20180319_Bin_108	MAG_536	PMKCFGLB_5	PMKCFGLB_00120	34476	35465	990	+	1	(3:92)|PF03807.18|F420_oxidored|Family|CL0063|	GH109
0.2_20180319_Bin_108	MAG_536	PMKCFGLB_214	PMKCFGLB_01856	1247	2194	948	+	1	(4:120)|PF01408.23|GFO_IDH_MocA|Family|CL0063|	GH109
0.2_20180319_Bin_108	MAG_536	PMKCFGLB_281	PMKCFGLB_02281	5281	6039	759	+	1	(21:249)|PF01738.19|DLH|Domain|CL0028|predicted_active_site	CE7
0.2_20180319_Bin_108	MAG_536	PMKCFGLB_65	PMKCFGLB_00617	6364	7188	825	+	1	(4:140)|PF01522.22|Polysacc_deac_1|Family|CL0158|predicted_active_site	CE4
0.2_20180319_Bin_108	MAG_536	PMKCFGLB_154	PMKCFGLB_01458	12288	13205	918	-	1	(81:188)|PF01522.22|Polysacc_deac_1|Family|CL0158|	CE4
0.2_20180319_Bin_108	MAG_536	PMKCFGLB_154	PMKCFGLB_01459	13195	14118	924	-	1	(66:177)|PF01522.22|Polysacc_deac_1|Family|CL0158|predicted_active_site	CE4
0.2_20180319_Bin_108	MAG_536	PMKCFGLB_26	PMKCFGLB_00268	327	1112	786	+	1	(6:146)|PF02585.18|PIG-L|Family|No_clan|	CE14
0.2_20180319_Bin_108	MAG_536	PMKCFGLB_100	PMKCFGLB_00942	738	1613	876	+	1	(6:147)|PF02585.18|PIG-L|Family|No_clan|	CE14
0.2_20180319_Bin_108	MAG_536	PMKCFGLB_144	PMKCFGLB_01377	6488	7237	750	+	1	(19:150)|PF02585.18|PIG-L|Family|No_clan|	CE14
0.2_20180319_Bin_108	MAG_536	PMKCFGLB_264	PMKCFGLB_02161	4360	5079	720	-	1	(12:137)|PF02585.18|PIG-L|Family|No_clan|	CE14
0.2_20180319_Bin_108	MAG_536	PMKCFGLB_2	PMKCFGLB_00023	15817	17736	1920	+	1	(419:626)|PF00326.22|Peptidase_S9|Domain|CL0028|predicted_active_site	CE1
0.2_20180319_Bin_108	MAG_536	PMKCFGLB_45	PMKCFGLB_00443	3501	4412	912	+	1	(56:167)|PF00561.21|Abhydrolase_1|Domain|CL0028|predicted_active_site	CE1
0.2_20180319_Bin_108	MAG_536	PMKCFGLB_66	PMKCFGLB_00620	1496	3016	1521	-	1	(292:446)|PF00756.21|Esterase|Domain|CL0028|predicted_active_site	CE1
0.2_20180319_Bin_108	MAG_536	PMKCFGLB_67	PMKCFGLB_00621	34	543	510	+	1	(11:116)|PF00756.21|Esterase|Domain|CL0028|predicted_active_site	CE1
0.2_20180319_Bin_108	MAG_536	PMKCFGLB_69	PMKCFGLB_00645	11212	11931	720	-	1	(25:141)|PF00561.21|Abhydrolase_1|Domain|CL0028|predicted_active_site	CE1
0.2_20180319_Bin_108	MAG_536	PMKCFGLB_99	PMKCFGLB_00910	6396	7280	885	+	1	(66:268)|PF07859.14|Abhydrolase_3|Domain|CL0028|predicted_active_site	CE1
0.2_20180319_Bin_108	MAG_536	PMKCFGLB_120	PMKCFGLB_01145	18629	19543	915	-	1	(54:292)|PF12697.8|Abhydrolase_6|Domain|CL0028|predicted_active_site	CE1
0.2_20180319_Bin_108	MAG_536	PMKCFGLB_121	PMKCFGLB_01160	11275	12270	996	-	1	(26:315)|PF00561.21|Abhydrolase_1|Domain|CL0028|predicted_active_site	CE1
0.2_20180319_Bin_108	MAG_536	PMKCFGLB_128	PMKCFGLB_01236	8584	9492	909	+	1	(28:282)|PF12146.9|Hydrolase_4|Family|CL0028|predicted_active_site	CE1
0.2_20180319_Bin_108	MAG_536	PMKCFGLB_131	PMKCFGLB_01251	52	1083	1032	+	2	(21:63)|PF02897.16|Peptidase_S9_N|Domain|CL0186|;(121:336)|PF00326.22|Peptidase_S9|Domain|CL0028|predicted_active_site	CE1
0.2_20180319_Bin_108	MAG_536	PMKCFGLB_137	PMKCFGLB_01342	859	1647	789	-	1	(23:252)|PF12697.8|Abhydrolase_6|Domain|CL0028|predicted_active_site	CE1
0.2_20180319_Bin_108	MAG_536	PMKCFGLB_151	PMKCFGLB_01439	782	1819	1038	+	1	(28:143)|PF00561.21|Abhydrolase_1|Domain|CL0028|predicted_active_site	CE1
0.2_20180319_Bin_108	MAG_536	PMKCFGLB_172	PMKCFGLB_01582	7083	7976	894	+	1	(70:270)|PF07859.14|Abhydrolase_3|Domain|CL0028|predicted_active_site	CE1
0.2_20180319_Bin_108	MAG_536	PMKCFGLB_182	PMKCFGLB_01647	2282	3076	795	+	1	(18:137)|PF00561.21|Abhydrolase_1|Domain|CL0028|predicted_active_site	CE1
0.2_20180319_Bin_108	MAG_536	PMKCFGLB_198	PMKCFGLB_01759	11713	13785	2073	-	2	(108:390)|PF00930.22|DPPIV_N|Family|CL0186|;(489:688)|PF00326.22|Peptidase_S9|Domain|CL0028|predicted_active_site	CE1
0.2_20180319_Bin_108	MAG_536	PMKCFGLB_213	PMKCFGLB_01847	4613	5557	945	-	1	(64:300)|PF00561.21|Abhydrolase_1|Domain|CL0028|predicted_active_site	CE1
0.2_20180319_Bin_108	MAG_536	PMKCFGLB_230	PMKCFGLB_01960	7051	7965	915	-	1	(53:160)|PF00561.21|Abhydrolase_1|Domain|CL0028|predicted_active_site	CE1
0.2_20180319_Bin_108	MAG_536	PMKCFGLB_269	PMKCFGLB_02192	2581	3372	792	+	1	(23:254)|PF12697.8|Abhydrolase_6|Domain|CL0028|predicted_active_site	CE1
0.2_20180319_Bin_108	MAG_536	PMKCFGLB_286	PMKCFGLB_02305	4912	5646	735	+	1	(16:240)|PF01738.19|DLH|Domain|CL0028|predicted_active_site	CE1
0.2_20180319_Bin_108	MAG_536	PMKCFGLB_300	PMKCFGLB_02474	1280	2014	735	+	1	(19:233)|PF12697.8|Abhydrolase_6|Domain|CL0028|predicted_active_site	CE1
0.2_20180319_Bin_108	MAG_536	PMKCFGLB_104	PMKCFGLB_00994	16926	17291	366	-	1	(71:113)|PF01476.21|LysM|Domain|CL0187|	CBM50
0.2_20180319_Bin_108	MAG_536	PMKCFGLB_124	PMKCFGLB_01208	3790	4290	501	-	1	(121:166)|PF01476.21|LysM|Domain|CL0187|	CBM50
0.2_20180319_Bin_108	MAG_536	PMKCFGLB_251	PMKCFGLB_02078	4885	6060	1176	+	3	(15:149)|PF01565.24|FAD_binding_4|Domain|CL0077|;(174:231)|PF04030.15|ALO|Family|CL0277|;(247:386)|PF04030.15|ALO|Family|CL0277|	AA7
0.2_20180319_Bin_108	MAG_536	PMKCFGLB_186	PMKCFGLB_01668	3395	3868	474	-	1	(46:115)|PF03358.16|FMN_red|Domain|CL0042|	AA6
0.2_20180319_Bin_108	MAG_536	PMKCFGLB_23	PMKCFGLB_00248	1842	3221	1380	+	2	(45:180)|PF01565.24|FAD_binding_4|Domain|CL0077|;(220:453)|PF02913.20|FAD-oxidase_C|Domain|CL0277|	AA4
0.2_20180319_Bin_108	MAG_536	PMKCFGLB_260	PMKCFGLB_02127	5078	6514	1437	-	2	(42:181)|PF01565.24|FAD_binding_4|Domain|CL0077|;(217:457)|PF02913.20|FAD-oxidase_C|Domain|CL0277|	AA4
0.2_20180319_Bin_108	MAG_536	PMKCFGLB_225	PMKCFGLB_01910	2588	4243	1656	+	2	(6:304)|PF00732.20|GMC_oxred_N|Domain|CL0063|;(395:531)|PF05199.14|GMC_oxred_C|Domain|No_clan|predicted_active_site	AA3_2
0.2_20180319_Bin_108	MAG_536	PMKCFGLB_150	PMKCFGLB_01428	1237	2781	1545	-	2	(7:300)|PF00732.20|GMC_oxred_N|Domain|CL0063|;(365:501)|PF05199.14|GMC_oxred_C|Domain|No_clan|predicted_active_site	AA3
0.2_20180319_Bin_108	MAG_536	PMKCFGLB_221	PMKCFGLB_01888	1549	2532	984	+	2	(10:64)|PF13450.7|NAD_binding_8|Domain|CL0063|;(122:310)|PF01593.25|Amino_oxidase|Domain|CL0063|	AA3
0.2_20180319_Bin_108	MAG_536	PMKCFGLB_257	PMKCFGLB_02108	8536	10245	1710	-	2	(17:285)|PF00732.20|GMC_oxred_N|Domain|CL0063|;(469:527)|PF05199.14|GMC_oxred_C|Domain|No_clan|predicted_active_site	AA3
0.2_20180319_Bin_108	MAG_536	PMKCFGLB_1	PMKCFGLB_00001	461	973	513	-	1	(24:79)|PF01381.23|HTH_3|Domain|CL0123|
0.2_20180319_Bin_108	MAG_536	PMKCFGLB_1	PMKCFGLB_00002	1018	1710	693	-	1	(21:217)|PF04452.15|Methyltrans_RNA|Family|CL0098|
0.2_20180319_Bin_108	MAG_536	PMKCFGLB_1	PMKCFGLB_00003	1723	2850	1128	-	3	(4:66)|PF00226.32|DnaJ|Domain|CL0392|;(118:336)|PF01556.19|DnaJ_C|Domain|No_clan|;(144:208)|PF00684.20|DnaJ_CXXCXGXG|Domain|No_clan|
0.2_20180319_Bin_108	MAG_536	PMKCFGLB_1	PMKCFGLB_00004	2861	3868	1008	-	1	(103:314)|PF01628.22|HrcA|Family|CL0161|
0.2_20180319_Bin_108	MAG_536	PMKCFGLB_1	PMKCFGLB_00005	3967	5499	1533	-	3	(5:94)|PF00009.28|GTP_EFTU|Domain|CL0023|;(312:398)|PF00679.25|EFG_C|Domain|CL0437|;(401:506)|PF06421.13|LepA_C|Family|No_clan|
0.2_20180319_Bin_108	MAG_536	PMKCFGLB_2	PMKCFGLB_00006	68	1567	1500	-	2	(22:170)|PF00005.28|ABC_tran|Domain|CL0023|predicted_active_site;(274:430)|PF00005.28|ABC_tran|Domain|CL0023|
0.2_20180319_Bin_108	MAG_536	PMKCFGLB_2	PMKCFGLB_00007	1570	2574	1005	-	1	(42:312)|PF02653.17|BPD_transp_2|Family|CL0142|
0.2_20180319_Bin_108	MAG_536	PMKCFGLB_2	PMKCFGLB_00008	2559	3629	1071	-	1	(55:327)|PF02653.17|BPD_transp_2|Family|CL0142|
0.2_20180319_Bin_108	MAG_536	PMKCFGLB_2	PMKCFGLB_00009	3698	4822	1125	-	1	(73:332)|PF02608.15|Bmp|Family|CL0144|
0.2_20180319_Bin_108	MAG_536	PMKCFGLB_2	PMKCFGLB_00010	4838	5446	609	-	1	(58:194)|PF00588.20|SpoU_methylase|Family|CL0098|
0.2_20180319_Bin_108	MAG_536	PMKCFGLB_2	PMKCFGLB_00011	5512	5913	402	-	1	(7:117)|PF13669.7|Glyoxalase_4|Family|CL0104|
0.2_20180319_Bin_108	MAG_536	PMKCFGLB_2	PMKCFGLB_00012	5922	7280	1359	-	2	(109:189)|PF08240.13|ADH_N|Domain|CL0296|;(235:377)|PF00107.27|ADH_zinc_N|Family|CL0063|
0.2_20180319_Bin_108	MAG_536	PMKCFGLB_2	PMKCFGLB_00013	7417	8598	1182	+	2	(5:262)|PF00108.24|Thiolase_N|Domain|CL0046|predicted_active_site;(272:391)|PF02803.19|Thiolase_C|Domain|CL0046|predicted_active_site
0.2_20180319_Bin_108	MAG_536	PMKCFGLB_2	PMKCFGLB_00014	8605	9201	597	-	2	(40:77)|PF02132.16|RecR|Family|No_clan|;(80:169)|PF13662.7|Toprim_4|Domain|CL0413|
0.2_20180319_Bin_108	MAG_536	PMKCFGLB_2	PMKCFGLB_00015	9215	9538	324	-	1	(13:95)|PF02575.17|YbaB_DNA_bd|Family|No_clan|
0.2_20180319_Bin_108	MAG_536	PMKCFGLB_2	PMKCFGLB_00016	9552	11309	1758	-	2	(20:175)|PF13177.7|DNA_pol3_delta2|Domain|CL0023|;(233:344)|PF12169.9|DNA_pol3_gamma3|Family|CL0604|
0.2_20180319_Bin_108	MAG_536	PMKCFGLB_2	PMKCFGLB_00017	11502	11593	92	+
0.2_20180319_Bin_108	MAG_536	PMKCFGLB_2	PMKCFGLB_00018	11634	12080	447	+	1	(1:148)|PF14437.7|MafB19-deam|Family|CL0109|predicted_active_site
0.2_20180319_Bin_108	MAG_536	PMKCFGLB_2	PMKCFGLB_00019	12133	12222	90	-
0.2_20180319_Bin_108	MAG_536	PMKCFGLB_2	PMKCFGLB_00020	12310	14160	1851	+	2	(45:314)|PF00664.24|ABC_membrane|Family|CL0241|;(394:543)|PF00005.28|ABC_tran|Domain|CL0023|predicted_active_site
0.2_20180319_Bin_108	MAG_536	PMKCFGLB_2	PMKCFGLB_00021	14164	15408	1245	+	2	(6:114)|PF13742.7|tRNA_anti_2|Domain|CL0021|;(139:355)|PF02601.16|Exonuc_VII_L|Family|No_clan|
0.2_20180319_Bin_108	MAG_536	PMKCFGLB_2	PMKCFGLB_00022	15405	15602	198	+	1	(10:58)|PF02609.17|Exonuc_VII_S|Family|No_clan|
0.2_20180319_Bin_108	MAG_536	PMKCFGLB_2	PMKCFGLB_00024	17901	18638	738	+	1	(21:219)|PF02104.16|SURF1|Family|No_clan|
0.2_20180319_Bin_108	MAG_536	PMKCFGLB_2	PMKCFGLB_00025	18635	19786	1152	-	1	(86:378)|PF00155.22|Aminotran_1_2|Domain|CL0061|predicted_active_site
0.2_20180319_Bin_108	MAG_536	PMKCFGLB_2	PMKCFGLB_00026	19839	20576	738	-	1	(10:241)|PF01925.20|TauE|Family|CL0292|
0.2_20180319_Bin_108	MAG_536	PMKCFGLB_2	PMKCFGLB_00027	20672	21757	1086	+	1	(10:354)|PF01264.22|Chorismate_synt|Family|No_clan|
0.2_20180319_Bin_108	MAG_536	PMKCFGLB_2	PMKCFGLB_00028	21769	22833	1065	-	1	(92:306)|PF09754.10|PAC2|Family|CL0408|
0.2_20180319_Bin_108	MAG_536	PMKCFGLB_2	PMKCFGLB_00029	22919	23608	690	+	1	(18:154)|PF03591.15|AzlC|Family|No_clan|
0.2_20180319_Bin_108	MAG_536	PMKCFGLB_2	PMKCFGLB_00030	23942	24337	396	+
0.2_20180319_Bin_108	MAG_536	PMKCFGLB_2	PMKCFGLB_00031	24340	25488	1149	+	2	(25:181)|PF00108.24|Thiolase_N|Domain|CL0046|;(262:352)|PF02803.19|Thiolase_C|Domain|CL0046|
0.2_20180319_Bin_108	MAG_536	PMKCFGLB_2	PMKCFGLB_00032	25505	26989	1485	-	1	(21:475)|PF00171.23|Aldedh|Family|CL0099|predicted_active_site
0.2_20180319_Bin_108	MAG_536	PMKCFGLB_2	PMKCFGLB_00033	27050	28216	1167	-	3	(13:97)|PF02771.17|Acyl-CoA_dh_N|Domain|CL0544|;(148:225)|PF02770.20|Acyl-CoA_dh_M|Domain|No_clan|;(253:368)|PF08028.12|Acyl-CoA_dh_2|Domain|CL0087|
0.2_20180319_Bin_108	MAG_536	PMKCFGLB_2	PMKCFGLB_00034	28395	32021	3627	-	3	(10:189)|PF05378.14|Hydant_A_N|Family|CL0108|;(208:498)|PF01968.19|Hydantoinase_A|Family|CL0108|;(696:1200)|PF02538.15|Hydantoinase_B|Family|No_clan|
0.2_20180319_Bin_108	MAG_536	PMKCFGLB_2	PMKCFGLB_00035	32127	32930	804	+	1	(57:212)|PF05050.13|Methyltransf_21|Family|CL0063|
0.2_20180319_Bin_108	MAG_536	PMKCFGLB_2	PMKCFGLB_00036	33001	33207	207	-
0.2_20180319_Bin_108	MAG_536	PMKCFGLB_2	PMKCFGLB_00037	33161	33376	216	-
0.2_20180319_Bin_108	MAG_536	PMKCFGLB_2	PMKCFGLB_00038	33425	33745	321	+
0.2_20180319_Bin_108	MAG_536	PMKCFGLB_2	PMKCFGLB_00039	34094	34291	198	+
0.2_20180319_Bin_108	MAG_536	PMKCFGLB_2	PMKCFGLB_00040	34636	35007	372	-	1	(18:103)|PF12973.8|Cupin_7|Domain|CL0029|
0.2_20180319_Bin_108	MAG_536	PMKCFGLB_2	PMKCFGLB_00041	35597	36073	477	-	1	(35:141)|PF10722.10|YbjN|Domain|CL0097|
0.2_20180319_Bin_108	MAG_536	PMKCFGLB_2	PMKCFGLB_00043	37386	38117	732	-
0.2_20180319_Bin_108	MAG_536	PMKCFGLB_2	PMKCFGLB_00044	38114	38419	306	-	1	(27:100)|PF02597.21|ThiS|Domain|CL0072|
0.2_20180319_Bin_108	MAG_536	PMKCFGLB_2	PMKCFGLB_00045	38431	39000	570	+	1	(2:150)|PF00300.23|His_Phos_1|Domain|CL0071|predicted_active_site
0.2_20180319_Bin_108	MAG_536	PMKCFGLB_2	PMKCFGLB_00046	39021	39170	150	-
0.2_20180319_Bin_108	MAG_536	PMKCFGLB_2	PMKCFGLB_00047	39323	40690	1368	+	2	(14:166)|PF00875.19|DNA_photolyase|Domain|CL0039|;(267:449)|PF03441.15|FAD_binding_7|Domain|No_clan|
0.2_20180319_Bin_108	MAG_536	PMKCFGLB_2	PMKCFGLB_00048	40747	41778	1032	+	1	(121:228)|PF01553.22|Acyltransferase|Family|CL0228|predicted_active_site
0.2_20180319_Bin_108	MAG_536	PMKCFGLB_2	PMKCFGLB_00049	41753	42643	891	-	1	(52:279)|PF06966.13|DUF1295|Family|CL0115|
0.2_20180319_Bin_108	MAG_536	PMKCFGLB_2	PMKCFGLB_00050	42640	44169	1530	-	2	(19:133)|PF13460.7|NAD_binding_10|Domain|CL0063|;(347:488)|PF11066.9|DUF2867|Family|No_clan|
0.2_20180319_Bin_108	MAG_536	PMKCFGLB_2	PMKCFGLB_00051	44162	45058	897	-	2	(6:120)|PF01370.22|Epimerase|Family|CL0063|;(246:293)|PF08338.12|DUF1731|Family|No_clan|
0.2_20180319_Bin_108	MAG_536	PMKCFGLB_2	PMKCFGLB_00052	45051	45875	825	-	3	(7:53)|PF12728.8|HTH_17|Domain|CL0123|;(71:141)|PF02607.18|B12-binding_2|Domain|No_clan|;(155:256)|PF02310.20|B12-binding|Domain|CL0063|
0.2_20180319_Bin_108	MAG_536	PMKCFGLB_2	PMKCFGLB_00053	45894	48830	2937	-	2	(113:404)|PF00067.23|p450|Domain|No_clan|;(595:699)|PF03109.17|ABC1|Family|CL0016|
0.2_20180319_Bin_108	MAG_536	PMKCFGLB_2	PMKCFGLB_00054	48994	50232	1239	-	1	(22:409)|PF01593.25|Amino_oxidase|Domain|CL0063|
0.2_20180319_Bin_108	MAG_536	PMKCFGLB_2	PMKCFGLB_00055	50418	50491	74	+
0.2_20180319_Bin_108	MAG_536	PMKCFGLB_2	PMKCFGLB_00056	50559	51044	486	-	1	(32:148)|PF04073.16|tRNA_edit|Family|No_clan|
0.2_20180319_Bin_108	MAG_536	PMKCFGLB_2	PMKCFGLB_00057	51047	51328	282	-
0.2_20180319_Bin_108	MAG_536	PMKCFGLB_2	PMKCFGLB_00058	51368	51823	456	-	1	(19:150)|PF00692.20|dUTPase|Domain|CL0153|
0.2_20180319_Bin_108	MAG_536	PMKCFGLB_2	PMKCFGLB_00059	51906	52433	528	+	1	(1:158)|PF00929.25|RNase_T|Family|CL0219|predicted_active_site
0.2_20180319_Bin_108	MAG_536	PMKCFGLB_2	PMKCFGLB_00060	52473	53561	1089	+	1	(34:258)|PF00753.28|Lactamase_B|Domain|CL0381|
0.2_20180319_Bin_108	MAG_536	PMKCFGLB_2	PMKCFGLB_00061	53723	54277	555	+	1	(61:162)|PF00578.22|AhpC-TSA|Domain|CL0172|predicted_active_site
0.2_20180319_Bin_108	MAG_536	PMKCFGLB_2	PMKCFGLB_00062	54274	55128	855	+	1	(9:216)|PF02683.16|DsbD|Family|CL0292|
0.2_20180319_Bin_108	MAG_536	PMKCFGLB_2	PMKCFGLB_00063	55155	55811	657	+	1	(31:179)|PF05908.12|Gamma_PGA_hydro|Domain|CL0035|
0.2_20180319_Bin_108	MAG_536	PMKCFGLB_2	PMKCFGLB_00064	55820	56467	648	-	2	(46:119)|PF01243.21|Putative_PNPOx|Domain|CL0336|;(175:215)|PF10590.10|PNP_phzG_C|Domain|No_clan|
0.2_20180319_Bin_108	MAG_536	PMKCFGLB_2	PMKCFGLB_00065	56838	57167	330	+	1	(12:104)|PF02537.16|CRCB|Family|CL0184|
0.2_20180319_Bin_108	MAG_536	PMKCFGLB_2	PMKCFGLB_00066	57169	58422	1254	-	2	(1:103)|PF02403.23|Seryl_tRNA_N|Domain|CL0298|;(216:390)|PF00587.26|tRNA-synt_2b|Domain|CL0040|
0.2_20180319_Bin_108	MAG_536	PMKCFGLB_2	PMKCFGLB_00067	58497	58850	354	-	1	(27:95)|PF03626.15|COX4_pro|Family|No_clan|
0.2_20180319_Bin_108	MAG_536	PMKCFGLB_2	PMKCFGLB_00068	58864	59508	645	-	1	(37:212)|PF00510.19|COX3|Family|No_clan|
0.2_20180319_Bin_108	MAG_536	PMKCFGLB_2	PMKCFGLB_00069	59501	61516	2016	-	2	(45:491)|PF00115.21|COX1|Family|No_clan|;(585:634)|PF12270.9|Cyt_c_ox_IV|Family|No_clan|
0.2_20180319_Bin_108	MAG_536	PMKCFGLB_2	PMKCFGLB_00070	61557	62417	861	-	2	(63:139)|PF00116.21|COX2|Domain|CL0026|;(167:277)|PF00034.22|Cytochrom_C|Domain|CL0318|
0.2_20180319_Bin_108	MAG_536	PMKCFGLB_3	PMKCFGLB_00071	1453	4902	3450	+	3	(489:615)|PF12419.9|DUF3670|Family|No_clan|;(673:937)|PF00176.24|SNF2_N|Family|CL0023|;(961:1068)|PF00271.32|Helicase_C|Family|CL0023|
0.2_20180319_Bin_108	MAG_536	PMKCFGLB_3	PMKCFGLB_00072	4903	5208	306	+
0.2_20180319_Bin_108	MAG_536	PMKCFGLB_3	PMKCFGLB_00073	5287	6012	726	-	1	(17:171)|PF01323.21|DSBA|Domain|CL0172|
0.2_20180319_Bin_108	MAG_536	PMKCFGLB_3	PMKCFGLB_00074	6092	6709	618	-	1	(8:128)|PF11136.9|DUF2889|Family|No_clan|
0.2_20180319_Bin_108	MAG_536	PMKCFGLB_3	PMKCFGLB_00075	6814	7527	714	-	1	(51:217)|PF07969.12|Amidohydro_3|Domain|CL0034|
0.2_20180319_Bin_108	MAG_536	PMKCFGLB_4	PMKCFGLB_00076	21	1283	1263	-	2	(3:210)|PF00108.24|Thiolase_N|Domain|CL0046|predicted_active_site;(291:390)|PF02803.19|Thiolase_C|Domain|CL0046|
0.2_20180319_Bin_108	MAG_536	PMKCFGLB_4	PMKCFGLB_00077	1366	3138	1773	-	1	(89:290)|PF13738.7|Pyr_redox_3|Family|CL0063|
0.2_20180319_Bin_108	MAG_536	PMKCFGLB_4	PMKCFGLB_00078	3386	4027	642	-	1	(4:171)|PF04299.13|FMN_bind_2|Family|CL0336|
0.2_20180319_Bin_108	MAG_536	PMKCFGLB_4	PMKCFGLB_00079	4188	5234	1047	-	1	(5:266)|PF00154.22|RecA|Family|CL0023|
0.2_20180319_Bin_108	MAG_536	PMKCFGLB_4	PMKCFGLB_00080	5424	6293	870	+	1	(23:267)|PF00378.21|ECH_1|Domain|CL0127|predicted_active_site
0.2_20180319_Bin_108	MAG_536	PMKCFGLB_4	PMKCFGLB_00081	6323	7225	903	-	1	(2:235)|PF00296.21|Bac_luciferase|Domain|No_clan|
0.2_20180319_Bin_108	MAG_536	PMKCFGLB_4	PMKCFGLB_00082	7496	8500	1005	-	2	(101:178)|PF18146.2|CinA_KH|Domain|No_clan|;(183:330)|PF02464.18|CinA|Family|No_clan|
0.2_20180319_Bin_108	MAG_536	PMKCFGLB_5	PMKCFGLB_00083	621	694	74	+
0.2_20180319_Bin_108	MAG_536	PMKCFGLB_5	PMKCFGLB_00084	750	956	207	-
0.2_20180319_Bin_108	MAG_536	PMKCFGLB_5	PMKCFGLB_00085	961	2382	1422	-	2	(38:139)|PF00772.22|DnaB|Domain|No_clan|;(213:468)|PF03796.16|DnaB_C|Domain|CL0023|
0.2_20180319_Bin_108	MAG_536	PMKCFGLB_5	PMKCFGLB_00086	2494	3732	1239	-	1	(106:394)|PF04909.15|Amidohydro_2|Domain|CL0034|predicted_active_site
0.2_20180319_Bin_108	MAG_536	PMKCFGLB_5	PMKCFGLB_00087	3986	4435	450	-	2	(1:46)|PF01281.20|Ribosomal_L9_N|Domain|No_clan|;(65:146)|PF03948.15|Ribosomal_L9_C|Domain|No_clan|
0.2_20180319_Bin_108	MAG_536	PMKCFGLB_5	PMKCFGLB_00088	4432	4887	456	-	1	(31:81)|PF01084.21|Ribosomal_S18|Family|CL0123|
0.2_20180319_Bin_108	MAG_536	PMKCFGLB_5	PMKCFGLB_00089	4887	5354	468	-	1	(5:101)|PF00436.26|SSB|Domain|CL0021|
0.2_20180319_Bin_108	MAG_536	PMKCFGLB_5	PMKCFGLB_00090	5369	5710	342	-	1	(4:91)|PF01250.18|Ribosomal_S6|Domain|No_clan|
0.2_20180319_Bin_108	MAG_536	PMKCFGLB_5	PMKCFGLB_00092	7506	7895	390	-	1	(17:127)|PF17249.3|DUF5318|Family|No_clan|
0.2_20180319_Bin_108	MAG_536	PMKCFGLB_5	PMKCFGLB_00093	7918	9150	1233	-	2	(30:154)|PF01743.21|PolyA_pol|Domain|CL0260|;(190:237)|PF12627.8|PolyA_pol_RNAbd|Domain|No_clan|
0.2_20180319_Bin_108	MAG_536	PMKCFGLB_5	PMKCFGLB_00094	9283	9771	489	+	1	(5:112)|PF02559.17|CarD_CdnL_TRCF|Family|CL0123|
0.2_20180319_Bin_108	MAG_536	PMKCFGLB_5	PMKCFGLB_00095	10055	11941	1887	+
0.2_20180319_Bin_108	MAG_536	PMKCFGLB_5	PMKCFGLB_00096	11938	13620	1683	+	1	(29:410)|PF03023.15|MurJ|Family|CL0222|
0.2_20180319_Bin_108	MAG_536	PMKCFGLB_5	PMKCFGLB_00097	13617	14459	843	+	1	(4:277)|PF02645.17|DegV|Family|CL0245|
0.2_20180319_Bin_108	MAG_536	PMKCFGLB_5	PMKCFGLB_00098	14462	15877	1416	+	1	(43:126)|PF00069.26|Pkinase|Domain|CL0016|
0.2_20180319_Bin_108	MAG_536	PMKCFGLB_5	PMKCFGLB_00099	15944	16258	315	+
0.2_20180319_Bin_108	MAG_536	PMKCFGLB_5	PMKCFGLB_00100	16307	17254	948	+	1	(6:299)|PF07992.15|Pyr_redox_2|Domain|CL0063|
0.2_20180319_Bin_108	MAG_536	PMKCFGLB_5	PMKCFGLB_00101	17357	17680	324	+	1	(5:103)|PF00085.21|Thioredoxin|Domain|CL0172|predicted_active_site
0.2_20180319_Bin_108	MAG_536	PMKCFGLB_5	PMKCFGLB_00102	17908	18654	747	+	1	(14:70)|PF01471.19|PG_binding_1|Domain|CL0244|
0.2_20180319_Bin_108	MAG_536	PMKCFGLB_5	PMKCFGLB_00103	18724	19683	960	-	2	(59:149)|PF02195.19|ParBc|Family|CL0248|;(201:250)|PF17762.2|HTH_ParB|Domain|CL0123|
0.2_20180319_Bin_108	MAG_536	PMKCFGLB_5	PMKCFGLB_00104	19680	20477	798	-	1	(3:176)|PF13614.7|AAA_31|Domain|CL0023|
0.2_20180319_Bin_108	MAG_536	PMKCFGLB_5	PMKCFGLB_00105	20644	21252	609	-	1	(41:143)|PF02527.16|GidB|Family|CL0063|
0.2_20180319_Bin_108	MAG_536	PMKCFGLB_5	PMKCFGLB_00106	21267	21755	489	-	1	(100:158)|PF01424.23|R3H|Domain|No_clan|
0.2_20180319_Bin_108	MAG_536	PMKCFGLB_5	PMKCFGLB_00107	21793	22407	615	-	1	(7:54)|PF14804.7|Jag_N|Domain|No_clan|
0.2_20180319_Bin_108	MAG_536	PMKCFGLB_5	PMKCFGLB_00108	22413	23447	1035	-	1	(19:237)|PF02096.21|60KD_IMP|Family|CL0376|
0.2_20180319_Bin_108	MAG_536	PMKCFGLB_5	PMKCFGLB_00109	24033	24167	135	-	1	(1:44)|PF00468.18|Ribosomal_L34|Family|No_clan|
0.2_20180319_Bin_108	MAG_536	PMKCFGLB_5	PMKCFGLB_00110	24600	26027	1428	+	3	(12:73)|PF11638.9|DnaA_N|Domain|CL0494|;(137:353)|PF00308.19|Bac_DnaA|Domain|CL0023|;(384:449)|PF08299.12|Bac_DnaA_C|Domain|CL0123|
0.2_20180319_Bin_108	MAG_536	PMKCFGLB_5	PMKCFGLB_00111	26264	27370	1107	+	3	(1:119)|PF00712.20|DNA_pol3_beta|Domain|CL0060|;(128:245)|PF02767.17|DNA_pol3_beta_2|Domain|CL0060|;(247:366)|PF02768.16|DNA_pol3_beta_3|Domain|CL0060|
0.2_20180319_Bin_108	MAG_536	PMKCFGLB_5	PMKCFGLB_00112	27390	28481	1092	+	1	(3:335)|PF02463.20|SMC_N|Domain|CL0023|
0.2_20180319_Bin_108	MAG_536	PMKCFGLB_5	PMKCFGLB_00113	28474	28770	297	+	1	(20:93)|PF05258.13|DciA|Family|CL0424|
0.2_20180319_Bin_108	MAG_536	PMKCFGLB_5	PMKCFGLB_00114	28878	30797	1920	+	4	(34:177)|PF02518.27|HATPase_c|Domain|CL0025|predicted_active_site;(226:396)|PF00204.26|DNA_gyraseB|Domain|CL0329|;(424:536)|PF01751.23|Toprim|Family|CL0413|;(568:628)|PF00986.22|DNA_gyraseB_C|Family|No_clan|
0.2_20180319_Bin_108	MAG_536	PMKCFGLB_5	PMKCFGLB_00115	30807	33323	2517	+	7	(41:477)|PF00521.21|DNA_topoisoIV|Family|No_clan|predicted_active_site;(513:557)|PF03989.14|DNA_gyraseA_C|Repeat|No_clan|;(562:608)|PF03989.14|DNA_gyraseA_C|Repeat|No_clan|;(618:658)|PF03989.14|DNA_gyraseA_C|Repeat|No_clan|;(665:711)|PF03989.14|DNA_gyraseA_C|Repeat|No_clan|;(719:765)|PF03989.14|DNA_gyraseA_C|Repeat|No_clan|;(769:815)|PF03989.14|DNA_gyraseA_C|Repeat|No_clan|
0.2_20180319_Bin_108	MAG_536	PMKCFGLB_5	PMKCFGLB_00116	33436	34134	699	+	1	(114:223)|PF12089.9|DUF3566|Domain|No_clan|
0.2_20180319_Bin_108	MAG_536	PMKCFGLB_5	PMKCFGLB_00117	34097	34279	183	-
0.2_20180319_Bin_108	MAG_536	PMKCFGLB_5	PMKCFGLB_00118	34205	34279	75	+
0.2_20180319_Bin_108	MAG_536	PMKCFGLB_5	PMKCFGLB_00119	34337	34474	138	+
0.2_20180319_Bin_108	MAG_536	PMKCFGLB_5	PMKCFGLB_00121	35525	36364	840	+	1	(15:259)|PF01790.19|LGT|Family|No_clan|
0.2_20180319_Bin_108	MAG_536	PMKCFGLB_5	PMKCFGLB_00122	36412	37425	1014	+	1	(233:311)|PF13524.7|Glyco_trans_1_2|Domain|CL0113|
0.2_20180319_Bin_108	MAG_536	PMKCFGLB_5	PMKCFGLB_00123	37437	38333	897	-	1	(12:273)|PF00296.21|Bac_luciferase|Domain|No_clan|
0.2_20180319_Bin_108	MAG_536	PMKCFGLB_5	PMKCFGLB_00124	38344	38760	417	-	1	(12:131)|PF00472.21|RF-1|Family|CL0337|
0.2_20180319_Bin_108	MAG_536	PMKCFGLB_5	PMKCFGLB_00125	38821	39792	972	-	1	(16:303)|PF00291.26|PALP|Family|CL0063|predicted_active_site
0.2_20180319_Bin_108	MAG_536	PMKCFGLB_5	PMKCFGLB_00126	39812	40714	903	-	1	(15:273)|PF00296.21|Bac_luciferase|Domain|No_clan|
0.2_20180319_Bin_108	MAG_536	PMKCFGLB_5	PMKCFGLB_00127	40757	40930	174	+
0.2_20180319_Bin_108	MAG_536	PMKCFGLB_5	PMKCFGLB_00128	40829	40903	75	+
0.2_20180319_Bin_108	MAG_536	PMKCFGLB_5	PMKCFGLB_00129	41354	41791	438	+	1	(14:116)|PF05656.15|DUF805|Family|No_clan|
0.2_20180319_Bin_108	MAG_536	PMKCFGLB_5	PMKCFGLB_00130	41901	45482	3582	+	4	(37:280)|PF00664.24|ABC_membrane|Family|CL0241|;(353:501)|PF00005.28|ABC_tran|Domain|CL0023|predicted_active_site;(662:894)|PF00664.24|ABC_membrane|Family|CL0241|;(967:1115)|PF00005.28|ABC_tran|Domain|CL0023|predicted_active_site
0.2_20180319_Bin_108	MAG_536	PMKCFGLB_5	PMKCFGLB_00131	45561	46715	1155	-	1	(118:308)|PF14240.7|YHYH|Family|No_clan|
0.2_20180319_Bin_108	MAG_536	PMKCFGLB_5	PMKCFGLB_00132	46881	47057	177	+
0.2_20180319_Bin_108	MAG_536	PMKCFGLB_5	PMKCFGLB_00133	47349	47576	228	+
0.2_20180319_Bin_108	MAG_536	PMKCFGLB_5	PMKCFGLB_00134	47694	48590	897	-	1	(8:282)|PF02668.17|TauD|Domain|CL0029|
0.2_20180319_Bin_108	MAG_536	PMKCFGLB_5	PMKCFGLB_00135	48757	49962	1206	+	1	(11:354)|PF02515.18|CoA_transf_3|Family|No_clan|predicted_active_site
0.2_20180319_Bin_108	MAG_536	PMKCFGLB_5	PMKCFGLB_00136	50038	50424	387	+
0.2_20180319_Bin_108	MAG_536	PMKCFGLB_5	PMKCFGLB_00137	50525	50932	408	-	1	(7:133)|PF07690.17|MFS_1|Family|CL0015|
0.2_20180319_Bin_108	MAG_536	PMKCFGLB_6	PMKCFGLB_00138	1098	3161	2064	-	1	(208:311)|PF08486.11|SpoIID|Family|No_clan|
0.2_20180319_Bin_108	MAG_536	PMKCFGLB_6	PMKCFGLB_00139	3381	4268	888	-	1	(18:282)|PF16363.6|GDP_Man_Dehyd|Domain|CL0063|predicted_active_site
0.2_20180319_Bin_108	MAG_536	PMKCFGLB_7	PMKCFGLB_00140	752	1282	531	+
0.2_20180319_Bin_108	MAG_536	PMKCFGLB_7	PMKCFGLB_00141	1639	2172	534	+	1	(8:54)|PF00440.24|TetR_N|Domain|CL0123|
0.2_20180319_Bin_108	MAG_536	PMKCFGLB_7	PMKCFGLB_00142	2325	2723	399	+	1	(16:126)|PF12893.8|Lumazine_bd_2|Family|CL0051|
0.2_20180319_Bin_108	MAG_536	PMKCFGLB_7	PMKCFGLB_00143	2852	3589	738	+	1	(9:185)|PF00106.26|adh_short|Domain|CL0063|predicted_active_site
0.2_20180319_Bin_108	MAG_536	PMKCFGLB_8	PMKCFGLB_00144	97	816	720	+	1	(2:68)|PF00271.32|Helicase_C|Family|CL0023|
0.2_20180319_Bin_108	MAG_536	PMKCFGLB_8	PMKCFGLB_00145	899	1960	1062	+	1	(6:320)|PF00296.21|Bac_luciferase|Domain|No_clan|
0.2_20180319_Bin_108	MAG_536	PMKCFGLB_8	PMKCFGLB_00146	2034	2435	402	+
0.2_20180319_Bin_108	MAG_536	PMKCFGLB_8	PMKCFGLB_00147	2533	3573	1041	-	1	(88:345)|PF00378.21|ECH_1|Domain|CL0127|predicted_active_site
0.2_20180319_Bin_108	MAG_536	PMKCFGLB_9	PMKCFGLB_00148	440	1519	1080	-	1	(33:356)|PF00155.22|Aminotran_1_2|Domain|CL0061|predicted_active_site
0.2_20180319_Bin_108	MAG_536	PMKCFGLB_9	PMKCFGLB_00149	1557	2432	876	-	1	(23:105)|PF00296.21|Bac_luciferase|Domain|No_clan|
0.2_20180319_Bin_108	MAG_536	PMKCFGLB_9	PMKCFGLB_00150	2473	3417	945	-	1	(2:288)|PF02515.18|CoA_transf_3|Family|No_clan|predicted_active_site
0.2_20180319_Bin_108	MAG_536	PMKCFGLB_10	PMKCFGLB_00151	180	2360	2181	+	2	(48:362)|PF03176.16|MMPL|Family|CL0322|;(448:699)|PF03176.16|MMPL|Family|CL0322|
0.2_20180319_Bin_108	MAG_536	PMKCFGLB_10	PMKCFGLB_00152	2575	3252	678	+
0.2_20180319_Bin_108	MAG_536	PMKCFGLB_11	PMKCFGLB_00153	917	1609	693	-	1	(5:185)|PF13419.7|HAD_2|Family|CL0137|predicted_active_site
0.2_20180319_Bin_108	MAG_536	PMKCFGLB_11	PMKCFGLB_00154	1609	2373	765	-	1	(25:244)|PF02602.16|HEM4|Family|No_clan|
0.2_20180319_Bin_108	MAG_536	PMKCFGLB_11	PMKCFGLB_00155	2370	3272	903	-	2	(1:202)|PF01379.21|Porphobil_deam|Domain|CL0177|predicted_active_site;(216:284)|PF03900.16|Porphobil_deamC|Domain|No_clan|
0.2_20180319_Bin_108	MAG_536	PMKCFGLB_11	PMKCFGLB_00156	3282	4436	1155	-	3	(5:121)|PF05201.16|GlutR_N|Domain|No_clan|predicted_active_site;(138:269)|PF01488.21|Shikimate_DH|Family|CL0063|;(286:384)|PF00745.21|GlutR_dimer|Domain|No_clan|
0.2_20180319_Bin_108	MAG_536	PMKCFGLB_11	PMKCFGLB_00157	4777	5577	801	-	1	(7:260)|PF01887.17|SAM_adeno_trans|Family|No_clan|
0.2_20180319_Bin_108	MAG_536	PMKCFGLB_11	PMKCFGLB_00158	5580	6401	822	-	2	(19:104)|PF03807.18|F420_oxidored|Family|CL0063|;(167:270)|PF14748.7|P5CR_dimer|Domain|CL0106|
0.2_20180319_Bin_108	MAG_536	PMKCFGLB_11	PMKCFGLB_00159	6647	6865	219	+
0.2_20180319_Bin_108	MAG_536	PMKCFGLB_11	PMKCFGLB_00160	6964	7389	426	+	1	(14:134)|PF04075.15|F420H2_quin_red|Family|CL0336|
0.2_20180319_Bin_108	MAG_536	PMKCFGLB_11	PMKCFGLB_00161	7446	9872	2427	+	2	(6:388)|PF02515.18|CoA_transf_3|Family|No_clan|;(414:783)|PF02515.18|CoA_transf_3|Family|No_clan|predicted_active_site
0.2_20180319_Bin_108	MAG_536	PMKCFGLB_11	PMKCFGLB_00162	9869	10306	438	-
0.2_20180319_Bin_108	MAG_536	PMKCFGLB_11	PMKCFGLB_00163	10373	10753	381	-	1	(7:122)|PF13474.7|SnoaL_3|Domain|CL0051|
0.2_20180319_Bin_108	MAG_536	PMKCFGLB_11	PMKCFGLB_00164	10822	11652	831	-
0.2_20180319_Bin_108	MAG_536	PMKCFGLB_11	PMKCFGLB_00165	11885	12220	336	+
0.2_20180319_Bin_108	MAG_536	PMKCFGLB_11	PMKCFGLB_00166	12282	12614	333	+	1	(7:107)|PF07978.14|NIPSNAP|Domain|CL0032|
0.2_20180319_Bin_108	MAG_536	PMKCFGLB_11	PMKCFGLB_00167	13506	13580	75	-
0.2_20180319_Bin_108	MAG_536	PMKCFGLB_11	PMKCFGLB_00168	13620	13713	94	-
0.2_20180319_Bin_108	MAG_536	PMKCFGLB_11	PMKCFGLB_00169	14143	14228	86	+
0.2_20180319_Bin_108	MAG_536	PMKCFGLB_12	PMKCFGLB_00170	332	1156	825	-	1	(13:106)|PF01571.22|GCV_T|Domain|CL0289|
0.2_20180319_Bin_108	MAG_536	PMKCFGLB_12	PMKCFGLB_00171	1158	3311	2154	-	3	(32:196)|PF04715.14|Anth_synt_I_N|Family|No_clan|;(242:494)|PF00425.19|Chorismate_bind|Family|No_clan|;(525:698)|PF00117.29|GATase|Domain|CL0014|predicted_active_site
0.2_20180319_Bin_108	MAG_536	PMKCFGLB_12	PMKCFGLB_00172	3314	3667	354	-	1	(17:103)|PF00166.22|Cpn10|Domain|CL0296|
0.2_20180319_Bin_108	MAG_536	PMKCFGLB_12	PMKCFGLB_00173	3692	4330	639	+
0.2_20180319_Bin_108	MAG_536	PMKCFGLB_12	PMKCFGLB_00174	4414	5970	1557	-	2	(7:412)|PF00501.29|AMP-binding|Family|CL0378|;(421:499)|PF13193.7|AMP-binding_C|Domain|CL0531|
0.2_20180319_Bin_108	MAG_536	PMKCFGLB_12	PMKCFGLB_00175	5998	6774	777	-	1	(5:235)|PF00977.22|His_biosynth|Family|CL0036|predicted_active_site
0.2_20180319_Bin_108	MAG_536	PMKCFGLB_12	PMKCFGLB_00176	6771	7508	738	-	1	(5:233)|PF00977.22|His_biosynth|Family|CL0036|predicted_active_site
0.2_20180319_Bin_108	MAG_536	PMKCFGLB_12	PMKCFGLB_00177	7505	8146	642	-	1	(44:204)|PF00117.29|GATase|Domain|CL0014|predicted_active_site
0.2_20180319_Bin_108	MAG_536	PMKCFGLB_12	PMKCFGLB_00178	8143	8733	591	-	1	(32:177)|PF00475.19|IGPD|Family|CL0329|
0.2_20180319_Bin_108	MAG_536	PMKCFGLB_12	PMKCFGLB_00179	8730	9806	1077	-	1	(25:352)|PF00155.22|Aminotran_1_2|Domain|CL0061|predicted_active_site
0.2_20180319_Bin_108	MAG_536	PMKCFGLB_12	PMKCFGLB_00180	9803	10921	1119	-	1	(2:362)|PF00815.21|Histidinol_dh|Family|CL0099|predicted_active_site
0.2_20180319_Bin_108	MAG_536	PMKCFGLB_13	PMKCFGLB_00181	435	1016	582	+	1	(12:134)|PF11716.9|MDMPI_N|Domain|CL0310|
0.2_20180319_Bin_108	MAG_536	PMKCFGLB_13	PMKCFGLB_00182	1148	2275	1128	-
0.2_20180319_Bin_108	MAG_536	PMKCFGLB_13	PMKCFGLB_00183	2277	2522	246	+
0.2_20180319_Bin_108	MAG_536	PMKCFGLB_14	PMKCFGLB_00184	71	475	405	+	1	(3:124)|PF00117.29|GATase|Domain|CL0014|predicted_active_site
0.2_20180319_Bin_108	MAG_536	PMKCFGLB_14	PMKCFGLB_00185	1530	2069	540	-
0.2_20180319_Bin_108	MAG_536	PMKCFGLB_15	PMKCFGLB_00186	143	328	186	+
0.2_20180319_Bin_108	MAG_536	PMKCFGLB_15	PMKCFGLB_00187	646	1122	477	+	1	(50:148)|PF01323.21|DSBA|Domain|CL0172|
0.2_20180319_Bin_108	MAG_536	PMKCFGLB_15	PMKCFGLB_00188	1261	2538	1278	+	3	(15:150)|PF12867.8|DinB_2|Domain|CL0310|;(201:322)|PF03781.17|FGE-sulfatase|Domain|CL0056|;(345:424)|PF03781.17|FGE-sulfatase|Domain|CL0056|
0.2_20180319_Bin_108	MAG_536	PMKCFGLB_15	PMKCFGLB_00189	2541	3527	987	+	1	(25:325)|PF10017.10|Methyltransf_33|Family|CL0063|
0.2_20180319_Bin_108	MAG_536	PMKCFGLB_15	PMKCFGLB_00190	3571	3990	420	-	1	(48:120)|PF03061.23|4HBT|Domain|CL0050|predicted_active_site
0.2_20180319_Bin_108	MAG_536	PMKCFGLB_15	PMKCFGLB_00191	4169	4253	85	+
0.2_20180319_Bin_108	MAG_536	PMKCFGLB_15	PMKCFGLB_00192	4423	4704	282	+
0.2_20180319_Bin_108	MAG_536	PMKCFGLB_15	PMKCFGLB_00193	4859	5770	912	-	1	(14:278)|PF00296.21|Bac_luciferase|Domain|No_clan|
0.2_20180319_Bin_108	MAG_536	PMKCFGLB_16	PMKCFGLB_00194	1041	1451	411	+	1	(5:46)|PF17820.2|PDZ_6|Domain|CL0466|
0.2_20180319_Bin_108	MAG_536	PMKCFGLB_16	PMKCFGLB_00195	1448	2494	1047	+	1	(83:321)|PF04459.13|DUF512|Family|No_clan|
0.2_20180319_Bin_108	MAG_536	PMKCFGLB_16	PMKCFGLB_00196	2487	3800	1314	+	3	(7:121)|PF01926.24|MMR_HSR1|Family|CL0023|;(187:304)|PF01926.24|MMR_HSR1|Family|CL0023|;(360:434)|PF14714.7|KH_dom-like|Domain|No_clan|
0.2_20180319_Bin_108	MAG_536	PMKCFGLB_16	PMKCFGLB_00197	3840	4061	222	+
0.2_20180319_Bin_108	MAG_536	PMKCFGLB_16	PMKCFGLB_00198	4123	4198	76	+
0.2_20180319_Bin_108	MAG_536	PMKCFGLB_16	PMKCFGLB_00199	4798	5445	648	-	1	(71:200)|PF03641.15|Lysine_decarbox|Family|CL0349|
0.2_20180319_Bin_108	MAG_536	PMKCFGLB_16	PMKCFGLB_00200	5484	6701	1218	-	2	(7:303)|PF07992.15|Pyr_redox_2|Domain|CL0063|;(325:392)|PF14759.7|Reductase_C|Domain|CL0608|
0.2_20180319_Bin_108	MAG_536	PMKCFGLB_17	PMKCFGLB_00201	2060	3517	1458	-	2	(48:231)|PF07690.17|MFS_1|Family|CL0015|;(305:479)|PF07690.17|MFS_1|Family|CL0015|
0.2_20180319_Bin_108	MAG_536	PMKCFGLB_17	PMKCFGLB_00202	4126	5175	1050	+	2	(3:229)|PF01571.22|GCV_T|Domain|CL0289|;(256:335)|PF08669.12|GCV_T_C|Domain|No_clan|
0.2_20180319_Bin_108	MAG_536	PMKCFGLB_17	PMKCFGLB_00203	5331	6482	1152	-	1	(55:367)|PF04069.13|OpuAC|Family|CL0177|
0.2_20180319_Bin_108	MAG_536	PMKCFGLB_17	PMKCFGLB_00204	6592	8259	1668	-	1	(11:152)|PF00528.23|BPD_transp_1|Family|CL0404|
0.2_20180319_Bin_108	MAG_536	PMKCFGLB_18	PMKCFGLB_00205	68	2542	2475	-	2	(12:436)|PF02347.17|GDC-P|Domain|CL0061|;(467:725)|PF02347.17|GDC-P|Domain|CL0061|
0.2_20180319_Bin_108	MAG_536	PMKCFGLB_18	PMKCFGLB_00206	2558	3697	1140	-	2	(19:266)|PF01571.22|GCV_T|Domain|CL0289|;(293:371)|PF08669.12|GCV_T_C|Domain|No_clan|
0.2_20180319_Bin_108	MAG_536	PMKCFGLB_18	PMKCFGLB_00207	4067	4324	258	-	1	(26:82)|PF03960.16|ArsC|Family|CL0172|
0.2_20180319_Bin_108	MAG_536	PMKCFGLB_18	PMKCFGLB_00208	4513	4608	96	-
0.2_20180319_Bin_108	MAG_536	PMKCFGLB_19	PMKCFGLB_00209	609	1418	810	+	1	(18:268)|PF00378.21|ECH_1|Domain|CL0127|
0.2_20180319_Bin_108	MAG_536	PMKCFGLB_19	PMKCFGLB_00210	1426	3693	2268	-	2	(10:272)|PF00580.22|UvrD-helicase|Domain|CL0023|;(278:604)|PF13361.7|UvrD_C|Domain|CL0023|
0.2_20180319_Bin_108	MAG_536	PMKCFGLB_19	PMKCFGLB_00211	3690	4841	1152	-	1	(11:383)|PF01960.19|ArgJ|Family|CL0635|predicted_active_site
0.2_20180319_Bin_108	MAG_536	PMKCFGLB_19	PMKCFGLB_00212	4849	6288	1440	-	3	(5:156)|PF00117.29|GATase|Domain|CL0014|predicted_active_site;(182:213)|PF02540.18|NAD_synthase|Domain|CL0039|;(387:478)|PF00958.23|GMP_synt_C|Domain|No_clan|
0.2_20180319_Bin_108	MAG_536	PMKCFGLB_20	PMKCFGLB_00213	81	632	552	+	1	(1:156)|PF03747.15|ADP_ribosyl_GH|Family|No_clan|
0.2_20180319_Bin_108	MAG_536	PMKCFGLB_20	PMKCFGLB_00214	629	1429	801	-	1	(13:245)|PF13561.7|adh_short_C2|Domain|CL0063|predicted_active_site
0.2_20180319_Bin_108	MAG_536	PMKCFGLB_20	PMKCFGLB_00215	1551	2729	1179	-	3	(5:120)|PF02771.17|Acyl-CoA_dh_N|Domain|CL0544|;(125:221)|PF02770.20|Acyl-CoA_dh_M|Domain|No_clan|;(233:381)|PF00441.25|Acyl-CoA_dh_1|Domain|CL0087|predicted_active_site
0.2_20180319_Bin_108	MAG_536	PMKCFGLB_20	PMKCFGLB_00216	2901	3257	357	+
0.2_20180319_Bin_108	MAG_536	PMKCFGLB_20	PMKCFGLB_00217	3356	4213	858	-	1	(20:258)|PF00378.21|ECH_1|Domain|CL0127|
0.2_20180319_Bin_108	MAG_536	PMKCFGLB_20	PMKCFGLB_00218	4315	4845	531	+	1	(5:123)|PF00903.26|Glyoxalase|Domain|CL0104|predicted_active_site
0.2_20180319_Bin_108	MAG_536	PMKCFGLB_20	PMKCFGLB_00219	4888	5490	603	-
0.2_20180319_Bin_108	MAG_536	PMKCFGLB_20	PMKCFGLB_00220	5487	6422	936	-	2	(16:137)|PF00296.21|Bac_luciferase|Domain|No_clan|;(141:274)|PF00296.21|Bac_luciferase|Domain|No_clan|
0.2_20180319_Bin_108	MAG_536	PMKCFGLB_20	PMKCFGLB_00221	6422	7732	1311	-	1	(75:389)|PF00296.21|Bac_luciferase|Domain|No_clan|
0.2_20180319_Bin_108	MAG_536	PMKCFGLB_20	PMKCFGLB_00222	7759	9018	1260	+	3	(14:106)|PF02771.17|Acyl-CoA_dh_N|Domain|CL0544|;(111:196)|PF02770.20|Acyl-CoA_dh_M|Domain|No_clan|;(290:397)|PF00441.25|Acyl-CoA_dh_1|Domain|CL0087|
0.2_20180319_Bin_108	MAG_536	PMKCFGLB_20	PMKCFGLB_00223	9190	9495	306	+	1	(11:98)|PF01638.18|HxlR|Domain|CL0123|
0.2_20180319_Bin_108	MAG_536	PMKCFGLB_20	PMKCFGLB_00224	9496	10065	570	-	1	(12:169)|PF07690.17|MFS_1|Family|CL0015|
0.2_20180319_Bin_108	MAG_536	PMKCFGLB_21	PMKCFGLB_00225	538	1326	789	-	1	(22:259)|PF13561.7|adh_short_C2|Domain|CL0063|predicted_active_site
0.2_20180319_Bin_108	MAG_536	PMKCFGLB_21	PMKCFGLB_00226	1337	5050	3714	-	5	(31:180)|PF00270.30|DEAD|Domain|CL0023|;(224:342)|PF00271.32|Helicase_C|Family|CL0023|;(407:505)|PF04408.24|HA2|Domain|No_clan|;(561:636)|PF07717.17|OB_NTP_bind|Domain|CL0021|;(653:1228)|PF11898.9|DUF3418|Family|No_clan|
0.2_20180319_Bin_108	MAG_536	PMKCFGLB_21	PMKCFGLB_00227	5047	6129	1083	-	2	(26:170)|PF00005.28|ABC_tran|Domain|CL0023|predicted_active_site;(295:353)|PF03459.18|TOBE|Domain|CL0021|
0.2_20180319_Bin_108	MAG_536	PMKCFGLB_21	PMKCFGLB_00228	6126	6689	564	-	1	(3:177)|PF00528.23|BPD_transp_1|Family|CL0404|
0.2_20180319_Bin_108	MAG_536	PMKCFGLB_22	PMKCFGLB_00229	98	736	639	+	1	(2:198)|PF03320.14|FBPase_glpX|Family|CL0171|
0.2_20180319_Bin_108	MAG_536	PMKCFGLB_22	PMKCFGLB_00230	792	1205	414	+	1	(46:115)|PF01502.19|PRA-CH|Family|No_clan|
0.2_20180319_Bin_108	MAG_536	PMKCFGLB_22	PMKCFGLB_00231	1249	1632	384	-	1	(1:79)|PF02823.17|ATP-synt_DE_N|Domain|No_clan|
0.2_20180319_Bin_108	MAG_536	PMKCFGLB_22	PMKCFGLB_00232	1657	3090	1434	-	2	(15:86)|PF02874.24|ATP-synt_ab_N|Domain|CL0275|;(143:356)|PF00006.26|ATP-synt_ab|Domain|CL0023|
0.2_20180319_Bin_108	MAG_536	PMKCFGLB_22	PMKCFGLB_00233	3111	4079	969	-	1	(8:292)|PF00231.20|ATP-synt|Domain|No_clan|
0.2_20180319_Bin_108	MAG_536	PMKCFGLB_22	PMKCFGLB_00234	4086	5627	1542	-	3	(30:95)|PF02874.24|ATP-synt_ab_N|Domain|CL0275|;(152:367)|PF00006.26|ATP-synt_ab|Domain|CL0023|;(374:490)|PF00306.28|ATP-synt_ab_C|Domain|No_clan|
0.2_20180319_Bin_108	MAG_536	PMKCFGLB_22	PMKCFGLB_00235	5624	6151	528	-	1	(7:174)|PF00213.19|OSCP|Family|CL0255|
0.2_20180319_Bin_108	MAG_536	PMKCFGLB_22	PMKCFGLB_00236	6257	6793	537	-	1	(28:156)|PF00430.19|ATP-synt_B|Coiled-coil|CL0255|
0.2_20180319_Bin_108	MAG_536	PMKCFGLB_22	PMKCFGLB_00237	6802	7077	276	-	1	(26:88)|PF00137.22|ATP-synt_C|Family|No_clan|
0.2_20180319_Bin_108	MAG_536	PMKCFGLB_22	PMKCFGLB_00238	7106	7885	780	-	1	(38:251)|PF00119.21|ATP-synt_A|Domain|No_clan|
0.2_20180319_Bin_108	MAG_536	PMKCFGLB_22	PMKCFGLB_00239	7882	8349	468	-
0.2_20180319_Bin_108	MAG_536	PMKCFGLB_22	PMKCFGLB_00240	8346	8717	372	-
0.2_20180319_Bin_108	MAG_536	PMKCFGLB_22	PMKCFGLB_00241	9004	10173	1170	-	1	(102:263)|PF00953.22|Glycos_transf_4|Family|No_clan|
0.2_20180319_Bin_108	MAG_536	PMKCFGLB_22	PMKCFGLB_00242	10263	11522	1260	-	1	(11:386)|PF00464.20|SHMT|Domain|CL0061|
0.2_20180319_Bin_108	MAG_536	PMKCFGLB_22	PMKCFGLB_00243	11606	12091	486	-	1	(20:157)|PF02502.19|LacAB_rpiB|Family|No_clan|predicted_active_site
0.2_20180319_Bin_108	MAG_536	PMKCFGLB_22	PMKCFGLB_00244	12129	13601	1473	-	3	(13:83)|PF17827.2|PrmC_N|Domain|No_clan|;(125:217)|PF05175.15|MTS|Domain|CL0063|;(311:481)|PF01300.19|Sua5_yciO_yrdC|Family|No_clan|
0.2_20180319_Bin_108	MAG_536	PMKCFGLB_22	PMKCFGLB_00245	13615	14553	939	-	2	(2:158)|PF03462.19|PCRF|Domain|No_clan|;(166:275)|PF00472.21|RF-1|Family|CL0337|
0.2_20180319_Bin_108	MAG_536	PMKCFGLB_23	PMKCFGLB_00246	223	1011	789	-	1	(55:182)|PF13369.7|Transglut_core2|Family|CL0125|
0.2_20180319_Bin_108	MAG_536	PMKCFGLB_23	PMKCFGLB_00247	1072	1839	768	+	1	(17:237)|PF03009.18|GDPD|Family|CL0384|
0.2_20180319_Bin_108	MAG_536	PMKCFGLB_24	PMKCFGLB_00249	515	1417	903	-	2	(12:79)|PF00378.21|ECH_1|Domain|CL0127|;(102:280)|PF00378.21|ECH_1|Domain|CL0127|predicted_active_site
0.2_20180319_Bin_108	MAG_536	PMKCFGLB_24	PMKCFGLB_00250	1540	1899	360	-	1	(3:117)|PF06094.13|GGACT|Family|CL0278|predicted_active_site
0.2_20180319_Bin_108	MAG_536	PMKCFGLB_24	PMKCFGLB_00251	1917	2825	909	-	2	(62:156)|PF18075.2|FtsX_ECD|Domain|CL0032|;(204:292)|PF02687.22|FtsX|Family|CL0404|
0.2_20180319_Bin_108	MAG_536	PMKCFGLB_24	PMKCFGLB_00252	2825	3502	678	-	1	(19:165)|PF00005.28|ABC_tran|Domain|CL0023|predicted_active_site
0.2_20180319_Bin_108	MAG_536	PMKCFGLB_24	PMKCFGLB_00253	3606	4718	1113	-	2	(29:216)|PF03462.19|PCRF|Domain|No_clan|;(229:336)|PF00472.21|RF-1|Family|CL0337|
0.2_20180319_Bin_108	MAG_536	PMKCFGLB_24	PMKCFGLB_00254	4731	7406	2676	-	4	(6:382)|PF07517.15|SecA_DEAD|Domain|CL0023|;(232:339)|PF01043.21|SecA_PP_bind|Domain|No_clan|;(610:818)|PF07516.14|SecA_SW|Family|No_clan|;(873:891)|PF02810.16|SEC-C|Family|No_clan|
0.2_20180319_Bin_108	MAG_536	PMKCFGLB_24	PMKCFGLB_00255	7506	8960	1455	-	2	(10:483)|PF05221.18|AdoHcyase|Domain|CL0325|;(242:404)|PF00670.22|AdoHcyase_NAD|Domain|CL0063|
0.2_20180319_Bin_108	MAG_536	PMKCFGLB_24	PMKCFGLB_00256	9040	9630	591	-	1	(47:193)|PF10432.10|bact-PGI_C|Domain|CL0067|predicted_active_site
0.2_20180319_Bin_108	MAG_536	PMKCFGLB_25	PMKCFGLB_00257	43	198	156	+
0.2_20180319_Bin_108	MAG_536	PMKCFGLB_25	PMKCFGLB_00258	195	644	450	+	1	(65:132)|PF01796.18|OB_aCoA_assoc|Domain|CL0021|
0.2_20180319_Bin_108	MAG_536	PMKCFGLB_25	PMKCFGLB_00259	797	1726	930	-	1	(46:302)|PF04261.13|Dyp_perox|Domain|CL0032|predicted_active_site
0.2_20180319_Bin_108	MAG_536	PMKCFGLB_25	PMKCFGLB_00260	1881	2564	684	+
0.2_20180319_Bin_108	MAG_536	PMKCFGLB_25	PMKCFGLB_00261	2592	2936	345	+
0.2_20180319_Bin_108	MAG_536	PMKCFGLB_25	PMKCFGLB_00262	2961	3872	912	+	2	(22:150)|PF00892.21|EamA|Family|CL0184|;(162:293)|PF00892.21|EamA|Family|CL0184|
0.2_20180319_Bin_108	MAG_536	PMKCFGLB_25	PMKCFGLB_00263	3838	5091	1254	-	1	(2:348)|PF07690.17|MFS_1|Family|CL0015|
0.2_20180319_Bin_108	MAG_536	PMKCFGLB_25	PMKCFGLB_00264	5279	5758	480	-	1	(10:144)|PF10604.10|Polyketide_cyc2|Family|CL0209|
0.2_20180319_Bin_108	MAG_536	PMKCFGLB_25	PMKCFGLB_00265	5811	6761	951	-	1	(27:134)|PF00561.21|Abhydrolase_1|Domain|CL0028|predicted_active_site
0.2_20180319_Bin_108	MAG_536	PMKCFGLB_25	PMKCFGLB_00266	6894	7703	810	+	1	(9:259)|PF00378.21|ECH_1|Domain|CL0127|predicted_active_site
0.2_20180319_Bin_108	MAG_536	PMKCFGLB_25	PMKCFGLB_00267	7725	7835	111	-
0.2_20180319_Bin_108	MAG_536	PMKCFGLB_26	PMKCFGLB_00269	1323	2525	1203	-	1	(6:397)|PF00909.22|Ammonium_transp|Family|No_clan|
0.2_20180319_Bin_108	MAG_536	PMKCFGLB_26	PMKCFGLB_00270	2848	3750	903	+	1	(13:280)|PF08450.13|SGL|Family|CL0186|predicted_active_site
0.2_20180319_Bin_108	MAG_536	PMKCFGLB_26	PMKCFGLB_00271	4657	4929	273	-
0.2_20180319_Bin_108	MAG_536	PMKCFGLB_27	PMKCFGLB_00272	172	699	528	+	1	(36:166)|PF10759.10|DUF2587|Family|No_clan|
0.2_20180319_Bin_108	MAG_536	PMKCFGLB_27	PMKCFGLB_00273	782	1447	666	+
0.2_20180319_Bin_108	MAG_536	PMKCFGLB_27	PMKCFGLB_00274	1493	2110	618	+	1	(7:172)|PF00881.25|Nitroreductase|Domain|CL0529|
0.2_20180319_Bin_108	MAG_536	PMKCFGLB_27	PMKCFGLB_00275	2260	3336	1077	+
0.2_20180319_Bin_108	MAG_536	PMKCFGLB_27	PMKCFGLB_00276	3333	4220	888	-	1	(18:280)|PF00296.21|Bac_luciferase|Domain|No_clan|
0.2_20180319_Bin_108	MAG_536	PMKCFGLB_28	PMKCFGLB_00277	640	1599	960	+	1	(1:252)|PF00296.21|Bac_luciferase|Domain|No_clan|
0.2_20180319_Bin_108	MAG_536	PMKCFGLB_28	PMKCFGLB_00278	1978	2430	453	-	2	(38:76)|PF00805.23|Pentapeptide|Repeat|CL0505|;(92:131)|PF00805.23|Pentapeptide|Repeat|CL0505|
0.2_20180319_Bin_108	MAG_536	PMKCFGLB_28	PMKCFGLB_00279	2952	5087	2136	+	1	(107:463)|PF03415.15|Peptidase_C11|Family|CL0093|
0.2_20180319_Bin_108	MAG_536	PMKCFGLB_28	PMKCFGLB_00280	5125	6624	1500	-	1	(9:200)|PF04244.14|DPRP|Family|CL0039|
0.2_20180319_Bin_108	MAG_536	PMKCFGLB_28	PMKCFGLB_00281	7106	8545	1440	-	1	(169:469)|PF11376.9|DUF3179|Family|No_clan|
0.2_20180319_Bin_108	MAG_536	PMKCFGLB_28	PMKCFGLB_00282	8746	10011	1266	+	1	(23:331)|PF13434.7|K_oxygenase|Family|CL0063|
0.2_20180319_Bin_108	MAG_536	PMKCFGLB_28	PMKCFGLB_00283	10040	11227	1188	+	1	(12:387)|PF00465.20|Fe-ADH|Family|CL0224|
0.2_20180319_Bin_108	MAG_536	PMKCFGLB_28	PMKCFGLB_00284	11262	11630	369	-	1	(1:49)|PF02738.19|Ald_Xan_dh_C2|Family|No_clan|
0.2_20180319_Bin_108	MAG_536	PMKCFGLB_29	PMKCFGLB_00285	1199	1411	213	+
0.2_20180319_Bin_108	MAG_536	PMKCFGLB_29	PMKCFGLB_00286	1493	1780	288	+
0.2_20180319_Bin_108	MAG_536	PMKCFGLB_29	PMKCFGLB_00287	1897	3243	1347	-
0.2_20180319_Bin_108	MAG_536	PMKCFGLB_31	PMKCFGLB_00289	1466	2080	615	-
0.2_20180319_Bin_108	MAG_536	PMKCFGLB_31	PMKCFGLB_00290	2077	4719	2643	-	3	(34:181)|PF00270.30|DEAD|Domain|CL0023|;(342:421)|PF00271.32|Helicase_C|Family|CL0023|;(697:857)|PF08148.13|DSHCT|Domain|No_clan|
0.2_20180319_Bin_108	MAG_536	PMKCFGLB_31	PMKCFGLB_00291	4673	5479	807	-	1	(18:234)|PF00902.19|TatC|Family|No_clan|
0.2_20180319_Bin_108	MAG_536	PMKCFGLB_31	PMKCFGLB_00292	5476	5745	270	-	1	(5:50)|PF02416.17|TatA_B_E|Family|No_clan|
0.2_20180319_Bin_108	MAG_536	PMKCFGLB_31	PMKCFGLB_00293	5785	5940	156	-
0.2_20180319_Bin_108	MAG_536	PMKCFGLB_31	PMKCFGLB_00294	6114	6587	474	+	1	(5:71)|PF03009.18|GDPD|Family|CL0384|
0.2_20180319_Bin_108	MAG_536	PMKCFGLB_31	PMKCFGLB_00295	6793	7392	600	-	1	(33:191)|PF10502.10|Peptidase_S26|Domain|CL0299|predicted_active_site
0.2_20180319_Bin_108	MAG_536	PMKCFGLB_31	PMKCFGLB_00296	7365	8381	1017	-	1	(30:328)|PF12982.8|DUF3866|Family|No_clan|
0.2_20180319_Bin_108	MAG_536	PMKCFGLB_31	PMKCFGLB_00297	8397	9323	927	-	1	(1:278)|PF03136.16|Pup_ligase|Family|CL0286|
0.2_20180319_Bin_108	MAG_536	PMKCFGLB_32	PMKCFGLB_00298	31	1302	1272	+	1	(225:401)|PF02355.17|SecD_SecF|Family|CL0322|
0.2_20180319_Bin_108	MAG_536	PMKCFGLB_32	PMKCFGLB_00299	1299	2354	1056	+	2	(37:59)|PF07549.15|Sec_GG|Motif|No_clan|;(113:303)|PF02355.17|SecD_SecF|Family|CL0322|
0.2_20180319_Bin_108	MAG_536	PMKCFGLB_32	PMKCFGLB_00300	2576	4801	2226	+	4	(46:192)|PF13328.7|HD_4|Family|CL0237|predicted_active_site;(252:360)|PF04607.18|RelA_SpoT|Family|CL0260|predicted_active_site;(401:460)|PF02824.22|TGS|Domain|CL0072|;(655:731)|PF13291.7|ACT_4|Domain|CL0070|
0.2_20180319_Bin_108	MAG_536	PMKCFGLB_32	PMKCFGLB_00301	4928	6211	1284	+	2	(13:312)|PF13393.7|tRNA-synt_His|Domain|CL0040|;(342:418)|PF03129.21|HGTP_anticodon|Domain|CL0458|
0.2_20180319_Bin_108	MAG_536	PMKCFGLB_32	PMKCFGLB_00302	6238	7980	1743	+	3	(20:76)|PF01336.26|tRNA_anti-codon|Domain|CL0021|;(115:549)|PF00152.21|tRNA-synt_2|Domain|CL0040|;(307:391)|PF02938.15|GAD|Domain|CL0250|
0.2_20180319_Bin_108	MAG_536	PMKCFGLB_32	PMKCFGLB_00303	8016	9320	1305	+	3	(56:160)|PF00004.30|AAA|Domain|CL0023|;(188:259)|PF16193.6|AAA_assoc_2|Family|CL0671|;(260:425)|PF12002.9|MgsA_C|Domain|CL0604|
0.2_20180319_Bin_108	MAG_536	PMKCFGLB_32	PMKCFGLB_00304	9317	9667	351	+
0.2_20180319_Bin_108	MAG_536	PMKCFGLB_33	PMKCFGLB_00305	652	2250	1599	-	2	(18:432)|PF00501.29|AMP-binding|Family|CL0378|;(442:516)|PF13193.7|AMP-binding_C|Domain|CL0531|
0.2_20180319_Bin_108	MAG_536	PMKCFGLB_33	PMKCFGLB_00306	2350	2988	639	+
0.2_20180319_Bin_108	MAG_536	PMKCFGLB_33	PMKCFGLB_00307	2993	3856	864	-	1	(4:275)|PF00294.25|PfkB|Family|CL0118|predicted_active_site
0.2_20180319_Bin_108	MAG_536	PMKCFGLB_33	PMKCFGLB_00308	3859	4626	768	-	2	(1:116)|PF01113.21|DapB_N|Domain|CL0063|;(119:244)|PF05173.15|DapB_C|Domain|CL0139|predicted_active_site
0.2_20180319_Bin_108	MAG_536	PMKCFGLB_33	PMKCFGLB_00309	4741	6966	2226	-	4	(196:275)|PF03726.15|PNPase|Domain|No_clan|;(279:413)|PF01138.22|RNase_PH|Domain|CL0329|;(513:572)|PF00013.30|KH_1|Domain|CL0007|;(583:652)|PF00575.24|S1|Domain|CL0021|
0.2_20180319_Bin_108	MAG_536	PMKCFGLB_34	PMKCFGLB_00310	38	391	354	+	1	(2:84)|PF00266.20|Aminotran_5|Domain|CL0061|
0.2_20180319_Bin_108	MAG_536	PMKCFGLB_34	PMKCFGLB_00311	452	1342	891	-	1	(16:275)|PF00378.21|ECH_1|Domain|CL0127|
0.2_20180319_Bin_108	MAG_536	PMKCFGLB_34	PMKCFGLB_00312	1475	1795	321	+
0.2_20180319_Bin_108	MAG_536	PMKCFGLB_34	PMKCFGLB_00313	1816	2655	840	-	1	(4:272)|PF02668.17|TauD|Domain|CL0029|
0.2_20180319_Bin_108	MAG_536	PMKCFGLB_34	PMKCFGLB_00314	2736	3788	1053	+	1	(8:318)|PF00296.21|Bac_luciferase|Domain|No_clan|
0.2_20180319_Bin_108	MAG_536	PMKCFGLB_34	PMKCFGLB_00315	3819	4097	279	-
0.2_20180319_Bin_108	MAG_536	PMKCFGLB_34	PMKCFGLB_00316	4178	4585	408	+	1	(13:129)|PF01641.19|SelR|Family|CL0080|predicted_active_site
0.2_20180319_Bin_108	MAG_536	PMKCFGLB_34	PMKCFGLB_00317	4590	5066	477	-	1	(19:85)|PF13411.7|MerR_1|Family|CL0123|
0.2_20180319_Bin_108	MAG_536	PMKCFGLB_34	PMKCFGLB_00318	5227	5751	525	-	1	(20:131)|PF02577.15|DUF151|Domain|No_clan|
0.2_20180319_Bin_108	MAG_536	PMKCFGLB_34	PMKCFGLB_00319	5795	6274	480	-	1	(65:152)|PF16697.6|Yop-YscD_cpl|Domain|CL0357|
0.2_20180319_Bin_108	MAG_536	PMKCFGLB_34	PMKCFGLB_00320	6278	6670	393	-	1	(7:125)|PF01597.20|GCV_H|Domain|CL0105|
0.2_20180319_Bin_108	MAG_536	PMKCFGLB_34	PMKCFGLB_00321	6721	7311	591	-	1	(13:77)|PF01066.22|CDP-OH_P_transf|Family|No_clan|
0.2_20180319_Bin_108	MAG_536	PMKCFGLB_34	PMKCFGLB_00322	7355	7747	393	+	1	(14:101)|PF01230.24|HIT|Domain|CL0265|predicted_active_site
0.2_20180319_Bin_108	MAG_536	PMKCFGLB_34	PMKCFGLB_00323	7804	8607	804	+	2	(59:119)|PF00288.27|GHMP_kinases_N|Family|CL0329|;(179:242)|PF08544.14|GHMP_kinases_C|Family|CL0677|
0.2_20180319_Bin_108	MAG_536	PMKCFGLB_34	PMKCFGLB_00324	8600	9208	609	-	1	(53:166)|PF08264.14|Anticodon_1|Domain|CL0258|
0.2_20180319_Bin_108	MAG_536	PMKCFGLB_35	PMKCFGLB_00325	527	600	74	-
0.2_20180319_Bin_108	MAG_536	PMKCFGLB_35	PMKCFGLB_00326	819	2357	1539	+	3	(5:89)|PF03485.17|Arg_tRNA_synt_N|Domain|No_clan|;(216:373)|PF00750.20|tRNA-synt_1d|Family|CL0039|;(412:512)|PF05746.16|DALR_1|Domain|CL0258|
0.2_20180319_Bin_108	MAG_536	PMKCFGLB_36	PMKCFGLB_00327	294	1049	756	+
0.2_20180319_Bin_108	MAG_536	PMKCFGLB_36	PMKCFGLB_00328	1046	2245	1200	+	1	(7:393)|PF01266.25|DAO|Domain|CL0063|
0.2_20180319_Bin_108	MAG_536	PMKCFGLB_36	PMKCFGLB_00329	2256	3053	798	-	1	(17:242)|PF00378.21|ECH_1|Domain|CL0127|
0.2_20180319_Bin_108	MAG_536	PMKCFGLB_36	PMKCFGLB_00330	3102	3677	576	+
0.2_20180319_Bin_108	MAG_536	PMKCFGLB_36	PMKCFGLB_00331	3686	5191	1506	-	1	(315:489)|PF07690.17|MFS_1|Family|CL0015|
0.2_20180319_Bin_108	MAG_536	PMKCFGLB_36	PMKCFGLB_00332	5248	6483	1236	+	1	(4:401)|PF00275.21|EPSP_synthase|Family|CL0290|
0.2_20180319_Bin_108	MAG_536	PMKCFGLB_37	PMKCFGLB_00333	1563	2564	1002	-	1	(8:298)|PF00296.21|Bac_luciferase|Domain|No_clan|
0.2_20180319_Bin_108	MAG_536	PMKCFGLB_37	PMKCFGLB_00334	2588	3226	639	-	1	(85:148)|PF08241.13|Methyltransf_11|Domain|CL0063|
0.2_20180319_Bin_108	MAG_536	PMKCFGLB_37	PMKCFGLB_00335	3223	3726	504	-	1	(12:161)|PF02464.18|CinA|Family|No_clan|
0.2_20180319_Bin_108	MAG_536	PMKCFGLB_37	PMKCFGLB_00336	3723	5081	1359	-	1	(54:427)|PF02515.18|CoA_transf_3|Family|No_clan|predicted_active_site
0.2_20180319_Bin_108	MAG_536	PMKCFGLB_38	PMKCFGLB_00337	28	1443	1416	+	2	(1:51)|PF17657.2|DNA_pol3_finger|Domain|No_clan|;(125:212)|PF14579.7|HHH_6|Domain|CL0198|
0.2_20180319_Bin_108	MAG_536	PMKCFGLB_38	PMKCFGLB_00338	1533	1739	207	+
0.2_20180319_Bin_108	MAG_536	PMKCFGLB_38	PMKCFGLB_00339	2583	2978	396	+
0.2_20180319_Bin_108	MAG_536	PMKCFGLB_39	PMKCFGLB_00340	410	1612	1203	-	1	(3:366)|PF02515.18|CoA_transf_3|Family|No_clan|predicted_active_site
0.2_20180319_Bin_108	MAG_536	PMKCFGLB_39	PMKCFGLB_00341	1776	3260	1485	-	1	(25:452)|PF01425.22|Amidase|Family|No_clan|predicted_active_site
0.2_20180319_Bin_108	MAG_536	PMKCFGLB_39	PMKCFGLB_00342	3620	4072	453	+	1	(9:148)|PF03653.14|UPF0093|Family|CL0430|
0.2_20180319_Bin_108	MAG_536	PMKCFGLB_39	PMKCFGLB_00343	4091	4927	837	-	1	(15:250)|PF00378.21|ECH_1|Domain|CL0127|
0.2_20180319_Bin_108	MAG_536	PMKCFGLB_39	PMKCFGLB_00344	5042	5863	822	-	1	(23:255)|PF13561.7|adh_short_C2|Domain|CL0063|predicted_active_site
0.2_20180319_Bin_108	MAG_536	PMKCFGLB_39	PMKCFGLB_00345	6617	7456	840	+	1	(22:146)|PF00561.21|Abhydrolase_1|Domain|CL0028|predicted_active_site
0.2_20180319_Bin_108	MAG_536	PMKCFGLB_39	PMKCFGLB_00346	7466	8611	1146	-	1	(111:371)|PF04909.15|Amidohydro_2|Domain|CL0034|predicted_active_site
0.2_20180319_Bin_108	MAG_536	PMKCFGLB_39	PMKCFGLB_00347	8909	9892	984	+	2	(28:91)|PF08240.13|ADH_N|Domain|CL0296|predicted_active_site;(149:264)|PF00107.27|ADH_zinc_N|Family|CL0063|
0.2_20180319_Bin_108	MAG_536	PMKCFGLB_39	PMKCFGLB_00348	9943	10431	489	-	1	(19:154)|PF00885.20|DMRL_synthase|Domain|No_clan|
0.2_20180319_Bin_108	MAG_536	PMKCFGLB_39	PMKCFGLB_00349	10491	11633	1143	+	3	(4:116)|PF02771.17|Acyl-CoA_dh_N|Domain|CL0544|;(120:214)|PF02770.20|Acyl-CoA_dh_M|Domain|No_clan|;(227:373)|PF00441.25|Acyl-CoA_dh_1|Domain|CL0087|predicted_active_site
0.2_20180319_Bin_108	MAG_536	PMKCFGLB_39	PMKCFGLB_00350	11613	11801	189	-
0.2_20180319_Bin_108	MAG_536	PMKCFGLB_39	PMKCFGLB_00351	11827	13770	1944	+	2	(3:126)|PF05378.14|Hydant_A_N|Family|CL0108|;(147:442)|PF01968.19|Hydantoinase_A|Family|CL0108|
0.2_20180319_Bin_108	MAG_536	PMKCFGLB_39	PMKCFGLB_00352	13770	15392	1623	+	1	(11:522)|PF02538.15|Hydantoinase_B|Family|No_clan|
0.2_20180319_Bin_108	MAG_536	PMKCFGLB_40	PMKCFGLB_00353	21	596	576	+	1	(2:120)|PF00005.28|ABC_tran|Domain|CL0023|predicted_active_site
0.2_20180319_Bin_108	MAG_536	PMKCFGLB_40	PMKCFGLB_00354	589	3156	2568	+	4	(20:231)|PF12704.8|MacB_PCD|Family|No_clan|;(295:391)|PF02687.22|FtsX|Family|CL0404|;(497:698)|PF12704.8|MacB_PCD|Family|No_clan|;(757:847)|PF02687.22|FtsX|Family|CL0404|
0.2_20180319_Bin_108	MAG_536	PMKCFGLB_40	PMKCFGLB_00355	3156	3551	396	+	1	(8:93)|PF01243.21|Putative_PNPOx|Domain|CL0336|
0.2_20180319_Bin_108	MAG_536	PMKCFGLB_40	PMKCFGLB_00356	3584	3787	204	-	1	(11:55)|PF09360.11|zf-CDGSH|Domain|No_clan|
0.2_20180319_Bin_108	MAG_536	PMKCFGLB_40	PMKCFGLB_00357	3851	5962	2112	-	2	(179:498)|PF13245.7|AAA_19|Domain|CL0023|;(641:688)|PF13538.7|UvrD_C_2|Domain|CL0023|
0.2_20180319_Bin_108	MAG_536	PMKCFGLB_40	PMKCFGLB_00358	6016	7158	1143	+	1	(37:370)|PF01208.18|URO-D|Domain|CL0160|
0.2_20180319_Bin_108	MAG_536	PMKCFGLB_40	PMKCFGLB_00359	7155	8540	1386	+	1	(12:455)|PF01593.25|Amino_oxidase|Domain|CL0063|
0.2_20180319_Bin_108	MAG_536	PMKCFGLB_40	PMKCFGLB_00360	8537	9988	1452	+	1	(200:448)|PF00795.23|CN_hydrolase|Family|No_clan|predicted_active_site
0.2_20180319_Bin_108	MAG_536	PMKCFGLB_40	PMKCFGLB_00361	9951	10403	453	-	1	(7:149)|PF02580.17|Tyr_Deacylase|Family|No_clan|predicted_active_site
0.2_20180319_Bin_108	MAG_536	PMKCFGLB_40	PMKCFGLB_00363	11798	12523	726	+	1	(18:120)|PF08241.13|Methyltransf_11|Domain|CL0063|
0.2_20180319_Bin_108	MAG_536	PMKCFGLB_40	PMKCFGLB_00365	13568	14191	624	-	1	(38:166)|PF13578.7|Methyltransf_24|Domain|CL0063|
0.2_20180319_Bin_108	MAG_536	PMKCFGLB_40	PMKCFGLB_00366	14193	14600	408	-	1	(13:129)|PF04138.15|GtrA|Family|No_clan|
0.2_20180319_Bin_108	MAG_536	PMKCFGLB_40	PMKCFGLB_00367	14631	15131	501	-	1	(9:92)|PF07681.13|DoxX|Family|CL0131|
0.2_20180319_Bin_108	MAG_536	PMKCFGLB_40	PMKCFGLB_00368	15201	15587	387	-	1	(9:122)|PF01152.22|Bac_globin|Domain|CL0090|
0.2_20180319_Bin_108	MAG_536	PMKCFGLB_40	PMKCFGLB_00369	15591	16022	432	-	1	(33:131)|PF00583.26|Acetyltransf_1|Family|CL0257|
0.2_20180319_Bin_108	MAG_536	PMKCFGLB_40	PMKCFGLB_00370	16101	16958	858	+	1	(21:236)|PF09754.10|PAC2|Family|CL0408|
0.2_20180319_Bin_108	MAG_536	PMKCFGLB_40	PMKCFGLB_00371	16986	17228	243	-
0.2_20180319_Bin_108	MAG_536	PMKCFGLB_41	PMKCFGLB_00372	177	473	297	-
0.2_20180319_Bin_108	MAG_536	PMKCFGLB_41	PMKCFGLB_00373	586	1698	1113	+	3	(6:119)|PF02771.17|Acyl-CoA_dh_N|Domain|CL0544|;(124:210)|PF02770.20|Acyl-CoA_dh_M|Domain|No_clan|;(222:368)|PF00441.25|Acyl-CoA_dh_1|Domain|CL0087|
0.2_20180319_Bin_108	MAG_536	PMKCFGLB_41	PMKCFGLB_00374	1743	2150	408	+
0.2_20180319_Bin_108	MAG_536	PMKCFGLB_41	PMKCFGLB_00375	2168	2377	210	+
0.2_20180319_Bin_108	MAG_536	PMKCFGLB_42	PMKCFGLB_00376	190	582	393	+	1	(49:128)|PF03646.16|FlaG|Family|No_clan|
0.2_20180319_Bin_108	MAG_536	PMKCFGLB_42	PMKCFGLB_00377	667	1068	402	+	1	(19:132)|PF02561.15|FliS|Family|No_clan|
0.2_20180319_Bin_108	MAG_536	PMKCFGLB_42	PMKCFGLB_00378	1082	1597	516	-	1	(45:138)|PF07603.12|DUF1566|Family|No_clan|
0.2_20180319_Bin_108	MAG_536	PMKCFGLB_42	PMKCFGLB_00380	2523	3683	1161	+	2	(30:85)|PF13677.7|MotB_plug|Domain|No_clan|;(279:378)|PF00691.21|OmpA|Family|No_clan|
0.2_20180319_Bin_108	MAG_536	PMKCFGLB_42	PMKCFGLB_00381	3676	4854	1179	+	2	(34:86)|PF13677.7|MotB_plug|Domain|No_clan|;(285:384)|PF00691.21|OmpA|Family|No_clan|
0.2_20180319_Bin_108	MAG_536	PMKCFGLB_42	PMKCFGLB_00382	4903	5820	918	+	1	(20:246)|PF00520.32|Ion_trans|Family|CL0030|
0.2_20180319_Bin_108	MAG_536	PMKCFGLB_42	PMKCFGLB_00383	6034	7713	1680	+	1	(67:403)|PF00654.21|Voltage_CLC|Family|No_clan|
0.2_20180319_Bin_108	MAG_536	PMKCFGLB_42	PMKCFGLB_00384	7717	8526	810	+	4	(60:94)|PF08238.13|Sel1|Repeat|CL0020|;(96:130)|PF08238.13|Sel1|Repeat|CL0020|;(134:167)|PF08238.13|Sel1|Repeat|CL0020|;(169:182)|PF08238.13|Sel1|Repeat|CL0020|
0.2_20180319_Bin_108	MAG_536	PMKCFGLB_42	PMKCFGLB_00385	8576	9004	429	+
0.2_20180319_Bin_108	MAG_536	PMKCFGLB_42	PMKCFGLB_00386	9001	10209	1209	-	1	(3:141)|PF00669.21|Flagellin_N|Family|No_clan|
0.2_20180319_Bin_108	MAG_536	PMKCFGLB_42	PMKCFGLB_00387	10229	13234	3006	-	2	(7:34)|PF00460.21|Flg_bb_rod|Family|No_clan|;(951:1000)|PF06429.14|Flg_bbr_C|Domain|No_clan|
0.2_20180319_Bin_108	MAG_536	PMKCFGLB_42	PMKCFGLB_00388	13241	13657	417	-	1	(46:90)|PF10135.10|Rod-binding|Family|No_clan|
0.2_20180319_Bin_108	MAG_536	PMKCFGLB_42	PMKCFGLB_00389	13672	14826	1155	-	1	(22:383)|PF02119.17|FlgI|Family|No_clan|
0.2_20180319_Bin_108	MAG_536	PMKCFGLB_42	PMKCFGLB_00390	14828	15532	705	-	1	(46:233)|PF02107.17|FlgH|Family|No_clan|
0.2_20180319_Bin_108	MAG_536	PMKCFGLB_42	PMKCFGLB_00391	15542	16327	786	-	2	(7:35)|PF00460.21|Flg_bb_rod|Family|No_clan|;(182:259)|PF06429.14|Flg_bbr_C|Domain|No_clan|
0.2_20180319_Bin_108	MAG_536	PMKCFGLB_42	PMKCFGLB_00392	16338	17102	765	-	1	(175:247)|PF06429.14|Flg_bbr_C|Domain|No_clan|
0.2_20180319_Bin_108	MAG_536	PMKCFGLB_42	PMKCFGLB_00393	17144	19921	2778	-	2	(3:33)|PF00460.21|Flg_bb_rod|Family|No_clan|;(846:923)|PF06429.14|Flg_bbr_C|Domain|No_clan|
0.2_20180319_Bin_108	MAG_536	PMKCFGLB_42	PMKCFGLB_00394	19942	20619	678	-	3	(16:75)|PF03963.15|FlgD|Family|No_clan|;(87:220)|PF13861.7|FLgD_tudor|Domain|No_clan|;(114:175)|PF13860.7|FlgD_ig|Domain|CL0159|
0.2_20180319_Bin_108	MAG_536	PMKCFGLB_42	PMKCFGLB_00395	20636	21061	426	-	1	(93:137)|PF06429.14|Flg_bbr_C|Domain|No_clan|
0.2_20180319_Bin_108	MAG_536	PMKCFGLB_42	PMKCFGLB_00396	21085	22863	1779	-	2	(5:141)|PF00669.21|Flagellin_N|Family|No_clan|;(506:591)|PF00700.22|Flagellin_C|Family|No_clan|
0.2_20180319_Bin_108	MAG_536	PMKCFGLB_42	PMKCFGLB_00397	22897	23220	324	-
0.2_20180319_Bin_108	MAG_536	PMKCFGLB_42	PMKCFGLB_00398	23534	24571	1038	+	1	(220:340)|PF13144.7|ChapFlgA|Family|CL0489|
0.2_20180319_Bin_108	MAG_536	PMKCFGLB_42	PMKCFGLB_00399	24611	25609	999	-
0.2_20180319_Bin_108	MAG_536	PMKCFGLB_42	PMKCFGLB_00400	25575	26033	459	-
0.2_20180319_Bin_108	MAG_536	PMKCFGLB_42	PMKCFGLB_00401	26123	26416	294	+	1	(46:89)|PF04316.14|FlgM|Family|No_clan|
0.2_20180319_Bin_108	MAG_536	PMKCFGLB_42	PMKCFGLB_00402	26433	26789	357	+	1	(12:117)|PF05130.13|FlgN|Family|No_clan|
0.2_20180319_Bin_108	MAG_536	PMKCFGLB_42	PMKCFGLB_00403	26786	27073	288	-	1	(6:79)|PF01312.20|Bac_export_2|Family|No_clan|
0.2_20180319_Bin_108	MAG_536	PMKCFGLB_42	PMKCFGLB_00404	27066	28154	1089	-
0.2_20180319_Bin_108	MAG_536	PMKCFGLB_42	PMKCFGLB_00405	28163	28717	555	-
0.2_20180319_Bin_108	MAG_536	PMKCFGLB_42	PMKCFGLB_00406	28714	29847	1134	-
0.2_20180319_Bin_108	MAG_536	PMKCFGLB_42	PMKCFGLB_00407	29922	30410	489	-	1	(43:136)|PF02169.17|LPP20|Family|CL0319|
0.2_20180319_Bin_108	MAG_536	PMKCFGLB_42	PMKCFGLB_00408	30542	32656	2115	+	1	(32:689)|PF00771.21|FHIPEP|Family|No_clan|
0.2_20180319_Bin_108	MAG_536	PMKCFGLB_42	PMKCFGLB_00409	32673	33548	876	+
0.2_20180319_Bin_108	MAG_536	PMKCFGLB_42	PMKCFGLB_00410	33655	34416	762	+	1	(5:218)|PF01656.24|CbiA|Domain|CL0023|
0.2_20180319_Bin_108	MAG_536	PMKCFGLB_42	PMKCFGLB_00411	34427	35179	753	+	2	(37:101)|PF04542.15|Sigma70_r2|Domain|CL0123|;(198:246)|PF04545.17|Sigma70_r4|Domain|CL0123|
0.2_20180319_Bin_108	MAG_536	PMKCFGLB_43	PMKCFGLB_00412	18	1562	1545	-	2	(33:342)|PF00749.22|tRNA-synt_1c|Domain|CL0039|;(346:511)|PF03950.19|tRNA-synt_1c_C|Domain|No_clan|
0.2_20180319_Bin_108	MAG_536	PMKCFGLB_43	PMKCFGLB_00413	1619	2503	885	-
0.2_20180319_Bin_108	MAG_536	PMKCFGLB_43	PMKCFGLB_00414	2504	2971	468	-
0.2_20180319_Bin_108	MAG_536	PMKCFGLB_43	PMKCFGLB_00415	3005	4246	1242	-	3	(41:119)|PF02771.17|Acyl-CoA_dh_N|Domain|CL0544|;(123:215)|PF02770.20|Acyl-CoA_dh_M|Domain|No_clan|;(308:405)|PF00441.25|Acyl-CoA_dh_1|Domain|CL0087|
0.2_20180319_Bin_108	MAG_536	PMKCFGLB_43	PMKCFGLB_00416	4240	4893	654	-	1	(14:183)|PF00881.25|Nitroreductase|Domain|CL0529|
0.2_20180319_Bin_108	MAG_536	PMKCFGLB_43	PMKCFGLB_00417	5055	5468	414	-	1	(42:114)|PF01575.20|MaoC_dehydratas|Domain|CL0050|
0.2_20180319_Bin_108	MAG_536	PMKCFGLB_43	PMKCFGLB_00418	5470	5922	453	-	1	(17:141)|PF13452.7|MaoC_dehydrat_N|Domain|CL0050|
0.2_20180319_Bin_108	MAG_536	PMKCFGLB_43	PMKCFGLB_00419	6063	6722	660	-	1	(155:202)|PF13263.7|PHP_C|Domain|CL0034|
0.2_20180319_Bin_108	MAG_536	PMKCFGLB_43	PMKCFGLB_00420	6738	7154	417	-	1	(58:120)|PF01796.18|OB_aCoA_assoc|Domain|CL0021|
0.2_20180319_Bin_108	MAG_536	PMKCFGLB_43	PMKCFGLB_00421	7151	8323	1173	-	1	(253:358)|PF02803.19|Thiolase_C|Domain|CL0046|
0.2_20180319_Bin_108	MAG_536	PMKCFGLB_43	PMKCFGLB_00422	8320	9096	777	-	1	(23:245)|PF12697.8|Abhydrolase_6|Domain|CL0028|
0.2_20180319_Bin_108	MAG_536	PMKCFGLB_43	PMKCFGLB_00423	9218	9691	474	-	1	(9:155)|PF10604.10|Polyketide_cyc2|Family|CL0209|
0.2_20180319_Bin_108	MAG_536	PMKCFGLB_43	PMKCFGLB_00424	9721	11199	1479	-	1	(44:273)|PF01636.24|APH|Family|CL0016|predicted_active_site
0.2_20180319_Bin_108	MAG_536	PMKCFGLB_43	PMKCFGLB_00425	11153	12040	888	-	1	(18:225)|PF05721.14|PhyH|Domain|CL0029|
0.2_20180319_Bin_108	MAG_536	PMKCFGLB_43	PMKCFGLB_00426	12099	13397	1299	+	1	(52:422)|PF01979.21|Amidohydro_1|Domain|CL0034|predicted_active_site
0.2_20180319_Bin_108	MAG_536	PMKCFGLB_43	PMKCFGLB_00427	13372	14034	663	-
0.2_20180319_Bin_108	MAG_536	PMKCFGLB_43	PMKCFGLB_00428	14096	14932	837	+	1	(77:276)|PF01557.19|FAA_hydrolase|Family|CL0377|predicted_active_site
0.2_20180319_Bin_108	MAG_536	PMKCFGLB_43	PMKCFGLB_00429	15011	16246	1236	+	1	(21:356)|PF07690.17|MFS_1|Family|CL0015|
0.2_20180319_Bin_108	MAG_536	PMKCFGLB_43	PMKCFGLB_00430	16383	17573	1191	-	1	(5:373)|PF02515.18|CoA_transf_3|Family|No_clan|predicted_active_site
0.2_20180319_Bin_108	MAG_536	PMKCFGLB_43	PMKCFGLB_00431	17663	18568	906	+	1	(9:119)|PF00781.25|DAGK_cat|Family|CL0240|predicted_active_site
0.2_20180319_Bin_108	MAG_536	PMKCFGLB_43	PMKCFGLB_00432	18604	18924	321	+
0.2_20180319_Bin_108	MAG_536	PMKCFGLB_43	PMKCFGLB_00433	18951	19853	903	-
0.2_20180319_Bin_108	MAG_536	PMKCFGLB_43	PMKCFGLB_00434	19853	21550	1698	-	1	(5:564)|PF01268.20|FTHFS|Family|CL0023|
0.2_20180319_Bin_108	MAG_536	PMKCFGLB_44	PMKCFGLB_00435	203	454	252	+
0.2_20180319_Bin_108	MAG_536	PMKCFGLB_44	PMKCFGLB_00436	831	2102	1272	-	1	(51:415)|PF01979.21|Amidohydro_1|Domain|CL0034|predicted_active_site
0.2_20180319_Bin_108	MAG_536	PMKCFGLB_44	PMKCFGLB_00437	2095	3048	954	-	2	(3:148)|PF02729.22|OTCace_N|Domain|No_clan|;(161:308)|PF00185.25|OTCace|Domain|CL0399|
0.2_20180319_Bin_108	MAG_536	PMKCFGLB_44	PMKCFGLB_00438	3045	3611	567	-	1	(19:159)|PF00156.28|Pribosyltran|Domain|CL0533|
0.2_20180319_Bin_108	MAG_536	PMKCFGLB_44	PMKCFGLB_00439	3723	4148	426	-	1	(19:136)|PF01029.19|NusB|Domain|CL0633|
0.2_20180319_Bin_108	MAG_536	PMKCFGLB_45	PMKCFGLB_00440	150	1796	1647	-	2	(23:294)|PF00682.20|HMGL-like|Domain|CL0036|;(394:534)|PF08502.11|LeuA_dimer|Domain|No_clan|
0.2_20180319_Bin_108	MAG_536	PMKCFGLB_45	PMKCFGLB_00441	1808	2782	975	-	1	(4:310)|PF00180.21|Iso_dh|Domain|CL0270|
0.2_20180319_Bin_108	MAG_536	PMKCFGLB_45	PMKCFGLB_00442	2995	3486	492	+	2	(15:83)|PF03449.16|GreA_GreB_N|Domain|No_clan|;(89:162)|PF01272.20|GreA_GreB|Domain|CL0487|
0.2_20180319_Bin_108	MAG_536	PMKCFGLB_45	PMKCFGLB_00444	4507	5910	1404	+	1	(8:458)|PF00330.21|Aconitase|Family|No_clan|
0.2_20180319_Bin_108	MAG_536	PMKCFGLB_45	PMKCFGLB_00445	5923	6516	594	+	1	(1:117)|PF00694.20|Aconitase_C|Domain|CL0364|
0.2_20180319_Bin_108	MAG_536	PMKCFGLB_45	PMKCFGLB_00446	6552	8120	1569	-	3	(4:312)|PF00389.31|2-Hacid_dh|Domain|CL0325|;(106:280)|PF02826.20|2-Hacid_dh_C|Domain|CL0063|predicted_active_site;(449:511)|PF01842.26|ACT|Domain|CL0070|
0.2_20180319_Bin_108	MAG_536	PMKCFGLB_45	PMKCFGLB_00447	8125	9318	1194	-	1	(33:381)|PF00155.22|Aminotran_1_2|Domain|CL0061|predicted_active_site
0.2_20180319_Bin_108	MAG_536	PMKCFGLB_45	PMKCFGLB_00448	9361	10482	1122	+	1	(141:330)|PF00266.20|Aminotran_5|Domain|CL0061|
0.2_20180319_Bin_108	MAG_536	PMKCFGLB_45	PMKCFGLB_00449	10680	11717	1038	-	2	(16:179)|PF07991.13|IlvN|Family|CL0063|;(185:328)|PF01450.20|IlvC|Family|CL0106|
0.2_20180319_Bin_108	MAG_536	PMKCFGLB_45	PMKCFGLB_00450	11776	12264	489	-	2	(19:78)|PF13710.7|ACT_5|Domain|CL0070|;(89:159)|PF10369.10|ALS_ss_C|Domain|CL0070|
0.2_20180319_Bin_108	MAG_536	PMKCFGLB_45	PMKCFGLB_00451	12261	12746	486	-	1	(1:122)|PF02775.22|TPP_enzyme_C|Domain|CL0254|
0.2_20180319_Bin_108	MAG_536	PMKCFGLB_46	PMKCFGLB_00452	135	1793	1659	+	1	(48:544)|PF07969.12|Amidohydro_3|Domain|CL0034|
0.2_20180319_Bin_108	MAG_536	PMKCFGLB_46	PMKCFGLB_00453	1876	3006	1131	+	1	(4:108)|PF06441.13|EHN|Family|CL0028|
0.2_20180319_Bin_108	MAG_536	PMKCFGLB_46	PMKCFGLB_00454	3011	4648	1638	+	2	(25:442)|PF00501.29|AMP-binding|Family|CL0378|;(452:526)|PF13193.7|AMP-binding_C|Domain|CL0531|
[truncated: 688,438+ more rows]

## Sheet: Sheet2
MAG ID	Type	PUL ID	Start contig number	End contig number	PUL Gene ID	PUL pattern
0.2_20180319_Bin_12	CAZymes-rich gene cluster	0.2_20180319_Bin_12;CAZyme_rich__PUL2	775	794	LEICIGGO_00775:LEICIGGO_00776:LEICIGGO_00777:LEICIGGO_00778:LEICIGGO_00779:LEICIGGO_00780:LEICIGGO_00781:LEICIGGO_00782:LEICIGGO_00783:LEICIGGO_00784:LEICIGGO_00785:LEICIGGO_00786:LEICIGGO_00787:LEICIGGO_00788:LEICIGGO_00789:LEICIGGO_00790:LEICIGGO_00791:LEICIGGO_00792:LEICIGGO_00793:LEICIGGO_00794	GH17;GH30_1;GH2;GH17;GH149;CBM50|GH73;
0.2_20180319_Bin_12	CAZymes-rich gene cluster	0.2_20180319_Bin_12;CAZyme_rich__PUL3	1244	1275	LEICIGGO_01244:LEICIGGO_01245:LEICIGGO_01246:LEICIGGO_01247:LEICIGGO_01248:LEICIGGO_01249:LEICIGGO_01250:LEICIGGO_01251:LEICIGGO_01252:LEICIGGO_01253:LEICIGGO_01254:LEICIGGO_01255:LEICIGGO_01256:LEICIGGO_01257:LEICIGGO_01258:LEICIGGO_01259:LEICIGGO_01260:LEICIGGO_01261:LEICIGGO_01262:LEICIGGO_01263:LEICIGGO_01264:LEICIGGO_01265:LEICIGGO_01266:LEICIGGO_01267:LEICIGGO_01268:LEICIGGO_01269:LEICIGGO_…	CBM9;CE3;GH18;GH163;AA3;GH109;CBM66;
0.2_20180319_Bin_12	CAZymes-rich gene cluster	0.2_20180319_Bin_12;CAZyme_rich__PUL4	1369	1381	LEICIGGO_01369:LEICIGGO_01370:LEICIGGO_01371:LEICIGGO_01372:LEICIGGO_01373:LEICIGGO_01374:LEICIGGO_01375:LEICIGGO_01376:LEICIGGO_01377:LEICIGGO_01378:LEICIGGO_01379:LEICIGGO_01380:LEICIGGO_01381	CE1;GH109;GH109;GH109;GH20;
0.2_20180319_Bin_12	PUL	0.2_20180319_Bin_12;PUL__PUL1	85	113	LEICIGGO_00085:LEICIGGO_00086:LEICIGGO_00087:LEICIGGO_00088:LEICIGGO_00089:LEICIGGO_00090:LEICIGGO_00091:LEICIGGO_00092:LEICIGGO_00093:LEICIGGO_00094:LEICIGGO_00095:LEICIGGO_00096:LEICIGGO_00097:LEICIGGO_00098:LEICIGGO_00099:LEICIGGO_00100:LEICIGGO_00101:LEICIGGO_00102:LEICIGGO_00103:LEICIGGO_00104:LEICIGGO_00105:LEICIGGO_00106:LEICIGGO_00107:LEICIGGO_00108:LEICIGGO_00109:LEICIGGO_00110:LEICIGGO_…	Sulfatase;GH74|GH74;SusC;SusD-like_3|SusD_RagB;GT4;GH3;
0.2_20180319_Bin_12	PUL	0.2_20180319_Bin_12;PUL__PUL2	458	464	LEICIGGO_00458:LEICIGGO_00459:LEICIGGO_00460:LEICIGGO_00461:LEICIGGO_00462:LEICIGGO_00463:LEICIGGO_00464	SusC;SusD-like_3|SusD_RagB;GH43_12;GH13_20;
0.2_20180319_Bin_12	PUL	0.2_20180319_Bin_12;PUL__PUL3	540	554	LEICIGGO_00540:LEICIGGO_00541:LEICIGGO_00542:LEICIGGO_00543:LEICIGGO_00544:LEICIGGO_00545:LEICIGGO_00546:LEICIGGO_00547:LEICIGGO_00548:LEICIGGO_00549:LEICIGGO_00550:LEICIGGO_00551:LEICIGGO_00552:LEICIGGO_00553:LEICIGGO_00554	GH134;SusD-like_2;SusC;
0.2_20180319_Bin_12	PUL	0.2_20180319_Bin_12;PUL__PUL4	1108	1119	LEICIGGO_01108:LEICIGGO_01109:LEICIGGO_01110:LEICIGGO_01111:LEICIGGO_01112:LEICIGGO_01113:LEICIGGO_01114:LEICIGGO_01115:LEICIGGO_01116:LEICIGGO_01117:LEICIGGO_01118:LEICIGGO_01119	SusC;SusD-like_3|SusD_RagB;GH136;CBM57|GH2;GH3;
0.2_20180319_Bin_12	PUL-like	0.2_20180319_Bin_12;PUL_CAZyme_rich__PUL1	18	33	LEICIGGO_00018:LEICIGGO_00019:LEICIGGO_00020:LEICIGGO_00021:LEICIGGO_00022:LEICIGGO_00023:LEICIGGO_00024:LEICIGGO_00025:LEICIGGO_00026:LEICIGGO_00027:LEICIGGO_00028:LEICIGGO_00029:LEICIGGO_00030:LEICIGGO_00031:LEICIGGO_00032:LEICIGGO_00033	TIGR01779;GH74|GH74|GH74;
0.2_20180319_Bin_12	PUL-like	0.2_20180319_Bin_12;PUL_CAZyme_rich__PUL2	851	862	LEICIGGO_00851:LEICIGGO_00852:LEICIGGO_00853:LEICIGGO_00854:LEICIGGO_00855:LEICIGGO_00856:LEICIGGO_00857:LEICIGGO_00858:LEICIGGO_00859:LEICIGGO_00860:LEICIGGO_00861:LEICIGGO_00862	(27;108)|PF13715.7|CarbopepD_reg_2|Domain|CL0287|;(119;226)|PF07715.16|Plug|Domain|No_clan|;(323;547)|PF00593.25|TonB_dep_Rec|Family|CL0193|;(645;902)|PF00593.25|TonB_dep_Rec|Family|CL0193|;CE1;
0.2_20180319_Bin_12	PUL-like	0.2_20180319_Bin_12;PUL_CAZyme_rich__PUL3	1439	1451	LEICIGGO_01439:LEICIGGO_01440:LEICIGGO_01441:LEICIGGO_01442:LEICIGGO_01443:LEICIGGO_01444:LEICIGGO_01445:LEICIGGO_01446:LEICIGGO_01447:LEICIGGO_01448:LEICIGGO_01449:LEICIGGO_01450:LEICIGGO_01451	(24;104)|PF13715.7|CarbopepD_reg_2|Domain|CL0287|;GH109;
0.2_20180319_Bin_143_sub_1	PUL-like	0.2_20180319_Bin_143_sub_1;PUL_CAZyme_rich__PUL1	383	392	PAKBEBFO_00383:PAKBEBFO_00384:PAKBEBFO_00385:PAKBEBFO_00386:PAKBEBFO_00387:PAKBEBFO_00388:PAKBEBFO_00389:PAKBEBFO_00390:PAKBEBFO_00391:PAKBEBFO_00392	GH109;GH3;TIGR01783;
0.2_20180319_Bin_165_sub_1	PUL-like	0.2_20180319_Bin_165_sub_1;PUL_CAZyme_rich__PUL1	254	278	HDKPNFJI_00254:HDKPNFJI_00255:HDKPNFJI_00256:HDKPNFJI_00257:HDKPNFJI_00258:HDKPNFJI_00259:HDKPNFJI_00260:HDKPNFJI_00261:HDKPNFJI_00262:HDKPNFJI_00263:HDKPNFJI_00264:HDKPNFJI_00265:HDKPNFJI_00266:HDKPNFJI_00267:HDKPNFJI_00268:HDKPNFJI_00269:HDKPNFJI_00270:HDKPNFJI_00271:HDKPNFJI_00272:HDKPNFJI_00273:HDKPNFJI_00274:HDKPNFJI_00275:HDKPNFJI_00276:HDKPNFJI_00277:HDKPNFJI_00278	GH103;TIGR01352;TIGR02803;TIGR02803;TIGR02796;GT19;GH109;
0.2_20180319_Bin_165_sub_1	PUL-like	0.2_20180319_Bin_165_sub_1;PUL_CAZyme_rich__PUL2	625	631	HDKPNFJI_00625:HDKPNFJI_00626:HDKPNFJI_00627:HDKPNFJI_00628:HDKPNFJI_00629:HDKPNFJI_00630:HDKPNFJI_00631	CE1;TIGR01782;
0.2_20180319_Bin_169_sub_1_1	CAZymes-rich gene cluster	0.2_20180319_Bin_169_sub_1_1;CAZyme_rich__PUL2	800	824	EDPBKJHJ_00800:EDPBKJHJ_00801:EDPBKJHJ_00802:EDPBKJHJ_00803:EDPBKJHJ_00804:EDPBKJHJ_00805:EDPBKJHJ_00806:EDPBKJHJ_00807:EDPBKJHJ_00808:EDPBKJHJ_00809:EDPBKJHJ_00810:EDPBKJHJ_00811:EDPBKJHJ_00812:EDPBKJHJ_00813:EDPBKJHJ_00814:EDPBKJHJ_00815:EDPBKJHJ_00816:EDPBKJHJ_00817:EDPBKJHJ_00818:EDPBKJHJ_00819:EDPBKJHJ_00820:EDPBKJHJ_00821:EDPBKJHJ_00822:EDPBKJHJ_00823:EDPBKJHJ_00824	GH74;(2;473)|PF03321.14|GH3|Family|CL0378|;GT57;GT2;GT2;GH113;
0.2_20180319_Bin_169_sub_1_1	PUL	0.2_20180319_Bin_169_sub_1_1;PUL__PUL1	1	14	EDPBKJHJ_00001:EDPBKJHJ_00002:EDPBKJHJ_00003:EDPBKJHJ_00004:EDPBKJHJ_00005:EDPBKJHJ_00006:EDPBKJHJ_00007:EDPBKJHJ_00008:EDPBKJHJ_00009:EDPBKJHJ_00010:EDPBKJHJ_00011:EDPBKJHJ_00012:EDPBKJHJ_00013:EDPBKJHJ_00014	GH30_1;GH17;GH149;GH2;GH16_3;CBM4;SusD-like_3|SusD_RagB;SusC;
0.2_20180319_Bin_169_sub_1_1	PUL-like	0.2_20180319_Bin_169_sub_1_1;PUL_CAZyme_rich__PUL1	155	177	EDPBKJHJ_00155:EDPBKJHJ_00156:EDPBKJHJ_00157:EDPBKJHJ_00158:EDPBKJHJ_00159:EDPBKJHJ_00160:EDPBKJHJ_00161:EDPBKJHJ_00162:EDPBKJHJ_00163:EDPBKJHJ_00164:EDPBKJHJ_00165:EDPBKJHJ_00166:EDPBKJHJ_00167:EDPBKJHJ_00168:EDPBKJHJ_00169:EDPBKJHJ_00170:EDPBKJHJ_00171:EDPBKJHJ_00172:EDPBKJHJ_00173:EDPBKJHJ_00174:EDPBKJHJ_00175:EDPBKJHJ_00176:EDPBKJHJ_00177	GT51;CBM50|GH23;TIGR01786;
0.2_20180319_Bin_169_sub_1_1	PUL-like	0.2_20180319_Bin_169_sub_1_1;PUL_CAZyme_rich__PUL2	283	302	EDPBKJHJ_00283:EDPBKJHJ_00284:EDPBKJHJ_00285:EDPBKJHJ_00286:EDPBKJHJ_00287:EDPBKJHJ_00288:EDPBKJHJ_00289:EDPBKJHJ_00290:EDPBKJHJ_00291:EDPBKJHJ_00292:EDPBKJHJ_00293:EDPBKJHJ_00294:EDPBKJHJ_00295:EDPBKJHJ_00296:EDPBKJHJ_00297:EDPBKJHJ_00298:EDPBKJHJ_00299:EDPBKJHJ_00300:EDPBKJHJ_00301:EDPBKJHJ_00302	GH74|GH74|GH74|GH74|GH74;Sulfatase;(32;112)|PF13715.7|CarbopepD_reg_2|Domain|CL0287|;
0.2_20180319_Bin_18	PUL	0.2_20180319_Bin_18;PUL__PUL1	306	314	MFBHNABH_00306:MFBHNABH_00307:MFBHNABH_00308:MFBHNABH_00309:MFBHNABH_00310:MFBHNABH_00311:MFBHNABH_00312:MFBHNABH_00313:MFBHNABH_00314	GH20;SusD-like_3|SusD_RagB;SusC;
0.2_20180319_Bin_18	PUL-like	0.2_20180319_Bin_18;PUL_CAZyme_rich__PUL2	494	512	MFBHNABH_00494:MFBHNABH_00495:MFBHNABH_00496:MFBHNABH_00497:MFBHNABH_00498:MFBHNABH_00499:MFBHNABH_00500:MFBHNABH_00501:MFBHNABH_00502:MFBHNABH_00503:MFBHNABH_00504:MFBHNABH_00505:MFBHNABH_00506:MFBHNABH_00507:MFBHNABH_00508:MFBHNABH_00509:MFBHNABH_00510:MFBHNABH_00511:MFBHNABH_00512	(56;141)|PF07715.16|Plug|Domain|No_clan|;(34;119)|PF07715.16|Plug|Domain|No_clan|;GT51;
0.2_20180319_Bin_18	PUL-like	0.2_20180319_Bin_18;PUL_CAZyme_rich__PUL3	717	732	MFBHNABH_00717:MFBHNABH_00718:MFBHNABH_00719:MFBHNABH_00720:MFBHNABH_00721:MFBHNABH_00722:MFBHNABH_00723:MFBHNABH_00724:MFBHNABH_00725:MFBHNABH_00726:MFBHNABH_00727:MFBHNABH_00728:MFBHNABH_00729:MFBHNABH_00730:MFBHNABH_00731:MFBHNABH_00732	GH3;CE7;TIGR02796;TIGR02804;
0.2_20180319_Bin_18	PUL-like	0.2_20180319_Bin_18;PUL_CAZyme_rich__PUL5	1046	1048	MFBHNABH_01046:MFBHNABH_01047:MFBHNABH_01048	TIGR01783;GH16_3;
0.2_20180319_Bin_203_sub_1	PUL-like	0.2_20180319_Bin_203_sub_1;PUL_CAZyme_rich__PUL1	8	18	DBFJFPON_00008:DBFJFPON_00009:DBFJFPON_00010:DBFJFPON_00011:DBFJFPON_00012:DBFJFPON_00013:DBFJFPON_00014:DBFJFPON_00015:DBFJFPON_00016:DBFJFPON_00017:DBFJFPON_00018	TIGR01785;CE1;
0.2_20180319_Bin_203_sub_1	PUL-like	0.2_20180319_Bin_203_sub_1;PUL_CAZyme_rich__PUL3	410	432	DBFJFPON_00410:DBFJFPON_00411:DBFJFPON_00412:DBFJFPON_00413:DBFJFPON_00414:DBFJFPON_00415:DBFJFPON_00416:DBFJFPON_00417:DBFJFPON_00418:DBFJFPON_00419:DBFJFPON_00420:DBFJFPON_00421:DBFJFPON_00422:DBFJFPON_00423:DBFJFPON_00424:DBFJFPON_00425:DBFJFPON_00426:DBFJFPON_00427:DBFJFPON_00428:DBFJFPON_00429:DBFJFPON_00430:DBFJFPON_00431:DBFJFPON_00432	AA2|AA2|AA2;TIGR02796;TIGR02803;PL22;
0.2_20180319_Bin_203_sub_1	PUL-like	0.2_20180319_Bin_203_sub_1;PUL_CAZyme_rich__PUL4	626	632	DBFJFPON_00626:DBFJFPON_00627:DBFJFPON_00628:DBFJFPON_00629:DBFJFPON_00630:DBFJFPON_00631:DBFJFPON_00632	TIGR01783;GH42;
0.2_20180319_Bin_203_sub_1	PUL-like	0.2_20180319_Bin_203_sub_1;PUL_CAZyme_rich__PUL6	1297	1303	DBFJFPON_01297:DBFJFPON_01298:DBFJFPON_01299:DBFJFPON_01300:DBFJFPON_01301:DBFJFPON_01302:DBFJFPON_01303	GH5_2;TIGR01786;
0.2_20180319_Bin_23_sub_1	PUL-like	0.2_20180319_Bin_23_sub_1;PUL_CAZyme_rich__PUL1	434	435	EGHOJLHN_00434:EGHOJLHN_00435	CE1;(62;627)|PF00593.25|TonB_dep_Rec|Family|CL0193|;
0.2_20180319_Bin_3	CAZymes-rich gene cluster	0.2_20180319_Bin_3;CAZyme_rich__PUL1	426	442	OMANLBFN_00426:OMANLBFN_00427:OMANLBFN_00428:OMANLBFN_00429:OMANLBFN_00430:OMANLBFN_00431:OMANLBFN_00432:OMANLBFN_00433:OMANLBFN_00434:OMANLBFN_00435:OMANLBFN_00436:OMANLBFN_00437:OMANLBFN_00438:OMANLBFN_00439:OMANLBFN_00440:OMANLBFN_00441:OMANLBFN_00442	GH17;GH2;GH17;GH149;GH3;
0.2_20180319_Bin_3	PUL-like	0.2_20180319_Bin_3;PUL_CAZyme_rich__PUL1	74	90	OMANLBFN_00074:OMANLBFN_00075:OMANLBFN_00076:OMANLBFN_00077:OMANLBFN_00078:OMANLBFN_00079:OMANLBFN_00080:OMANLBFN_00081:OMANLBFN_00082:OMANLBFN_00083:OMANLBFN_00084:OMANLBFN_00085:OMANLBFN_00086:OMANLBFN_00087:OMANLBFN_00088:OMANLBFN_00089:OMANLBFN_00090	TIGR01786|TIGR04057;CBM50|GH23;
0.2_20180319_Bin_3	PUL-like	0.2_20180319_Bin_3;PUL_CAZyme_rich__PUL2	573	582	OMANLBFN_00573:OMANLBFN_00574:OMANLBFN_00575:OMANLBFN_00576:OMANLBFN_00577:OMANLBFN_00578:OMANLBFN_00579:OMANLBFN_00580:OMANLBFN_00581:OMANLBFN_00582	(40;154)|PF07715.16|Plug|Domain|No_clan|;(333;862)|PF00593.25|TonB_dep_Rec|Family|CL0193|;CE11;
0.2_20180319_Bin_3	PUL-like	0.2_20180319_Bin_3;PUL_CAZyme_rich__PUL3	818	839	OMANLBFN_00818:OMANLBFN_00819:OMANLBFN_00820:OMANLBFN_00821:OMANLBFN_00822:OMANLBFN_00823:OMANLBFN_00824:OMANLBFN_00825:OMANLBFN_00826:OMANLBFN_00827:OMANLBFN_00828:OMANLBFN_00829:OMANLBFN_00830:OMANLBFN_00831:OMANLBFN_00832:OMANLBFN_00833:OMANLBFN_00834:OMANLBFN_00835:OMANLBFN_00836:OMANLBFN_00837:OMANLBFN_00838:OMANLBFN_00839	CE1;TIGR02796;TIGR02796;TIGR02804;TIGR01352;
0.2_20180319_Bin_3	PUL-like	0.2_20180319_Bin_3;PUL_CAZyme_rich__PUL4	865	882	OMANLBFN_00865:OMANLBFN_00866:OMANLBFN_00867:OMANLBFN_00868:OMANLBFN_00869:OMANLBFN_00870:OMANLBFN_00871:OMANLBFN_00872:OMANLBFN_00873:OMANLBFN_00874:OMANLBFN_00875:OMANLBFN_00876:OMANLBFN_00877:OMANLBFN_00878:OMANLBFN_00879:OMANLBFN_00880:OMANLBFN_00881:OMANLBFN_00882	GT4;GT4;TIGR01352;TIGR02804;TIGR02796;TIGR02796;(87;200)|PF07715.16|Plug|Domain|No_clan|;(420;1007)|PF00593.25|TonB_dep_Rec|Family|CL0193|;
0.2_20180319_Bin_3	PUL-like	0.2_20180319_Bin_3;PUL_CAZyme_rich__PUL5	976	989	OMANLBFN_00976:OMANLBFN_00977:OMANLBFN_00978:OMANLBFN_00979:OMANLBFN_00980:OMANLBFN_00981:OMANLBFN_00982:OMANLBFN_00983:OMANLBFN_00984:OMANLBFN_00985:OMANLBFN_00986:OMANLBFN_00987:OMANLBFN_00988:OMANLBFN_00989	TIGR02796;TIGR02803;TIGR01352;PL22;
0.2_20180319_Bin_3	PUL-like	0.2_20180319_Bin_3;PUL_CAZyme_rich__PUL6	1126	1145	OMANLBFN_01126:OMANLBFN_01127:OMANLBFN_01128:OMANLBFN_01129:OMANLBFN_01130:OMANLBFN_01131:OMANLBFN_01132:OMANLBFN_01133:OMANLBFN_01134:OMANLBFN_01135:OMANLBFN_01136:OMANLBFN_01137:OMANLBFN_01138:OMANLBFN_01139:OMANLBFN_01140:OMANLBFN_01141:OMANLBFN_01142:OMANLBFN_01143:OMANLBFN_01144:OMANLBFN_01145	AA3_2;TIGR01782;CE1;
0.2_20180319_Bin_3	PUL-like	0.2_20180319_Bin_3;PUL_CAZyme_rich__PUL7	1156	1174	OMANLBFN_01156:OMANLBFN_01157:OMANLBFN_01158:OMANLBFN_01159:OMANLBFN_01160:OMANLBFN_01161:OMANLBFN_01162:OMANLBFN_01163:OMANLBFN_01164:OMANLBFN_01165:OMANLBFN_01166:OMANLBFN_01167:OMANLBFN_01168:OMANLBFN_01169:OMANLBFN_01170:OMANLBFN_01171:OMANLBFN_01172:OMANLBFN_01173:OMANLBFN_01174	CE1;CE1;GT26;TIGR02796;TIGR02804;
0.2_20180319_Bin_3	PUL-like	0.2_20180319_Bin_3;PUL_CAZyme_rich__PUL8	1220	1231	OMANLBFN_01220:OMANLBFN_01221:OMANLBFN_01222:OMANLBFN_01223:OMANLBFN_01224:OMANLBFN_01225:OMANLBFN_01226:OMANLBFN_01227:OMANLBFN_01228:OMANLBFN_01229:OMANLBFN_01230:OMANLBFN_01231	TIGR01783;GH3;GH109;
0.2_20180319_Bin_31_1	CAZymes-rich gene cluster	0.2_20180319_Bin_31_1;CAZyme_rich__PUL1	1475	1486	NMPABHMP_01475:NMPABHMP_01476:NMPABHMP_01477:NMPABHMP_01478:NMPABHMP_01479:NMPABHMP_01480:NMPABHMP_01481:NMPABHMP_01482:NMPABHMP_01483:NMPABHMP_01484:NMPABHMP_01485:NMPABHMP_01486	GH109;GH20;CE9;
0.2_20180319_Bin_36_sub	PUL-like	0.2_20180319_Bin_36_sub;PUL_CAZyme_rich__PUL1	1776	1785	LAIHKLPH_01776:LAIHKLPH_01777:LAIHKLPH_01778:LAIHKLPH_01779:LAIHKLPH_01780:LAIHKLPH_01781:LAIHKLPH_01782:LAIHKLPH_01783:LAIHKLPH_01784:LAIHKLPH_01785	TIGR02796;TIGR02803;PL22;
0.2_20180319_Bin_4_sub_1	CAZymes-rich gene cluster	0.2_20180319_Bin_4_sub_1;CAZyme_rich__PUL1	939	952	COGAIIPK_00939:COGAIIPK_00940:COGAIIPK_00941:COGAIIPK_00942:COGAIIPK_00943:COGAIIPK_00944:COGAIIPK_00945:COGAIIPK_00946:COGAIIPK_00947:COGAIIPK_00948:COGAIIPK_00949:COGAIIPK_00950:COGAIIPK_00951:COGAIIPK_00952	GH3;GH149;GH17;GH158;GH17;
0.2_20180319_Bin_4_sub_1	PUL-like	0.2_20180319_Bin_4_sub_1;PUL_CAZyme_rich__PUL1	320	341	COGAIIPK_00320:COGAIIPK_00321:COGAIIPK_00322:COGAIIPK_00323:COGAIIPK_00324:COGAIIPK_00325:COGAIIPK_00326:COGAIIPK_00327:COGAIIPK_00328:COGAIIPK_00329:COGAIIPK_00330:COGAIIPK_00331:COGAIIPK_00332:COGAIIPK_00333:COGAIIPK_00334:COGAIIPK_00335:COGAIIPK_00336:COGAIIPK_00337:COGAIIPK_00338:COGAIIPK_00339:COGAIIPK_00340:COGAIIPK_00341	TIGR01352;TIGR02804;TIGR02805;TIGR02796;CE1;
0.2_20180319_Bin_4_sub_1	PUL-like	0.2_20180319_Bin_4_sub_1;PUL_CAZyme_rich__PUL2	403	434	COGAIIPK_00403:COGAIIPK_00404:COGAIIPK_00405:COGAIIPK_00406:COGAIIPK_00407:COGAIIPK_00408:COGAIIPK_00409:COGAIIPK_00410:COGAIIPK_00411:COGAIIPK_00412:COGAIIPK_00413:COGAIIPK_00414:COGAIIPK_00415:COGAIIPK_00416:COGAIIPK_00417:COGAIIPK_00418:COGAIIPK_00419:COGAIIPK_00420:COGAIIPK_00421:COGAIIPK_00422:COGAIIPK_00423:COGAIIPK_00424:COGAIIPK_00425:COGAIIPK_00426:COGAIIPK_00427:COGAIIPK_00428:COGAIIPK_…	TIGR01783;AA2|AA2;GH28;GT51;
0.2_20180319_Bin_4_sub_1	PUL-like	0.2_20180319_Bin_4_sub_1;PUL_CAZyme_rich__PUL3	454	467	COGAIIPK_00454:COGAIIPK_00455:COGAIIPK_00456:COGAIIPK_00457:COGAIIPK_00458:COGAIIPK_00459:COGAIIPK_00460:COGAIIPK_00461:COGAIIPK_00462:COGAIIPK_00463:COGAIIPK_00464:COGAIIPK_00465:COGAIIPK_00466:COGAIIPK_00467	AA3_2;TIGR01782;CE1;
0.2_20180319_Bin_4_sub_1	PUL-like	0.2_20180319_Bin_4_sub_1;PUL_CAZyme_rich__PUL4	485	494	COGAIIPK_00485:COGAIIPK_00486:COGAIIPK_00487:COGAIIPK_00488:COGAIIPK_00489:COGAIIPK_00490:COGAIIPK_00491:COGAIIPK_00492:COGAIIPK_00493:COGAIIPK_00494	CE11;TIGR01782;TIGR01786;
0.2_20180319_Bin_4_sub_1	PUL-like	0.2_20180319_Bin_4_sub_1;PUL_CAZyme_rich__PUL5	659	671	COGAIIPK_00659:COGAIIPK_00660:COGAIIPK_00661:COGAIIPK_00662:COGAIIPK_00663:COGAIIPK_00664:COGAIIPK_00665:COGAIIPK_00666:COGAIIPK_00667:COGAIIPK_00668:COGAIIPK_00669:COGAIIPK_00670:COGAIIPK_00671	TIGR02796;TIGR02803;TIGR01352;PL22;
0.2_20180319_Bin_55_sub_1	PUL-like	0.2_20180319_Bin_55_sub_1;PUL_CAZyme_rich__PUL2	1122	1130	AIPFIOJJ_01122:AIPFIOJJ_01123:AIPFIOJJ_01124:AIPFIOJJ_01125:AIPFIOJJ_01126:AIPFIOJJ_01127:AIPFIOJJ_01128:AIPFIOJJ_01129:AIPFIOJJ_01130	PL22|PL22;TIGR02803;TIGR02796;
0.2_20180319_Bin_61_1	CAZymes-rich gene cluster	0.2_20180319_Bin_61_1;CAZyme_rich__PUL2	657	667	IIDJNGJC_00657:IIDJNGJC_00658:IIDJNGJC_00659:IIDJNGJC_00660:IIDJNGJC_00661:IIDJNGJC_00662:IIDJNGJC_00663:IIDJNGJC_00664:IIDJNGJC_00665:IIDJNGJC_00666:IIDJNGJC_00667	CBM6|GH5_46;GH16_3;GH16_25;GH149;GH30_1;GH1;GH16_3;
0.2_20180319_Bin_61_1	CAZymes-rich gene cluster	0.2_20180319_Bin_61_1;CAZyme_rich__PUL3	681	693	IIDJNGJC_00681:IIDJNGJC_00682:IIDJNGJC_00683:IIDJNGJC_00684:IIDJNGJC_00685:IIDJNGJC_00686:IIDJNGJC_00687:IIDJNGJC_00688:IIDJNGJC_00689:IIDJNGJC_00690:IIDJNGJC_00691:IIDJNGJC_00692:IIDJNGJC_00693	GH30_3;GH109;CE1;
0.2_20180319_Bin_61_1	CAZymes-rich gene cluster	0.2_20180319_Bin_61_1;CAZyme_rich__PUL6	1133	1146	IIDJNGJC_01133:IIDJNGJC_01134:IIDJNGJC_01135:IIDJNGJC_01136:IIDJNGJC_01137:IIDJNGJC_01138:IIDJNGJC_01139:IIDJNGJC_01140:IIDJNGJC_01141:IIDJNGJC_01142:IIDJNGJC_01143:IIDJNGJC_01144:IIDJNGJC_01145:IIDJNGJC_01146	CE1;CE1;PL9_2;GH151;
0.2_20180319_Bin_61_1	PUL-like	0.2_20180319_Bin_61_1;PUL_CAZyme_rich__PUL2	346	367	IIDJNGJC_00346:IIDJNGJC_00347:IIDJNGJC_00348:IIDJNGJC_00349:IIDJNGJC_00350:IIDJNGJC_00351:IIDJNGJC_00352:IIDJNGJC_00353:IIDJNGJC_00354:IIDJNGJC_00355:IIDJNGJC_00356:IIDJNGJC_00357:IIDJNGJC_00358:IIDJNGJC_00359:IIDJNGJC_00360:IIDJNGJC_00361:IIDJNGJC_00362:IIDJNGJC_00363:IIDJNGJC_00364:IIDJNGJC_00365:IIDJNGJC_00366:IIDJNGJC_00367	GT9;(34;121)|PF13715.7|CarbopepD_reg_2|Domain|CL0287|;(157;229)|PF07715.16|Plug|Domain|No_clan|;(303;771)|PF00593.25|TonB_dep_Rec|Family|CL0193|;GH99;
0.2_20180319_Bin_61_1	PUL-like	0.2_20180319_Bin_61_1;PUL_CAZyme_rich__PUL4	959	971	IIDJNGJC_00959:IIDJNGJC_00960:IIDJNGJC_00961:IIDJNGJC_00962:IIDJNGJC_00963:IIDJNGJC_00964:IIDJNGJC_00965:IIDJNGJC_00966:IIDJNGJC_00967:IIDJNGJC_00968:IIDJNGJC_00969:IIDJNGJC_00970:IIDJNGJC_00971	GH18;TIGR01785;
0.2_20180319_Bin_61_1	PUL-like	0.2_20180319_Bin_61_1;PUL_CAZyme_rich__PUL5	1612	1628	IIDJNGJC_01612:IIDJNGJC_01613:IIDJNGJC_01614:IIDJNGJC_01615:IIDJNGJC_01616:IIDJNGJC_01617:IIDJNGJC_01618:IIDJNGJC_01619:IIDJNGJC_01620:IIDJNGJC_01621:IIDJNGJC_01622:IIDJNGJC_01623:IIDJNGJC_01624:IIDJNGJC_01625:IIDJNGJC_01626:IIDJNGJC_01627:IIDJNGJC_01628	CE3;CE3;TIGR01782;GH2;CE3;CBM9;
0.2_20180319_Bin_MAXBIN_122_1	CAZymes-rich gene cluster	0.2_20180319_Bin_MAXBIN_122_1;CAZyme_rich__PUL1	1944	1946	IIOHMMJC_01944:IIOHMMJC_01945:IIOHMMJC_01946	GH77;CBM48|GH13_9;CBM48|GH13_11;
0.2_20180319_Bin_MAXBIN_122_1	PUL-like	0.2_20180319_Bin_MAXBIN_122_1;PUL_CAZyme_rich__PUL1	1389	1396	IIOHMMJC_01389:IIOHMMJC_01390:IIOHMMJC_01391:IIOHMMJC_01392:IIOHMMJC_01393:IIOHMMJC_01394:IIOHMMJC_01395:IIOHMMJC_01396	PL22;TIGR02803;
0.2_20180319_Bin_MAXBIN_144_sub_2	PUL-like	0.2_20180319_Bin_MAXBIN_144_sub_2;PUL_CAZyme_rich__PUL1	282	293	MONOJJMO_00282:MONOJJMO_00283:MONOJJMO_00284:MONOJJMO_00285:MONOJJMO_00286:MONOJJMO_00287:MONOJJMO_00288:MONOJJMO_00289:MONOJJMO_00290:MONOJJMO_00291:MONOJJMO_00292:MONOJJMO_00293	(39;121)|PF13715.7|CarbopepD_reg_2|Domain|CL0287|;(35;113)|PF13715.7|CarbopepD_reg_2|Domain|CL0287|;GH13;
0.2_20180319_Bin_MAXBIN_144_sub_2	PUL-like	0.2_20180319_Bin_MAXBIN_144_sub_2;PUL_CAZyme_rich__PUL2	535	559	MONOJJMO_00535:MONOJJMO_00536:MONOJJMO_00537:MONOJJMO_00538:MONOJJMO_00539:MONOJJMO_00540:MONOJJMO_00541:MONOJJMO_00542:MONOJJMO_00543:MONOJJMO_00544:MONOJJMO_00545:MONOJJMO_00546:MONOJJMO_00547:MONOJJMO_00548:MONOJJMO_00549:MONOJJMO_00550:MONOJJMO_00551:MONOJJMO_00552:MONOJJMO_00553:MONOJJMO_00554:MONOJJMO_00555:MONOJJMO_00556:MONOJJMO_00557:MONOJJMO_00558:MONOJJMO_00559	CE11;GT9;TIGR02796;GT28;
0.2_20180319_Bin_MAXBIN_144_sub_2	PUL-like	0.2_20180319_Bin_MAXBIN_144_sub_2;PUL_CAZyme_rich__PUL3	1061	1069	MONOJJMO_01061:MONOJJMO_01062:MONOJJMO_01063:MONOJJMO_01064:MONOJJMO_01065:MONOJJMO_01066:MONOJJMO_01067:MONOJJMO_01068:MONOJJMO_01069	(24;100)|PF13715.7|CarbopepD_reg_2|Domain|CL0287|;(125;217)|PF07715.16|Plug|Domain|No_clan|;GH23;
0.2_20180403_Bin_130_1	CAZymes-rich gene cluster	0.2_20180403_Bin_130_1;CAZyme_rich__PUL3	304	318	CMHPHMOC_00304:CMHPHMOC_00305:CMHPHMOC_00306:CMHPHMOC_00307:CMHPHMOC_00308:CMHPHMOC_00309:CMHPHMOC_00310:CMHPHMOC_00311:CMHPHMOC_00312:CMHPHMOC_00313:CMHPHMOC_00314:CMHPHMOC_00315:CMHPHMOC_00316:CMHPHMOC_00317:CMHPHMOC_00318	AA4;CE1;GH33;CE14;
0.2_20180403_Bin_130_1	PUL-like	0.2_20180403_Bin_130_1;PUL_CAZyme_rich__PUL1	205	227	CMHPHMOC_00205:CMHPHMOC_00206:CMHPHMOC_00207:CMHPHMOC_00208:CMHPHMOC_00209:CMHPHMOC_00210:CMHPHMOC_00211:CMHPHMOC_00212:CMHPHMOC_00213:CMHPHMOC_00214:CMHPHMOC_00215:CMHPHMOC_00216:CMHPHMOC_00217:CMHPHMOC_00218:CMHPHMOC_00219:CMHPHMOC_00220:CMHPHMOC_00221:CMHPHMOC_00222:CMHPHMOC_00223:CMHPHMOC_00224:CMHPHMOC_00225:CMHPHMOC_00226:CMHPHMOC_00227	GH2;GH20;GH92;GH92;(23;105)|PF13715.7|CarbopepD_reg_2|Domain|CL0287|;(113;220)|PF07715.16|Plug|Domain|No_clan|;GT2;
0.2_20180403_Bin_130_1	PUL-like	0.2_20180403_Bin_130_1;PUL_CAZyme_rich__PUL2	449	462	CMHPHMOC_00449:CMHPHMOC_00450:CMHPHMOC_00451:CMHPHMOC_00452:CMHPHMOC_00453:CMHPHMOC_00454:CMHPHMOC_00455:CMHPHMOC_00456:CMHPHMOC_00457:CMHPHMOC_00458:CMHPHMOC_00459:CMHPHMOC_00460:CMHPHMOC_00461:CMHPHMOC_00462	TIGR01786;GH74|GH74|GH74;CBM50|GH23;
0.2_20180403_Bin_130_1	PUL-like	0.2_20180403_Bin_130_1;PUL_CAZyme_rich__PUL4	687	711	CMHPHMOC_00687:CMHPHMOC_00688:CMHPHMOC_00689:CMHPHMOC_00690:CMHPHMOC_00691:CMHPHMOC_00692:CMHPHMOC_00693:CMHPHMOC_00694:CMHPHMOC_00695:CMHPHMOC_00696:CMHPHMOC_00697:CMHPHMOC_00698:CMHPHMOC_00699:CMHPHMOC_00700:CMHPHMOC_00701:CMHPHMOC_00702:CMHPHMOC_00703:CMHPHMOC_00704:CMHPHMOC_00705:CMHPHMOC_00706:CMHPHMOC_00707:CMHPHMOC_00708:CMHPHMOC_00709:CMHPHMOC_00710:CMHPHMOC_00711	GH74|GH74|CBM44|GH74;CE1;TIGR01786;TIGR01779;
0.2_20180403_Bin_130_1	PUL-like	0.2_20180403_Bin_130_1;PUL_CAZyme_rich__PUL5	848	868	CMHPHMOC_00848:CMHPHMOC_00849:CMHPHMOC_00850:CMHPHMOC_00851:CMHPHMOC_00852:CMHPHMOC_00853:CMHPHMOC_00854:CMHPHMOC_00855:CMHPHMOC_00856:CMHPHMOC_00857:CMHPHMOC_00858:CMHPHMOC_00859:CMHPHMOC_00860:CMHPHMOC_00861:CMHPHMOC_00862:CMHPHMOC_00863:CMHPHMOC_00864:CMHPHMOC_00865:CMHPHMOC_00866:CMHPHMOC_00867:CMHPHMOC_00868	GH109;GH73;TIGR01785;
0.2_20180403_Bin_130_1	PUL-like	0.2_20180403_Bin_130_1;PUL_CAZyme_rich__PUL6	936	951	CMHPHMOC_00936:CMHPHMOC_00937:CMHPHMOC_00938:CMHPHMOC_00939:CMHPHMOC_00940:CMHPHMOC_00941:CMHPHMOC_00942:CMHPHMOC_00943:CMHPHMOC_00944:CMHPHMOC_00945:CMHPHMOC_00946:CMHPHMOC_00947:CMHPHMOC_00948:CMHPHMOC_00949:CMHPHMOC_00950:CMHPHMOC_00951	(25;109)|PF13715.7|CarbopepD_reg_2|Domain|CL0287|;(141;219)|PF07715.16|Plug|Domain|No_clan|;CBM9;
0.2_20180403_Bin_130_1	PUL-like	0.2_20180403_Bin_130_1;PUL_CAZyme_rich__PUL8	1179	1195	CMHPHMOC_01179:CMHPHMOC_01180:CMHPHMOC_01181:CMHPHMOC_01182:CMHPHMOC_01183:CMHPHMOC_01184:CMHPHMOC_01185:CMHPHMOC_01186:CMHPHMOC_01187:CMHPHMOC_01188:CMHPHMOC_01189:CMHPHMOC_01190:CMHPHMOC_01191:CMHPHMOC_01192:CMHPHMOC_01193:CMHPHMOC_01194:CMHPHMOC_01195	CE1;TIGR01779|TIGR01786;
0.2_20180403_Bin_130_1	PUL-like	0.2_20180403_Bin_130_1;PUL_CAZyme_rich__PUL9	1262	1288	CMHPHMOC_01262:CMHPHMOC_01263:CMHPHMOC_01264:CMHPHMOC_01265:CMHPHMOC_01266:CMHPHMOC_01267:CMHPHMOC_01268:CMHPHMOC_01269:CMHPHMOC_01270:CMHPHMOC_01271:CMHPHMOC_01272:CMHPHMOC_01273:CMHPHMOC_01274:CMHPHMOC_01275:CMHPHMOC_01276:CMHPHMOC_01277:CMHPHMOC_01278:CMHPHMOC_01279:CMHPHMOC_01280:CMHPHMOC_01281:CMHPHMOC_01282:CMHPHMOC_01283:CMHPHMOC_01284:CMHPHMOC_01285:CMHPHMOC_01286:CMHPHMOC_01287:CMHPHMOC_…	(38;146)|PF07715.16|Plug|Domain|No_clan|;(243;723)|PF00593.25|TonB_dep_Rec|Family|CL0193|;CBM44;(24;105)|PF13620.7|CarboxypepD_reg|Domain|CL0287|;(132;216)|PF07715.16|Plug|Domain|No_clan|;GT2;
0.2_20180403_Bin_15_sub_1	PUL-like	0.2_20180403_Bin_15_sub_1;PUL_CAZyme_rich__PUL1	555	561	ELNNKBNH_00555:ELNNKBNH_00556:ELNNKBNH_00557:ELNNKBNH_00558:ELNNKBNH_00559:ELNNKBNH_00560:ELNNKBNH_00561	TIGR01352;PL22;
0.2_20180403_Bin_25_sub_1	PUL-like	0.2_20180403_Bin_25_sub_1;PUL_CAZyme_rich__PUL2	578	593	PKPHIDLN_00578:PKPHIDLN_00579:PKPHIDLN_00580:PKPHIDLN_00581:PKPHIDLN_00582:PKPHIDLN_00583:PKPHIDLN_00584:PKPHIDLN_00585:PKPHIDLN_00586:PKPHIDLN_00587:PKPHIDLN_00588:PKPHIDLN_00589:PKPHIDLN_00590:PKPHIDLN_00591:PKPHIDLN_00592:PKPHIDLN_00593	CE1;TIGR01783;
0.2_20180403_Bin_27_1	CAZymes-rich gene cluster	0.2_20180403_Bin_27_1;CAZyme_rich__PUL2	147	160	GPAMMJGL_00147:GPAMMJGL_00148:GPAMMJGL_00149:GPAMMJGL_00150:GPAMMJGL_00151:GPAMMJGL_00152:GPAMMJGL_00153:GPAMMJGL_00154:GPAMMJGL_00155:GPAMMJGL_00156:GPAMMJGL_00157:GPAMMJGL_00158:GPAMMJGL_00159:GPAMMJGL_00160	CE1;CE3;CE1;
0.2_20180403_Bin_27_1	CAZymes-rich gene cluster	0.2_20180403_Bin_27_1;CAZyme_rich__PUL3	1186	1206	GPAMMJGL_01186:GPAMMJGL_01187:GPAMMJGL_01188:GPAMMJGL_01189:GPAMMJGL_01190:GPAMMJGL_01191:GPAMMJGL_01192:GPAMMJGL_01193:GPAMMJGL_01194:GPAMMJGL_01195:GPAMMJGL_01196:GPAMMJGL_01197:GPAMMJGL_01198:GPAMMJGL_01199:GPAMMJGL_01200:GPAMMJGL_01201:GPAMMJGL_01202:GPAMMJGL_01203:GPAMMJGL_01204:GPAMMJGL_01205:GPAMMJGL_01206	GH23;GH73;CE4;
0.2_20180403_Bin_27_1	CAZymes-rich gene cluster	0.2_20180403_Bin_27_1;CAZyme_rich__PUL4	2500	2518	GPAMMJGL_02500:GPAMMJGL_02501:GPAMMJGL_02502:GPAMMJGL_02503:GPAMMJGL_02504:GPAMMJGL_02505:GPAMMJGL_02506:GPAMMJGL_02507:GPAMMJGL_02508:GPAMMJGL_02509:GPAMMJGL_02510:GPAMMJGL_02511:GPAMMJGL_02512:GPAMMJGL_02513:GPAMMJGL_02514:GPAMMJGL_02515:GPAMMJGL_02516:GPAMMJGL_02517:GPAMMJGL_02518	CE1;CE1;CE3;
0.2_20180403_Bin_27_1	PUL-like	0.2_20180403_Bin_27_1;PUL_CAZyme_rich__PUL1	410	422	GPAMMJGL_00410:GPAMMJGL_00411:GPAMMJGL_00412:GPAMMJGL_00413:GPAMMJGL_00414:GPAMMJGL_00415:GPAMMJGL_00416:GPAMMJGL_00417:GPAMMJGL_00418:GPAMMJGL_00419:GPAMMJGL_00420:GPAMMJGL_00421:GPAMMJGL_00422	AA7;(33;117)|PF07715.16|Plug|Domain|No_clan|;
0.2_20180403_Bin_27_1	PUL-like	0.2_20180403_Bin_27_1;PUL_CAZyme_rich__PUL2	713	733	GPAMMJGL_00713:GPAMMJGL_00714:GPAMMJGL_00715:GPAMMJGL_00716:GPAMMJGL_00717:GPAMMJGL_00718:GPAMMJGL_00719:GPAMMJGL_00720:GPAMMJGL_00721:GPAMMJGL_00722:GPAMMJGL_00723:GPAMMJGL_00724:GPAMMJGL_00725:GPAMMJGL_00726:GPAMMJGL_00727:GPAMMJGL_00728:GPAMMJGL_00729:GPAMMJGL_00730:GPAMMJGL_00731:GPAMMJGL_00732:GPAMMJGL_00733	TIGR02796;CE5;
0.2_20180403_Bin_27_1	PUL-like	0.2_20180403_Bin_27_1;PUL_CAZyme_rich__PUL3	1264	1283	GPAMMJGL_01264:GPAMMJGL_01265:GPAMMJGL_01266:GPAMMJGL_01267:GPAMMJGL_01268:GPAMMJGL_01269:GPAMMJGL_01270:GPAMMJGL_01271:GPAMMJGL_01272:GPAMMJGL_01273:GPAMMJGL_01274:GPAMMJGL_01275:GPAMMJGL_01276:GPAMMJGL_01277:GPAMMJGL_01278:GPAMMJGL_01279:GPAMMJGL_01280:GPAMMJGL_01281:GPAMMJGL_01282:GPAMMJGL_01283	GT2|GT4;GT2;GT2;TIGR01352;CE1;
0.2_20180403_Bin_27_1	PUL-like	0.2_20180403_Bin_27_1;PUL_CAZyme_rich__PUL4	1443	1458	GPAMMJGL_01443:GPAMMJGL_01444:GPAMMJGL_01445:GPAMMJGL_01446:GPAMMJGL_01447:GPAMMJGL_01448:GPAMMJGL_01449:GPAMMJGL_01450:GPAMMJGL_01451:GPAMMJGL_01452:GPAMMJGL_01453:GPAMMJGL_01454:GPAMMJGL_01455:GPAMMJGL_01456:GPAMMJGL_01457:GPAMMJGL_01458	TIGR01783;CE1;AA7;
0.2_20180403_Bin_27_1	PUL-like	0.2_20180403_Bin_27_1;PUL_CAZyme_rich__PUL5	2183	2199	GPAMMJGL_02183:GPAMMJGL_02184:GPAMMJGL_02185:GPAMMJGL_02186:GPAMMJGL_02187:GPAMMJGL_02188:GPAMMJGL_02189:GPAMMJGL_02190:GPAMMJGL_02191:GPAMMJGL_02192:GPAMMJGL_02193:GPAMMJGL_02194:GPAMMJGL_02195:GPAMMJGL_02196:GPAMMJGL_02197:GPAMMJGL_02198:GPAMMJGL_02199	GH28;TIGR01783;PL22_1;
0.2_20180403_Bin_27_1	PUL-like	0.2_20180403_Bin_27_1;PUL_CAZyme_rich__PUL6	2530	2543	GPAMMJGL_02530:GPAMMJGL_02531:GPAMMJGL_02532:GPAMMJGL_02533:GPAMMJGL_02534:GPAMMJGL_02535:GPAMMJGL_02536:GPAMMJGL_02537:GPAMMJGL_02538:GPAMMJGL_02539:GPAMMJGL_02540:GPAMMJGL_02541:GPAMMJGL_02542:GPAMMJGL_02543	TIGR01783;CE1;
0.2_20180403_Bin_27_1	PUL-like	0.2_20180403_Bin_27_1;PUL_CAZyme_rich__PUL7	2567	2581	GPAMMJGL_02567:GPAMMJGL_02568:GPAMMJGL_02569:GPAMMJGL_02570:GPAMMJGL_02571:GPAMMJGL_02572:GPAMMJGL_02573:GPAMMJGL_02574:GPAMMJGL_02575:GPAMMJGL_02576:GPAMMJGL_02577:GPAMMJGL_02578:GPAMMJGL_02579:GPAMMJGL_02580:GPAMMJGL_02581	TIGR01779|TIGR01786;CE1;
0.2_20180403_Bin_MAXBIN_099_1	PUL-like	0.2_20180403_Bin_MAXBIN_099_1;PUL_CAZyme_rich__PUL1	428	444	ICENEAOL_00428:ICENEAOL_00429:ICENEAOL_00430:ICENEAOL_00431:ICENEAOL_00432:ICENEAOL_00433:ICENEAOL_00434:ICENEAOL_00435:ICENEAOL_00436:ICENEAOL_00437:ICENEAOL_00438:ICENEAOL_00439:ICENEAOL_00440:ICENEAOL_00441:ICENEAOL_00442:ICENEAOL_00443:ICENEAOL_00444	TIGR01783;CE11;
0.2_20180403_Bin_MAXBIN_099_1	PUL-like	0.2_20180403_Bin_MAXBIN_099_1;PUL_CAZyme_rich__PUL2	496	513	ICENEAOL_00496:ICENEAOL_00497:ICENEAOL_00498:ICENEAOL_00499:ICENEAOL_00500:ICENEAOL_00501:ICENEAOL_00502:ICENEAOL_00503:ICENEAOL_00504:ICENEAOL_00505:ICENEAOL_00506:ICENEAOL_00507:ICENEAOL_00508:ICENEAOL_00509:ICENEAOL_00510:ICENEAOL_00511:ICENEAOL_00512:ICENEAOL_00513	TIGR01783;(41;149)|PF07715.16|Plug|Domain|No_clan|;(267;795)|PF00593.25|TonB_dep_Rec|Family|CL0193|;(44;151)|PF07715.16|Plug|Domain|No_clan|;(13;373)|PF00593.25|TonB_dep_Rec|Family|CL0193|;AA3_2;
0.2_20180403_Bin_MAXBIN_099_1	PUL-like	0.2_20180403_Bin_MAXBIN_099_1;PUL_CAZyme_rich__PUL3	627	649	ICENEAOL_00627:ICENEAOL_00628:ICENEAOL_00629:ICENEAOL_00630:ICENEAOL_00631:ICENEAOL_00632:ICENEAOL_00633:ICENEAOL_00634:ICENEAOL_00635:ICENEAOL_00636:ICENEAOL_00637:ICENEAOL_00638:ICENEAOL_00639:ICENEAOL_00640:ICENEAOL_00641:ICENEAOL_00642:ICENEAOL_00643:ICENEAOL_00644:ICENEAOL_00645:ICENEAOL_00646:ICENEAOL_00647:ICENEAOL_00648:ICENEAOL_00649	CE1;TIGR02796;TIGR02796;TIGR02804;TIGR01352;
0.2_20180403_Bin_MAXBIN_153_sub_1	PUL-like	0.2_20180403_Bin_MAXBIN_153_sub_1;PUL_CAZyme_rich__PUL1	314	328	KMGEGJCK_00314:KMGEGJCK_00315:KMGEGJCK_00316:KMGEGJCK_00317:KMGEGJCK_00318:KMGEGJCK_00319:KMGEGJCK_00320:KMGEGJCK_00321:KMGEGJCK_00322:KMGEGJCK_00323:KMGEGJCK_00324:KMGEGJCK_00325:KMGEGJCK_00326:KMGEGJCK_00327:KMGEGJCK_00328	TIGR02796;CE1;
0.2_20180403_Bin_MAXBIN_175_1	PUL-like	0.2_20180403_Bin_MAXBIN_175_1;PUL_CAZyme_rich__PUL1	282	293	JAIFELHF_00282:JAIFELHF_00283:JAIFELHF_00284:JAIFELHF_00285:JAIFELHF_00286:JAIFELHF_00287:JAIFELHF_00288:JAIFELHF_00289:JAIFELHF_00290:JAIFELHF_00291:JAIFELHF_00292:JAIFELHF_00293	CE11;TIGR02796;
0.2_20180403_Bin_MAXBIN_175_1	PUL-like	0.2_20180403_Bin_MAXBIN_175_1;PUL_CAZyme_rich__PUL2	315	340	JAIFELHF_00315:JAIFELHF_00316:JAIFELHF_00317:JAIFELHF_00318:JAIFELHF_00319:JAIFELHF_00320:JAIFELHF_00321:JAIFELHF_00322:JAIFELHF_00323:JAIFELHF_00324:JAIFELHF_00325:JAIFELHF_00326:JAIFELHF_00327:JAIFELHF_00328:JAIFELHF_00329:JAIFELHF_00330:JAIFELHF_00331:JAIFELHF_00332:JAIFELHF_00333:JAIFELHF_00334:JAIFELHF_00335:JAIFELHF_00336:JAIFELHF_00337:JAIFELHF_00338:JAIFELHF_00339:JAIFELHF_00340	GT51;TIGR02803;GT2;CE1;
0.2_20180405_Bin_118_1	CAZymes-rich gene cluster	0.2_20180405_Bin_118_1;CAZyme_rich__PUL5	1470	1483	IJLALMBO_01470:IJLALMBO_01471:IJLALMBO_01472:IJLALMBO_01473:IJLALMBO_01474:IJLALMBO_01475:IJLALMBO_01476:IJLALMBO_01477:IJLALMBO_01478:IJLALMBO_01479:IJLALMBO_01480:IJLALMBO_01481:IJLALMBO_01482:IJLALMBO_01483	GH3;GH16_3;CBM9;GH158;
0.2_20180405_Bin_118_1	PUL-like	0.2_20180405_Bin_118_1;PUL_CAZyme_rich__PUL1	98	132	IJLALMBO_00098:IJLALMBO_00099:IJLALMBO_00100:IJLALMBO_00101:IJLALMBO_00102:IJLALMBO_00103:IJLALMBO_00104:IJLALMBO_00105:IJLALMBO_00106:IJLALMBO_00107:IJLALMBO_00108:IJLALMBO_00109:IJLALMBO_00110:IJLALMBO_00111:IJLALMBO_00112:IJLALMBO_00113:IJLALMBO_00114:IJLALMBO_00115:IJLALMBO_00116:IJLALMBO_00117:IJLALMBO_00118:IJLALMBO_00119:IJLALMBO_00120:IJLALMBO_00121:IJLALMBO_00122:IJLALMBO_00123:IJLALMBO_…	GT9;GT2;TIGR01782;(32;509)|PF03321.14|GH3|Family|CL0378|;CBM50|GH23;GT4;
0.2_20180405_Bin_118_1	PUL-like	0.2_20180405_Bin_118_1;PUL_CAZyme_rich__PUL12	1731	1749	IJLALMBO_01731:IJLALMBO_01732:IJLALMBO_01733:IJLALMBO_01734:IJLALMBO_01735:IJLALMBO_01736:IJLALMBO_01737:IJLALMBO_01738:IJLALMBO_01739:IJLALMBO_01740:IJLALMBO_01741:IJLALMBO_01742:IJLALMBO_01743:IJLALMBO_01744:IJLALMBO_01745:IJLALMBO_01746:IJLALMBO_01747:IJLALMBO_01748:IJLALMBO_01749	;TIGR01352;TIGR01352;CBM40|GH74|GH74|GH74;
0.2_20180405_Bin_118_1	PUL-like	0.2_20180405_Bin_118_1;PUL_CAZyme_rich__PUL13	1884	1899	IJLALMBO_01884:IJLALMBO_01885:IJLALMBO_01886:IJLALMBO_01887:IJLALMBO_01888:IJLALMBO_01889:IJLALMBO_01890:IJLALMBO_01891:IJLALMBO_01892:IJLALMBO_01893:IJLALMBO_01894:IJLALMBO_01895:IJLALMBO_01896:IJLALMBO_01897:IJLALMBO_01898:IJLALMBO_01899	(23;104)|PF13620.7|CarboxypepD_reg|Domain|CL0287|;(135;236)|PF07715.16|Plug|Domain|No_clan|;CE1;
0.2_20180405_Bin_118_1	PUL-like	0.2_20180405_Bin_118_1;PUL_CAZyme_rich__PUL14	2245	2258	IJLALMBO_02245:IJLALMBO_02246:IJLALMBO_02247:IJLALMBO_02248:IJLALMBO_02249:IJLALMBO_02250:IJLALMBO_02251:IJLALMBO_02252:IJLALMBO_02253:IJLALMBO_02254:IJLALMBO_02255:IJLALMBO_02256:IJLALMBO_02257:IJLALMBO_02258	PL22|CE1;(25;101)|PF13715.7|CarbopepD_reg_2|Domain|CL0287|;(127;220)|PF07715.16|Plug|Domain|No_clan|;
0.2_20180405_Bin_118_1	PUL-like	0.2_20180405_Bin_118_1;PUL_CAZyme_rich__PUL15	2573	2582	IJLALMBO_02573:IJLALMBO_02574:IJLALMBO_02575:IJLALMBO_02576:IJLALMBO_02577:IJLALMBO_02578:IJLALMBO_02579:IJLALMBO_02580:IJLALMBO_02581:IJLALMBO_02582	CBM44;(22;70)|PF13715.7|CarbopepD_reg_2|Domain|CL0287|;(68;162)|PF04397.16|LytTR|Domain|CL0049|;GH74|GH74|GH74;
0.2_20180405_Bin_118_1	PUL-like	0.2_20180405_Bin_118_1;PUL_CAZyme_rich__PUL16	2909	2923	IJLALMBO_02909:IJLALMBO_02910:IJLALMBO_02911:IJLALMBO_02912:IJLALMBO_02913:IJLALMBO_02914:IJLALMBO_02915:IJLALMBO_02916:IJLALMBO_02917:IJLALMBO_02918:IJLALMBO_02919:IJLALMBO_02920:IJLALMBO_02921:IJLALMBO_02922:IJLALMBO_02923	(25;111)|PF13715.7|CarbopepD_reg_2|Domain|CL0287|;(126;230)|PF07715.16|Plug|Domain|No_clan|;PL9_4;
0.2_20180405_Bin_118_1	PUL-like	0.2_20180405_Bin_118_1;PUL_CAZyme_rich__PUL18	3201	3212	IJLALMBO_03201:IJLALMBO_03202:IJLALMBO_03203:IJLALMBO_03204:IJLALMBO_03205:IJLALMBO_03206:IJLALMBO_03207:IJLALMBO_03208:IJLALMBO_03209:IJLALMBO_03210:IJLALMBO_03211:IJLALMBO_03212	GH74;(133;215)|PF07715.16|Plug|Domain|No_clan|;
0.2_20180405_Bin_118_1	PUL-like	0.2_20180405_Bin_118_1;PUL_CAZyme_rich__PUL2	160	174	IJLALMBO_00160:IJLALMBO_00161:IJLALMBO_00162:IJLALMBO_00163:IJLALMBO_00164:IJLALMBO_00165:IJLALMBO_00166:IJLALMBO_00167:IJLALMBO_00168:IJLALMBO_00169:IJLALMBO_00170:IJLALMBO_00171:IJLALMBO_00172:IJLALMBO_00173:IJLALMBO_00174	GH74;TIGR01352;
0.2_20180405_Bin_118_1	PUL-like	0.2_20180405_Bin_118_1;PUL_CAZyme_rich__PUL3	395	419	IJLALMBO_00395:IJLALMBO_00396:IJLALMBO_00397:IJLALMBO_00398:IJLALMBO_00399:IJLALMBO_00400:IJLALMBO_00401:IJLALMBO_00402:IJLALMBO_00403:IJLALMBO_00404:IJLALMBO_00405:IJLALMBO_00406:IJLALMBO_00407:IJLALMBO_00408:IJLALMBO_00409:IJLALMBO_00410:IJLALMBO_00411:IJLALMBO_00412:IJLALMBO_00413:IJLALMBO_00414:IJLALMBO_00415:IJLALMBO_00416:IJLALMBO_00417:IJLALMBO_00418:IJLALMBO_00419	GH23;GT2;GT4;GH92;TIGR01786;CE1;GH109;
0.2_20180405_Bin_118_1	PUL-like	0.2_20180405_Bin_118_1;PUL_CAZyme_rich__PUL4	426	446	IJLALMBO_00426:IJLALMBO_00427:IJLALMBO_00428:IJLALMBO_00429:IJLALMBO_00430:IJLALMBO_00431:IJLALMBO_00432:IJLALMBO_00433:IJLALMBO_00434:IJLALMBO_00435:IJLALMBO_00436:IJLALMBO_00437:IJLALMBO_00438:IJLALMBO_00439:IJLALMBO_00440:IJLALMBO_00441:IJLALMBO_00442:IJLALMBO_00443:IJLALMBO_00444:IJLALMBO_00445:IJLALMBO_00446	(24;107)|PF13715.7|CarbopepD_reg_2|Domain|CL0287|;(116;220)|PF07715.16|Plug|Domain|No_clan|;(363;794)|PF00593.25|TonB_dep_Rec|Family|CL0193|;GH3;GT4;
0.2_20180405_Bin_118_1	PUL-like	0.2_20180405_Bin_118_1;PUL_CAZyme_rich__PUL6	880	896	IJLALMBO_00880:IJLALMBO_00881:IJLALMBO_00882:IJLALMBO_00883:IJLALMBO_00884:IJLALMBO_00885:IJLALMBO_00886:IJLALMBO_00887:IJLALMBO_00888:IJLALMBO_00889:IJLALMBO_00890:IJLALMBO_00891:IJLALMBO_00892:IJLALMBO_00893:IJLALMBO_00894:IJLALMBO_00895:IJLALMBO_00896	(35;106)|PF07715.16|Plug|Domain|No_clan|;(298;834)|PF00593.25|TonB_dep_Rec|Family|CL0193|;CBM44;CBM44;CBM44;
0.2_20180405_Bin_118_1	PUL-like	0.2_20180405_Bin_118_1;PUL_CAZyme_rich__PUL7	1169	1182	IJLALMBO_01169:IJLALMBO_01170:IJLALMBO_01171:IJLALMBO_01172:IJLALMBO_01173:IJLALMBO_01174:IJLALMBO_01175:IJLALMBO_01176:IJLALMBO_01177:IJLALMBO_01178:IJLALMBO_01179:IJLALMBO_01180:IJLALMBO_01181:IJLALMBO_01182	TIGR01782;CE1;
0.2_20180405_Bin_118_1	PUL-like	0.2_20180405_Bin_118_1;PUL_CAZyme_rich__PUL8	1197	1227	IJLALMBO_01197:IJLALMBO_01198:IJLALMBO_01199:IJLALMBO_01200:IJLALMBO_01201:IJLALMBO_01202:IJLALMBO_01203:IJLALMBO_01204:IJLALMBO_01205:IJLALMBO_01206:IJLALMBO_01207:IJLALMBO_01208:IJLALMBO_01209:IJLALMBO_01210:IJLALMBO_01211:IJLALMBO_01212:IJLALMBO_01213:IJLALMBO_01214:IJLALMBO_01215:IJLALMBO_01216:IJLALMBO_01217:IJLALMBO_01218:IJLALMBO_01219:IJLALMBO_01220:IJLALMBO_01221:IJLALMBO_01222:IJLALMBO_…	(22;87)|PF13620.7|CarboxypepD_reg|Domain|CL0287|;(118;801)|PF18939.1|DUF5686|Family|No_clan|;PL3_2;GH74;
0.2_20180405_Bin_118_1	PUL-like	0.2_20180405_Bin_118_1;PUL_CAZyme_rich__PUL9	1353	1382	IJLALMBO_01353:IJLALMBO_01354:IJLALMBO_01355:IJLALMBO_01356:IJLALMBO_01357:IJLALMBO_01358:IJLALMBO_01359:IJLALMBO_01360:IJLALMBO_01361:IJLALMBO_01362:IJLALMBO_01363:IJLALMBO_01364:IJLALMBO_01365:IJLALMBO_01366:IJLALMBO_01367:IJLALMBO_01368:IJLALMBO_01369:IJLALMBO_01370:IJLALMBO_01371:IJLALMBO_01372:IJLALMBO_01373:IJLALMBO_01374:IJLALMBO_01375:IJLALMBO_01376:IJLALMBO_01377:IJLALMBO_01378:IJLALMBO_…	GT83;GT51;GH28;CBM9;(24;113)|PF13715.7|CarbopepD_reg_2|Domain|CL0287|;(127;232)|PF07715.16|Plug|Domain|No_clan|;
0.2_20180405_Bin_MAXBIN_070_sub_1	PUL-like	0.2_20180405_Bin_MAXBIN_070_sub_1;CAZyme_rich__PUL1	245	257	CJMNEPIJ_00245:CJMNEPIJ_00246:CJMNEPIJ_00247:CJMNEPIJ_00248:CJMNEPIJ_00249:CJMNEPIJ_00250:CJMNEPIJ_00251:CJMNEPIJ_00252:CJMNEPIJ_00253:CJMNEPIJ_00254:CJMNEPIJ_00255:CJMNEPIJ_00256:CJMNEPIJ_00257	GT2;GT4;GH33;
0.2_20180405_Bin_MAXBIN_133_1	CAZymes-rich gene cluster	0.2_20180405_Bin_MAXBIN_133_1;CAZyme_rich__PUL3	537	548	DHICGHFD_00537:DHICGHFD_00538:DHICGHFD_00539:DHICGHFD_00540:DHICGHFD_00541:DHICGHFD_00542:DHICGHFD_00543:DHICGHFD_00544:DHICGHFD_00545:DHICGHFD_00546:DHICGHFD_00547:DHICGHFD_00548	GH149;GH30_1;GH16_3;GH158;
0.2_20180405_Bin_MAXBIN_133_1	PUL-like	0.2_20180405_Bin_MAXBIN_133_1;PUL_CAZyme_rich__PUL10	1092	1110	DHICGHFD_01092:DHICGHFD_01093:DHICGHFD_01094:DHICGHFD_01095:DHICGHFD_01096:DHICGHFD_01097:DHICGHFD_01098:DHICGHFD_01099:DHICGHFD_01100:DHICGHFD_01101:DHICGHFD_01102:DHICGHFD_01103:DHICGHFD_01104:DHICGHFD_01105:DHICGHFD_01106:DHICGHFD_01107:DHICGHFD_01108:DHICGHFD_01109:DHICGHFD_01110	CBM44|CBM44|CBM44;GH137;GH28;GH106;(25;103)|PF13620.7|CarboxypepD_reg|Domain|CL0287|;
0.2_20180405_Bin_MAXBIN_133_1	PUL-like	0.2_20180405_Bin_MAXBIN_133_1;PUL_CAZyme_rich__PUL12	1611	1626	DHICGHFD_01611:DHICGHFD_01612:DHICGHFD_01613:DHICGHFD_01614:DHICGHFD_01615:DHICGHFD_01616:DHICGHFD_01617:DHICGHFD_01618:DHICGHFD_01619:DHICGHFD_01620:DHICGHFD_01621:DHICGHFD_01622:DHICGHFD_01623:DHICGHFD_01624:DHICGHFD_01625:DHICGHFD_01626	TIGR01786;PL22;TIGR01352;
0.2_20180405_Bin_MAXBIN_133_1	PUL-like	0.2_20180405_Bin_MAXBIN_133_1;PUL_CAZyme_rich__PUL14	2137	2149	DHICGHFD_02137:DHICGHFD_02138:DHICGHFD_02139:DHICGHFD_02140:DHICGHFD_02141:DHICGHFD_02142:DHICGHFD_02143:DHICGHFD_02144:DHICGHFD_02145:DHICGHFD_02146:DHICGHFD_02147:DHICGHFD_02148:DHICGHFD_02149	GT2;(25;108)|PF13715.7|CarbopepD_reg_2|Domain|CL0287|;(119;226)|PF07715.16|Plug|Domain|No_clan|;
0.2_20180405_Bin_MAXBIN_133_1	PUL-like	0.2_20180405_Bin_MAXBIN_133_1;PUL_CAZyme_rich__PUL2	409	428	DHICGHFD_00409:DHICGHFD_00410:DHICGHFD_00411:DHICGHFD_00412:DHICGHFD_00413:DHICGHFD_00414:DHICGHFD_00415:DHICGHFD_00416:DHICGHFD_00417:DHICGHFD_00418:DHICGHFD_00419:DHICGHFD_00420:DHICGHFD_00421:DHICGHFD_00422:DHICGHFD_00423:DHICGHFD_00424:DHICGHFD_00425:DHICGHFD_00426:DHICGHFD_00427:DHICGHFD_00428	GT2_Glyco_tranf_2_4;(23;95)|PF13715.7|CarbopepD_reg_2|Domain|CL0287|;CE1;
0.2_20180405_Bin_MAXBIN_133_1	PUL-like	0.2_20180405_Bin_MAXBIN_133_1;PUL_CAZyme_rich__PUL4	514	532	DHICGHFD_00514:DHICGHFD_00515:DHICGHFD_00516:DHICGHFD_00517:DHICGHFD_00518:DHICGHFD_00519:DHICGHFD_00520:DHICGHFD_00521:DHICGHFD_00522:DHICGHFD_00523:DHICGHFD_00524:DHICGHFD_00525:DHICGHFD_00526:DHICGHFD_00527:DHICGHFD_00528:DHICGHFD_00529:DHICGHFD_00530:DHICGHFD_00531:DHICGHFD_00532	(25;92)|PF13715.7|CarbopepD_reg_2|Domain|CL0287|;(135;219)|PF07715.16|Plug|Domain|No_clan|;GT4;TIGR01779;
0.2_20180405_Bin_MAXBIN_133_1	PUL-like	0.2_20180405_Bin_MAXBIN_133_1;PUL_CAZyme_rich__PUL6	875	908	DHICGHFD_00875:DHICGHFD_00876:DHICGHFD_00877:DHICGHFD_00878:DHICGHFD_00879:DHICGHFD_00880:DHICGHFD_00881:DHICGHFD_00882:DHICGHFD_00883:DHICGHFD_00884:DHICGHFD_00885:DHICGHFD_00886:DHICGHFD_00887:DHICGHFD_00888:DHICGHFD_00889:DHICGHFD_00890:DHICGHFD_00891:DHICGHFD_00892:DHICGHFD_00893:DHICGHFD_00894:DHICGHFD_00895:DHICGHFD_00896:DHICGHFD_00897:DHICGHFD_00898:DHICGHFD_00899:DHICGHFD_00900:DHICGHFD_…	TIGR01352;CBM44;CBM44|CBM44;CBM44|CBM44|CBM44|CBM44;GH74|GH74|GH74;CBM44;
0.2_20180405_Bin_MAXBIN_133_1	PUL-like	0.2_20180405_Bin_MAXBIN_133_1;PUL_CAZyme_rich__PUL8	986	1010	DHICGHFD_00986:DHICGHFD_00987:DHICGHFD_00988:DHICGHFD_00989:DHICGHFD_00990:DHICGHFD_00991:DHICGHFD_00992:DHICGHFD_00993:DHICGHFD_00994:DHICGHFD_00995:DHICGHFD_00996:DHICGHFD_00997:DHICGHFD_00998:DHICGHFD_00999:DHICGHFD_01000:DHICGHFD_01001:DHICGHFD_01002:DHICGHFD_01003:DHICGHFD_01004:DHICGHFD_01005:DHICGHFD_01006:DHICGHFD_01007:DHICGHFD_01008:DHICGHFD_01009:DHICGHFD_01010	(13;90)|PF13620.7|CarboxypepD_reg|Domain|CL0287|;(116;206)|PF07715.16|Plug|Domain|No_clan|;(328;927)|PF00593.25|TonB_dep_Rec|Family|CL0193|;CBM44;GT5;
0.2_20180405_Bin_MAXBIN_133_1	PUL-like	0.2_20180405_Bin_MAXBIN_133_1;PUL_CAZyme_rich__PUL9	1011	1041	DHICGHFD_01011:DHICGHFD_01012:DHICGHFD_01013:DHICGHFD_01014:DHICGHFD_01015:DHICGHFD_01016:DHICGHFD_01017:DHICGHFD_01018:DHICGHFD_01019:DHICGHFD_01020:DHICGHFD_01021:DHICGHFD_01022:DHICGHFD_01023:DHICGHFD_01024:DHICGHFD_01025:DHICGHFD_01026:DHICGHFD_01027:DHICGHFD_01028:DHICGHFD_01029:DHICGHFD_01030:DHICGHFD_01031:DHICGHFD_01032:DHICGHFD_01033:DHICGHFD_01034:DHICGHFD_01035:DHICGHFD_01036:DHICGHFD_…	GH74|GH74;GT4;TIGR01352;GT83;
0.2_20180412_Bin_139_sub_1	PUL-like	0.2_20180412_Bin_139_sub_1;PUL_CAZyme_rich__PUL1	806	834	JAMJJDFN_00806:JAMJJDFN_00807:JAMJJDFN_00808:JAMJJDFN_00809:JAMJJDFN_00810:JAMJJDFN_00811:JAMJJDFN_00812:JAMJJDFN_00813:JAMJJDFN_00814:JAMJJDFN_00815:JAMJJDFN_00816:JAMJJDFN_00817:JAMJJDFN_00818:JAMJJDFN_00819:JAMJJDFN_00820:JAMJJDFN_00821:JAMJJDFN_00822:JAMJJDFN_00823:JAMJJDFN_00824:JAMJJDFN_00825:JAMJJDFN_00826:JAMJJDFN_00827:JAMJJDFN_00828:JAMJJDFN_00829:JAMJJDFN_00830:JAMJJDFN_00831:JAMJJDFN_…	CBM50;CE1;TIGR02796;TIGR01352;
0.2_20180412_Bin_39_1	PUL-like	0.2_20180412_Bin_39_1;PUL_CAZyme_rich__PUL1	1255	1268	KIGJHBFJ_01255:KIGJHBFJ_01256:KIGJHBFJ_01257:KIGJHBFJ_01258:KIGJHBFJ_01259:KIGJHBFJ_01260:KIGJHBFJ_01261:KIGJHBFJ_01262:KIGJHBFJ_01263:KIGJHBFJ_01264:KIGJHBFJ_01265:KIGJHBFJ_01266:KIGJHBFJ_01267:KIGJHBFJ_01268	PL22;TIGR02803;TIGR02796;
0.2_20180412_Bin_56_sub_1	PUL-like	0.2_20180412_Bin_56_sub_1;PUL_CAZyme_rich__PUL1	33	35	MHBNLGJK_00033:MHBNLGJK_00034:MHBNLGJK_00035	PL22;TIGR01352;
0.2_20180412_Bin_MAXBIN_150_1	CAZymes-rich gene cluster	0.2_20180412_Bin_MAXBIN_150_1;CAZyme_rich__PUL1	95	134	IMLEBAKK_00095:IMLEBAKK_00096:IMLEBAKK_00097:IMLEBAKK_00098:IMLEBAKK_00099:IMLEBAKK_00100:IMLEBAKK_00101:IMLEBAKK_00102:IMLEBAKK_00103:IMLEBAKK_00104:IMLEBAKK_00105:IMLEBAKK_00106:IMLEBAKK_00107:IMLEBAKK_00108:IMLEBAKK_00109:IMLEBAKK_00110:IMLEBAKK_00111:IMLEBAKK_00112:IMLEBAKK_00113:IMLEBAKK_00114:IMLEBAKK_00115:IMLEBAKK_00116:IMLEBAKK_00117:IMLEBAKK_00118:IMLEBAKK_00119:IMLEBAKK_00120:IMLEBAKK_…	(21;493)|PF03321.14|GH3|Family|CL0378|;Sulfatase;PL22_1|CE1;CE1;GH33;CE3;GH29;Sulfatase;CBM32|GH29;Sulfatase;GT28;
0.2_20180412_Bin_MAXBIN_150_1	CAZymes-rich gene cluster	0.2_20180412_Bin_MAXBIN_150_1;CAZyme_rich__PUL3	721	751	IMLEBAKK_00721:IMLEBAKK_00722:IMLEBAKK_00723:IMLEBAKK_00724:IMLEBAKK_00725:IMLEBAKK_00726:IMLEBAKK_00727:IMLEBAKK_00728:IMLEBAKK_00729:IMLEBAKK_00730:IMLEBAKK_00731:IMLEBAKK_00732:IMLEBAKK_00733:IMLEBAKK_00734:IMLEBAKK_00735:IMLEBAKK_00736:IMLEBAKK_00737:IMLEBAKK_00738:IMLEBAKK_00739:IMLEBAKK_00740:IMLEBAKK_00741:IMLEBAKK_00742:IMLEBAKK_00743:IMLEBAKK_00744:IMLEBAKK_00745:IMLEBAKK_00746:IMLEBAKK_…	AA2;Sulfatase;GH16_3;CE6;GH109;GH109;
0.2_20180412_Bin_MAXBIN_150_1	CAZymes-rich gene cluster	0.2_20180412_Bin_MAXBIN_150_1;CAZyme_rich__PUL6	1553	1566	IMLEBAKK_01553:IMLEBAKK_01554:IMLEBAKK_01555:IMLEBAKK_01556:IMLEBAKK_01557:IMLEBAKK_01558:IMLEBAKK_01559:IMLEBAKK_01560:IMLEBAKK_01561:IMLEBAKK_01562:IMLEBAKK_01563:IMLEBAKK_01564:IMLEBAKK_01565:IMLEBAKK_01566	CE1;GH74;CE9;
0.2_20180412_Bin_MAXBIN_150_1	CAZymes-rich gene cluster	0.2_20180412_Bin_MAXBIN_150_1;CAZyme_rich__PUL9	1777	1797	IMLEBAKK_01777:IMLEBAKK_01778:IMLEBAKK_01779:IMLEBAKK_01780:IMLEBAKK_01781:IMLEBAKK_01782:IMLEBAKK_01783:IMLEBAKK_01784:IMLEBAKK_01785:IMLEBAKK_01786:IMLEBAKK_01787:IMLEBAKK_01788:IMLEBAKK_01789:IMLEBAKK_01790:IMLEBAKK_01791:IMLEBAKK_01792:IMLEBAKK_01793:IMLEBAKK_01794:IMLEBAKK_01795:IMLEBAKK_01796:IMLEBAKK_01797	GH109;GH109;CBM66;GH109;GH95;
0.2_20180412_Bin_MAXBIN_150_1	PUL	0.2_20180412_Bin_MAXBIN_150_1;PUL__PUL1	65	94	IMLEBAKK_00065:IMLEBAKK_00066:IMLEBAKK_00067:IMLEBAKK_00068:IMLEBAKK_00069:IMLEBAKK_00070:IMLEBAKK_00071:IMLEBAKK_00072:IMLEBAKK_00073:IMLEBAKK_00074:IMLEBAKK_00075:IMLEBAKK_00076:IMLEBAKK_00077:IMLEBAKK_00078:IMLEBAKK_00079:IMLEBAKK_00080:IMLEBAKK_00081:IMLEBAKK_00082:IMLEBAKK_00083:IMLEBAKK_00084:IMLEBAKK_00085:IMLEBAKK_00086:IMLEBAKK_00087:IMLEBAKK_00088:IMLEBAKK_00089:IMLEBAKK_00090:IMLEBAKK_…	GH109;GH109;AA3;PL7_5;SusC;SusD-like_3|SusD_RagB;SusC;SusD-like_2;
0.2_20180412_Bin_MAXBIN_150_1	PUL	0.2_20180412_Bin_MAXBIN_150_1;PUL__PUL2	455	490	IMLEBAKK_00455:IMLEBAKK_00456:IMLEBAKK_00457:IMLEBAKK_00458:IMLEBAKK_00459:IMLEBAKK_00460:IMLEBAKK_00461:IMLEBAKK_00462:IMLEBAKK_00463:IMLEBAKK_00464:IMLEBAKK_00465:IMLEBAKK_00466:IMLEBAKK_00467:IMLEBAKK_00468:IMLEBAKK_00469:IMLEBAKK_00470:IMLEBAKK_00471:IMLEBAKK_00472:IMLEBAKK_00473:IMLEBAKK_00474:IMLEBAKK_00475:IMLEBAKK_00476:IMLEBAKK_00477:IMLEBAKK_00478:IMLEBAKK_00479:IMLEBAKK_00480:IMLEBAKK_…	GH20;GH109;Sulfatase;SusC;SusD-like_3|SusD_RagB;GH16_3;CBM9;AA12;GH163;
0.2_20180412_Bin_MAXBIN_150_1	PUL	0.2_20180412_Bin_MAXBIN_150_1;PUL__PUL3	1244	1251	IMLEBAKK_01244:IMLEBAKK_01245:IMLEBAKK_01246:IMLEBAKK_01247:IMLEBAKK_01248:IMLEBAKK_01249:IMLEBAKK_01250:IMLEBAKK_01251	CBM9;SusD-like_2;SusC;CE1;
0.2_20180412_Bin_MAXBIN_150_1	PUL-like	0.2_20180412_Bin_MAXBIN_150_1;PUL_CAZyme_rich__PUL1	1	15	IMLEBAKK_00001:IMLEBAKK_00002:IMLEBAKK_00003:IMLEBAKK_00004:IMLEBAKK_00005:IMLEBAKK_00006:IMLEBAKK_00007:IMLEBAKK_00008:IMLEBAKK_00009:IMLEBAKK_00010:IMLEBAKK_00011:IMLEBAKK_00012:IMLEBAKK_00013:IMLEBAKK_00014:IMLEBAKK_00015	GH109;GH20;(28;106)|PF13715.7|CarbopepD_reg_2|Domain|CL0287|;
0.2_20180412_Bin_MAXBIN_150_1	PUL-like	0.2_20180412_Bin_MAXBIN_150_1;PUL_CAZyme_rich__PUL2	415	449	IMLEBAKK_00415:IMLEBAKK_00416:IMLEBAKK_00417:IMLEBAKK_00418:IMLEBAKK_00419:IMLEBAKK_00420:IMLEBAKK_00421:IMLEBAKK_00422:IMLEBAKK_00423:IMLEBAKK_00424:IMLEBAKK_00425:IMLEBAKK_00426:IMLEBAKK_00427:IMLEBAKK_00428:IMLEBAKK_00429:IMLEBAKK_00430:IMLEBAKK_00431:IMLEBAKK_00432:IMLEBAKK_00433:IMLEBAKK_00434:IMLEBAKK_00435:IMLEBAKK_00436:IMLEBAKK_00437:IMLEBAKK_00438:IMLEBAKK_00439:IMLEBAKK_00440:IMLEBAKK_…	TIGR01786;(28;111)|PF13715.7|CarbopepD_reg_2|Domain|CL0287|;(121;226)|PF07715.16|Plug|Domain|No_clan|;(320;580)|PF00593.25|TonB_dep_Rec|Family|CL0193|;(875;1019)|PF00593.25|TonB_dep_Rec|Family|CL0193|;GT5;TIGR01786;TIGR01779|TIGR01786;
0.2_20180412_Bin_MAXBIN_150_1	PUL-like	0.2_20180412_Bin_MAXBIN_150_1;PUL_CAZyme_rich__PUL3	752	781	IMLEBAKK_00752:IMLEBAKK_00753:IMLEBAKK_00754:IMLEBAKK_00755:IMLEBAKK_00756:IMLEBAKK_00757:IMLEBAKK_00758:IMLEBAKK_00759:IMLEBAKK_00760:IMLEBAKK_00761:IMLEBAKK_00762:IMLEBAKK_00763:IMLEBAKK_00764:IMLEBAKK_00765:IMLEBAKK_00766:IMLEBAKK_00767:IMLEBAKK_00768:IMLEBAKK_00769:IMLEBAKK_00770:IMLEBAKK_00771:IMLEBAKK_00772:IMLEBAKK_00773:IMLEBAKK_00774:IMLEBAKK_00775:IMLEBAKK_00776:IMLEBAKK_00777:IMLEBAKK_…	(25;107)|PF13715.7|CarbopepD_reg_2|Domain|CL0287|;TIGR01779;GH23;GT2;
0.2_20180412_Bin_MAXBIN_158	CAZymes-rich gene cluster	0.2_20180412_Bin_MAXBIN_158;CAZyme_rich__PUL3	844	864	DAAJLODC_00844:DAAJLODC_00845:DAAJLODC_00846:DAAJLODC_00847:DAAJLODC_00848:DAAJLODC_00849:DAAJLODC_00850:DAAJLODC_00851:DAAJLODC_00852:DAAJLODC_00853:DAAJLODC_00854:DAAJLODC_00855:DAAJLODC_00856:DAAJLODC_00857:DAAJLODC_00858:DAAJLODC_00859:DAAJLODC_00860:DAAJLODC_00861:DAAJLODC_00862:DAAJLODC_00863:DAAJLODC_00864	GH23;CE2;CE12;CBM50;GT4;CE14;
0.2_20180412_Bin_MAXBIN_158	PUL	0.2_20180412_Bin_MAXBIN_158;PUL__PUL1	84	97	DAAJLODC_00084:DAAJLODC_00085:DAAJLODC_00086:DAAJLODC_00087:DAAJLODC_00088:DAAJLODC_00089:DAAJLODC_00090:DAAJLODC_00091:DAAJLODC_00092:DAAJLODC_00093:DAAJLODC_00094:DAAJLODC_00095:DAAJLODC_00096:DAAJLODC_00097	GH13_36;SusD-like_3|SusD_RagB;SusC;
0.2_20180412_Bin_MAXBIN_158	PUL	0.2_20180412_Bin_MAXBIN_158;PUL__PUL2	446	482	DAAJLODC_00446:DAAJLODC_00447:DAAJLODC_00448:DAAJLODC_00449:DAAJLODC_00450:DAAJLODC_00451:DAAJLODC_00452:DAAJLODC_00453:DAAJLODC_00454:DAAJLODC_00455:DAAJLODC_00456:DAAJLODC_00457:DAAJLODC_00458:DAAJLODC_00459:DAAJLODC_00460:DAAJLODC_00461:DAAJLODC_00462:DAAJLODC_00463:DAAJLODC_00464:DAAJLODC_00465:DAAJLODC_00466:DAAJLODC_00467:DAAJLODC_00468:DAAJLODC_00469:DAAJLODC_00470:DAAJLODC_00471:DAAJLODC_…	GT9;TIGR02803;TIGR02796;CBM50|GH73;GT4;SusC;SusD-like_2;CE11;
0.2_20180412_Bin_MAXBIN_158	PUL	0.2_20180412_Bin_MAXBIN_158;PUL__PUL3	687	702	DAAJLODC_00687:DAAJLODC_00688:DAAJLODC_00689:DAAJLODC_00690:DAAJLODC_00691:DAAJLODC_00692:DAAJLODC_00693:DAAJLODC_00694:DAAJLODC_00695:DAAJLODC_00696:DAAJLODC_00697:DAAJLODC_00698:DAAJLODC_00699:DAAJLODC_00700:DAAJLODC_00701:DAAJLODC_00702	GH16_3;CBM44;SusD-like_3|SusD_RagB;SusC;CBM20|CBM20;GH3;
0.2_20180412_Bin_MAXBIN_158	PUL-like	0.2_20180412_Bin_MAXBIN_158;PUL_CAZyme_rich__PUL1	47	61	DAAJLODC_00047:DAAJLODC_00048:DAAJLODC_00049:DAAJLODC_00050:DAAJLODC_00051:DAAJLODC_00052:DAAJLODC_00053:DAAJLODC_00054:DAAJLODC_00055:DAAJLODC_00056:DAAJLODC_00057:DAAJLODC_00058:DAAJLODC_00059:DAAJLODC_00060:DAAJLODC_00061	GH74|GH74|GH74;TIGR01782;
0.2_20180412_Bin_MAXBIN_158	PUL-like	0.2_20180412_Bin_MAXBIN_158;PUL_CAZyme_rich__PUL10	1244	1253	DAAJLODC_01244:DAAJLODC_01245:DAAJLODC_01246:DAAJLODC_01247:DAAJLODC_01248:DAAJLODC_01249:DAAJLODC_01250:DAAJLODC_01251:DAAJLODC_01252:DAAJLODC_01253	GH20;TIGR01785;
0.2_20180412_Bin_MAXBIN_158	PUL-like	0.2_20180412_Bin_MAXBIN_158;PUL_CAZyme_rich__PUL3	132	149	DAAJLODC_00132:DAAJLODC_00133:DAAJLODC_00134:DAAJLODC_00135:DAAJLODC_00136:DAAJLODC_00137:DAAJLODC_00138:DAAJLODC_00139:DAAJLODC_00140:DAAJLODC_00141:DAAJLODC_00142:DAAJLODC_00143:DAAJLODC_00144:DAAJLODC_00145:DAAJLODC_00146:DAAJLODC_00147:DAAJLODC_00148:DAAJLODC_00149	GH65;GH13;GH13;(40;146)|PF07715.16|Plug|Domain|No_clan|;
0.2_20180412_Bin_MAXBIN_158	PUL-like	0.2_20180412_Bin_MAXBIN_158;PUL_CAZyme_rich__PUL4	250	277	DAAJLODC_00250:DAAJLODC_00251:DAAJLODC_00252:DAAJLODC_00253:DAAJLODC_00254:DAAJLODC_00255:DAAJLODC_00256:DAAJLODC_00257:DAAJLODC_00258:DAAJLODC_00259:DAAJLODC_00260:DAAJLODC_00261:DAAJLODC_00262:DAAJLODC_00263:DAAJLODC_00264:DAAJLODC_00265:DAAJLODC_00266:DAAJLODC_00267:DAAJLODC_00268:DAAJLODC_00269:DAAJLODC_00270:DAAJLODC_00271:DAAJLODC_00272:DAAJLODC_00273:DAAJLODC_00274:DAAJLODC_00275:DAAJLODC_…	GH16;GT4;(14;101)|PF13715.7|CarbopepD_reg_2|Domain|CL0287|;(131;210)|PF07715.16|Plug|Domain|No_clan|;
0.2_20180412_Bin_MAXBIN_158	PUL-like	0.2_20180412_Bin_MAXBIN_158;PUL_CAZyme_rich__PUL6	370	390	DAAJLODC_00370:DAAJLODC_00371:DAAJLODC_00372:DAAJLODC_00373:DAAJLODC_00374:DAAJLODC_00375:DAAJLODC_00376:DAAJLODC_00377:DAAJLODC_00378:DAAJLODC_00379:DAAJLODC_00380:DAAJLODC_00381:DAAJLODC_00382:DAAJLODC_00383:DAAJLODC_00384:DAAJLODC_00385:DAAJLODC_00386:DAAJLODC_00387:DAAJLODC_00388:DAAJLODC_00389:DAAJLODC_00390	(39;122)|PF13715.7|CarbopepD_reg_2|Domain|CL0287|;(133;232)|PF07715.16|Plug|Domain|No_clan|;(305;768)|PF00593.25|TonB_dep_Rec|Family|CL0193|;CE1;AA4;GT19;
0.2_20180412_Bin_MAXBIN_158	PUL-like	0.2_20180412_Bin_MAXBIN_158;PUL_CAZyme_rich__PUL8	707	718	DAAJLODC_00707:DAAJLODC_00708:DAAJLODC_00709:DAAJLODC_00710:DAAJLODC_00711:DAAJLODC_00712:DAAJLODC_00713:DAAJLODC_00714:DAAJLODC_00715:DAAJLODC_00716:DAAJLODC_00717:DAAJLODC_00718	(27;100)|PF13715.7|CarbopepD_reg_2|Domain|CL0287|;(117;226)|PF07715.16|Plug|Domain|No_clan|;CE1;
0.2_20180412_Bin_MAXBIN_158	PUL-like	0.2_20180412_Bin_MAXBIN_158;PUL_CAZyme_rich__PUL9	1100	1121	DAAJLODC_01100:DAAJLODC_01101:DAAJLODC_01102:DAAJLODC_01103:DAAJLODC_01104:DAAJLODC_01105:DAAJLODC_01106:DAAJLODC_01107:DAAJLODC_01108:DAAJLODC_01109:DAAJLODC_01110:DAAJLODC_01111:DAAJLODC_01112:DAAJLODC_01113:DAAJLODC_01114:DAAJLODC_01115:DAAJLODC_01116:DAAJLODC_01117:DAAJLODC_01118:DAAJLODC_01119:DAAJLODC_01120:DAAJLODC_01121	CE1;AA2|AA2|AA2;TIGR01785;GH16_3;
0.2_20180417_Bin_58_sub_2	CAZymes-rich gene cluster	0.2_20180417_Bin_58_sub_2;CAZyme_rich__PUL1	32	39	MONPDIIN_00032:MONPDIIN_00033:MONPDIIN_00034:MONPDIIN_00035:MONPDIIN_00036:MONPDIIN_00037:MONPDIIN_00038:MONPDIIN_00039	CE1;GH74;GH74;
0.2_20180417_Bin_58_sub_2	PUL	0.2_20180417_Bin_58_sub_2;PUL__PUL2	1244	1256	MONPDIIN_01244:MONPDIIN_01245:MONPDIIN_01246:MONPDIIN_01247:MONPDIIN_01248:MONPDIIN_01249:MONPDIIN_01250:MONPDIIN_01251:MONPDIIN_01252:MONPDIIN_01253:MONPDIIN_01254:MONPDIIN_01255:MONPDIIN_01256	CE3;CBM67;SusD-like|SusD-like_2;SusC;
0.2_20180417_Bin_58_sub_2	PUL-like	0.2_20180417_Bin_58_sub_2;PUL_CAZyme_rich__PUL1	356	368	MONPDIIN_00356:MONPDIIN_00357:MONPDIIN_00358:MONPDIIN_00359:MONPDIIN_00360:MONPDIIN_00361:MONPDIIN_00362:MONPDIIN_00363:MONPDIIN_00364:MONPDIIN_00365:MONPDIIN_00366:MONPDIIN_00367:MONPDIIN_00368	TIGR01786;(3;197)|PF03321.14|GH3|Family|CL0378|;
0.2_20180417_Bin_58_sub_2	PUL-like	0.2_20180417_Bin_58_sub_2;PUL_CAZyme_rich__PUL2	407	441	MONPDIIN_00407:MONPDIIN_00408:MONPDIIN_00409:MONPDIIN_00410:MONPDIIN_00411:MONPDIIN_00412:MONPDIIN_00413:MONPDIIN_00414:MONPDIIN_00415:MONPDIIN_00416:MONPDIIN_00417:MONPDIIN_00418:MONPDIIN_00419:MONPDIIN_00420:MONPDIIN_00421:MONPDIIN_00422:MONPDIIN_00423:MONPDIIN_00424:MONPDIIN_00425:MONPDIIN_00426:MONPDIIN_00427:MONPDIIN_00428:MONPDIIN_00429:MONPDIIN_00430:MONPDIIN_00431:MONPDIIN_00432:MONPDIIN_…	TIGR01779;GH5_13;GH28;GH74|GH74|GH74;GH18;
0.2_20180417_Bin_58_sub_2	PUL-like	0.2_20180417_Bin_58_sub_2;PUL_CAZyme_rich__PUL5	1381	1388	MONPDIIN_01381:MONPDIIN_01382:MONPDIIN_01383:MONPDIIN_01384:MONPDIIN_01385:MONPDIIN_01386:MONPDIIN_01387:MONPDIIN_01388	TIGR01786;CBM9;GH109;
0.2_20180417_Bin_Bin_60_sub_1	CAZymes-rich gene cluster	0.2_20180417_Bin_Bin_60_sub_1;CAZyme_rich__PUL2	322	342	BPOFPAHM_00322:BPOFPAHM_00323:BPOFPAHM_00324:BPOFPAHM_00325:BPOFPAHM_00326:BPOFPAHM_00327:BPOFPAHM_00328:BPOFPAHM_00329:BPOFPAHM_00330:BPOFPAHM_00331:BPOFPAHM_00332:BPOFPAHM_00333:BPOFPAHM_00334:BPOFPAHM_00335:BPOFPAHM_00336:BPOFPAHM_00337:BPOFPAHM_00338:BPOFPAHM_00339:BPOFPAHM_00340:BPOFPAHM_00341:BPOFPAHM_00342	GH16_3;CE3;CE1;CBM67;
0.2_20180417_Bin_Bin_60_sub_1	PUL	0.2_20180417_Bin_Bin_60_sub_1;PUL__PUL1	508	535	BPOFPAHM_00508:BPOFPAHM_00509:BPOFPAHM_00510:BPOFPAHM_00511:BPOFPAHM_00512:BPOFPAHM_00513:BPOFPAHM_00514:BPOFPAHM_00515:BPOFPAHM_00516:BPOFPAHM_00517:BPOFPAHM_00518:BPOFPAHM_00519:BPOFPAHM_00520:BPOFPAHM_00521:BPOFPAHM_00522:BPOFPAHM_00523:BPOFPAHM_00524:BPOFPAHM_00525:BPOFPAHM_00526:BPOFPAHM_00527:BPOFPAHM_00528:BPOFPAHM_00529:BPOFPAHM_00530:BPOFPAHM_00531:BPOFPAHM_00532:BPOFPAHM_00533:BPOFPAHM_…	CBM6|GH5_46;CBM69|CBM20;GH16_3;SusD-like_3|SusD_RagB;SusC;CBM50|GH23;GT51;
0.2_20180417_Bin_Bin_60_sub_1	PUL	0.2_20180417_Bin_Bin_60_sub_1;PUL__PUL2	646	678	BPOFPAHM_00646:BPOFPAHM_00647:BPOFPAHM_00648:BPOFPAHM_00649:BPOFPAHM_00650:BPOFPAHM_00651:BPOFPAHM_00652:BPOFPAHM_00653:BPOFPAHM_00654:BPOFPAHM_00655:BPOFPAHM_00656:BPOFPAHM_00657:BPOFPAHM_00658:BPOFPAHM_00659:BPOFPAHM_00660:BPOFPAHM_00661:BPOFPAHM_00662:BPOFPAHM_00663:BPOFPAHM_00664:BPOFPAHM_00665:BPOFPAHM_00666:BPOFPAHM_00667:BPOFPAHM_00668:BPOFPAHM_00669:BPOFPAHM_00670:BPOFPAHM_00671:BPOFPAHM_…	GH13;GH13;GH65;SusC;SusD-like_3|SusD_RagB;CBM20;CBM44|GH74|GH74;
0.2_20180417_Bin_Bin_60_sub_1	PUL	0.2_20180417_Bin_Bin_60_sub_1;PUL__PUL3	1166	1198	BPOFPAHM_01166:BPOFPAHM_01167:BPOFPAHM_01168:BPOFPAHM_01169:BPOFPAHM_01170:BPOFPAHM_01171:BPOFPAHM_01172:BPOFPAHM_01173:BPOFPAHM_01174:BPOFPAHM_01175:BPOFPAHM_01176:BPOFPAHM_01177:BPOFPAHM_01178:BPOFPAHM_01179:BPOFPAHM_01180:BPOFPAHM_01181:BPOFPAHM_01182:BPOFPAHM_01183:BPOFPAHM_01184:BPOFPAHM_01185:BPOFPAHM_01186:BPOFPAHM_01187:BPOFPAHM_01188:BPOFPAHM_01189:BPOFPAHM_01190:BPOFPAHM_01191:BPOFPAHM_…	CE11;SusD-like_2;SusC;GT4;GH17;GH30_1;GH158;GH17;GH149;GH16_3;
0.2_20180417_Bin_Bin_60_sub_1	PUL-like	0.2_20180417_Bin_Bin_60_sub_1;PUL_CAZyme_rich__PUL1	162	185	BPOFPAHM_00162:BPOFPAHM_00163:BPOFPAHM_00164:BPOFPAHM_00165:BPOFPAHM_00166:BPOFPAHM_00167:BPOFPAHM_00168:BPOFPAHM_00169:BPOFPAHM_00170:BPOFPAHM_00171:BPOFPAHM_00172:BPOFPAHM_00173:BPOFPAHM_00174:BPOFPAHM_00175:BPOFPAHM_00176:BPOFPAHM_00177:BPOFPAHM_00178:BPOFPAHM_00179:BPOFPAHM_00180:BPOFPAHM_00181:BPOFPAHM_00182:BPOFPAHM_00183:BPOFPAHM_00184:BPOFPAHM_00185	(40;123)|PF13715.7|CarbopepD_reg_2|Domain|CL0287|;(156;234)|PF07715.16|Plug|Domain|No_clan|;CE14;CBM44;GT2;
0.2_20180417_Bin_Bin_60_sub_1	PUL-like	0.2_20180417_Bin_Bin_60_sub_1;PUL_CAZyme_rich__PUL2	497	507	BPOFPAHM_00497:BPOFPAHM_00498:BPOFPAHM_00499:BPOFPAHM_00500:BPOFPAHM_00501:BPOFPAHM_00502:BPOFPAHM_00503:BPOFPAHM_00504:BPOFPAHM_00505:BPOFPAHM_00506:BPOFPAHM_00507	CBM69|CBM69|CBM69|CBM69;(31;118)|PF13715.7|CarbopepD_reg_2|Domain|CL0287|;(130;223)|PF07715.16|Plug|Domain|No_clan|;(346;887)|PF00593.25|TonB_dep_Rec|Family|CL0193|;
0.2_20180417_Bin_Bin_60_sub_1	PUL-like	0.2_20180417_Bin_Bin_60_sub_1;PUL_CAZyme_rich__PUL3	1020	1026	BPOFPAHM_01020:BPOFPAHM_01021:BPOFPAHM_01022:BPOFPAHM_01023:BPOFPAHM_01024:BPOFPAHM_01025:BPOFPAHM_01026	TIGR01779|TIGR01783;CE7;
0.2_20180417_Bin_Bin_60_sub_1	PUL-like	0.2_20180417_Bin_Bin_60_sub_1;PUL_CAZyme_rich__PUL4	1222	1249	BPOFPAHM_01222:BPOFPAHM_01223:BPOFPAHM_01224:BPOFPAHM_01225:BPOFPAHM_01226:BPOFPAHM_01227:BPOFPAHM_01228:BPOFPAHM_01229:BPOFPAHM_01230:BPOFPAHM_01231:BPOFPAHM_01232:BPOFPAHM_01233:BPOFPAHM_01234:BPOFPAHM_01235:BPOFPAHM_01236:BPOFPAHM_01237:BPOFPAHM_01238:BPOFPAHM_01239:BPOFPAHM_01240:BPOFPAHM_01241:BPOFPAHM_01242:BPOFPAHM_01243:BPOFPAHM_01244:BPOFPAHM_01245:BPOFPAHM_01246:BPOFPAHM_01247:BPOFPAHM_…	(11;480)|PF03321.14|GH3|Family|CL0378|;GT30;TIGR01786;(23;106)|PF13715.7|CarbopepD_reg_2|Domain|CL0287|;(118;215)|PF07715.16|Plug|Domain|No_clan|;(288;751)|PF00593.25|TonB_dep_Rec|Family|CL0193|;
0.2_20180417_Bin_Bin_60_sub_1	PUL-like	0.2_20180417_Bin_Bin_60_sub_1;PUL_CAZyme_rich__PUL5	1254	1262	BPOFPAHM_01254:BPOFPAHM_01255:BPOFPAHM_01256:BPOFPAHM_01257:BPOFPAHM_01258:BPOFPAHM_01259:BPOFPAHM_01260:BPOFPAHM_01261:BPOFPAHM_01262	(53;158)|PF07715.16|Plug|Domain|No_clan|;CBM50|GH73;
0.2_20180417_Bin_Bin_60_sub_1	PUL-like	0.2_20180417_Bin_Bin_60_sub_1;PUL_CAZyme_rich__PUL6	1265	1307	BPOFPAHM_01265:BPOFPAHM_01266:BPOFPAHM_01267:BPOFPAHM_01268:BPOFPAHM_01269:BPOFPAHM_01270:BPOFPAHM_01271:BPOFPAHM_01272:BPOFPAHM_01273:BPOFPAHM_01274:BPOFPAHM_01275:BPOFPAHM_01276:BPOFPAHM_01277:BPOFPAHM_01278:BPOFPAHM_01279:BPOFPAHM_01280:BPOFPAHM_01281:BPOFPAHM_01282:BPOFPAHM_01283:BPOFPAHM_01284:BPOFPAHM_01285:BPOFPAHM_01286:BPOFPAHM_01287:BPOFPAHM_01288:BPOFPAHM_01289:BPOFPAHM_01290:BPOFPAHM_…	CBM40;(24;108)|PF13715.7|CarbopepD_reg_2|Domain|CL0287|;(120;219)|PF07715.16|Plug|Domain|No_clan|;GT4;GT2;(449;537)|PF00593.25|TonB_dep_Rec|Family|CL0193|;GH3;GT4;GT2;GT2;
0.2_20180417_Bin_MAXBIN_014_sub_1	PUL-like	0.2_20180417_Bin_MAXBIN_014_sub_1;PUL_CAZyme_rich__PUL1	157	163	MKDGLEIC_00157:MKDGLEIC_00158:MKDGLEIC_00159:MKDGLEIC_00160:MKDGLEIC_00161:MKDGLEIC_00162:MKDGLEIC_00163	TIGR01352;PL22;
0.2_20180417_Bin_MAXBIN_014_sub_1	PUL-like	0.2_20180417_Bin_MAXBIN_014_sub_1;PUL_CAZyme_rich__PUL2	318	328	MKDGLEIC_00318:MKDGLEIC_00319:MKDGLEIC_00320:MKDGLEIC_00321:MKDGLEIC_00322:MKDGLEIC_00323:MKDGLEIC_00324:MKDGLEIC_00325:MKDGLEIC_00326:MKDGLEIC_00327:MKDGLEIC_00328	TIGR01786;GH16_3;
0.2_20180417_Bin_MAXBIN_014_sub_1	PUL-like	0.2_20180417_Bin_MAXBIN_014_sub_1;PUL_CAZyme_rich__PUL3	487	488	MKDGLEIC_00487:MKDGLEIC_00488	CE1;(50;157)|PF07715.16|Plug|Domain|No_clan|;(306;931)|PF00593.25|TonB_dep_Rec|Family|CL0193|;
0.2_20180417_Bin_MAXBIN_156_sub_1	PUL-like	0.2_20180417_Bin_MAXBIN_156_sub_1;PUL_CAZyme_rich__PUL1	813	823	OADHFFEM_00813:OADHFFEM_00814:OADHFFEM_00815:OADHFFEM_00816:OADHFFEM_00817:OADHFFEM_00818:OADHFFEM_00819:OADHFFEM_00820:OADHFFEM_00821:OADHFFEM_00822:OADHFFEM_00823	TIGR02796;TIGR02803;PL22;
0.2_20180419_Bin_72_1	PUL-like	0.2_20180419_Bin_72_1;PUL_CAZyme_rich__PUL2	442	455	ALMOEOPO_00442:ALMOEOPO_00443:ALMOEOPO_00444:ALMOEOPO_00445:ALMOEOPO_00446:ALMOEOPO_00447:ALMOEOPO_00448:ALMOEOPO_00449:ALMOEOPO_00450:ALMOEOPO_00451:ALMOEOPO_00452:ALMOEOPO_00453:ALMOEOPO_00454:ALMOEOPO_00455	CBM50|GH23;GH74|GH74|GH74;TIGR01786;
0.2_20180419_Bin_72_1	PUL-like	0.2_20180419_Bin_72_1;PUL_CAZyme_rich__PUL3	567	592	ALMOEOPO_00567:ALMOEOPO_00568:ALMOEOPO_00569:ALMOEOPO_00570:ALMOEOPO_00571:ALMOEOPO_00572:ALMOEOPO_00573:ALMOEOPO_00574:ALMOEOPO_00575:ALMOEOPO_00576:ALMOEOPO_00577:ALMOEOPO_00578:ALMOEOPO_00579:ALMOEOPO_00580:ALMOEOPO_00581:ALMOEOPO_00582:ALMOEOPO_00583:ALMOEOPO_00584:ALMOEOPO_00585:ALMOEOPO_00586:ALMOEOPO_00587:ALMOEOPO_00588:ALMOEOPO_00589:ALMOEOPO_00590:ALMOEOPO_00591:ALMOEOPO_00592	GH51;GT2;GT94;(28;108)|PF13715.7|CarbopepD_reg_2|Domain|CL0287|;(117;224)|PF07715.16|Plug|Domain|No_clan|;GT2;
0.2_20180419_Bin_72_1	PUL-like	0.2_20180419_Bin_72_1;PUL_CAZyme_rich__PUL5	849	891	ALMOEOPO_00849:ALMOEOPO_00850:ALMOEOPO_00851:ALMOEOPO_00852:ALMOEOPO_00853:ALMOEOPO_00854:ALMOEOPO_00855:ALMOEOPO_00856:ALMOEOPO_00857:ALMOEOPO_00858:ALMOEOPO_00859:ALMOEOPO_00860:ALMOEOPO_00861:ALMOEOPO_00862:ALMOEOPO_00863:ALMOEOPO_00864:ALMOEOPO_00865:ALMOEOPO_00866:ALMOEOPO_00867:ALMOEOPO_00868:ALMOEOPO_00869:ALMOEOPO_00870:ALMOEOPO_00871:ALMOEOPO_00872:ALMOEOPO_00873:ALMOEOPO_00874:ALMOEOPO_…	(36;123)|PF13715.7|CarbopepD_reg_2|Domain|CL0287|;(151;228)|PF07715.16|Plug|Domain|No_clan|;GT2;GT4;CE4;GT4;GT4;CE4;GT4;Sulfatase;
0.2_20180419_Bin_72_1	PUL-like	0.2_20180419_Bin_72_1;PUL_CAZyme_rich__PUL6	1010	1034	ALMOEOPO_01010:ALMOEOPO_01011:ALMOEOPO_01012:ALMOEOPO_01013:ALMOEOPO_01014:ALMOEOPO_01015:ALMOEOPO_01016:ALMOEOPO_01017:ALMOEOPO_01018:ALMOEOPO_01019:ALMOEOPO_01020:ALMOEOPO_01021:ALMOEOPO_01022:ALMOEOPO_01023:ALMOEOPO_01024:ALMOEOPO_01025:ALMOEOPO_01026:ALMOEOPO_01027:ALMOEOPO_01028:ALMOEOPO_01029:ALMOEOPO_01030:ALMOEOPO_01031:ALMOEOPO_01032:ALMOEOPO_01033:ALMOEOPO_01034	TIGR01786;(24;95)|PF13620.7|CarboxypepD_reg|Domain|CL0287|;(137;220)|PF07715.16|Plug|Domain|No_clan|;GT2;
0.2_20180419_Bin_72_1	PUL-like	0.2_20180419_Bin_72_1;PUL_CAZyme_rich__PUL7	1515	1522	ALMOEOPO_01515:ALMOEOPO_01516:ALMOEOPO_01517:ALMOEOPO_01518:ALMOEOPO_01519:ALMOEOPO_01520:ALMOEOPO_01521:ALMOEOPO_01522	(25;108)|PF13715.7|CarbopepD_reg_2|Domain|CL0287|;(119;216)|PF07715.16|Plug|Domain|No_clan|;(321;788)|PF00593.25|TonB_dep_Rec|Family|CL0193|;GH74|GH74;
0.2_20180419_Bin_Bin_42_sub_1	CAZymes-rich gene cluster	0.2_20180419_Bin_Bin_42_sub_1;CAZyme_rich__PUL5	1889	1906	IKOOCKOC_01889:IKOOCKOC_01890:IKOOCKOC_01891:IKOOCKOC_01892:IKOOCKOC_01893:IKOOCKOC_01894:IKOOCKOC_01895:IKOOCKOC_01896:IKOOCKOC_01897:IKOOCKOC_01898:IKOOCKOC_01899:IKOOCKOC_01900:IKOOCKOC_01901:IKOOCKOC_01902:IKOOCKOC_01903:IKOOCKOC_01904:IKOOCKOC_01905:IKOOCKOC_01906	GH74;CBM50;CE12;CE2;
0.2_20180419_Bin_Bin_42_sub_1	PUL	0.2_20180419_Bin_Bin_42_sub_1;PUL__PUL1	97	119	IKOOCKOC_00097:IKOOCKOC_00098:IKOOCKOC_00099:IKOOCKOC_00100:IKOOCKOC_00101:IKOOCKOC_00102:IKOOCKOC_00103:IKOOCKOC_00104:IKOOCKOC_00105:IKOOCKOC_00106:IKOOCKOC_00107:IKOOCKOC_00108:IKOOCKOC_00109:IKOOCKOC_00110:IKOOCKOC_00111:IKOOCKOC_00112:IKOOCKOC_00113:IKOOCKOC_00114:IKOOCKOC_00115:IKOOCKOC_00116:IKOOCKOC_00117:IKOOCKOC_00118:IKOOCKOC_00119	GH2;GH3;CBM20;SusC;SusD-like_3|SusD_RagB;GH16_3;CE1;GH74|GH74;
0.2_20180419_Bin_Bin_42_sub_1	PUL	0.2_20180419_Bin_Bin_42_sub_1;PUL__PUL2	249	274	IKOOCKOC_00249:IKOOCKOC_00250:IKOOCKOC_00251:IKOOCKOC_00252:IKOOCKOC_00253:IKOOCKOC_00254:IKOOCKOC_00255:IKOOCKOC_00256:IKOOCKOC_00257:IKOOCKOC_00258:IKOOCKOC_00259:IKOOCKOC_00260:IKOOCKOC_00261:IKOOCKOC_00262:IKOOCKOC_00263:IKOOCKOC_00264:IKOOCKOC_00265:IKOOCKOC_00266:IKOOCKOC_00267:IKOOCKOC_00268:IKOOCKOC_00269:IKOOCKOC_00270:IKOOCKOC_00271:IKOOCKOC_00272:IKOOCKOC_00273:IKOOCKOC_00274	TIGR01783;GH13;SusD-like_3;SusC;CBM48;GH65;
0.2_20180419_Bin_Bin_42_sub_1	PUL-like	0.2_20180419_Bin_Bin_42_sub_1;PUL_CAZyme_rich__PUL1	32	51	IKOOCKOC_00032:IKOOCKOC_00033:IKOOCKOC_00034:IKOOCKOC_00035:IKOOCKOC_00036:IKOOCKOC_00037:IKOOCKOC_00038:IKOOCKOC_00039:IKOOCKOC_00040:IKOOCKOC_00041:IKOOCKOC_00042:IKOOCKOC_00043:IKOOCKOC_00044:IKOOCKOC_00045:IKOOCKOC_00046:IKOOCKOC_00047:IKOOCKOC_00048:IKOOCKOC_00049:IKOOCKOC_00050:IKOOCKOC_00051	GH74|GH74|GH74;TIGR01783;CE1;
0.2_20180419_Bin_Bin_42_sub_1	PUL-like	0.2_20180419_Bin_Bin_42_sub_1;PUL_CAZyme_rich__PUL10	1424	1443	IKOOCKOC_01424:IKOOCKOC_01425:IKOOCKOC_01426:IKOOCKOC_01427:IKOOCKOC_01428:IKOOCKOC_01429:IKOOCKOC_01430:IKOOCKOC_01431:IKOOCKOC_01432:IKOOCKOC_01433:IKOOCKOC_01434:IKOOCKOC_01435:IKOOCKOC_01436:IKOOCKOC_01437:IKOOCKOC_01438:IKOOCKOC_01439:IKOOCKOC_01440:IKOOCKOC_01441:IKOOCKOC_01442:IKOOCKOC_01443	;TIGR01783;CE1;GH16_3;
0.2_20180419_Bin_Bin_42_sub_1	PUL-like	0.2_20180419_Bin_Bin_42_sub_1;PUL_CAZyme_rich__PUL11	1450	1484	IKOOCKOC_01450:IKOOCKOC_01451:IKOOCKOC_01452:IKOOCKOC_01453:IKOOCKOC_01454:IKOOCKOC_01455:IKOOCKOC_01456:IKOOCKOC_01457:IKOOCKOC_01458:IKOOCKOC_01459:IKOOCKOC_01460:IKOOCKOC_01461:IKOOCKOC_01462:IKOOCKOC_01463:IKOOCKOC_01464:IKOOCKOC_01465:IKOOCKOC_01466:IKOOCKOC_01467:IKOOCKOC_01468:IKOOCKOC_01469:IKOOCKOC_01470:IKOOCKOC_01471:IKOOCKOC_01472:IKOOCKOC_01473:IKOOCKOC_01474:IKOOCKOC_01475:IKOOCKOC_…	TIGR01352;GT2;GT4;GH74;CBM50|GH23;GT5;
0.2_20180419_Bin_Bin_42_sub_1	PUL-like	0.2_20180419_Bin_Bin_42_sub_1;PUL_CAZyme_rich__PUL12	1522	1535	IKOOCKOC_01522:IKOOCKOC_01523:IKOOCKOC_01524:IKOOCKOC_01525:IKOOCKOC_01526:IKOOCKOC_01527:IKOOCKOC_01528:IKOOCKOC_01529:IKOOCKOC_01530:IKOOCKOC_01531:IKOOCKOC_01532:IKOOCKOC_01533:IKOOCKOC_01534:IKOOCKOC_01535	(2;69)|PF13715.7|CarbopepD_reg_2|Domain|CL0287|;(85;183)|PF07715.16|Plug|Domain|No_clan|;GT4;GH109;
0.2_20180419_Bin_Bin_42_sub_1	PUL-like	0.2_20180419_Bin_Bin_42_sub_1;PUL_CAZyme_rich__PUL14	1813	1832	IKOOCKOC_01813:IKOOCKOC_01814:IKOOCKOC_01815:IKOOCKOC_01816:IKOOCKOC_01817:IKOOCKOC_01818:IKOOCKOC_01819:IKOOCKOC_01820:IKOOCKOC_01821:IKOOCKOC_01822:IKOOCKOC_01823:IKOOCKOC_01824:IKOOCKOC_01825:IKOOCKOC_01826:IKOOCKOC_01827:IKOOCKOC_01828:IKOOCKOC_01829:IKOOCKOC_01830:IKOOCKOC_01831:IKOOCKOC_01832	GH13;(28;103)|PF13715.7|CarbopepD_reg_2|Domain|CL0287|;(47;130)|PF13715.7|CarbopepD_reg_2|Domain|CL0287|;GT4;
0.2_20180419_Bin_Bin_42_sub_1	PUL-like	0.2_20180419_Bin_Bin_42_sub_1;PUL_CAZyme_rich__PUL2	66	93	IKOOCKOC_00066:IKOOCKOC_00067:IKOOCKOC_00068:IKOOCKOC_00069:IKOOCKOC_00070:IKOOCKOC_00071:IKOOCKOC_00072:IKOOCKOC_00073:IKOOCKOC_00074:IKOOCKOC_00075:IKOOCKOC_00076:IKOOCKOC_00077:IKOOCKOC_00078:IKOOCKOC_00079:IKOOCKOC_00080:IKOOCKOC_00081:IKOOCKOC_00082:IKOOCKOC_00083:IKOOCKOC_00084:IKOOCKOC_00085:IKOOCKOC_00086:IKOOCKOC_00087:IKOOCKOC_00088:IKOOCKOC_00089:IKOOCKOC_00090:IKOOCKOC_00091:IKOOCKOC_…	GH92;CE1;CBM44;(32;115)|PF13715.7|CarbopepD_reg_2|Domain|CL0287|;(147;225)|PF07715.16|Plug|Domain|No_clan|;CBM44;
0.2_20180419_Bin_Bin_42_sub_1	PUL-like	0.2_20180419_Bin_Bin_42_sub_1;PUL_CAZyme_rich__PUL3	667	683	IKOOCKOC_00667:IKOOCKOC_00668:IKOOCKOC_00669:IKOOCKOC_00670:IKOOCKOC_00671:IKOOCKOC_00672:IKOOCKOC_00673:IKOOCKOC_00674:IKOOCKOC_00675:IKOOCKOC_00676:IKOOCKOC_00677:IKOOCKOC_00678:IKOOCKOC_00679:IKOOCKOC_00680:IKOOCKOC_00681:IKOOCKOC_00682:IKOOCKOC_00683	AA2|AA2|AA2;(22;101)|PF13715.7|CarbopepD_reg_2|Domain|CL0287|;(114;223)|PF07715.16|Plug|Domain|No_clan|;
0.2_20180419_Bin_Bin_42_sub_1	PUL-like	0.2_20180419_Bin_Bin_42_sub_1;PUL_CAZyme_rich__PUL4	693	701	IKOOCKOC_00693:IKOOCKOC_00694:IKOOCKOC_00695:IKOOCKOC_00696:IKOOCKOC_00697:IKOOCKOC_00698:IKOOCKOC_00699:IKOOCKOC_00700:IKOOCKOC_00701	CE1;(29;109)|PF13715.7|CarbopepD_reg_2|Domain|CL0287|;
0.2_20180419_Bin_Bin_42_sub_1	PUL-like	0.2_20180419_Bin_Bin_42_sub_1;PUL_CAZyme_rich__PUL5	706	725	IKOOCKOC_00706:IKOOCKOC_00707:IKOOCKOC_00708:IKOOCKOC_00709:IKOOCKOC_00710:IKOOCKOC_00711:IKOOCKOC_00712:IKOOCKOC_00713:IKOOCKOC_00714:IKOOCKOC_00715:IKOOCKOC_00716:IKOOCKOC_00717:IKOOCKOC_00718:IKOOCKOC_00719:IKOOCKOC_00720:IKOOCKOC_00721:IKOOCKOC_00722:IKOOCKOC_00723:IKOOCKOC_00724:IKOOCKOC_00725	CBM50|GH73;TIGR01352;
0.2_20180419_Bin_Bin_42_sub_1	PUL-like	0.2_20180419_Bin_Bin_42_sub_1;PUL_CAZyme_rich__PUL6	749	781	IKOOCKOC_00749:IKOOCKOC_00750:IKOOCKOC_00751:IKOOCKOC_00752:IKOOCKOC_00753:IKOOCKOC_00754:IKOOCKOC_00755:IKOOCKOC_00756:IKOOCKOC_00757:IKOOCKOC_00758:IKOOCKOC_00759:IKOOCKOC_00760:IKOOCKOC_00761:IKOOCKOC_00762:IKOOCKOC_00763:IKOOCKOC_00764:IKOOCKOC_00765:IKOOCKOC_00766:IKOOCKOC_00767:IKOOCKOC_00768:IKOOCKOC_00769:IKOOCKOC_00770:IKOOCKOC_00771:IKOOCKOC_00772:IKOOCKOC_00773:IKOOCKOC_00774:IKOOCKOC_…	TIGR01785;CBM44;GT2;(31;96)|PF13715.7|CarbopepD_reg_2|Domain|CL0287|;(134;242)|PF07715.16|Plug|Domain|No_clan|;
0.2_20180419_Bin_Bin_42_sub_1	PUL-like	0.2_20180419_Bin_Bin_42_sub_1;PUL_CAZyme_rich__PUL7	936	969	IKOOCKOC_00936:IKOOCKOC_00937:IKOOCKOC_00938:IKOOCKOC_00939:IKOOCKOC_00940:IKOOCKOC_00941:IKOOCKOC_00942:IKOOCKOC_00943:IKOOCKOC_00944:IKOOCKOC_00945:IKOOCKOC_00946:IKOOCKOC_00947:IKOOCKOC_00948:IKOOCKOC_00949:IKOOCKOC_00950:IKOOCKOC_00951:IKOOCKOC_00952:IKOOCKOC_00953:IKOOCKOC_00954:IKOOCKOC_00955:IKOOCKOC_00956:IKOOCKOC_00957:IKOOCKOC_00958:IKOOCKOC_00959:IKOOCKOC_00960:IKOOCKOC_00961:IKOOCKOC_…	GT9;(36;118)|PF13715.7|CarbopepD_reg_2|Domain|CL0287|;(139;230)|PF07715.16|Plug|Domain|No_clan|;GH23;CBM9;
0.2_20180419_Bin_Bin_42_sub_1	PUL-like	0.2_20180419_Bin_Bin_42_sub_1;PUL_CAZyme_rich__PUL9	1287	1303	IKOOCKOC_01287:IKOOCKOC_01288:IKOOCKOC_01289:IKOOCKOC_01290:IKOOCKOC_01291:IKOOCKOC_01292:IKOOCKOC_01293:IKOOCKOC_01294:IKOOCKOC_01295:IKOOCKOC_01296:IKOOCKOC_01297:IKOOCKOC_01298:IKOOCKOC_01299:IKOOCKOC_01300:IKOOCKOC_01301:IKOOCKOC_01302:IKOOCKOC_01303	(27;108)|PF13715.7|CarbopepD_reg_2|Domain|CL0287|;(115;222)|PF07715.16|Plug|Domain|No_clan|;GH20;
0.2_20180424_Bin_26_sub_1	PUL-like	0.2_20180424_Bin_26_sub_1;PUL_CAZyme_rich__PUL1	1307	1316	GGHALPNO_01307:GGHALPNO_01308:GGHALPNO_01309:GGHALPNO_01310:GGHALPNO_01311:GGHALPNO_01312:GGHALPNO_01313:GGHALPNO_01314:GGHALPNO_01315:GGHALPNO_01316	GH23;TIGR01352;
0.2_20180424_Bin_MAXBIN_133_1	CAZymes-rich gene cluster	0.2_20180424_Bin_MAXBIN_133_1;CAZyme_rich__PUL2	306	323	PLKOADKN_00306:PLKOADKN_00307:PLKOADKN_00308:PLKOADKN_00309:PLKOADKN_00310:PLKOADKN_00311:PLKOADKN_00312:PLKOADKN_00313:PLKOADKN_00314:PLKOADKN_00315:PLKOADKN_00316:PLKOADKN_00317:PLKOADKN_00318:PLKOADKN_00319:PLKOADKN_00320:PLKOADKN_00321:PLKOADKN_00322:PLKOADKN_00323	CE1;CE1;CE3;
0.2_20180424_Bin_MAXBIN_133_1	PUL-like	0.2_20180424_Bin_MAXBIN_133_1;PUL_CAZyme_rich__PUL1	15	39	PLKOADKN_00015:PLKOADKN_00016:PLKOADKN_00017:PLKOADKN_00018:PLKOADKN_00019:PLKOADKN_00020:PLKOADKN_00021:PLKOADKN_00022:PLKOADKN_00023:PLKOADKN_00024:PLKOADKN_00025:PLKOADKN_00026:PLKOADKN_00027:PLKOADKN_00028:PLKOADKN_00029:PLKOADKN_00030:PLKOADKN_00031:PLKOADKN_00032:PLKOADKN_00033:PLKOADKN_00034:PLKOADKN_00035:PLKOADKN_00036:PLKOADKN_00037:PLKOADKN_00038:PLKOADKN_00039	;TIGR01352;GH109;CE1;
0.2_20180424_Bin_MAXBIN_133_1	PUL-like	0.2_20180424_Bin_MAXBIN_133_1;PUL_CAZyme_rich__PUL2	58	72	PLKOADKN_00058:PLKOADKN_00059:PLKOADKN_00060:PLKOADKN_00061:PLKOADKN_00062:PLKOADKN_00063:PLKOADKN_00064:PLKOADKN_00065:PLKOADKN_00066:PLKOADKN_00067:PLKOADKN_00068:PLKOADKN_00069:PLKOADKN_00070:PLKOADKN_00071:PLKOADKN_00072	CE1;TIGR01783;
0.2_20180424_Bin_MAXBIN_133_1	PUL-like	0.2_20180424_Bin_MAXBIN_133_1;PUL_CAZyme_rich__PUL5	904	931	PLKOADKN_00904:PLKOADKN_00905:PLKOADKN_00906:PLKOADKN_00907:PLKOADKN_00908:PLKOADKN_00909:PLKOADKN_00910:PLKOADKN_00911:PLKOADKN_00912:PLKOADKN_00913:PLKOADKN_00914:PLKOADKN_00915:PLKOADKN_00916:PLKOADKN_00917:PLKOADKN_00918:PLKOADKN_00919:PLKOADKN_00920:PLKOADKN_00921:PLKOADKN_00922:PLKOADKN_00923:PLKOADKN_00924:PLKOADKN_00925:PLKOADKN_00926:PLKOADKN_00927:PLKOADKN_00928:PLKOADKN_00929:PLKOADKN_…	PL22;CBM9;TIGR01783;CE1;CE1;
0.2_20180424_Bin_MAXBIN_133_1	PUL-like	0.2_20180424_Bin_MAXBIN_133_1;PUL_CAZyme_rich__PUL6	1235	1247	PLKOADKN_01235:PLKOADKN_01236:PLKOADKN_01237:PLKOADKN_01238:PLKOADKN_01239:PLKOADKN_01240:PLKOADKN_01241:PLKOADKN_01242:PLKOADKN_01243:PLKOADKN_01244:PLKOADKN_01245:PLKOADKN_01246:PLKOADKN_01247	(45;126)|PF07715.16|Plug|Domain|No_clan|;CE1;
0.2_20180426_Bin_144_sub	CAZymes-rich gene cluster	0.2_20180426_Bin_144_sub;CAZyme_rich__PUL2	170	190	AHHFEFLC_00170:AHHFEFLC_00171:AHHFEFLC_00172:AHHFEFLC_00173:AHHFEFLC_00174:AHHFEFLC_00175:AHHFEFLC_00176:AHHFEFLC_00177:AHHFEFLC_00178:AHHFEFLC_00179:AHHFEFLC_00180:AHHFEFLC_00181:AHHFEFLC_00182:AHHFEFLC_00183:AHHFEFLC_00184:AHHFEFLC_00185:AHHFEFLC_00186:AHHFEFLC_00187:AHHFEFLC_00188:AHHFEFLC_00189:AHHFEFLC_00190	Sulfatase;Sulfatase;GH168;CE12;Sulfatase;GH29;Sulfatase;Sulfatase;Sulfatase;Sulfatase;Sulfatase;Sulfatase;CE7;
0.2_20180426_Bin_144_sub	CAZymes-rich gene cluster	0.2_20180426_Bin_144_sub;CAZyme_rich__PUL3	435	447	AHHFEFLC_00435:AHHFEFLC_00436:AHHFEFLC_00437:AHHFEFLC_00438:AHHFEFLC_00439:AHHFEFLC_00440:AHHFEFLC_00441:AHHFEFLC_00442:AHHFEFLC_00443:AHHFEFLC_00444:AHHFEFLC_00445:AHHFEFLC_00446:AHHFEFLC_00447	GH92;GH38;GH107;
0.2_20180426_Bin_144_sub	CAZymes-rich gene cluster	0.2_20180426_Bin_144_sub;CAZyme_rich__PUL6	739	755	AHHFEFLC_00739:AHHFEFLC_00740:AHHFEFLC_00741:AHHFEFLC_00742:AHHFEFLC_00743:AHHFEFLC_00744:AHHFEFLC_00745:AHHFEFLC_00746:AHHFEFLC_00747:AHHFEFLC_00748:AHHFEFLC_00749:AHHFEFLC_00750:AHHFEFLC_00751:AHHFEFLC_00752:AHHFEFLC_00753:AHHFEFLC_00754:AHHFEFLC_00755	Sulfatase;CE1;GH95;CE7;Sulfatase;Sulfatase;Sulfatase;
0.2_20180426_Bin_144_sub	CAZymes-rich gene cluster	0.2_20180426_Bin_144_sub;CAZyme_rich__PUL8	1949	1962	AHHFEFLC_01949:AHHFEFLC_01950:AHHFEFLC_01951:AHHFEFLC_01952:AHHFEFLC_01953:AHHFEFLC_01954:AHHFEFLC_01955:AHHFEFLC_01956:AHHFEFLC_01957:AHHFEFLC_01958:AHHFEFLC_01959:AHHFEFLC_01960:AHHFEFLC_01961:AHHFEFLC_01962	GH109;GH109;GH109;CBM32;
0.2_20180426_Bin_144_sub	CAZymes-rich gene cluster	0.2_20180426_Bin_144_sub;CAZyme_rich__PUL9	2042	2056	AHHFEFLC_02042:AHHFEFLC_02043:AHHFEFLC_02044:AHHFEFLC_02045:AHHFEFLC_02046:AHHFEFLC_02047:AHHFEFLC_02048:AHHFEFLC_02049:AHHFEFLC_02050:AHHFEFLC_02051:AHHFEFLC_02052:AHHFEFLC_02053:AHHFEFLC_02054:AHHFEFLC_02055:AHHFEFLC_02056	CE6;CBM66;GH109;GT4;GT81;GT4;GH13_18;
0.2_20180426_Bin_144_sub	PUL-like	0.2_20180426_Bin_144_sub;PUL_CAZyme_rich__PUL1	389	406	AHHFEFLC_00389:AHHFEFLC_00390:AHHFEFLC_00391:AHHFEFLC_00392:AHHFEFLC_00393:AHHFEFLC_00394:AHHFEFLC_00395:AHHFEFLC_00396:AHHFEFLC_00397:AHHFEFLC_00398:AHHFEFLC_00399:AHHFEFLC_00400:AHHFEFLC_00401:AHHFEFLC_00402:AHHFEFLC_00403:AHHFEFLC_00404:AHHFEFLC_00405:AHHFEFLC_00406	CBM48|GH13_9;TIGR01779;
0.2_20180426_Bin_172_sub_1	CAZymes-rich gene cluster	0.2_20180426_Bin_172_sub_1;CAZyme_rich__PUL1	196	204	ABJNAHKA_00196:ABJNAHKA_00197:ABJNAHKA_00198:ABJNAHKA_00199:ABJNAHKA_00200:ABJNAHKA_00201:ABJNAHKA_00202:ABJNAHKA_00203:ABJNAHKA_00204	GH92;GH92;Sulfatase;GH92;GH29;
0.2_20180426_Bin_172_sub_1	CAZymes-rich gene cluster	0.2_20180426_Bin_172_sub_1;CAZyme_rich__PUL3	588	603	ABJNAHKA_00588:ABJNAHKA_00589:ABJNAHKA_00590:ABJNAHKA_00591:ABJNAHKA_00592:ABJNAHKA_00593:ABJNAHKA_00594:ABJNAHKA_00595:ABJNAHKA_00596:ABJNAHKA_00597:ABJNAHKA_00598:ABJNAHKA_00599:ABJNAHKA_00600:ABJNAHKA_00601:ABJNAHKA_00602:ABJNAHKA_00603	CE7;Sulfatase;Sulfatase;Sulfatase;Sulfatase;Sulfatase;Sulfatase;Sulfatase;GH29;GH107;Sulfatase;CE12;Sulfatase;GH168;
0.2_20180426_Bin_172_sub_1	PUL-like	0.2_20180426_Bin_172_sub_1;PUL_CAZyme_rich__PUL1	414	427	ABJNAHKA_00414:ABJNAHKA_00415:ABJNAHKA_00416:ABJNAHKA_00417:ABJNAHKA_00418:ABJNAHKA_00419:ABJNAHKA_00420:ABJNAHKA_00421:ABJNAHKA_00422:ABJNAHKA_00423:ABJNAHKA_00424:ABJNAHKA_00425:ABJNAHKA_00426:ABJNAHKA_00427	(38;373)|PF00593.25|TonB_dep_Rec|Family|CL0193|;GH74|GH74|GH74|GH74|GH74|GH74;
0.2_20180426_Bin_172_sub_1	PUL-like	0.2_20180426_Bin_172_sub_1;PUL_CAZyme_rich__PUL3	886	899	ABJNAHKA_00886:ABJNAHKA_00887:ABJNAHKA_00888:ABJNAHKA_00889:ABJNAHKA_00890:ABJNAHKA_00891:ABJNAHKA_00892:ABJNAHKA_00893:ABJNAHKA_00894:ABJNAHKA_00895:ABJNAHKA_00896:ABJNAHKA_00897:ABJNAHKA_00898:ABJNAHKA_00899	(30;120)|PF13715.7|CarbopepD_reg_2|Domain|CL0287|;(146;224)|PF07715.16|Plug|Domain|No_clan|;(380;799)|PF14905.7|OMP_b-brl_3|Family|CL0193|;GH109;
0.2_20180426_Bin_172_sub_1	PUL-like	0.2_20180426_Bin_172_sub_1;PUL_CAZyme_rich__PUL4	921	940	ABJNAHKA_00921:ABJNAHKA_00922:ABJNAHKA_00923:ABJNAHKA_00924:ABJNAHKA_00925:ABJNAHKA_00926:ABJNAHKA_00927:ABJNAHKA_00928:ABJNAHKA_00929:ABJNAHKA_00930:ABJNAHKA_00931:ABJNAHKA_00932:ABJNAHKA_00933:ABJNAHKA_00934:ABJNAHKA_00935:ABJNAHKA_00936:ABJNAHKA_00937:ABJNAHKA_00938:ABJNAHKA_00939:ABJNAHKA_00940	TIGR01785;GH23;
0.2_20180426_Bin_172_sub_1	PUL-like	0.2_20180426_Bin_172_sub_1;PUL_CAZyme_rich__PUL5	1053	1068	ABJNAHKA_01053:ABJNAHKA_01054:ABJNAHKA_01055:ABJNAHKA_01056:ABJNAHKA_01057:ABJNAHKA_01058:ABJNAHKA_01059:ABJNAHKA_01060:ABJNAHKA_01061:ABJNAHKA_01062:ABJNAHKA_01063:ABJNAHKA_01064:ABJNAHKA_01065:ABJNAHKA_01066:ABJNAHKA_01067:ABJNAHKA_01068	(25;106)|PF13715.7|CarbopepD_reg_2|Domain|CL0287|;(113;221)|PF07715.16|Plug|Domain|No_clan|;(319;777)|PF00593.25|TonB_dep_Rec|Family|CL0193|;CBM44;
0.2_20180426_Bin_172_sub_1	PUL-like	0.2_20180426_Bin_172_sub_1;PUL_CAZyme_rich__PUL6	1523	1538	ABJNAHKA_01523:ABJNAHKA_01524:ABJNAHKA_01525:ABJNAHKA_01526:ABJNAHKA_01527:ABJNAHKA_01528:ABJNAHKA_01529:ABJNAHKA_01530:ABJNAHKA_01531:ABJNAHKA_01532:ABJNAHKA_01533:ABJNAHKA_01534:ABJNAHKA_01535:ABJNAHKA_01536:ABJNAHKA_01537:ABJNAHKA_01538	;TIGR02796;CE11;
0.2_20180426_Bin_184_sub_1	PUL-like	0.2_20180426_Bin_184_sub_1;PUL_CAZyme_rich__PUL1	127	128	GFAELPMI_00127:GFAELPMI_00128	(3;237)|PF00593.25|TonB_dep_Rec|Family|CL0193|;GH3;
0.2_20180426_Bin_22	PUL	0.2_20180426_Bin_22;PUL__PUL1	1	27	FOMLICJF_00001:FOMLICJF_00002:FOMLICJF_00003:FOMLICJF_00004:FOMLICJF_00005:FOMLICJF_00006:FOMLICJF_00007:FOMLICJF_00008:FOMLICJF_00009:FOMLICJF_00010:FOMLICJF_00011:FOMLICJF_00012:FOMLICJF_00013:FOMLICJF_00014:FOMLICJF_00015:FOMLICJF_00016:FOMLICJF_00017:FOMLICJF_00018:FOMLICJF_00019:FOMLICJF_00020:FOMLICJF_00021:FOMLICJF_00022:FOMLICJF_00023:FOMLICJF_00024:FOMLICJF_00025:FOMLICJF_00026:FOMLICJF_…	GH13_10;SusD-like_3|SusD_RagB;SusC;GH65;GH13;CE1;GH31;GH13;GH53;GT45;
0.2_20180426_Bin_22	PUL	0.2_20180426_Bin_22;PUL__PUL2	378	423	FOMLICJF_00378:FOMLICJF_00379:FOMLICJF_00380:FOMLICJF_00381:FOMLICJF_00382:FOMLICJF_00383:FOMLICJF_00384:FOMLICJF_00385:FOMLICJF_00386:FOMLICJF_00387:FOMLICJF_00388:FOMLICJF_00389:FOMLICJF_00390:FOMLICJF_00391:FOMLICJF_00392:FOMLICJF_00393:FOMLICJF_00394:FOMLICJF_00395:FOMLICJF_00396:FOMLICJF_00397:FOMLICJF_00398:FOMLICJF_00399:FOMLICJF_00400:FOMLICJF_00401:FOMLICJF_00402:FOMLICJF_00403:FOMLICJF_…	TIGR01785;GH5_4;GH10|Sulfatase;GH3;Sulfatase;Sulfatase;CE1;SusC;SusD-like_3|SusD_RagB;Sulfatase;Sulfatase;Sulfatase;Sulfatase;CBM22;GH10;GH43_1;CE1;(35;121)|PF13715.7|CarbopepD_reg_2|Domain|CL0287|;Sulfatase;Sulfatase;Sulfatase;Sulfatase;CE6;Sulfatase;GH43_12;
0.2_20180426_Bin_22	PUL	0.2_20180426_Bin_22;PUL__PUL3	698	722	FOMLICJF_00698:FOMLICJF_00699:FOMLICJF_00700:FOMLICJF_00701:FOMLICJF_00702:FOMLICJF_00703:FOMLICJF_00704:FOMLICJF_00705:FOMLICJF_00706:FOMLICJF_00707:FOMLICJF_00708:FOMLICJF_00709:FOMLICJF_00710:FOMLICJF_00711:FOMLICJF_00712:FOMLICJF_00713:FOMLICJF_00714:FOMLICJF_00715:FOMLICJF_00716:FOMLICJF_00717:FOMLICJF_00718:FOMLICJF_00719:FOMLICJF_00720:FOMLICJF_00721:FOMLICJF_00722	CE3;CE2;GH20;CE14;CE3;SusD-like_2;SusC;GH92;GH92;GH13_3;CBM9;GH130;
0.2_20180426_Bin_22	PUL	0.2_20180426_Bin_22;PUL__PUL4	1083	1120	FOMLICJF_01083:FOMLICJF_01084:FOMLICJF_01085:FOMLICJF_01086:FOMLICJF_01087:FOMLICJF_01088:FOMLICJF_01089:FOMLICJF_01090:FOMLICJF_01091:FOMLICJF_01092:FOMLICJF_01093:FOMLICJF_01094:FOMLICJF_01095:FOMLICJF_01096:FOMLICJF_01097:FOMLICJF_01098:FOMLICJF_01099:FOMLICJF_01100:FOMLICJF_01101:FOMLICJF_01102:FOMLICJF_01103:FOMLICJF_01104:FOMLICJF_01105:FOMLICJF_01106:FOMLICJF_01107:FOMLICJF_01108:FOMLICJF_…	GT30;GH16_3;GH3;GH16_3;SusD-like_3|SusD_RagB;SusC;CBM56;SusC;SusD-like_3|SusD_RagB;CBM32;CBM6|GH5_46;GH30_1;CE1;CE1;(21;127)|PF03321.14|GH3|Family|CL0378|;(159;493)|PF03321.14|GH3|Family|CL0378|;
0.2_20180426_Bin_22	PUL-like	0.2_20180426_Bin_22;PUL_CAZyme_rich__PUL1	179	201	FOMLICJF_00179:FOMLICJF_00180:FOMLICJF_00181:FOMLICJF_00182:FOMLICJF_00183:FOMLICJF_00184:FOMLICJF_00185:FOMLICJF_00186:FOMLICJF_00187:FOMLICJF_00188:FOMLICJF_00189:FOMLICJF_00190:FOMLICJF_00191:FOMLICJF_00192:FOMLICJF_00193:FOMLICJF_00194:FOMLICJF_00195:FOMLICJF_00196:FOMLICJF_00197:FOMLICJF_00198:FOMLICJF_00199:FOMLICJF_00200:FOMLICJF_00201	(18;103)|PF13715.7|CarbopepD_reg_2|Domain|CL0287|;(113;783)|PF18939.1|DUF5686|Family|No_clan|;GH109;GH3;GH92;GH92;GT2;
0.2_20180426_Bin_22	PUL-like	0.2_20180426_Bin_22;PUL_CAZyme_rich__PUL2	238	257	FOMLICJF_00238:FOMLICJF_00239:FOMLICJF_00240:FOMLICJF_00241:FOMLICJF_00242:FOMLICJF_00243:FOMLICJF_00244:FOMLICJF_00245:FOMLICJF_00246:FOMLICJF_00247:FOMLICJF_00248:FOMLICJF_00249:FOMLICJF_00250:FOMLICJF_00251:FOMLICJF_00252:FOMLICJF_00253:FOMLICJF_00254:FOMLICJF_00255:FOMLICJF_00256:FOMLICJF_00257	CBM37;TIGR01786;(52;161)|PF07715.16|Plug|Domain|No_clan|;
0.2_20180426_Bin_22	PUL-like	0.2_20180426_Bin_22;PUL_CAZyme_rich__PUL3	361	377	FOMLICJF_00361:FOMLICJF_00362:FOMLICJF_00363:FOMLICJF_00364:FOMLICJF_00365:FOMLICJF_00366:FOMLICJF_00367:FOMLICJF_00368:FOMLICJF_00369:FOMLICJF_00370:FOMLICJF_00371:FOMLICJF_00372:FOMLICJF_00373:FOMLICJF_00374:FOMLICJF_00375:FOMLICJF_00376:FOMLICJF_00377	CBM67;TIGR01779;CE1;
0.2_20180426_Bin_22	PUL-like	0.2_20180426_Bin_22;PUL_CAZyme_rich__PUL4	656	670	FOMLICJF_00656:FOMLICJF_00657:FOMLICJF_00658:FOMLICJF_00659:FOMLICJF_00660:FOMLICJF_00661:FOMLICJF_00662:FOMLICJF_00663:FOMLICJF_00664:FOMLICJF_00665:FOMLICJF_00666:FOMLICJF_00667:FOMLICJF_00668:FOMLICJF_00669:FOMLICJF_00670	CE1;(29;116)|PF13715.7|CarbopepD_reg_2|Domain|CL0287|;(146;224)|PF07715.16|Plug|Domain|No_clan|;(394;795)|PF14905.7|OMP_b-brl_3|Family|CL0193|;
0.2_20180426_Bin_22	PUL-like	0.2_20180426_Bin_22;PUL_CAZyme_rich__PUL5	940	954	FOMLICJF_00940:FOMLICJF_00941:FOMLICJF_00942:FOMLICJF_00943:FOMLICJF_00944:FOMLICJF_00945:FOMLICJF_00946:FOMLICJF_00947:FOMLICJF_00948:FOMLICJF_00949:FOMLICJF_00950:FOMLICJF_00951:FOMLICJF_00952:FOMLICJF_00953:FOMLICJF_00954	(29;122)|PF13715.7|CarbopepD_reg_2|Domain|CL0287|;(147;222)|PF07715.16|Plug|Domain|No_clan|;(371;791)|PF14905.7|OMP_b-brl_3|Family|CL0193|;GT2;
0.2_20180426_Bin_22	PUL-like	0.2_20180426_Bin_22;PUL_CAZyme_rich__PUL6	1130	1139	FOMLICJF_01130:FOMLICJF_01131:FOMLICJF_01132:FOMLICJF_01133:FOMLICJF_01134:FOMLICJF_01135:FOMLICJF_01136:FOMLICJF_01137:FOMLICJF_01138:FOMLICJF_01139	TIGR01783;GH100|GH100;
0.2_20180426_Bin_64_sub_1	PUL-like	0.2_20180426_Bin_64_sub_1;PUL_CAZyme_rich__PUL1	119	132	EMIOPPFI_00119:EMIOPPFI_00120:EMIOPPFI_00121:EMIOPPFI_00122:EMIOPPFI_00123:EMIOPPFI_00124:EMIOPPFI_00125:EMIOPPFI_00126:EMIOPPFI_00127:EMIOPPFI_00128:EMIOPPFI_00129:EMIOPPFI_00130:EMIOPPFI_00131:EMIOPPFI_00132	PL22;TIGR02803;TIGR02796;
0.2_20180426_Bin_84_sub_1_1	CAZymes-rich gene cluster	0.2_20180426_Bin_84_sub_1_1;CAZyme_rich__PUL1	1215	1226	OPFDENLC_01215:OPFDENLC_01216:OPFDENLC_01217:OPFDENLC_01218:OPFDENLC_01219:OPFDENLC_01220:OPFDENLC_01221:OPFDENLC_01222:OPFDENLC_01223:OPFDENLC_01224:OPFDENLC_01225:OPFDENLC_01226	GH1;GH2;GH149;
0.2_20180426_Bin_84_sub_1_1	PUL-like	0.2_20180426_Bin_84_sub_1_1;PUL_CAZyme_rich__PUL1	945	958	OPFDENLC_00945:OPFDENLC_00946:OPFDENLC_00947:OPFDENLC_00948:OPFDENLC_00949:OPFDENLC_00950:OPFDENLC_00951:OPFDENLC_00952:OPFDENLC_00953:OPFDENLC_00954:OPFDENLC_00955:OPFDENLC_00956:OPFDENLC_00957:OPFDENLC_00958	GH18;(30;113)|PF13715.7|CarbopepD_reg_2|Domain|CL0287|;
0.2_20180426_Bin_84_sub_1_1	PUL-like	0.2_20180426_Bin_84_sub_1_1;PUL_CAZyme_rich__PUL2	959	966	OPFDENLC_00959:OPFDENLC_00960:OPFDENLC_00961:OPFDENLC_00962:OPFDENLC_00963:OPFDENLC_00964:OPFDENLC_00965:OPFDENLC_00966	GH3;(8;43)|PF13715.7|CarbopepD_reg_2|Domain|CL0287|;GH16_3;
0.2_20180426_Bin_84_sub_1_1	PUL-like	0.2_20180426_Bin_84_sub_1_1;PUL_CAZyme_rich__PUL3	1061	1069	OPFDENLC_01061:OPFDENLC_01062:OPFDENLC_01063:OPFDENLC_01064:OPFDENLC_01065:OPFDENLC_01066:OPFDENLC_01067:OPFDENLC_01068:OPFDENLC_01069	;TIGR02796;CE3;GH109;
0.2_20180426_Bin_84_sub_1_1	PUL-like	0.2_20180426_Bin_84_sub_1_1;PUL_CAZyme_rich__PUL4	1584	1587	OPFDENLC_01584:OPFDENLC_01585:OPFDENLC_01586:OPFDENLC_01587	CE4;TIGR01785;
0.2_20180426_Bin_MAXBIN_065_sub_1	CAZymes-rich gene cluster	0.2_20180426_Bin_MAXBIN_065_sub_1;CAZyme_rich__PUL4	1769	1786	KCMPDHGK_01769:KCMPDHGK_01770:KCMPDHGK_01771:KCMPDHGK_01772:KCMPDHGK_01773:KCMPDHGK_01774:KCMPDHGK_01775:KCMPDHGK_01776:KCMPDHGK_01777:KCMPDHGK_01778:KCMPDHGK_01779:KCMPDHGK_01780:KCMPDHGK_01781:KCMPDHGK_01782:KCMPDHGK_01783:KCMPDHGK_01784:KCMPDHGK_01785:KCMPDHGK_01786	GH109;GH109;CE1;
0.2_20180426_Bin_MAXBIN_065_sub_1	PUL	0.2_20180426_Bin_MAXBIN_065_sub_1;PUL__PUL1	1045	1074	KCMPDHGK_01045:KCMPDHGK_01046:KCMPDHGK_01047:KCMPDHGK_01048:KCMPDHGK_01049:KCMPDHGK_01050:KCMPDHGK_01051:KCMPDHGK_01052:KCMPDHGK_01053:KCMPDHGK_01054:KCMPDHGK_01055:KCMPDHGK_01056:KCMPDHGK_01057:KCMPDHGK_01058:KCMPDHGK_01059:KCMPDHGK_01060:KCMPDHGK_01061:KCMPDHGK_01062:KCMPDHGK_01063:KCMPDHGK_01064:KCMPDHGK_01065:KCMPDHGK_01066:KCMPDHGK_01067:KCMPDHGK_01068:KCMPDHGK_01069:KCMPDHGK_01070:KCMPDHGK_…	GH20;GH109;SusC;SusD-like_3|SusD_RagB;CBM50;
0.2_20180426_Bin_MAXBIN_065_sub_1	PUL-like	0.2_20180426_Bin_MAXBIN_065_sub_1;PUL_CAZyme_rich__PUL1	109	119	KCMPDHGK_00109:KCMPDHGK_00110:KCMPDHGK_00111:KCMPDHGK_00112:KCMPDHGK_00113:KCMPDHGK_00114:KCMPDHGK_00115:KCMPDHGK_00116:KCMPDHGK_00117:KCMPDHGK_00118:KCMPDHGK_00119	GH74|GH74;(61;145)|PF13715.7|CarbopepD_reg_2|Domain|CL0287|;(175;255)|PF07715.16|Plug|Domain|No_clan|;
0.2_20180426_Bin_MAXBIN_065_sub_1	PUL-like	0.2_20180426_Bin_MAXBIN_065_sub_1;PUL_CAZyme_rich__PUL2	330	357	KCMPDHGK_00330:KCMPDHGK_00331:KCMPDHGK_00332:KCMPDHGK_00333:KCMPDHGK_00334:KCMPDHGK_00335:KCMPDHGK_00336:KCMPDHGK_00337:KCMPDHGK_00338:KCMPDHGK_00339:KCMPDHGK_00340:KCMPDHGK_00341:KCMPDHGK_00342:KCMPDHGK_00343:KCMPDHGK_00344:KCMPDHGK_00345:KCMPDHGK_00346:KCMPDHGK_00347:KCMPDHGK_00348:KCMPDHGK_00349:KCMPDHGK_00350:KCMPDHGK_00351:KCMPDHGK_00352:KCMPDHGK_00353:KCMPDHGK_00354:KCMPDHGK_00355:KCMPDHGK_…	GH3;(40;128)|PF07715.16|Plug|Domain|No_clan|;Sulfatase;CE14;CBM40;
0.2_20180426_Bin_MAXBIN_065_sub_1	PUL-like	0.2_20180426_Bin_MAXBIN_065_sub_1;PUL_CAZyme_rich__PUL4	1148	1159	KCMPDHGK_01148:KCMPDHGK_01149:KCMPDHGK_01150:KCMPDHGK_01151:KCMPDHGK_01152:KCMPDHGK_01153:KCMPDHGK_01154:KCMPDHGK_01155:KCMPDHGK_01156:KCMPDHGK_01157:KCMPDHGK_01158:KCMPDHGK_01159	GH16_3;TIGR01785;
0.2_20180426_Bin_MAXBIN_065_sub_1	PUL-like	0.2_20180426_Bin_MAXBIN_065_sub_1;PUL_CAZyme_rich__PUL5	1316	1331	KCMPDHGK_01316:KCMPDHGK_01317:KCMPDHGK_01318:KCMPDHGK_01319:KCMPDHGK_01320:KCMPDHGK_01321:KCMPDHGK_01322:KCMPDHGK_01323:KCMPDHGK_01324:KCMPDHGK_01325:KCMPDHGK_01326:KCMPDHGK_01327:KCMPDHGK_01328:KCMPDHGK_01329:KCMPDHGK_01330:KCMPDHGK_01331	(96;151)|PF07715.16|Plug|Domain|No_clan|;GT51;
0.2_20180426_Bin_MAXBIN_065_sub_1	PUL-like	0.2_20180426_Bin_MAXBIN_065_sub_1;PUL_CAZyme_rich__PUL6	1513	1542	KCMPDHGK_01513:KCMPDHGK_01514:KCMPDHGK_01515:KCMPDHGK_01516:KCMPDHGK_01517:KCMPDHGK_01518:KCMPDHGK_01519:KCMPDHGK_01520:KCMPDHGK_01521:KCMPDHGK_01522:KCMPDHGK_01523:KCMPDHGK_01524:KCMPDHGK_01525:KCMPDHGK_01526:KCMPDHGK_01527:KCMPDHGK_01528:KCMPDHGK_01529:KCMPDHGK_01530:KCMPDHGK_01531:KCMPDHGK_01532:KCMPDHGK_01533:KCMPDHGK_01534:KCMPDHGK_01535:KCMPDHGK_01536:KCMPDHGK_01537:KCMPDHGK_01538:KCMPDHGK_…	GH74|GH74|GH74|GH74;GH109;CBM66;GH109;GH95;(36;116)|PF13715.7|CarbopepD_reg_2|Domain|CL0287|;(327;769)|PF00593.25|TonB_dep_Rec|Family|CL0193|;
0.2_20180426_Bin_MAXBIN_065_sub_1	PUL-like	0.2_20180426_Bin_MAXBIN_065_sub_1;PUL_CAZyme_rich__PUL7	1598	1641	KCMPDHGK_01598:KCMPDHGK_01599:KCMPDHGK_01600:KCMPDHGK_01601:KCMPDHGK_01602:KCMPDHGK_01603:KCMPDHGK_01604:KCMPDHGK_01605:KCMPDHGK_01606:KCMPDHGK_01607:KCMPDHGK_01608:KCMPDHGK_01609:KCMPDHGK_01610:KCMPDHGK_01611:KCMPDHGK_01612:KCMPDHGK_01613:KCMPDHGK_01614:KCMPDHGK_01615:KCMPDHGK_01616:KCMPDHGK_01617:KCMPDHGK_01618:KCMPDHGK_01619:KCMPDHGK_01620:KCMPDHGK_01621:KCMPDHGK_01622:KCMPDHGK_01623:KCMPDHGK_…	TIGR02796;GH109;GH109;Sulfatase;CBM32|GH29;Sulfatase;GH29;CE3;GH33;CE1;GH3;
0.2_20180426_Bin_MAXBIN_065_sub_1	PUL-like	0.2_20180426_Bin_MAXBIN_065_sub_1;PUL_CAZyme_rich__PUL8	1650	1670	KCMPDHGK_01650:KCMPDHGK_01651:KCMPDHGK_01652:KCMPDHGK_01653:KCMPDHGK_01654:KCMPDHGK_01655:KCMPDHGK_01656:KCMPDHGK_01657:KCMPDHGK_01658:KCMPDHGK_01659:KCMPDHGK_01660:KCMPDHGK_01661:KCMPDHGK_01662:KCMPDHGK_01663:KCMPDHGK_01664:KCMPDHGK_01665:KCMPDHGK_01666:KCMPDHGK_01667:KCMPDHGK_01668:KCMPDHGK_01669:KCMPDHGK_01670	(21;494)|PF03321.14|GH3|Family|CL0378|;(25;112)|PF13715.7|CarbopepD_reg_2|Domain|CL0287|;(120;226)|PF07715.16|Plug|Domain|No_clan|;TIGR01785;
0.2_20180426_Bin_MAXBIN_065_sub_1	PUL-like	0.2_20180426_Bin_MAXBIN_065_sub_1;PUL_CAZyme_rich__PUL9	1737	1767	KCMPDHGK_01737:KCMPDHGK_01738:KCMPDHGK_01739:KCMPDHGK_01740:KCMPDHGK_01741:KCMPDHGK_01742:KCMPDHGK_01743:KCMPDHGK_01744:KCMPDHGK_01745:KCMPDHGK_01746:KCMPDHGK_01747:KCMPDHGK_01748:KCMPDHGK_01749:KCMPDHGK_01750:KCMPDHGK_01751:KCMPDHGK_01752:KCMPDHGK_01753:KCMPDHGK_01754:KCMPDHGK_01755:KCMPDHGK_01756:KCMPDHGK_01757:KCMPDHGK_01758:KCMPDHGK_01759:KCMPDHGK_01760:KCMPDHGK_01761:KCMPDHGK_01762:KCMPDHGK_…	GT2;GH23;TIGR01779;(26;107)|PF13715.7|CarbopepD_reg_2|Domain|CL0287|;
0.2_20180502_Bin_148_sub_1	CAZymes-rich gene cluster	0.2_20180502_Bin_148_sub_1;CAZyme_rich__PUL3	424	445	BHKFLPLB_00424:BHKFLPLB_00425:BHKFLPLB_00426:BHKFLPLB_00427:BHKFLPLB_00428:BHKFLPLB_00429:BHKFLPLB_00430:BHKFLPLB_00431:BHKFLPLB_00432:BHKFLPLB_00433:BHKFLPLB_00434:BHKFLPLB_00435:BHKFLPLB_00436:BHKFLPLB_00437:BHKFLPLB_00438:BHKFLPLB_00439:BHKFLPLB_00440:BHKFLPLB_00441:BHKFLPLB_00442:BHKFLPLB_00443:BHKFLPLB_00444:BHKFLPLB_00445	GH74;CE1;GH32;
0.2_20180502_Bin_148_sub_1	CAZymes-rich gene cluster	0.2_20180502_Bin_148_sub_1;CAZyme_rich__PUL6	1711	1727	BHKFLPLB_01711:BHKFLPLB_01712:BHKFLPLB_01713:BHKFLPLB_01714:BHKFLPLB_01715:BHKFLPLB_01716:BHKFLPLB_01717:BHKFLPLB_01718:BHKFLPLB_01719:BHKFLPLB_01720:BHKFLPLB_01721:BHKFLPLB_01722:BHKFLPLB_01723:BHKFLPLB_01724:BHKFLPLB_01725:BHKFLPLB_01726:BHKFLPLB_01727	CBM9;GH3;CE14;CE2;CE3;
0.2_20180502_Bin_148_sub_1	PUL	0.2_20180502_Bin_148_sub_1;PUL__PUL2	696	708	BHKFLPLB_00696:BHKFLPLB_00697:BHKFLPLB_00698:BHKFLPLB_00699:BHKFLPLB_00700:BHKFLPLB_00701:BHKFLPLB_00702:BHKFLPLB_00703:BHKFLPLB_00704:BHKFLPLB_00705:BHKFLPLB_00706:BHKFLPLB_00707:BHKFLPLB_00708	GH109;SusC;SusD-like_3|SusD_RagB;
0.2_20180502_Bin_148_sub_1	PUL-like	0.2_20180502_Bin_148_sub_1;PUL_CAZyme_rich__PUL1	80	98	BHKFLPLB_00080:BHKFLPLB_00081:BHKFLPLB_00082:BHKFLPLB_00083:BHKFLPLB_00084:BHKFLPLB_00085:BHKFLPLB_00086:BHKFLPLB_00087:BHKFLPLB_00088:BHKFLPLB_00089:BHKFLPLB_00090:BHKFLPLB_00091:BHKFLPLB_00092:BHKFLPLB_00093:BHKFLPLB_00094:BHKFLPLB_00095:BHKFLPLB_00096:BHKFLPLB_00097:BHKFLPLB_00098	GH74|GH74|GH74|GH74;CBM6|GH81;(24;107)|PF13715.7|CarbopepD_reg_2|Domain|CL0287|;(123;761)|PF18939.1|DUF5686|Family|No_clan|;GT22;
0.2_20180502_Bin_148_sub_1	PUL-like	0.2_20180502_Bin_148_sub_1;PUL_CAZyme_rich__PUL10	1666	1689	BHKFLPLB_01666:BHKFLPLB_01667:BHKFLPLB_01668:BHKFLPLB_01669:BHKFLPLB_01670:BHKFLPLB_01671:BHKFLPLB_01672:BHKFLPLB_01673:BHKFLPLB_01674:BHKFLPLB_01675:BHKFLPLB_01676:BHKFLPLB_01677:BHKFLPLB_01678:BHKFLPLB_01679:BHKFLPLB_01680:BHKFLPLB_01681:BHKFLPLB_01682:BHKFLPLB_01683:BHKFLPLB_01684:BHKFLPLB_01685:BHKFLPLB_01686:BHKFLPLB_01687:BHKFLPLB_01688:BHKFLPLB_01689	GT51;CBM50|GH23;TIGR01786;
0.2_20180502_Bin_148_sub_1	PUL-like	0.2_20180502_Bin_148_sub_1;PUL_CAZyme_rich__PUL2	586	614	BHKFLPLB_00586:BHKFLPLB_00587:BHKFLPLB_00588:BHKFLPLB_00589:BHKFLPLB_00590:BHKFLPLB_00591:BHKFLPLB_00592:BHKFLPLB_00593:BHKFLPLB_00594:BHKFLPLB_00595:BHKFLPLB_00596:BHKFLPLB_00597:BHKFLPLB_00598:BHKFLPLB_00599:BHKFLPLB_00600:BHKFLPLB_00601:BHKFLPLB_00602:BHKFLPLB_00603:BHKFLPLB_00604:BHKFLPLB_00605:BHKFLPLB_00606:BHKFLPLB_00607:BHKFLPLB_00608:BHKFLPLB_00609:BHKFLPLB_00610:BHKFLPLB_00611:BHKFLPLB_…	(39;123)|PF13715.7|CarbopepD_reg_2|Domain|CL0287|;CE11;(27;106)|PF13620.7|CarboxypepD_reg|Domain|CL0287|;(430;1012)|PF00593.25|TonB_dep_Rec|Family|CL0193|;
0.2_20180502_Bin_148_sub_1	PUL-like	0.2_20180502_Bin_148_sub_1;PUL_CAZyme_rich__PUL4	938	951	BHKFLPLB_00938:BHKFLPLB_00939:BHKFLPLB_00940:BHKFLPLB_00941:BHKFLPLB_00942:BHKFLPLB_00943:BHKFLPLB_00944:BHKFLPLB_00945:BHKFLPLB_00946:BHKFLPLB_00947:BHKFLPLB_00948:BHKFLPLB_00949:BHKFLPLB_00950:BHKFLPLB_00951	(30;120)|PF13715.7|CarbopepD_reg_2|Domain|CL0287|;(146;224)|PF07715.16|Plug|Domain|No_clan|;(380;799)|PF14905.7|OMP_b-brl_3|Family|CL0193|;GH109;
0.2_20180502_Bin_148_sub_1	PUL-like	0.2_20180502_Bin_148_sub_1;PUL_CAZyme_rich__PUL5	973	992	BHKFLPLB_00973:BHKFLPLB_00974:BHKFLPLB_00975:BHKFLPLB_00976:BHKFLPLB_00977:BHKFLPLB_00978:BHKFLPLB_00979:BHKFLPLB_00980:BHKFLPLB_00981:BHKFLPLB_00982:BHKFLPLB_00983:BHKFLPLB_00984:BHKFLPLB_00985:BHKFLPLB_00986:BHKFLPLB_00987:BHKFLPLB_00988:BHKFLPLB_00989:BHKFLPLB_00990:BHKFLPLB_00991:BHKFLPLB_00992	TIGR01785;GH23;
0.2_20180502_Bin_148_sub_1	PUL-like	0.2_20180502_Bin_148_sub_1;PUL_CAZyme_rich__PUL7	1059	1072	BHKFLPLB_01059:BHKFLPLB_01060:BHKFLPLB_01061:BHKFLPLB_01062:BHKFLPLB_01063:BHKFLPLB_01064:BHKFLPLB_01065:BHKFLPLB_01066:BHKFLPLB_01067:BHKFLPLB_01068:BHKFLPLB_01069:BHKFLPLB_01070:BHKFLPLB_01071:BHKFLPLB_01072	GH74|GH74|GH74|GH74|GH74|GH74;(38;373)|PF00593.25|TonB_dep_Rec|Family|CL0193|;
0.2_20180502_Bin_148_sub_1	PUL-like	0.2_20180502_Bin_148_sub_1;PUL_CAZyme_rich__PUL8	1197	1222	BHKFLPLB_01197:BHKFLPLB_01198:BHKFLPLB_01199:BHKFLPLB_01200:BHKFLPLB_01201:BHKFLPLB_01202:BHKFLPLB_01203:BHKFLPLB_01204:BHKFLPLB_01205:BHKFLPLB_01206:BHKFLPLB_01207:BHKFLPLB_01208:BHKFLPLB_01209:BHKFLPLB_01210:BHKFLPLB_01211:BHKFLPLB_01212:BHKFLPLB_01213:BHKFLPLB_01214:BHKFLPLB_01215:BHKFLPLB_01216:BHKFLPLB_01217:BHKFLPLB_01218:BHKFLPLB_01219:BHKFLPLB_01220:BHKFLPLB_01221:BHKFLPLB_01222	GH113;GT2;GT2;GT50;(21;493)|PF03321.14|GH3|Family|CL0378|;(34;130)|PF13600.7|DUF4140|Family|No_clan|;(216;610)|PF13598.7|DUF4139|Family|CL0287|;(299;378)|PF13715.7|CarbopepD_reg_2|Domain|CL0287|;GH74|GH74|GH74|GH74|GH74;
0.2_20180502_Bin_211	PUL-like	0.2_20180502_Bin_211;PUL_CAZyme_rich__PUL2	716	717	PLOMJECP_00716:PLOMJECP_00714:PLOMJECP_00715:PLOMJECP_00717	GH74;(24;108)|PF13715.7|CarbopepD_reg_2|Domain|CL0287|;(118;756)|PF18939.1|Family|No_clan|;
0.2_20180502_Bin_211	PUL-like	0.2_20180502_Bin_211;PUL_CAZyme_rich__PUL3	578	579	PLOMJECP_00578:PLOMJECP_00579	GH35;(23;215)|PF14322.7|SusD-like_3|Family|CL0020|;(329;453)|PF07980.12|Family|CL0020|;
0.2_20180502_Bin_211	PUL-like	0.2_20180502_Bin_211;PUL_CAZyme_rich__PUL4	2176	2178	PLOMJECP_02176:PLOMJECP_02181:PLOMJECP_02182:PLOMJECP_02175:PLOMJECP_02179:PLOMJECP_02180:PLOMJECP_02183:PLOMJECP_02177:PLOMJECP_02178	(23;110)|PF13715.7|CarbopepD_reg_2|Domain|CL0287|;(448;916)|PF14905.7|Family|CL0193|;(138;213)|PF13715.7|CarbopepD_reg_2|Domain|CL0287|;(22;100)|PF13620.7|CarboxypepD_reg|Domain|CL0287|;(183;495)|PF03321.14|GH3|Family|CL0378|;
0.2_20180502_Bin_33_sub_1	PUL	0.2_20180502_Bin_33_sub_1;PUL__PUL1	963	973	JIOAGMHL_00963:JIOAGMHL_00964:JIOAGMHL_00965:JIOAGMHL_00966:JIOAGMHL_00967:JIOAGMHL_00968:JIOAGMHL_00969:JIOAGMHL_00970:JIOAGMHL_00971:JIOAGMHL_00972:JIOAGMHL_00973	GH31;GH13_5;SusD-like_3|SusD_RagB;SusC;CBM48;GH13;
0.2_20180502_Bin_33_sub_1	PUL	0.2_20180502_Bin_33_sub_1;PUL__PUL2	1395	1406	JIOAGMHL_01395:JIOAGMHL_01396:JIOAGMHL_01397:JIOAGMHL_01398:JIOAGMHL_01399:JIOAGMHL_01400:JIOAGMHL_01401:JIOAGMHL_01402:JIOAGMHL_01403:JIOAGMHL_01404:JIOAGMHL_01405:JIOAGMHL_01406	SusD-like_2;SusC;SusC;SusD-like_3|SusD_RagB;CBM6|GH5_46;
0.2_20180502_Bin_33_sub_1	PUL-like	0.2_20180502_Bin_33_sub_1;PUL_CAZyme_rich__PUL2	264	276	JIOAGMHL_00264:JIOAGMHL_00265:JIOAGMHL_00266:JIOAGMHL_00267:JIOAGMHL_00268:JIOAGMHL_00269:JIOAGMHL_00270:JIOAGMHL_00271:JIOAGMHL_00272:JIOAGMHL_00273:JIOAGMHL_00274:JIOAGMHL_00275:JIOAGMHL_00276	GT4;(42;149)|PF07715.16|Plug|Domain|No_clan|;(246;785)|PF00593.25|TonB_dep_Rec|Family|CL0193|;
0.2_20180502_Bin_33_sub_1	PUL-like	0.2_20180502_Bin_33_sub_1;PUL_CAZyme_rich__PUL3	322	339	JIOAGMHL_00322:JIOAGMHL_00323:JIOAGMHL_00324:JIOAGMHL_00325:JIOAGMHL_00326:JIOAGMHL_00327:JIOAGMHL_00328:JIOAGMHL_00329:JIOAGMHL_00330:JIOAGMHL_00331:JIOAGMHL_00332:JIOAGMHL_00333:JIOAGMHL_00334:JIOAGMHL_00335:JIOAGMHL_00336:JIOAGMHL_00337:JIOAGMHL_00338:JIOAGMHL_00339	GH136;TIGR02796;
0.2_20180502_Bin_33_sub_1	PUL-like	0.2_20180502_Bin_33_sub_1;PUL_CAZyme_rich__PUL4	583	592	JIOAGMHL_00583:JIOAGMHL_00584:JIOAGMHL_00585:JIOAGMHL_00586:JIOAGMHL_00587:JIOAGMHL_00588:JIOAGMHL_00589:JIOAGMHL_00590:JIOAGMHL_00591:JIOAGMHL_00592	CBM44|CBM44|CBM44|CBM44|CBM44|CBM44|CBM44;(24;110)|PF13715.7|CarbopepD_reg_2|Domain|CL0287|;(119;226)|PF07715.16|Plug|Domain|No_clan|;(440;926)|PF00593.25|TonB_dep_Rec|Family|CL0193|;
0.2_20180502_Bin_33_sub_1	PUL-like	0.2_20180502_Bin_33_sub_1;PUL_CAZyme_rich__PUL5	848	872	JIOAGMHL_00848:JIOAGMHL_00849:JIOAGMHL_00850:JIOAGMHL_00851:JIOAGMHL_00852:JIOAGMHL_00853:JIOAGMHL_00854:JIOAGMHL_00855:JIOAGMHL_00856:JIOAGMHL_00857:JIOAGMHL_00858:JIOAGMHL_00859:JIOAGMHL_00860:JIOAGMHL_00861:JIOAGMHL_00862:JIOAGMHL_00863:JIOAGMHL_00864:JIOAGMHL_00865:JIOAGMHL_00866:JIOAGMHL_00867:JIOAGMHL_00868:JIOAGMHL_00869:JIOAGMHL_00870:JIOAGMHL_00871:JIOAGMHL_00872	GT2;(24;110)|PF13715.7|CarbopepD_reg_2|Domain|CL0287|;(121;224)|PF07715.16|Plug|Domain|No_clan|;GT28;
0.2_20180502_Bin_33_sub_1	PUL-like	0.2_20180502_Bin_33_sub_1;PUL_CAZyme_rich__PUL7	1078	1085	JIOAGMHL_01078:JIOAGMHL_01079:JIOAGMHL_01080:JIOAGMHL_01081:JIOAGMHL_01082:JIOAGMHL_01083:JIOAGMHL_01084:JIOAGMHL_01085	(27;104)|PF13715.7|CarbopepD_reg_2|Domain|CL0287|;(125;224)|PF07715.16|Plug|Domain|No_clan|;CE4;
0.2_20180502_Bin_72_1	CAZymes-rich gene cluster	0.2_20180502_Bin_72_1;CAZyme_rich__PUL9	1657	1677	CFNIHMKI_01657:CFNIHMKI_01658:CFNIHMKI_01659:CFNIHMKI_01660:CFNIHMKI_01661:CFNIHMKI_01662:CFNIHMKI_01663:CFNIHMKI_01664:CFNIHMKI_01665:CFNIHMKI_01666:CFNIHMKI_01667:CFNIHMKI_01668:CFNIHMKI_01669:CFNIHMKI_01670:CFNIHMKI_01671:CFNIHMKI_01672:CFNIHMKI_01673:CFNIHMKI_01674:CFNIHMKI_01675:CFNIHMKI_01676:CFNIHMKI_01677	GH20;(23;104)|PF16369.6|GH43_C|Domain|CL0116|;CE6;
0.2_20180502_Bin_72_1	PUL-like	0.2_20180502_Bin_72_1;PUL_CAZyme_rich__PUL1	1018	1036	CFNIHMKI_01018:CFNIHMKI_01019:CFNIHMKI_01020:CFNIHMKI_01021:CFNIHMKI_01022:CFNIHMKI_01023:CFNIHMKI_01024:CFNIHMKI_01025:CFNIHMKI_01026:CFNIHMKI_01027:CFNIHMKI_01028:CFNIHMKI_01029:CFNIHMKI_01030:CFNIHMKI_01031:CFNIHMKI_01032:CFNIHMKI_01033:CFNIHMKI_01034:CFNIHMKI_01035:CFNIHMKI_01036	GH135;TIGR01786;GT94;GT2;(120;144)|PF08309.12|LVIVD|Repeat|CL0186|;(391;467)|PF13620.7|CarboxypepD_reg|Domain|CL0287|;(745;803)|PF18962.1|Por_Secre_tail|Domain|CL0159|;
0.2_20180502_Bin_72_1	PUL-like	0.2_20180502_Bin_72_1;PUL_CAZyme_rich__PUL2	1636	1641	CFNIHMKI_01636:CFNIHMKI_01637:CFNIHMKI_01638:CFNIHMKI_01639:CFNIHMKI_01640:CFNIHMKI_01641	CE1;TIGR01786;
0.2_20180502_Bin_72_1	PUL-like	0.2_20180502_Bin_72_1;PUL_CAZyme_rich__PUL3	1743	1761	CFNIHMKI_01743:CFNIHMKI_01744:CFNIHMKI_01745:CFNIHMKI_01746:CFNIHMKI_01747:CFNIHMKI_01748:CFNIHMKI_01749:CFNIHMKI_01750:CFNIHMKI_01751:CFNIHMKI_01752:CFNIHMKI_01753:CFNIHMKI_01754:CFNIHMKI_01755:CFNIHMKI_01756:CFNIHMKI_01757:CFNIHMKI_01758:CFNIHMKI_01759:CFNIHMKI_01760:CFNIHMKI_01761	(22;103)|PF13715.7|CarbopepD_reg_2|Domain|CL0287|;(125;223)|PF07715.16|Plug|Domain|No_clan|;(255;729)|PF00593.25|TonB_dep_Rec|Family|CL0193|;GH74|GH74|GH74;
0.2_20180502_Bin_72_1	PUL-like	0.2_20180502_Bin_72_1;PUL_CAZyme_rich__PUL4	2054	2074	CFNIHMKI_02054:CFNIHMKI_02055:CFNIHMKI_02056:CFNIHMKI_02057:CFNIHMKI_02058:CFNIHMKI_02059:CFNIHMKI_02060:CFNIHMKI_02061:CFNIHMKI_02062:CFNIHMKI_02063:CFNIHMKI_02064:CFNIHMKI_02065:CFNIHMKI_02066:CFNIHMKI_02067:CFNIHMKI_02068:CFNIHMKI_02069:CFNIHMKI_02070:CFNIHMKI_02071:CFNIHMKI_02072:CFNIHMKI_02073:CFNIHMKI_02074	TIGR01352;CBM44;CE1;
0.2_20180502_Bin_72_1	PUL-like	0.2_20180502_Bin_72_1;PUL_CAZyme_rich__PUL5	2254	2268	CFNIHMKI_02254:CFNIHMKI_02255:CFNIHMKI_02256:CFNIHMKI_02257:CFNIHMKI_02258:CFNIHMKI_02259:CFNIHMKI_02260:CFNIHMKI_02261:CFNIHMKI_02262:CFNIHMKI_02263:CFNIHMKI_02264:CFNIHMKI_02265:CFNIHMKI_02266:CFNIHMKI_02267:CFNIHMKI_02268	(25;113)|PF13715.7|CarbopepD_reg_2|Domain|CL0287|;(124;761)|PF18939.1|DUF5686|Family|No_clan|;CE1;
0.2_20180502_Bin_72_1	PUL-like	0.2_20180502_Bin_72_1;PUL_CAZyme_rich__PUL6	2621	2645	CFNIHMKI_02621:CFNIHMKI_02622:CFNIHMKI_02623:CFNIHMKI_02624:CFNIHMKI_02625:CFNIHMKI_02626:CFNIHMKI_02627:CFNIHMKI_02628:CFNIHMKI_02629:CFNIHMKI_02630:CFNIHMKI_02631:CFNIHMKI_02632:CFNIHMKI_02633:CFNIHMKI_02634:CFNIHMKI_02635:CFNIHMKI_02636:CFNIHMKI_02637:CFNIHMKI_02638:CFNIHMKI_02639:CFNIHMKI_02640:CFNIHMKI_02641:CFNIHMKI_02642:CFNIHMKI_02643:CFNIHMKI_02644:CFNIHMKI_02645	TIGR01778;GH2;TIGR01782;
0.2_20180502_Bin_72_1	PUL-like	0.2_20180502_Bin_72_1;PUL_CAZyme_rich__PUL7	2656	2678	CFNIHMKI_02656:CFNIHMKI_02657:CFNIHMKI_02658:CFNIHMKI_02659:CFNIHMKI_02660:CFNIHMKI_02661:CFNIHMKI_02662:CFNIHMKI_02663:CFNIHMKI_02664:CFNIHMKI_02665:CFNIHMKI_02666:CFNIHMKI_02667:CFNIHMKI_02668:CFNIHMKI_02669:CFNIHMKI_02670:CFNIHMKI_02671:CFNIHMKI_02672:CFNIHMKI_02673:CFNIHMKI_02674:CFNIHMKI_02675:CFNIHMKI_02676:CFNIHMKI_02677:CFNIHMKI_02678	CE1;(52;77)|PF08309.12|LVIVD|Repeat|CL0186|;(197;217)|PF08309.12|LVIVD|Repeat|CL0186|;(281;314)|PF08309.12|LVIVD|Repeat|CL0186|;(360;437)|PF13620.7|CarboxypepD_reg|Domain|CL0287|;(443;502)|PF13620.7|CarboxypepD_reg|Domain|CL0287|;(137;210)|PF07715.16|Plug|Domain|No_clan|;
0.2_20180502_Bin_72_1	PUL-like	0.2_20180502_Bin_72_1;PUL_CAZyme_rich__PUL9	3277	3293	CFNIHMKI_03277:CFNIHMKI_03278:CFNIHMKI_03279:CFNIHMKI_03280:CFNIHMKI_03281:CFNIHMKI_03282:CFNIHMKI_03283:CFNIHMKI_03284:CFNIHMKI_03285:CFNIHMKI_03286:CFNIHMKI_03287:CFNIHMKI_03288:CFNIHMKI_03289:CFNIHMKI_03290:CFNIHMKI_03291:CFNIHMKI_03292:CFNIHMKI_03293	(26;95)|PF13620.7|CarboxypepD_reg|Domain|CL0287|;(128;235)|PF07715.16|Plug|Domain|No_clan|;CE1;CBM61;
0.2_20180502_Bin_MAXBIN_206_sub	PUL-like	0.2_20180502_Bin_MAXBIN_206_sub;PUL_CAZyme_rich__PUL1	872	884	IDGONHCO_00872:IDGONHCO_00873:IDGONHCO_00874:IDGONHCO_00875:IDGONHCO_00876:IDGONHCO_00877:IDGONHCO_00878:IDGONHCO_00879:IDGONHCO_00880:IDGONHCO_00881:IDGONHCO_00882:IDGONHCO_00883:IDGONHCO_00884	GH25;TIGR02803;TIGR02803;TIGR02796;TIGR01352;
0.2_20180502_Bin_MAXBIN_206_sub	PUL-like	0.2_20180502_Bin_MAXBIN_206_sub;PUL_CAZyme_rich__PUL2	1111	1117	IDGONHCO_01111:IDGONHCO_01112:IDGONHCO_01113:IDGONHCO_01114:IDGONHCO_01115:IDGONHCO_01116:IDGONHCO_01117	GH146;TIGR01786;
0.2_20180502_Bin_MAXBIN_206_sub	PUL-like	0.2_20180502_Bin_MAXBIN_206_sub;PUL_CAZyme_rich__PUL3	2160	2162	IDGONHCO_02160:IDGONHCO_02161:IDGONHCO_02162	GH2;TIGR01786;
0.2_20180502_Bin_MAXBIN_206_sub	PUL-like	0.2_20180502_Bin_MAXBIN_206_sub;PUL_CAZyme_rich__PUL4	2396	2401	IDGONHCO_02396:IDGONHCO_02397:IDGONHCO_02398:IDGONHCO_02399:IDGONHCO_02400:IDGONHCO_02401	GH55;TIGR01786;
0.2_20180502_Bin_MAXBIN_206_sub	PUL-like	0.2_20180502_Bin_MAXBIN_206_sub;PUL_CAZyme_rich__PUL5	2700	2702	IDGONHCO_02700:IDGONHCO_02701:IDGONHCO_02702	(9;100)|PF00593.25|TonB_dep_Rec|Family|CL0193|;CE1;
0.2_20180508_Bin_189_1	CAZymes-rich gene cluster	0.2_20180508_Bin_189_1;CAZyme_rich__PUL1	559	562	GMPADILB_00559:GMPADILB_00560:GMPADILB_00561:GMPADILB_00562	GH17;GH149;GH158;
0.2_20180508_Bin_189_1	CAZymes-rich gene cluster	0.2_20180508_Bin_189_1;CAZyme_rich__PUL2	1828	1840	GMPADILB_01828:GMPADILB_01829:GMPADILB_01830:GMPADILB_01831:GMPADILB_01832:GMPADILB_01833:GMPADILB_01834:GMPADILB_01835:GMPADILB_01836:GMPADILB_01837:GMPADILB_01838:GMPADILB_01839:GMPADILB_01840	GH36;GH42;CE1;GH109;
0.2_20180508_Bin_189_1	PUL-like	0.2_20180508_Bin_189_1;PUL_CAZyme_rich__PUL1	8	18	GMPADILB_00008:GMPADILB_00009:GMPADILB_00010:GMPADILB_00011:GMPADILB_00012:GMPADILB_00013:GMPADILB_00014:GMPADILB_00015:GMPADILB_00016:GMPADILB_00017:GMPADILB_00018	CBM6;TIGR01782;CBM6;GH30_1;
0.2_20180508_Bin_189_1	PUL-like	0.2_20180508_Bin_189_1;PUL_CAZyme_rich__PUL10	1899	1911	GMPADILB_01899:GMPADILB_01900:GMPADILB_01901:GMPADILB_01902:GMPADILB_01903:GMPADILB_01904:GMPADILB_01905:GMPADILB_01906:GMPADILB_01907:GMPADILB_01908:GMPADILB_01909:GMPADILB_01910:GMPADILB_01911	CE1;TIGR01779|TIGR01785;
0.2_20180508_Bin_189_1	PUL-like	0.2_20180508_Bin_189_1;PUL_CAZyme_rich__PUL2	345	362	GMPADILB_00345:GMPADILB_00346:GMPADILB_00347:GMPADILB_00348:GMPADILB_00349:GMPADILB_00350:GMPADILB_00351:GMPADILB_00352:GMPADILB_00353:GMPADILB_00354:GMPADILB_00355:GMPADILB_00356:GMPADILB_00357:GMPADILB_00358:GMPADILB_00359:GMPADILB_00360:GMPADILB_00361:GMPADILB_00362	TIGR01783;CE1;
0.2_20180508_Bin_189_1	PUL-like	0.2_20180508_Bin_189_1;PUL_CAZyme_rich__PUL4	1006	1024	GMPADILB_01006:GMPADILB_01007:GMPADILB_01008:GMPADILB_01009:GMPADILB_01010:GMPADILB_01011:GMPADILB_01012:GMPADILB_01013:GMPADILB_01014:GMPADILB_01015:GMPADILB_01016:GMPADILB_01017:GMPADILB_01018:GMPADILB_01019:GMPADILB_01020:GMPADILB_01021:GMPADILB_01022:GMPADILB_01023:GMPADILB_01024	CE1;GH73;TIGR01779|TIGR01786;
0.2_20180508_Bin_189_1	PUL-like	0.2_20180508_Bin_189_1;PUL_CAZyme_rich__PUL5	1030	1043	GMPADILB_01030:GMPADILB_01031:GMPADILB_01032:GMPADILB_01033:GMPADILB_01034:GMPADILB_01035:GMPADILB_01036:GMPADILB_01037:GMPADILB_01038:GMPADILB_01039:GMPADILB_01040:GMPADILB_01041:GMPADILB_01042:GMPADILB_01043	TIGR01782;GH3;CE1|CBM6;
0.2_20180508_Bin_189_1	PUL-like	0.2_20180508_Bin_189_1;PUL_CAZyme_rich__PUL6	1107	1119	GMPADILB_01107:GMPADILB_01108:GMPADILB_01109:GMPADILB_01110:GMPADILB_01111:GMPADILB_01112:GMPADILB_01113:GMPADILB_01114:GMPADILB_01115:GMPADILB_01116:GMPADILB_01117:GMPADILB_01118:GMPADILB_01119	TIGR01783;PL9;
0.2_20180508_Bin_189_1	PUL-like	0.2_20180508_Bin_189_1;PUL_CAZyme_rich__PUL7	1238	1263	GMPADILB_01238:GMPADILB_01239:GMPADILB_01240:GMPADILB_01241:GMPADILB_01242:GMPADILB_01243:GMPADILB_01244:GMPADILB_01245:GMPADILB_01246:GMPADILB_01247:GMPADILB_01248:GMPADILB_01249:GMPADILB_01250:GMPADILB_01251:GMPADILB_01252:GMPADILB_01253:GMPADILB_01254:GMPADILB_01255:GMPADILB_01256:GMPADILB_01257:GMPADILB_01258:GMPADILB_01259:GMPADILB_01260:GMPADILB_01261:GMPADILB_01262:GMPADILB_01263	TIGR02796;TIGR02796;TIGR02804;TIGR01352;Sulfatase;GT30;CE1;
0.2_20180508_Bin_189_1	PUL-like	0.2_20180508_Bin_189_1;PUL_CAZyme_rich__PUL8	1356	1363	GMPADILB_01356:GMPADILB_01357:GMPADILB_01358:GMPADILB_01359:GMPADILB_01360:GMPADILB_01361:GMPADILB_01362:GMPADILB_01363	GH23;TIGR01786;
0.2_20180508_Bin_189_1	PUL-like	0.2_20180508_Bin_189_1;PUL_CAZyme_rich__PUL9	1372	1385	GMPADILB_01372:GMPADILB_01373:GMPADILB_01374:GMPADILB_01375:GMPADILB_01376:GMPADILB_01377:GMPADILB_01378:GMPADILB_01379:GMPADILB_01380:GMPADILB_01381:GMPADILB_01382:GMPADILB_01383:GMPADILB_01384:GMPADILB_01385	AA3_2;TIGR01785;CE1;
0.2_20180508_Bin_31_sub	PUL-like	0.2_20180508_Bin_31_sub;PUL_CAZyme_rich__PUL1	1085	1095	AOFBMHBD_01085:AOFBMHBD_01086:AOFBMHBD_01087:AOFBMHBD_01088:AOFBMHBD_01089:AOFBMHBD_01090:AOFBMHBD_01091:AOFBMHBD_01092:AOFBMHBD_01093:AOFBMHBD_01094:AOFBMHBD_01095	GT2;CE1;TIGR01779|TIGR01783;
0.2_20180508_Bin_31_sub	PUL-like	0.2_20180508_Bin_31_sub;PUL_CAZyme_rich__PUL3	1622	1627	AOFBMHBD_01622:AOFBMHBD_01623:AOFBMHBD_01624:AOFBMHBD_01625:AOFBMHBD_01626:AOFBMHBD_01627	(65;169)|PF07715.16|Plug|Domain|No_clan|;(232;691)|PF00593.25|TonB_dep_Rec|Family|CL0193|;GT26;
0.2_20180508_Bin_31_sub	PUL-like	0.2_20180508_Bin_31_sub;PUL_CAZyme_rich__PUL5	1805	1806	AOFBMHBD_01805:AOFBMHBD_01806	(13;69)|PF00593.25|TonB_dep_Rec|Family|CL0193|;CE1;
0.2_20180508_Bin_31_sub	PUL-like	0.2_20180508_Bin_31_sub;PUL_CAZyme_rich__PUL6	1827	1833	AOFBMHBD_01827:AOFBMHBD_01828:AOFBMHBD_01829:AOFBMHBD_01830:AOFBMHBD_01831:AOFBMHBD_01832:AOFBMHBD_01833	TIGR01352;PL22;
0.2_20180508_Bin_5_sub_1	PUL-like	0.2_20180508_Bin_5_sub_1;PUL_CAZyme_rich__PUL1	824	837	BDOGBCMI_00824:BDOGBCMI_00825:BDOGBCMI_00826:BDOGBCMI_00827:BDOGBCMI_00828:BDOGBCMI_00829:BDOGBCMI_00830:BDOGBCMI_00831:BDOGBCMI_00832:BDOGBCMI_00833:BDOGBCMI_00834:BDOGBCMI_00835:BDOGBCMI_00836:BDOGBCMI_00837	(12;561)|PF00593.25|TonB_dep_Rec|Family|CL0193|;Sulfatase;GH17;
0.2_20180508_Bin_5_sub_1	PUL-like	0.2_20180508_Bin_5_sub_1;PUL_CAZyme_rich__PUL2	2080	2093	BDOGBCMI_02080:BDOGBCMI_02081:BDOGBCMI_02082:BDOGBCMI_02083:BDOGBCMI_02084:BDOGBCMI_02085:BDOGBCMI_02086:BDOGBCMI_02087:BDOGBCMI_02088:BDOGBCMI_02089:BDOGBCMI_02090:BDOGBCMI_02091:BDOGBCMI_02092:BDOGBCMI_02093	TIGR02796;TIGR02803;TIGR01352;PL22;
0.2_20180508_Bin_64_1	PUL-like	0.2_20180508_Bin_64_1;PUL_CAZyme_rich__PUL1	1	10	GACHAOHO_00001:GACHAOHO_00002:GACHAOHO_00003:GACHAOHO_00004:GACHAOHO_00005:GACHAOHO_00006:GACHAOHO_00007:GACHAOHO_00008:GACHAOHO_00009:GACHAOHO_00010	AA3_2;TIGR01785;CE1;
0.2_20180508_Bin_64_1	PUL-like	0.2_20180508_Bin_64_1;PUL_CAZyme_rich__PUL3	1247	1258	GACHAOHO_01247:GACHAOHO_01248:GACHAOHO_01249:GACHAOHO_01250:GACHAOHO_01251:GACHAOHO_01252:GACHAOHO_01253:GACHAOHO_01254:GACHAOHO_01255:GACHAOHO_01256:GACHAOHO_01257:GACHAOHO_01258	PL22;TIGR01352;TIGR02803;TIGR02796;
0.2_20180508_Bin_64_1	PUL-like	0.2_20180508_Bin_64_1;PUL_CAZyme_rich__PUL4	1909	1919	GACHAOHO_01909:GACHAOHO_01910:GACHAOHO_01911:GACHAOHO_01912:GACHAOHO_01913:GACHAOHO_01914:GACHAOHO_01915:GACHAOHO_01916:GACHAOHO_01917:GACHAOHO_01918:GACHAOHO_01919	GH3;TIGR01782;
0.2_20180508_Bin_64_1	PUL-like	0.2_20180508_Bin_64_1;PUL_CAZyme_rich__PUL6	2408	2425	GACHAOHO_02408:GACHAOHO_02409:GACHAOHO_02410:GACHAOHO_02411:GACHAOHO_02412:GACHAOHO_02413:GACHAOHO_02414:GACHAOHO_02415:GACHAOHO_02416:GACHAOHO_02417:GACHAOHO_02418:GACHAOHO_02419:GACHAOHO_02420:GACHAOHO_02421:GACHAOHO_02422:GACHAOHO_02423:GACHAOHO_02424:GACHAOHO_02425	CE1;TIGR01352;
0.2_20180508_Bin_91_sub_1	CAZymes-rich gene cluster	0.2_20180508_Bin_91_sub_1;CAZyme_rich__PUL1	137	145	LKPFIOLO_00137:LKPFIOLO_00138:LKPFIOLO_00139:LKPFIOLO_00140:LKPFIOLO_00141:LKPFIOLO_00142:LKPFIOLO_00143:LKPFIOLO_00144:LKPFIOLO_00145	GH158;GH149;GH17;
0.2_20180508_Bin_91_sub_1	CAZymes-rich gene cluster	0.2_20180508_Bin_91_sub_1;CAZyme_rich__PUL2	509	533	LKPFIOLO_00509:LKPFIOLO_00510:LKPFIOLO_00511:LKPFIOLO_00512:LKPFIOLO_00513:LKPFIOLO_00514:LKPFIOLO_00515:LKPFIOLO_00516:LKPFIOLO_00517:LKPFIOLO_00518:LKPFIOLO_00519:LKPFIOLO_00520:LKPFIOLO_00521:LKPFIOLO_00522:LKPFIOLO_00523:LKPFIOLO_00524:LKPFIOLO_00525:LKPFIOLO_00526:LKPFIOLO_00527:LKPFIOLO_00528:LKPFIOLO_00529:LKPFIOLO_00530:LKPFIOLO_00531:LKPFIOLO_00532:LKPFIOLO_00533	GT5;CBM48|GH13_9;GH57;GH77;GT35;GT35;
0.2_20180508_Bin_91_sub_1	PUL-like	0.2_20180508_Bin_91_sub_1;PUL_CAZyme_rich__PUL1	23	34	LKPFIOLO_00023:LKPFIOLO_00024:LKPFIOLO_00025:LKPFIOLO_00026:LKPFIOLO_00027:LKPFIOLO_00028:LKPFIOLO_00029:LKPFIOLO_00030:LKPFIOLO_00031:LKPFIOLO_00032:LKPFIOLO_00033:LKPFIOLO_00034	PL22;TIGR01352;TIGR02803;TIGR02796;
0.2_20180508_Bin_91_sub_1	PUL-like	0.2_20180508_Bin_91_sub_1;PUL_CAZyme_rich__PUL2	67	78	LKPFIOLO_00067:LKPFIOLO_00068:LKPFIOLO_00069:LKPFIOLO_00070:LKPFIOLO_00071:LKPFIOLO_00072:LKPFIOLO_00073:LKPFIOLO_00074:LKPFIOLO_00075:LKPFIOLO_00076:LKPFIOLO_00077:LKPFIOLO_00078	TIGR01782;GH81;
0.2_20180508_Bin_91_sub_1	PUL-like	0.2_20180508_Bin_91_sub_1;PUL_CAZyme_rich__PUL4	620	644	LKPFIOLO_00620:LKPFIOLO_00621:LKPFIOLO_00622:LKPFIOLO_00623:LKPFIOLO_00624:LKPFIOLO_00625:LKPFIOLO_00626:LKPFIOLO_00627:LKPFIOLO_00628:LKPFIOLO_00629:LKPFIOLO_00630:LKPFIOLO_00631:LKPFIOLO_00632:LKPFIOLO_00633:LKPFIOLO_00634:LKPFIOLO_00635:LKPFIOLO_00636:LKPFIOLO_00637:LKPFIOLO_00638:LKPFIOLO_00639:LKPFIOLO_00640:LKPFIOLO_00641:LKPFIOLO_00642:LKPFIOLO_00643:LKPFIOLO_00644	GH16_3;TIGR01783;TIGR01352;
0.2_20180508_Bin_91_sub_1	PUL-like	0.2_20180508_Bin_91_sub_1;PUL_CAZyme_rich__PUL7	1075	1099	LKPFIOLO_01075:LKPFIOLO_01076:LKPFIOLO_01077:LKPFIOLO_01078:LKPFIOLO_01079:LKPFIOLO_01080:LKPFIOLO_01081:LKPFIOLO_01082:LKPFIOLO_01083:LKPFIOLO_01084:LKPFIOLO_01085:LKPFIOLO_01086:LKPFIOLO_01087:LKPFIOLO_01088:LKPFIOLO_01089:LKPFIOLO_01090:LKPFIOLO_01091:LKPFIOLO_01092:LKPFIOLO_01093:LKPFIOLO_01094:LKPFIOLO_01095:LKPFIOLO_01096:LKPFIOLO_01097:LKPFIOLO_01098:LKPFIOLO_01099	TIGR01782;GH3;GH23;GH3;
0.2_20180508_Bin_95_sub_1	CAZymes-rich gene cluster	0.2_20180508_Bin_95_sub_1;CAZyme_rich__PUL1	1133	1157	IDMALDCP_01133:IDMALDCP_01134:IDMALDCP_01135:IDMALDCP_01136:IDMALDCP_01137:IDMALDCP_01138:IDMALDCP_01139:IDMALDCP_01140:IDMALDCP_01141:IDMALDCP_01142:IDMALDCP_01143:IDMALDCP_01144:IDMALDCP_01145:IDMALDCP_01146:IDMALDCP_01147:IDMALDCP_01148:IDMALDCP_01149:IDMALDCP_01150:IDMALDCP_01151:IDMALDCP_01152:IDMALDCP_01153:IDMALDCP_01154:IDMALDCP_01155:IDMALDCP_01156:IDMALDCP_01157	GT5;CBM48|GH13_9;GH57;GH77;GT35;GT35;
0.2_20180508_Bin_95_sub_1	PUL-like	0.2_20180508_Bin_95_sub_1;PUL_CAZyme_rich__PUL10	1753	1766	IDMALDCP_01753:IDMALDCP_01754:IDMALDCP_01755:IDMALDCP_01756:IDMALDCP_01757:IDMALDCP_01758:IDMALDCP_01759:IDMALDCP_01760:IDMALDCP_01761:IDMALDCP_01762:IDMALDCP_01763:IDMALDCP_01764:IDMALDCP_01765:IDMALDCP_01766	TIGR01782;CBM16;(15;352)|PF00593.25|TonB_dep_Rec|Family|CL0193|;GH3;
0.2_20180508_Bin_95_sub_1	PUL-like	0.2_20180508_Bin_95_sub_1;PUL_CAZyme_rich__PUL2	150	159	IDMALDCP_00150:IDMALDCP_00151:IDMALDCP_00152:IDMALDCP_00153:IDMALDCP_00154:IDMALDCP_00155:IDMALDCP_00156:IDMALDCP_00157:IDMALDCP_00158:IDMALDCP_00159	TIGR01786;GH23;
0.2_20180508_Bin_95_sub_1	PUL-like	0.2_20180508_Bin_95_sub_1;PUL_CAZyme_rich__PUL4	292	321	IDMALDCP_00292:IDMALDCP_00293:IDMALDCP_00294:IDMALDCP_00295:IDMALDCP_00296:IDMALDCP_00297:IDMALDCP_00298:IDMALDCP_00299:IDMALDCP_00300:IDMALDCP_00301:IDMALDCP_00302:IDMALDCP_00303:IDMALDCP_00304:IDMALDCP_00305:IDMALDCP_00306:IDMALDCP_00307:IDMALDCP_00308:IDMALDCP_00309:IDMALDCP_00310:IDMALDCP_00311:IDMALDCP_00312:IDMALDCP_00313:IDMALDCP_00314:IDMALDCP_00315:IDMALDCP_00316:IDMALDCP_00317:IDMALDCP_…	TIGR01786;GH3;TIGR01782;GH30_1;GH31;TIGR01783;
0.2_20180508_Bin_95_sub_1	PUL-like	0.2_20180508_Bin_95_sub_1;PUL_CAZyme_rich__PUL5	630	647	IDMALDCP_00630:IDMALDCP_00631:IDMALDCP_00632:IDMALDCP_00633:IDMALDCP_00634:IDMALDCP_00635:IDMALDCP_00636:IDMALDCP_00637:IDMALDCP_00638:IDMALDCP_00639:IDMALDCP_00640:IDMALDCP_00641:IDMALDCP_00642:IDMALDCP_00643:IDMALDCP_00644:IDMALDCP_00645:IDMALDCP_00646:IDMALDCP_00647	CE1;TIGR01783;
0.2_20180508_Bin_95_sub_1	PUL-like	0.2_20180508_Bin_95_sub_1;PUL_CAZyme_rich__PUL6	788	801	IDMALDCP_00788:IDMALDCP_00789:IDMALDCP_00790:IDMALDCP_00791:IDMALDCP_00792:IDMALDCP_00793:IDMALDCP_00794:IDMALDCP_00795:IDMALDCP_00796:IDMALDCP_00797:IDMALDCP_00798:IDMALDCP_00799:IDMALDCP_00800:IDMALDCP_00801	TIGR02796;TIGR02803;TIGR01352;PL22;
0.2_20180508_Bin_95_sub_1	PUL-like	0.2_20180508_Bin_95_sub_1;PUL_CAZyme_rich__PUL8	1557	1570	IDMALDCP_01557:IDMALDCP_01558:IDMALDCP_01559:IDMALDCP_01560:IDMALDCP_01561:IDMALDCP_01562:IDMALDCP_01563:IDMALDCP_01564:IDMALDCP_01565:IDMALDCP_01566:IDMALDCP_01567:IDMALDCP_01568:IDMALDCP_01569:IDMALDCP_01570	PL22_1|CE1;TIGR01783;AA3_2;TIGR01783;
0.2_20180508_Bin_95_sub_1	PUL-like	0.2_20180508_Bin_95_sub_1;PUL_CAZyme_rich__PUL9	1620	1635	IDMALDCP_01620:IDMALDCP_01621:IDMALDCP_01622:IDMALDCP_01623:IDMALDCP_01624:IDMALDCP_01625:IDMALDCP_01626:IDMALDCP_01627:IDMALDCP_01628:IDMALDCP_01629:IDMALDCP_01630:IDMALDCP_01631:IDMALDCP_01632:IDMALDCP_01633:IDMALDCP_01634:IDMALDCP_01635	Sulfatase;TIGR01783;CE1;GH36;GH42;CE1;
0.2_20180508_Bin_MAXBIN_099_sub_1	CAZymes-rich gene cluster	0.2_20180508_Bin_MAXBIN_099_sub_1;CAZyme_rich__PUL2	623	646	BALGIMKK_00623:BALGIMKK_00624:BALGIMKK_00625:BALGIMKK_00626:BALGIMKK_00627:BALGIMKK_00628:BALGIMKK_00629:BALGIMKK_00630:BALGIMKK_00631:BALGIMKK_00632:BALGIMKK_00633:BALGIMKK_00634:BALGIMKK_00635:BALGIMKK_00636:BALGIMKK_00637:BALGIMKK_00638:BALGIMKK_00639:BALGIMKK_00640:BALGIMKK_00641:BALGIMKK_00642:BALGIMKK_00643:BALGIMKK_00644:BALGIMKK_00645:BALGIMKK_00646	GH65;GH74;GH109;GH16_3;GH3;GH16_3;CBM23;
0.2_20180508_Bin_MAXBIN_099_sub_1	PUL	0.2_20180508_Bin_MAXBIN_099_sub_1;PUL__PUL1	28	61	BALGIMKK_00028:BALGIMKK_00029:BALGIMKK_00030:BALGIMKK_00031:BALGIMKK_00032:BALGIMKK_00033:BALGIMKK_00034:BALGIMKK_00035:BALGIMKK_00036:BALGIMKK_00037:BALGIMKK_00038:BALGIMKK_00039:BALGIMKK_00040:BALGIMKK_00041:BALGIMKK_00042:BALGIMKK_00043:BALGIMKK_00044:BALGIMKK_00045:BALGIMKK_00046:BALGIMKK_00047:BALGIMKK_00048:BALGIMKK_00049:BALGIMKK_00050:BALGIMKK_00051:BALGIMKK_00052:BALGIMKK_00053:BALGIMKK_…	TIGR01786;(152;578)|PF00593.25|TonB_dep_Rec|Family|CL0193|;PL22;GH20;AA3;CE3;CE14;SusD-like_2;SusC;
0.2_20180508_Bin_MAXBIN_099_sub_1	PUL-like	0.2_20180508_Bin_MAXBIN_099_sub_1;PUL_CAZyme_rich__PUL1	436	460	BALGIMKK_00436:BALGIMKK_00437:BALGIMKK_00438:BALGIMKK_00439:BALGIMKK_00440:BALGIMKK_00441:BALGIMKK_00442:BALGIMKK_00443:BALGIMKK_00444:BALGIMKK_00445:BALGIMKK_00446:BALGIMKK_00447:BALGIMKK_00448:BALGIMKK_00449:BALGIMKK_00450:BALGIMKK_00451:BALGIMKK_00452:BALGIMKK_00453:BALGIMKK_00454:BALGIMKK_00455:BALGIMKK_00456:BALGIMKK_00457:BALGIMKK_00458:BALGIMKK_00459:BALGIMKK_00460	GH74|GH74|GH74|GH74|GH74;AA7;(26;108)|PF13715.7|CarbopepD_reg_2|Domain|CL0287|;
0.2_20180508_Bin_MAXBIN_099_sub_1	PUL-like	0.2_20180508_Bin_MAXBIN_099_sub_1;PUL_CAZyme_rich__PUL2	518	536	BALGIMKK_00518:BALGIMKK_00519:BALGIMKK_00520:BALGIMKK_00521:BALGIMKK_00522:BALGIMKK_00523:BALGIMKK_00524:BALGIMKK_00525:BALGIMKK_00526:BALGIMKK_00527:BALGIMKK_00528:BALGIMKK_00529:BALGIMKK_00530:BALGIMKK_00531:BALGIMKK_00532:BALGIMKK_00533:BALGIMKK_00534:BALGIMKK_00535:BALGIMKK_00536	TIGR01783;TIGR01779;GH4;
0.2_20180508_Bin_MAXBIN_099_sub_1	PUL-like	0.2_20180508_Bin_MAXBIN_099_sub_1;PUL_CAZyme_rich__PUL3	539	556	BALGIMKK_00539:BALGIMKK_00540:BALGIMKK_00541:BALGIMKK_00542:BALGIMKK_00543:BALGIMKK_00544:BALGIMKK_00545:BALGIMKK_00546:BALGIMKK_00547:BALGIMKK_00548:BALGIMKK_00549:BALGIMKK_00550:BALGIMKK_00551:BALGIMKK_00552:BALGIMKK_00553:BALGIMKK_00554:BALGIMKK_00555:BALGIMKK_00556	(25;111)|PF13715.7|CarbopepD_reg_2|Domain|CL0287|;(121;226)|PF07715.16|Plug|Domain|No_clan|;(21;490)|PF03321.14|GH3|Family|CL0378|;
0.2_20180508_Bin_MAXBIN_099_sub_1	PUL-like	0.2_20180508_Bin_MAXBIN_099_sub_1;PUL_CAZyme_rich__PUL4	577	606	BALGIMKK_00577:BALGIMKK_00578:BALGIMKK_00579:BALGIMKK_00580:BALGIMKK_00581:BALGIMKK_00582:BALGIMKK_00583:BALGIMKK_00584:BALGIMKK_00585:BALGIMKK_00586:BALGIMKK_00587:BALGIMKK_00588:BALGIMKK_00589:BALGIMKK_00590:BALGIMKK_00591:BALGIMKK_00592:BALGIMKK_00593:BALGIMKK_00594:BALGIMKK_00595:BALGIMKK_00596:BALGIMKK_00597:BALGIMKK_00598:BALGIMKK_00599:BALGIMKK_00600:BALGIMKK_00601:BALGIMKK_00602:BALGIMKK_…	(31;115)|PF13715.7|CarbopepD_reg_2|Domain|CL0287|;TIGR01779;GH23;GT2;
0.2_20180508_Bin_MAXBIN_099_sub_1	PUL-like	0.2_20180508_Bin_MAXBIN_099_sub_1;PUL_CAZyme_rich__PUL6	1675	1692	BALGIMKK_01675:BALGIMKK_01676:BALGIMKK_01677:BALGIMKK_01678:BALGIMKK_01679:BALGIMKK_01680:BALGIMKK_01681:BALGIMKK_01682:BALGIMKK_01683:BALGIMKK_01684:BALGIMKK_01685:BALGIMKK_01686:BALGIMKK_01687:BALGIMKK_01688:BALGIMKK_01689:BALGIMKK_01690:BALGIMKK_01691:BALGIMKK_01692	(27;110)|PF13715.7|CarbopepD_reg_2|Domain|CL0287|;(119;229)|PF07715.16|Plug|Domain|No_clan|;(331;1008)|PF00593.25|TonB_dep_Rec|Family|CL0193|;CE1;GH74|GH74|GH74;
0.2_20180511_Bin_162_sub_1	PUL-like	0.2_20180511_Bin_162_sub_1;PUL_CAZyme_rich__PUL1	30	56	ECMBDDOL_00030:ECMBDDOL_00031:ECMBDDOL_00032:ECMBDDOL_00033:ECMBDDOL_00034:ECMBDDOL_00035:ECMBDDOL_00036:ECMBDDOL_00037:ECMBDDOL_00038:ECMBDDOL_00039:ECMBDDOL_00040:ECMBDDOL_00041:ECMBDDOL_00042:ECMBDDOL_00043:ECMBDDOL_00044:ECMBDDOL_00045:ECMBDDOL_00046:ECMBDDOL_00047:ECMBDDOL_00048:ECMBDDOL_00049:ECMBDDOL_00050:ECMBDDOL_00051:ECMBDDOL_00052:ECMBDDOL_00053:ECMBDDOL_00054:ECMBDDOL_00055:ECMBDDOL_…	(38;146)|PF07715.16|Plug|Domain|No_clan|;(247;723)|PF00593.25|TonB_dep_Rec|Family|CL0193|;(24;105)|PF13620.7|CarboxypepD_reg|Domain|CL0287|;(132;216)|PF07715.16|Plug|Domain|No_clan|;GT2;
0.2_20180511_Bin_162_sub_1	PUL-like	0.2_20180511_Bin_162_sub_1;PUL_CAZyme_rich__PUL10	1106	1130	ECMBDDOL_01106:ECMBDDOL_01107:ECMBDDOL_01108:ECMBDDOL_01109:ECMBDDOL_01110:ECMBDDOL_01111:ECMBDDOL_01112:ECMBDDOL_01113:ECMBDDOL_01114:ECMBDDOL_01115:ECMBDDOL_01116:ECMBDDOL_01117:ECMBDDOL_01118:ECMBDDOL_01119:ECMBDDOL_01120:ECMBDDOL_01121:ECMBDDOL_01122:ECMBDDOL_01123:ECMBDDOL_01124:ECMBDDOL_01125:ECMBDDOL_01126:ECMBDDOL_01127:ECMBDDOL_01128:ECMBDDOL_01129:ECMBDDOL_01130	CE1;TIGR01785;CE4;GT4;
0.2_20180511_Bin_162_sub_1	PUL-like	0.2_20180511_Bin_162_sub_1;PUL_CAZyme_rich__PUL2	276	300	ECMBDDOL_00276:ECMBDDOL_00277:ECMBDDOL_00278:ECMBDDOL_00279:ECMBDDOL_00280:ECMBDDOL_00281:ECMBDDOL_00282:ECMBDDOL_00283:ECMBDDOL_00284:ECMBDDOL_00285:ECMBDDOL_00286:ECMBDDOL_00287:ECMBDDOL_00288:ECMBDDOL_00289:ECMBDDOL_00290:ECMBDDOL_00291:ECMBDDOL_00292:ECMBDDOL_00293:ECMBDDOL_00294:ECMBDDOL_00295:ECMBDDOL_00296:ECMBDDOL_00297:ECMBDDOL_00298:ECMBDDOL_00299:ECMBDDOL_00300	GH109;GH73;TIGR01785;TIGR01779;
0.2_20180511_Bin_162_sub_1	PUL-like	0.2_20180511_Bin_162_sub_1;PUL_CAZyme_rich__PUL3	330	389	ECMBDDOL_00330:ECMBDDOL_00331:ECMBDDOL_00332:ECMBDDOL_00333:ECMBDDOL_00334:ECMBDDOL_00335:ECMBDDOL_00336:ECMBDDOL_00337:ECMBDDOL_00338:ECMBDDOL_00339:ECMBDDOL_00340:ECMBDDOL_00341:ECMBDDOL_00342:ECMBDDOL_00343:ECMBDDOL_00344:ECMBDDOL_00345:ECMBDDOL_00346:ECMBDDOL_00347:ECMBDDOL_00348:ECMBDDOL_00349:ECMBDDOL_00350:ECMBDDOL_00351:ECMBDDOL_00352:ECMBDDOL_00353:ECMBDDOL_00354:ECMBDDOL_00355:ECMBDDOL_…	GT27;GT2;GT4;CE4;GT4;GT4;GT4;Sulfatase;GH74;CBM9;(25;109)|PF13715.7|CarbopepD_reg_2|Domain|CL0287|;(141;219)|PF07715.16|Plug|Domain|No_clan|;
0.2_20180511_Bin_162_sub_1	PUL-like	0.2_20180511_Bin_162_sub_1;PUL_CAZyme_rich__PUL4	407	416	ECMBDDOL_00407:ECMBDDOL_00408:ECMBDDOL_00409:ECMBDDOL_00410:ECMBDDOL_00411:ECMBDDOL_00412:ECMBDDOL_00413:ECMBDDOL_00414:ECMBDDOL_00415:ECMBDDOL_00416	GH74|GH74|GH74|GH74|CBM44|GH74|CBM44;(47;140)|PF13715.7|CarbopepD_reg_2|Domain|CL0287|;(167;241)|PF07715.16|Plug|Domain|No_clan|;(411;796)|PF14905.7|OMP_b-brl_3|Family|CL0193|;
0.2_20180511_Bin_162_sub_1	PUL-like	0.2_20180511_Bin_162_sub_1;PUL_CAZyme_rich__PUL5	480	500	ECMBDDOL_00480:ECMBDDOL_00481:ECMBDDOL_00482:ECMBDDOL_00483:ECMBDDOL_00484:ECMBDDOL_00485:ECMBDDOL_00486:ECMBDDOL_00487:ECMBDDOL_00488:ECMBDDOL_00489:ECMBDDOL_00490:ECMBDDOL_00491:ECMBDDOL_00492:ECMBDDOL_00493:ECMBDDOL_00494:ECMBDDOL_00495:ECMBDDOL_00496:ECMBDDOL_00497:ECMBDDOL_00498:ECMBDDOL_00499:ECMBDDOL_00500	CBM44;CBM50|GH23;GH74|GH74|GH74;TIGR01786;
0.2_20180511_Bin_162_sub_1	PUL-like	0.2_20180511_Bin_162_sub_1;PUL_CAZyme_rich__PUL6	545	566	ECMBDDOL_00545:ECMBDDOL_00546:ECMBDDOL_00547:ECMBDDOL_00548:ECMBDDOL_00549:ECMBDDOL_00550:ECMBDDOL_00551:ECMBDDOL_00552:ECMBDDOL_00553:ECMBDDOL_00554:ECMBDDOL_00555:ECMBDDOL_00556:ECMBDDOL_00557:ECMBDDOL_00558:ECMBDDOL_00559:ECMBDDOL_00560:ECMBDDOL_00561:ECMBDDOL_00562:ECMBDDOL_00563:ECMBDDOL_00564:ECMBDDOL_00565:ECMBDDOL_00566	GH76;GT2;(23;108)|PF13715.7|CarbopepD_reg_2|Domain|CL0287|;(116;216)|PF07715.16|Plug|Domain|No_clan|;
0.2_20180511_Bin_162_sub_1	PUL-like	0.2_20180511_Bin_162_sub_1;PUL_CAZyme_rich__PUL8	856	880	ECMBDDOL_00856:ECMBDDOL_00857:ECMBDDOL_00858:ECMBDDOL_00859:ECMBDDOL_00860:ECMBDDOL_00861:ECMBDDOL_00862:ECMBDDOL_00863:ECMBDDOL_00864:ECMBDDOL_00865:ECMBDDOL_00866:ECMBDDOL_00867:ECMBDDOL_00868:ECMBDDOL_00869:ECMBDDOL_00870:ECMBDDOL_00871:ECMBDDOL_00872:ECMBDDOL_00873:ECMBDDOL_00874:ECMBDDOL_00875:ECMBDDOL_00876:ECMBDDOL_00877:ECMBDDOL_00878:ECMBDDOL_00879:ECMBDDOL_00880	TIGR01779;GH74|GH74|CBM44|GH74;Sulfatase;
0.2_20180511_Bin_168_1	CAZymes-rich gene cluster	0.2_20180511_Bin_168_1;CAZyme_rich__PUL3	1331	1336	EAAALAFA_01331:EAAALAFA_01332:EAAALAFA_01333:EAAALAFA_01334:EAAALAFA_01335:EAAALAFA_01336	CE3;CE1;GH20;
0.2_20180511_Bin_168_1	CAZymes-rich gene cluster	0.2_20180511_Bin_168_1;CAZyme_rich__PUL4	1592	1606	EAAALAFA_01592:EAAALAFA_01593:EAAALAFA_01594:EAAALAFA_01595:EAAALAFA_01596:EAAALAFA_01597:EAAALAFA_01598:EAAALAFA_01599:EAAALAFA_01600:EAAALAFA_01601:EAAALAFA_01602:EAAALAFA_01603:EAAALAFA_01604:EAAALAFA_01605:EAAALAFA_01606	Sulfatase;CE7;Sulfatase;GH43_24;GH109;
0.2_20180511_Bin_168_1	PUL-like	0.2_20180511_Bin_168_1;PUL_CAZyme_rich__PUL1	136	163	EAAALAFA_00136:EAAALAFA_00137:EAAALAFA_00138:EAAALAFA_00139:EAAALAFA_00140:EAAALAFA_00141:EAAALAFA_00142:EAAALAFA_00143:EAAALAFA_00144:EAAALAFA_00145:EAAALAFA_00146:EAAALAFA_00147:EAAALAFA_00148:EAAALAFA_00149:EAAALAFA_00150:EAAALAFA_00151:EAAALAFA_00152:EAAALAFA_00153:EAAALAFA_00154:EAAALAFA_00155:EAAALAFA_00156:EAAALAFA_00157:EAAALAFA_00158:EAAALAFA_00159:EAAALAFA_00160:EAAALAFA_00161:EAAALAFA_…	Sulfatase;GH109;TIGR02803;TIGR02796;
0.2_20180511_Bin_168_1	PUL-like	0.2_20180511_Bin_168_1;PUL_CAZyme_rich__PUL2	269	284	EAAALAFA_00269:EAAALAFA_00270:EAAALAFA_00271:EAAALAFA_00272:EAAALAFA_00273:EAAALAFA_00274:EAAALAFA_00275:EAAALAFA_00276:EAAALAFA_00277:EAAALAFA_00278:EAAALAFA_00279:EAAALAFA_00280:EAAALAFA_00281:EAAALAFA_00282:EAAALAFA_00283:EAAALAFA_00284	GT2;GH109;TIGR02796;
0.2_20180511_Bin_174_1	PUL-like	0.2_20180511_Bin_174_1;PUL_CAZyme_rich__PUL1	577	598	MBHBACFL_00577:MBHBACFL_00578:MBHBACFL_00579:MBHBACFL_00580:MBHBACFL_00581:MBHBACFL_00582:MBHBACFL_00583:MBHBACFL_00584:MBHBACFL_00585:MBHBACFL_00586:MBHBACFL_00587:MBHBACFL_00588:MBHBACFL_00589:MBHBACFL_00590:MBHBACFL_00591:MBHBACFL_00592:MBHBACFL_00593:MBHBACFL_00594:MBHBACFL_00595:MBHBACFL_00596:MBHBACFL_00597:MBHBACFL_00598	TIGR01352;TIGR02803;TIGR02796;GH23;GH103;
0.2_20180511_Bin_174_1	PUL-like	0.2_20180511_Bin_174_1;PUL_CAZyme_rich__PUL2	1080	1086	MBHBACFL_01080:MBHBACFL_01081:MBHBACFL_01082:MBHBACFL_01083:MBHBACFL_01084:MBHBACFL_01085:MBHBACFL_01086	CE7;TIGR01786;
0.2_20180511_Bin_174_1	PUL-like	0.2_20180511_Bin_174_1;PUL_CAZyme_rich__PUL3	1453	1467	MBHBACFL_01453:MBHBACFL_01454:MBHBACFL_01455:MBHBACFL_01456:MBHBACFL_01457:MBHBACFL_01458:MBHBACFL_01459:MBHBACFL_01460:MBHBACFL_01461:MBHBACFL_01462:MBHBACFL_01463:MBHBACFL_01464:MBHBACFL_01465:MBHBACFL_01466:MBHBACFL_01467	CE4;CE4;TIGR01783;
0.2_20180511_Bin_174_1	PUL-like	0.2_20180511_Bin_174_1;PUL_CAZyme_rich__PUL4	1537	1553	MBHBACFL_01537:MBHBACFL_01538:MBHBACFL_01539:MBHBACFL_01540:MBHBACFL_01541:MBHBACFL_01542:MBHBACFL_01543:MBHBACFL_01544:MBHBACFL_01545:MBHBACFL_01546:MBHBACFL_01547:MBHBACFL_01548:MBHBACFL_01549:MBHBACFL_01550:MBHBACFL_01551:MBHBACFL_01552:MBHBACFL_01553	TIGR01783;CE1;
0.2_20180511_Bin_174_1	PUL-like	0.2_20180511_Bin_174_1;PUL_CAZyme_rich__PUL5	1993	2004	MBHBACFL_01993:MBHBACFL_01994:MBHBACFL_01995:MBHBACFL_01996:MBHBACFL_01997:MBHBACFL_01998:MBHBACFL_01999:MBHBACFL_02000:MBHBACFL_02001:MBHBACFL_02002:MBHBACFL_02003:MBHBACFL_02004	CE1;TIGR01782;
0.2_20180511_Bin_190_1	PUL-like	0.2_20180511_Bin_190_1;PUL_CAZyme_rich__PUL1	239	252	GLPDNCBF_00239:GLPDNCBF_00240:GLPDNCBF_00241:GLPDNCBF_00242:GLPDNCBF_00243:GLPDNCBF_00244:GLPDNCBF_00245:GLPDNCBF_00246:GLPDNCBF_00247:GLPDNCBF_00248:GLPDNCBF_00249:GLPDNCBF_00250:GLPDNCBF_00251:GLPDNCBF_00252	TIGR02796;TIGR02803;PL22;
0.2_20180511_Bin_20_sub_1	PUL	0.2_20180511_Bin_20_sub_1;PUL__PUL1	728	739	LOOKEIOG_00728:LOOKEIOG_00729:LOOKEIOG_00730:LOOKEIOG_00731:LOOKEIOG_00732:LOOKEIOG_00733:LOOKEIOG_00734:LOOKEIOG_00735:LOOKEIOG_00736:LOOKEIOG_00737:LOOKEIOG_00738:LOOKEIOG_00739	CBM44|CBM44;SusD-like_3|SusD_RagB;SusC;CBM6|GH5_46;GH16_3;(131;237)|PF07715.16|Plug|Domain|No_clan|;
0.2_20180511_Bin_20_sub_1	PUL	0.2_20180511_Bin_20_sub_1;PUL__PUL2	945	981	LOOKEIOG_00945:LOOKEIOG_00946:LOOKEIOG_00947:LOOKEIOG_00948:LOOKEIOG_00949:LOOKEIOG_00950:LOOKEIOG_00951:LOOKEIOG_00952:LOOKEIOG_00953:LOOKEIOG_00954:LOOKEIOG_00955:LOOKEIOG_00956:LOOKEIOG_00957:LOOKEIOG_00958:LOOKEIOG_00959:LOOKEIOG_00960:LOOKEIOG_00961:LOOKEIOG_00962:LOOKEIOG_00963:LOOKEIOG_00964:LOOKEIOG_00965:LOOKEIOG_00966:LOOKEIOG_00967:LOOKEIOG_00968:LOOKEIOG_00969:LOOKEIOG_00970:LOOKEIOG_…	SusC;SusD-like_2;GT5;CBM50|GH23;GT4;GT2;TIGR01352;
0.2_20180511_Bin_20_sub_1	PUL	0.2_20180511_Bin_20_sub_1;PUL__PUL3	1407	1428	LOOKEIOG_01407:LOOKEIOG_01408:LOOKEIOG_01409:LOOKEIOG_01410:LOOKEIOG_01411:LOOKEIOG_01412:LOOKEIOG_01413:LOOKEIOG_01414:LOOKEIOG_01415:LOOKEIOG_01416:LOOKEIOG_01417:LOOKEIOG_01418:LOOKEIOG_01419:LOOKEIOG_01420:LOOKEIOG_01421:LOOKEIOG_01422:LOOKEIOG_01423:LOOKEIOG_01424:LOOKEIOG_01425:LOOKEIOG_01426:LOOKEIOG_01427:LOOKEIOG_01428	GH65;CBM48|GH13;SusC;SusD-like_3;GH13;TIGR01786;
0.2_20180511_Bin_20_sub_1	PUL-like	0.2_20180511_Bin_20_sub_1;PUL_CAZyme_rich__PUL1	1	18	LOOKEIOG_00001:LOOKEIOG_00002:LOOKEIOG_00003:LOOKEIOG_00004:LOOKEIOG_00005:LOOKEIOG_00006:LOOKEIOG_00007:LOOKEIOG_00008:LOOKEIOG_00009:LOOKEIOG_00010:LOOKEIOG_00011:LOOKEIOG_00012:LOOKEIOG_00013:LOOKEIOG_00014:LOOKEIOG_00015:LOOKEIOG_00016:LOOKEIOG_00017:LOOKEIOG_00018	GH13;(34;108)|PF13715.7|CarbopepD_reg_2|Domain|CL0287|;(157;223)|PF07715.16|Plug|Domain|No_clan|;(41;103)|PF13715.7|CarbopepD_reg_2|Domain|CL0287|;GT4;
0.2_20180511_Bin_20_sub_1	PUL-like	0.2_20180511_Bin_20_sub_1;PUL_CAZyme_rich__PUL10	1713	1733	LOOKEIOG_01713:LOOKEIOG_01714:LOOKEIOG_01715:LOOKEIOG_01716:LOOKEIOG_01717:LOOKEIOG_01718:LOOKEIOG_01719:LOOKEIOG_01720:LOOKEIOG_01721:LOOKEIOG_01722:LOOKEIOG_01723:LOOKEIOG_01724:LOOKEIOG_01725:LOOKEIOG_01726:LOOKEIOG_01727:LOOKEIOG_01728:LOOKEIOG_01729:LOOKEIOG_01730:LOOKEIOG_01731:LOOKEIOG_01732:LOOKEIOG_01733	AA6;CBM44|CBM44;GH2;GH3;SusC;
0.2_20180511_Bin_20_sub_1	PUL-like	0.2_20180511_Bin_20_sub_1;PUL_CAZyme_rich__PUL11	1737	1744	LOOKEIOG_01737:LOOKEIOG_01738:LOOKEIOG_01739:LOOKEIOG_01740:LOOKEIOG_01741:LOOKEIOG_01742:LOOKEIOG_01743:LOOKEIOG_01744	GH16_3;SusD_RagB;
0.2_20180511_Bin_20_sub_1	PUL-like	0.2_20180511_Bin_20_sub_1;PUL_CAZyme_rich__PUL2	41	74	LOOKEIOG_00041:LOOKEIOG_00042:LOOKEIOG_00043:LOOKEIOG_00044:LOOKEIOG_00045:LOOKEIOG_00046:LOOKEIOG_00047:LOOKEIOG_00048:LOOKEIOG_00049:LOOKEIOG_00050:LOOKEIOG_00051:LOOKEIOG_00052:LOOKEIOG_00053:LOOKEIOG_00054:LOOKEIOG_00055:LOOKEIOG_00056:LOOKEIOG_00057:LOOKEIOG_00058:LOOKEIOG_00059:LOOKEIOG_00060:LOOKEIOG_00061:LOOKEIOG_00062:LOOKEIOG_00063:LOOKEIOG_00064:LOOKEIOG_00065:LOOKEIOG_00066:LOOKEIOG_…	GT9;(34;112)|PF13715.7|CarbopepD_reg_2|Domain|CL0287|;(137;227)|PF07715.16|Plug|Domain|No_clan|;(297;773)|PF00593.25|TonB_dep_Rec|Family|CL0193|;GH23;CBM9;
0.2_20180511_Bin_20_sub_1	PUL-like	0.2_20180511_Bin_20_sub_1;PUL_CAZyme_rich__PUL3	92	103	LOOKEIOG_00092:LOOKEIOG_00093:LOOKEIOG_00094:LOOKEIOG_00095:LOOKEIOG_00096:LOOKEIOG_00097:LOOKEIOG_00098:LOOKEIOG_00099:LOOKEIOG_00100:LOOKEIOG_00101:LOOKEIOG_00102:LOOKEIOG_00103	TIGR01786;GH20;
0.2_20180511_Bin_20_sub_1	PUL-like	0.2_20180511_Bin_20_sub_1;PUL_CAZyme_rich__PUL4	492	512	LOOKEIOG_00492:LOOKEIOG_00493:LOOKEIOG_00494:LOOKEIOG_00495:LOOKEIOG_00496:LOOKEIOG_00497:LOOKEIOG_00498:LOOKEIOG_00499:LOOKEIOG_00500:LOOKEIOG_00501:LOOKEIOG_00502:LOOKEIOG_00503:LOOKEIOG_00504:LOOKEIOG_00505:LOOKEIOG_00506:LOOKEIOG_00507:LOOKEIOG_00508:LOOKEIOG_00509:LOOKEIOG_00510:LOOKEIOG_00511:LOOKEIOG_00512	GH74|GH74;CBM50|CBM50;TIGR01779;
0.2_20180511_Bin_20_sub_1	PUL-like	0.2_20180511_Bin_20_sub_1;PUL_CAZyme_rich__PUL6	904	937	LOOKEIOG_00904:LOOKEIOG_00905:LOOKEIOG_00906:LOOKEIOG_00907:LOOKEIOG_00908:LOOKEIOG_00909:LOOKEIOG_00910:LOOKEIOG_00911:LOOKEIOG_00912:LOOKEIOG_00913:LOOKEIOG_00914:LOOKEIOG_00915:LOOKEIOG_00916:LOOKEIOG_00917:LOOKEIOG_00918:LOOKEIOG_00919:LOOKEIOG_00920:LOOKEIOG_00921:LOOKEIOG_00922:LOOKEIOG_00923:LOOKEIOG_00924:LOOKEIOG_00925:LOOKEIOG_00926:LOOKEIOG_00927:LOOKEIOG_00928:LOOKEIOG_00929:LOOKEIOG_…	TIGR01785;CBM44;GT2;(45;107)|PF13715.7|CarbopepD_reg_2|Domain|CL0287|;(148;256)|PF07715.16|Plug|Domain|No_clan|;
0.2_20180511_Bin_20_sub_1	PUL-like	0.2_20180511_Bin_20_sub_1;PUL_CAZyme_rich__PUL7	982	995	LOOKEIOG_00982:LOOKEIOG_00983:LOOKEIOG_00984:LOOKEIOG_00985:LOOKEIOG_00986:LOOKEIOG_00987:LOOKEIOG_00988:LOOKEIOG_00989:LOOKEIOG_00990:LOOKEIOG_00991:LOOKEIOG_00992:LOOKEIOG_00993:LOOKEIOG_00994:LOOKEIOG_00995	GH74|GH74;TIGR01783;
0.2_20180511_Bin_20_sub_1	PUL-like	0.2_20180511_Bin_20_sub_1;PUL_CAZyme_rich__PUL8	1505	1515	LOOKEIOG_01505:LOOKEIOG_01506:LOOKEIOG_01507:LOOKEIOG_01508:LOOKEIOG_01509:LOOKEIOG_01510:LOOKEIOG_01511:LOOKEIOG_01512:LOOKEIOG_01513:LOOKEIOG_01514:LOOKEIOG_01515	(28;114)|PF13715.7|CarbopepD_reg_2|Domain|CL0287|;(125;227)|PF07715.16|Plug|Domain|No_clan|;(308;753)|PF00593.25|TonB_dep_Rec|Family|CL0193|;CBM40;
0.2_20180511_Bin_32_1	PUL-like	0.2_20180511_Bin_32_1;PUL_CAZyme_rich__PUL1	855	870	FMKABCHM_00855:FMKABCHM_00856:FMKABCHM_00857:FMKABCHM_00858:FMKABCHM_00859:FMKABCHM_00860:FMKABCHM_00861:FMKABCHM_00862:FMKABCHM_00863:FMKABCHM_00864:FMKABCHM_00865:FMKABCHM_00866:FMKABCHM_00867:FMKABCHM_00868:FMKABCHM_00869:FMKABCHM_00870	GH3;TIGR02803;TIGR02796;
0.2_20180511_Bin_91_1	PUL-like	0.2_20180511_Bin_91_1;PUL_CAZyme_rich__PUL1	340	348	KDCNIBLN_00340:KDCNIBLN_00341:KDCNIBLN_00342:KDCNIBLN_00343:KDCNIBLN_00344:KDCNIBLN_00345:KDCNIBLN_00346:KDCNIBLN_00347:KDCNIBLN_00348	PL22;TIGR01352;TIGR02803;TIGR02796;
0.2_20180511_Bin_91_1	PUL-like	0.2_20180511_Bin_91_1;PUL_CAZyme_rich__PUL2	475	488	KDCNIBLN_00475:KDCNIBLN_00476:KDCNIBLN_00477:KDCNIBLN_00478:KDCNIBLN_00479:KDCNIBLN_00480:KDCNIBLN_00481:KDCNIBLN_00482:KDCNIBLN_00483:KDCNIBLN_00484:KDCNIBLN_00485:KDCNIBLN_00486:KDCNIBLN_00487:KDCNIBLN_00488	CE1|PL22;TIGR01352;
0.2_20180515_Bin_154_sub_2	PUL	0.2_20180515_Bin_154_sub_2;PUL__PUL1	647	656	OGMGLGPG_00647:OGMGLGPG_00648:OGMGLGPG_00649:OGMGLGPG_00650:OGMGLGPG_00651:OGMGLGPG_00652:OGMGLGPG_00653:OGMGLGPG_00654:OGMGLGPG_00655:OGMGLGPG_00656	SusC;SusD-like_3|SusD_RagB;GH13;TIGR01785;
0.2_20180515_Bin_154_sub_2	PUL-like	0.2_20180515_Bin_154_sub_2;PUL_CAZyme_rich__PUL1	201	225	OGMGLGPG_00201:OGMGLGPG_00202:OGMGLGPG_00203:OGMGLGPG_00204:OGMGLGPG_00205:OGMGLGPG_00206:OGMGLGPG_00207:OGMGLGPG_00208:OGMGLGPG_00209:OGMGLGPG_00210:OGMGLGPG_00211:OGMGLGPG_00212:OGMGLGPG_00213:OGMGLGPG_00214:OGMGLGPG_00215:OGMGLGPG_00216:OGMGLGPG_00217:OGMGLGPG_00218:OGMGLGPG_00219:OGMGLGPG_00220:OGMGLGPG_00221:OGMGLGPG_00222:OGMGLGPG_00223:OGMGLGPG_00224:OGMGLGPG_00225	CBM44;GT2;(24;87)|PF13715.7|CarbopepD_reg_2|Domain|CL0287|;(127;235)|PF07715.16|Plug|Domain|No_clan|;
0.2_20180515_Bin_154_sub_2	PUL-like	0.2_20180515_Bin_154_sub_2;PUL_CAZyme_rich__PUL4	668	682	OGMGLGPG_00668:OGMGLGPG_00669:OGMGLGPG_00670:OGMGLGPG_00671:OGMGLGPG_00672:OGMGLGPG_00673:OGMGLGPG_00674:OGMGLGPG_00675:OGMGLGPG_00676:OGMGLGPG_00677:OGMGLGPG_00678:OGMGLGPG_00679:OGMGLGPG_00680:OGMGLGPG_00681:OGMGLGPG_00682	GH13;(35;108)|PF13715.7|CarbopepD_reg_2|Domain|CL0287|;(157;223)|PF07715.16|Plug|Domain|No_clan|;(41;101)|PF13715.7|CarbopepD_reg_2|Domain|CL0287|;GT4;
[truncated: 1,542 more rows]
