# Supplementary material for: Particle-attached bacteria act as gatekeepers in the decomposition of complex phytoplankton polysaccharides
Source: Microbiome. 2024 Feb 20;12:32. doi: 10.1186/s40168-024-01757-5 (PMC10877868; doi:10.1186/s40168-024-01757-5)
Supplement: Supplementary file 2 — Additional file 1: Supplementary tables. [file 40168_2024_1757_MOESM1_ESM.zip › 40168_2024_1757_MOESM1_ESM/Additional file 1 Supplementary Tables/Table S14.xlsx]

## Sheet: Taxa_Table
Taxa	2018/03/19_FL	2018/04/12_FL	2018/04/17_FL	2018/04/26_FL	2018/05/08_FL	2018/05/11_FL	2018/05/22_FL	2018/05/29_FL	2018/03/19_PA3	2018/04/12_PA3	2018/04/17_PA3	2018/04/26_PA3	2018/05/08_PA3	2018/05/11_PA3	2018/05/22_PA3	2018/05/29_PA3	2018/03/19_PA10	2018/04/12_PA10	2018/04/17_PA10	2018/04/26_PA10	2018/05/08_PA10	2018/05/11_PA10	2018/05/22_PA10	2018/05/29_PA10
Candidatus Babela	1367	1536	1497	1404	1018	1068	1129	1096	1587	884	1007	670	871	567	1059	806	1185	1093	1122	2609	2930	1325	3459	2733
Candidatus Chazhemtobacterium	236	209	178	191	147	197	166	178	471	300	305	290	437	378	306	305	215	373	365	326	366	354	335	264
Thermobaculum	422	383	325	313	223	315	264	346	1801	1421	1350	1313	1133	1276	822	1166	732	2012	1182	894	684	1025	759	864
Vampirococcus	333	234	175	291	259	303	307	269	1588	818	1020	1145	1300	1238	2675	2104	734	1388	910	714	595	644	989	789
Abditibacterium	53	27	28	64	46	72	44	38	299	72	65	51	16	48	33	47	54	339	70	122	62	1189	60	77
Acidipila	80	71	93	213	184	156	127	109	949	232	255	195	180	213	427	273	358	1015	218	237	159	164	324	394
Acidisarcina	656	447	544	902	741	958	773	601	3885	2708	2635	3004	3750	3728	2784	3532	1357	4586	1619	1848	1730	2298	2403	2574
Acidobacterium	947	488	508	888	785	924	907	805	6136	2968	2550	2526	2330	2607	2986	2839	2126	6635	2076	1705	1246	1524	2119	2048
Bryocella	42	32	38	82	136	152	106	104	306	55	83	77	52	48	169	101	98	329	100	57	20	32	79	58
Candidatus Koribacter	551	300	330	761	576	723	879	731	4770	2502	2728	2700	2373	2648	2466	2697	1921	4727	2044	1510	1179	1754	1770	1614
Candidatus Sulfotelmatobacter	33	25	31	159	80	58	44	56	1104	218	151	113	89	89	82	101	459	1094	180	188	69	44	56	96
Candidatus Sulfotelmatomonas	23	14	11	24	14	12	40	45	535	127	68	81	25	35	79	66	277	533	131	104	46	41	91	122
Edaphobacter	599	403	495	948	774	963	895	780	4285	2182	2365	2041	2154	2173	2483	2515	1760	4678	1923	1600	1681	1787	2341	2128
Granulicella	2017	1542	1902	3019	2082	2635	2294	2382	12842	8194	8590	9821	10977	13143	9037	8923	5607	14272	10200	6715	5058	7402	6910	6301
Occallatibacter	57	44	40	48	47	39	52	49	614	195	129	89	62	68	238	136	173	565	44	100	66	30	78	93
Silvibacterium	302	216	191	269	184	203	255	205	576	183	152	118	23	42	103	123	277	557	108	102	43	36	99	69
Terracidiphilus	88	72	51	111	53	77	58	62	385	112	80	67	27	66	129	117	87	363	114	81	41	31	52	73
Terriglobus	2324	2016	2361	4073	2849	3199	2581	2523	11444	7792	8873	8799	8437	8687	7694	8668	4376	12511	5711	5006	4752	5583	5431	5610
Bryobacter	96	71	81	108	93	106	143	121	1282	261	184	135	133	149	316	206	475	1730	458	269	117	144	226	305
Candidatus Solibacter	1053	719	977	1574	1102	1299	1156	1058	9851	5288	5670	5961	5515	6925	6050	6564	3448	11145	4008	3269	2627	3350	2837	3215
Candidatus Sulfopaludibacter	217	107	85	245	214	252	212	185	4821	913	589	469	252	274	740	585	1718	5644	1289	878	252	220	460	556
Pyrinomonas	62	21	19	48	24	23	37	36	858	186	90	70	59	53	143	160	292	861	139	145	43	467	102	122
Chloracidobacterium	447	325	443	856	715	890	597	510	4167	2398	2574	2628	2883	3182	2538	2277	1364	5431	2204	2132	1519	1747	1585	1513
Geothrix	61	22	40	225	99	95	29	34	552	100	74	84	24	46	87	58	241	656	168	124	49	43	96	107
Holophaga	35	29	22	21	17	29	42	52	451	102	101	56	44	55	96	103	193	406	123	80	43	35	79	97
Thermoanaerobaculum	7	2	5	3	5	12	5	10	457	97	39	34	8	19	57	28	109	518	168	65	21	7	32	74
Luteitalea	1398	1066	1323	2364	1461	1756	1325	1401	17383	7957	7659	7811	11309	13017	8674	12967	5781	16853	9230	4851	4426	6690	4334	3656
Acidimicrobium	1680	719	687	1182	869	1102	966	901	4743	2440	1970	2638	2845	3855	2201	3884	1360	5898	1806	1042	1059	1555	1036	938
Acidithrix	127	34	17	21	36	53	59	41	257	61	31	30	19	36	82	73	181	427	63	54	36	23	40	56
Ferrimicrobium	72	25	18	28	33	57	53	57	256	67	29	27	41	32	64	49	101	367	34	40	78	26	94	77
Ferrithrix	92	29	19	30	34	50	51	68	215	63	37	24	21	25	68	57	60	280	24	41	20	19	29	25
Desertimonas	1549	397	231	493	592	817	716	507	4673	1610	543	600	382	621	1335	962	1416	8694	2091	891	442	482	860	570
Ilumatobacter	27522	9992	4665	7315	7949	10801	10990	6417	120535	86732	28489	27976	10727	20995	34740	22247	31149	284774	111812	29124	13206	14239	21230	15052
Candidatus Microthrix	1514	355	167	297	496	758	676	387	3901	1463	483	456	259	534	1098	768	1363	7054	1728	748	318	263	610	343
Acidothermus	356	218	252	368	315	405	490	529	1958	1418	1317	1561	1504	1956	1865	1739	540	2181	1284	979	1220	1167	1568	1303
Actinobaculum	211	212	219	305	236	355	507	539	1215	1115	1181	1199	1375	1514	1623	1571	504	1477	1031	665	808	1019	1076	887
Actinomyces	12349	5752	6997	12827	9126	11527	8773	8788	63381	44929	47759	57881	58877	73096	57090	60059	21845	68026	36639	26082	23962	36325	23007	18462
Actinotignum	215	130	166	400	393	491	339	319	1285	1149	1552	1757	1967	2309	1181	1220	525	1393	768	650	830	891	485	540
Ancrocorticia	1	5	2	4	7	11	17	16	33	10	9	3	6	6	25	8	17	43	4	7	21	11	18	23
Arcanobacterium	863	971	867	1269	1318	1619	1585	1473	2291	1854	2188	2104	2367	2306	2887	2513	991	2727	1764	1805	1525	1692	2143	1580
Flaviflexus	535	354	423	784	590	758	668	704	3551	2695	2909	3249	3371	3779	2794	3097	1124	3743	2502	1376	1353	1862	1570	1363
Gleimia	7	2	7	31	13	18	26	28	35	10	12	16	11	10	11	30	45	36	9	5	5	6	26	4
Mobiluncus	159	122	140	245	190	238	232	227	890	663	669	663	923	818	600	641	362	896	353	454	405	603	412	480
Neoactinobaculum	5	1	2	6	5	4	8	12	30	7	3	1	0	1	8	1	0	21	0	3	1	3	8	5
Schaalia	1008	673	857	1620	1214	1537	1329	1283	6098	5279	6008	6312	6299	7628	6839	6555	2178	8243	3551	2745	3049	3993	3183	3111
Trueperella	801	585	598	1034	739	930	905	832	3953	3202	3613	3813	4306	5305	3888	3870	1647	4465	2203	1907	2173	2897	2193	2070
Varibaculum	24	15	12	16	10	15	23	19	180	45	20	27	33	23	41	44	51	217	62	37	21	11	39	27
Winkia	3	0	2	1	1	0	1	0	4	0	0	0	0	0	0	0	0	0	0	0	0	0	0	1
Actinopolyspora	758	464	550	912	623	708	572	656	4113	3159	3369	4577	4712	6370	3404	4548	1212	4465	2061	1575	1769	2549	1479	1397
Aeriscardovia	2	1	0	1	2	2	2	3	10	2	1	1	10	0	0	10	0	13	12	0	0	1	2	0
Alloscardovia	16	4	8	37	43	68	71	68	58	21	17	8	23	36	34	59	9	85	11	6	26	20	31	51
Bifidobacterium	6452	4767	5861	10131	6821	8259	7090	7241	42516	32471	37559	36502	38001	44558	36352	37944	15154	39071	22579	17607	17953	24429	18924	16854
Bombiscardovia	1	0	1	3	15	15	7	10	8	0	3	1	5	1	5	3	0	1	2	4	0	0	9	1
Gardnerella	1786	2610	1917	2250	1925	2062	2195	2128	2899	2473	3143	2217	3188	2966	2343	2295	1760	2291	3741	3754	3091	3370	4005	3482
Parascardovia	249	129	145	246	210	280	167	207	1108	1206	1074	901	1032	1110	633	883	463	1234	671	593	586	735	561	542
Pseudoscardovia	3	2	6	4	3	2	5	4	79	124	93	30	24	16	37	25	0	62	21	12	0	8	8	16
Scardovia	181	138	109	211	178	199	234	164	724	619	724	758	688	539	539	515	308	562	703	692	772	1276	990	899
Candidatus Actinomarina	129635	75646	28048	4510	3325	4520	6225	7240	26834	4423	2301	899	430	406	700	819	24804	1773	900	747	680	355	1386	1021
Candidatus Nanopelagicus	3065	2984	2305	2319	1564	1857	2113	2235	2633	1525	1661	1148	1234	1035	1324	1501	1854	2015	1659	1798	1651	1367	2164	1803
Candidatus Planktophila	6331	4087	3812	4241	4169	5044	4989	5466	14938	5271	5899	4679	4733	4359	4752	4710	5813	5766	3724	3668	3323	3697	4811	4045
Actinospica	18	15	33	78	55	40	78	96	167	57	49	59	47	43	58	105	54	209	50	35	27	27	29	29
Catenulispora	1401	936	1390	2505	1569	1916	1322	1524	10844	9553	10228	11056	11292	14156	12015	13643	4068	11636	11023	5352	5136	7934	6336	3927
Corynebacterium	25304	17982	21952	38158	28532	33890	29683	29786	133536	113329	126906	133280	138686	157960	125668	133525	51711	144300	92158	68243	69741	89981	79467	67495
Dietzia	2185	1306	1898	3668	2742	3376	2155	2180	18428	12889	14237	17674	18611	24210	19601	19364	5955	17368	11127	7457	7116	10478	6835	4951
Gordonia	8940	5764	7339	13329	9369	11667	8313	8583	60344	45856	49221	60490	61145	79065	58749	59597	19186	67503	31861	23144	24875	34589	21660	19279
Millisia	20	4	3	22	46	37	16	16	150	34	19	16	92	60	55	48	80	151	65	43	15	25	27	29
Skermania	30	10	22	35	25	32	29	30	143	65	67	48	38	36	91	84	43	207	50	50	29	28	83	62
Hoyosella	463	294	386	642	704	792	894	948	2435	1899	1907	2014	2164	2358	2125	1912	687	2747	1265	1045	1216	1337	1193	1040
Mycobacterium	29400	20926	27425	49046	34463	43521	32506	33512	196347	149526	159293	190666	199761	252352	193774	201778	66128	215705	104293	79788	85320	120213	85739	72812
Mycobacteroides	3456	2231	2937	5574	3864	4668	3991	4017	21225	18537	20662	23561	26802	33087	24089	24040	7525	22618	11370	9510	11630	14866	11973	9716
Mycolicibacillus	508	339	386	924	643	721	534	558	3600	2808	3107	3608	3897	4529	3630	4584	1244	4100	1650	1442	1476	2223	1398	1257
Mycolicibacter	1780	1172	1924	3608	2562	3183	2019	2027	13225	11426	12699	15331	16984	22227	13586	14508	4580	14502	7041	5475	7014	9673	5741	4678
Mycolicibacterium	28164	18460	24636	46164	32731	40200	29447	30183	194782	151957	163779	198257	207796	272186	200525	209169	65538	225471	109818	91544	106216	127869	96001	88434
Lawsonella	223	127	167	253	197	251	208	235	1205	902	1016	1116	1048	1116	874	1287	440	1458	907	606	555	652	533	657
Tomitella	617	341	604	977	687	783	622	585	4342	2817	2864	3464	4103	5300	4467	4902	1298	4068	2216	1337	1451	2301	1388	1246
Nocardia	15099	10174	14313	27492	18476	22658	17318	18539	108765	84973	91283	108522	111120	142183	126824	129395	35816	117882	58514	41740	44466	64973	46329	36823
Rhodococcus	21318	13721	17530	34150	23054	29309	22680	23321	145546	120325	127238	142410	153484	193246	154984	157381	49464	198088	92927	60291	69011	86454	68061	59063
Smaragdicoccus	32	25	22	28	47	57	28	31	215	64	51	47	52	55	235	130	33	314	157	82	147	133	207	220
Williamsia	61	28	66	206	84	69	79	106	367	127	72	83	46	49	60	119	107	505	183	108	49	46	85	99
Segniliparus	363	362	365	614	455	543	459	482	2363	2286	2615	2468	2177	2852	2440	2837	618	2611	1055	1233	1192	1395	1101	1199
Tsukamurella	2361	1559	2272	4456	2979	3775	2364	2914	16544	12371	13996	18647	18479	24186	19713	20151	4921	15818	6928	5581	6443	9442	6221	4844
Cryptosporangium	143	63	82	225	206	241	284	284	754	215	200	153	163	165	296	292	392	1045	354	153	134	127	198	164
Fodinicola	65	45	65	98	83	108	125	137	296	144	196	117	110	105	166	120	105	363	293	126	59	59	69	66
Frankia	5012	3180	4326	8660	5763	7381	4983	5273	41563	30686	34515	40471	41063	52167	41128	45884	12425	43673	19193	14306	15945	22668	14875	12217
Jatrophihabitans	286	188	255	468	325	427	468	464	2190	1714	1844	2037	1930	2132	1265	1501	480	3035	1558	929	774	1106	843	867
Motilibacter	110	93	75	244	344	362	261	383	491	174	107	103	95	150	172	177	175	767	275	140	60	116	89	84
Antricoccus	198	60	61	148	134	144	204	174	407	120	48	59	109	114	440	301	185	487	125	93	297	332	530	317
Blastococcus	1197	671	958	1747	1299	1725	1441	1502	7682	5262	5460	6771	6667	9012	6538	7058	2476	9425	4014	2401	2526	4226	2128	1754
Cumulibacter	305	94	58	137	199	243	276	230	455	132	84	66	89	101	210	162	153	497	156	104	64	61	128	91
Geodermatophilus	1197	744	1004	1736	1277	1685	1290	1303	8399	7145	6907	8273	8411	11539	8360	9654	2674	9981	5534	3448	3065	5069	2828	2099
Klenkia	44	35	33	80	82	106	125	108	214	92	50	31	49	54	132	74	65	319	257	54	31	64	76	65
Modestobacter	945	554	880	1673	1096	1282	967	952	7637	5556	5637	7243	7191	9666	7312	7532	2231	8409	4190	2486	2554	4757	2034	1860
Glycomyces	97	45	53	130	137	146	224	222	668	253	209	175	223	251	295	292	220	1038	527	257	118	150	256	150
Haloglycomyces	17	7	11	38	90	75	25	19	82	30	15	12	11	11	15	23	27	110	31	27	5	7	13	6
Stackebrandtia	967	645	1052	1535	971	1271	848	1026	6639	5601	6606	9106	10858	15156	8020	8274	2455	7925	3784	3125	4525	6098	2757	2342
Haloactinopolyspora	39	12	6	12	17	9	14	18	177	43	23	24	15	10	47	36	47	164	17	32	10	9	20	14
Jiangella	1234	792	998	2076	1634	2046	1664	1729	9436	5909	5730	8371	7920	9838	11240	11703	3122	11890	5781	3440	3096	4237	3401	3136
Phytoactinopolyspora	198	101	107	209	175	240	293	350	1095	293	191	185	92	207	364	325	363	1571	714	227	126	132	191	208
Angustibacter	24	20	16	41	44	53	92	128	151	57	33	18	16	36	91	48	16	224	112	50	19	41	67	56
Kineococcus	671	396	726	1497	1027	1238	748	905	6409	4871	5214	6468	6529	8431	7916	8383	1926	6234	3106	2034	2039	3537	2138	1679
Kineosporia	47	20	24	92	125	127	241	275	705	236	96	117	72	118	213	194	232	1070	467	168	55	90	119	112
Pseudokineococcus	17	11	18	19	21	7	27	27	79	30	22	6	13	17	73	44	32	88	33	22	8	16	34	24
Quadrisphaera	73	35	28	48	70	72	103	111	183	79	47	73	27	43	70	86	70	262	175	49	23	58	47	27
Beutenbergia	874	570	877	1412	956	1187	979	1032	5594	5186	5729	7382	8613	12693	6657	7876	1711	6078	2558	1843	2852	4109	1794	1477
Miniimonas	572	384	560	1200	795	1095	624	791	4252	3887	4210	5385	5479	7998	5278	6370	1159	4529	2484	1578	1798	3077	1504	1228
Salana	2	0	1	3	0	0	1	2	16	2	0	1	0	1	3	2	3	26	0	5	1	1	3	0
Serinibacter	5	3	6	6	22	13	27	36	78	39	9	16	11	11	3	17	18	142	136	29	6	14	21	18
Bogoriella	40	7	7	6	14	29	22	28	79	21	17	9	8	16	16	22	2	105	132	17	6	6	13	9
Georgenia	2234	1358	1712	3201	2454	3045	2091	2309	14448	10697	11733	14643	14178	18432	16048	17463	4676	14296	6613	4873	5295	7863	4998	4459
Brevibacterium	5302	3405	3988	7560	5465	6983	6285	5967	30599	23233	25361	28867	30185	36470	29117	30410	11440	36126	21504	14880	13382	19481	14369	12698
Actinotalea	65	31	28	75	45	73	146	141	303	103	96	97	37	76	170	92	118	440	289	81	21	44	76	40
Cellulomonas	5952	3646	5604	11841	8164	10052	6737	7839	44441	38018	42749	58354	65578	91695	79784	77093	13685	45593	21522	15183	20746	29683	17965	12726
Oerskovia	559	301	494	956	556	731	479	526	4310	3444	3616	5036	4803	6469	6581	6347	1528	4460	2762	1665	1859	2737	2047	1688
Paraoerskovia	245	172	171	442	233	370	276	278	1375	910	974	1422	1428	1730	1597	1571	435	1934	888	534	544	675	428	582
Pseudactinotalea	563	352	560	1066	779	852	535	647	4261	3039	3351	3979	4658	5339	4882	5026	1328	4179	2249	1460	1571	2440	1455	1324
Sediminihabitans	11	2	1	3	15	12	21	9	60	25	11	8	6	16	34	10	70	92	28	16	7	9	11	5
Demequina	181	107	93	225	207	242	376	390	865	397	305	235	141	219	453	323	352	2019	1830	418	151	172	277	372
Lysinimicrobium	47	34	20	139	148	143	121	157	440	153	95	70	43	52	194	138	123	748	395	108	31	64	137	113
Brachybacterium	3265	2195	3614	6784	4676	5653	3740	4112	29265	23773	26989	33470	35120	45565	34115	36474	9468	29080	17641	11176	12669	18325	11811	9089
Dermabacter	646	458	557	933	578	725	725	863	3661	2871	2975	3101	3166	3577	3401	3634	1210	3853	2015	1403	1471	2048	1775	1668
Devriesea	230	169	193	522	364	463	294	305	1310	993	1127	1196	1626	1879	1234	1366	575	1517	915	700	720	997	803	793
Helcobacillus	1	2	1	0	0	2	2	5	4	4	2	6	2	2	0	0	4	8	0	1	2	0	0	2
Barrientosiimonas	120	36	37	19	20	32	76	73	71	24	21	25	9	11	68	71	65	94	30	31	4	12	41	20
Branchiibius	38	22	19	50	66	56	95	87	126	34	43	27	43	43	42	62	61	210	106	41	29	40	71	46
Calidifontibacter	40	17	16	53	26	40	60	69	106	60	41	15	18	17	26	37	20	227	111	47	26	21	25	14
Demetria	46	14	9	15	20	26	26	24	106	25	19	13	16	13	70	51	61	121	21	16	12	16	25	32
Dermacoccus	629	413	522	1730	854	1000	875	970	4596	3501	3715	4953	5249	6879	10420	8959	1717	5437	2569	1989	2039	2901	2456	2070
Flexivirga	8	15	16	25	11	13	31	44	63	39	12	28	15	19	33	26	31	80	10	23	23	18	64	56
Kytococcus	318	208	332	744	433	485	427	472	2782	2131	2127	2432	2226	2863	2865	3109	868	2762	1970	938	805	1535	1023	902
Luteipulveratus	568	444	638	1035	693	851	691	702	4609	3953	4243	4671	5071	6886	4751	5337	1590	5242	2225	1819	2287	2756	1886	2181
Rudaeicoccus	24	20	7	26	21	29	36	40	39	27	24	12	11	17	32	28	40	103	44	30	6	11	9	18
Yimella	6	5	2	7	11	14	30	23	54	25	4	7	6	2	24	15	53	85	6	18	13	5	20	30
Austwickia	391	237	325	557	450	503	481	472	2338	1866	1916	1841	2117	2474	2450	2350	973	2765	1628	1062	996	1498	1027	832
Dermatophilus	405	357	332	566	342	444	427	447	1519	1141	1247	1257	1482	1634	1415	1528	656	1886	950	792	840	1135	762	833
Kineosphaera	17	17	11	15	24	23	50	48	119	24	35	24	13	26	58	57	31	165	74	42	29	23	37	19
Mobilicoccus	454	306	423	687	540	585	495	575	2786	2494	2970	3272	4043	5715	2380	2736	1085	3574	3254	1717	2016	2514	1903	1379
Piscicoccus	30	11	17	28	25	26	26	50	71	27	22	16	12	8	38	16	36	147	96	28	12	8	20	22
Arsenicicoccus	465	298	487	936	637	850	578	668	4079	3117	3331	4461	3773	5065	4973	5114	1284	4355	2533	1487	1500	2195	1940	1260
Humibacillus	29	25	17	93	110	135	86	79	445	145	45	54	66	70	159	118	101	799	162	107	41	74	90	85
Intrasporangium	654	345	501	930	800	969	647	700	5111	3823	4005	4116	4636	5553	5148	5829	1932	5984	4063	2072	2030	3318	2315	1671
Janibacter	1502	996	1312	2905	2043	2536	1642	2019	12410	9377	9941	12869	14853	19563	14461	14627	3781	13615	6094	4919	5590	7937	4810	3956
Knoellia	87	141	118	217	221	241	235	225	441	132	84	135	60	58	163	138	190	816	239	137	54	75	106	88
Kribbia	19	10	8	29	33	44	49	52	88	20	13	8	20	40	51	43	25	130	113	19	15	18	33	22
Lapillicoccus	23	20	23	24	26	17	52	56	109	39	26	25	15	17	57	43	16	142	48	13	45	37	62	55
Marihabitans	5	9	6	9	7	15	20	17	66	25	4	13	11	9	39	14	19	84	36	21	9	9	13	26
Ornithinibacter	10	7	8	23	18	14	24	57	113	41	21	15	17	14	71	45	23	184	78	29	18	29	29	70
Ornithinicoccus	50	23	24	56	42	52	61	64	216	84	64	35	29	53	122	98	90	378	97	43	27	45	67	29
Ornithinimicrobium	2105	1353	2039	3744	2549	3184	2245	2397	16550	12532	13068	16251	15714	20354	19839	21571	5467	18488	11431	6435	6372	9738	7270	5767
Oryzihumus	35	15	24	62	66	74	84	60	75	40	17	15	8	17	12	42	30	157	79	24	14	22	38	16
Phycicoccus	1133	638	921	1792	1271	1624	1345	1477	8183	5956	6298	8110	7863	10448	8607	8901	2539	9827	4273	2958	2874	4534	2962	2501
Segeticoccus	1	3	3	0	0	0	4	5	8	3	1	4	5	1	3	2	4	27	0	2	0	2	4	6
Serinicoccus	2230	1416	2254	4183	2870	3624	2404	2736	18792	15503	17198	21167	20963	27508	23042	24947	5548	19638	10007	6882	6837	11127	6813	5269
Terrabacter	66	61	155	165	106	99	122	130	502	162	133	128	124	174	384	250	166	782	266	135	286	431	521	315
Terracoccus	33	18	11	23	22	26	51	56	179	46	36	47	19	42	96	52	48	148	58	36	11	14	31	12
Tetrasphaera	559	358	504	882	658	821	740	843	4559	2898	2741	3339	2914	3831	3460	4046	1508	6217	2838	1650	1347	2130	1499	1389
Jonesia	392	359	624	615	348	394	494	625	1477	1642	2333	2057	1651	1777	1926	1760	619	1595	814	854	802	1077	827	684
Agreia	13	11	5	32	34	42	78	91	96	23	28	21	18	28	57	48	29	167	100	48	22	29	64	30
Agrococcus	1229	779	1010	2057	1451	1903	1618	1774	8375	6133	6271	8784	9927	13326	14880	14373	2573	9859	8851	3085	4370	4710	4510	3936
Agromyces	3391	2195	2983	5979	4412	5551	4984	5258	26674	18905	20344	25278	30054	39310	31505	31659	7741	29431	32273	8998	10272	15934	9332	7871
Amnibacterium	73	57	64	155	151	168	353	331	187	87	49	44	35	81	292	175	67	264	472	44	29	69	104	43
Aurantimicrobium	1044	817	814	1150	1167	1461	2897	2957	3206	2216	2354	1819	2261	2571	4110	3183	1209	3001	1890	1335	2062	2510	3417	2260
Candidatus Aquiluna	1072	1127	1406	7138	12404	14174	43035	61184	1996	1261	1392	1215	2114	2832	7722	10688	851	2085	1576	1153	1089	1340	7632	2960
Candidatus Lumbricidophila	0	6	3	2	8	6	40	30	53	14	3	9	10	8	27	24	15	46	106	12	2	15	15	10
Canibacter	3	1	3	15	12	14	45	48	25	21	21	10	2	8	34	26	8	24	31	2	1	2	10	8
Chryseoglobus	404	358	422	866	522	708	1026	1107	2881	3249	2827	3229	3459	4696	4447	4377	790	9409	17991	1133	907	1481	979	900
Clavibacter	2156	1363	2183	4476	3018	3895	2388	2631	17562	14334	16015	21013	24225	31889	24034	25230	5415	17136	15170	6208	7811	12185	7021	5136
Cnuibacter	312	187	317	709	489	651	362	392	3225	2439	2688	3718	3859	5494	3521	3778	994	3051	1942	1176	1652	2147	1446	971
Compostimonas	8	6	4	15	22	26	73	62	60	55	40	39	29	64	145	100	25	113	110	27	18	32	20	15
Cryobacterium	1665	1100	1521	2692	2260	2926	3617	3552	11493	9136	9461	10944	11379	14404	13327	12603	3890	13399	13227	4689	4675	6653	5010	4272
Cryocola	0	0	2	0	1	1	0	0	0	0	2	0	0	0	0	0	0	15	0	0	0	0	0	2
Curtobacterium	3431	2438	3438	6446	4522	5446	4226	4429	24502	18666	20506	26457	27280	36591	30179	30151	8064	26337	24900	9315	10957	15852	10626	8546
Diaminobutyricibacter	4	4	6	13	1	12	29	33	47	26	5	7	8	10	32	41	8	76	111	9	7	16	20	22
Diaminobutyricimonas	434	317	399	716	581	739	978	1007	2656	1758	1735	2038	2535	3078	3661	3152	789	3177	6165	871	1037	1479	1233	1002
Frigoribacterium	42	35	35	107	100	153	341	309	204	99	90	88	55	151	467	235	113	274	779	76	41	89	179	159
Frondihabitans	856	615	960	1739	1211	1592	1422	1676	7585	6343	6658	7893	8859	11885	8268	9339	2388	8696	8512	2573	3138	4837	2689	2378
Galbitalea	5	6	7	12	20	26	93	66	59	24	44	17	24	35	107	82	3	82	460	17	3	18	23	14
Glaciibacter	14	16	17	30	29	56	107	136	108	50	38	33	22	32	109	54	64	133	248	56	26	37	34	23
Glaciihabitans	54	60	51	72	75	115	323	301	200	139	73	59	25	94	366	184	72	300	1201	48	17	73	118	62
Gryllotalpicola	484	321	475	874	566	723	645	612	3635	3102	3355	4696	5243	8064	5351	4885	1057	4020	4161	1332	1688	2583	1462	1222
Gulosibacter	124	100	149	225	94	117	238	217	215	87	116	107	53	63	228	137	71	255	245	88	31	36	106	53
Herbiconiux	791	458	690	1365	962	1205	1125	1163	5447	4223	4589	5855	6086	8363	6208	6808	2061	5478	6559	2219	2256	3599	2410	1828
Homoserinibacter	10	13	13	18	22	19	80	82	46	14	6	6	5	24	63	37	21	126	1038	12	8	14	19	11
Homoserinimonas	45	18	28	26	52	76	204	188	141	56	59	26	29	68	198	102	20	146	249	46	16	20	65	12
Humibacter	899	532	727	1486	899	1181	892	1029	7964	4794	5036	6145	6315	8361	8674	8450	2495	6810	4758	2216	2274	3440	2438	1817
Klugiella	15	4	4	8	19	15	55	48	37	20	25	11	13	14	18	14	3	36	58	3	6	5	17	4
Labedella	28	33	123	143	71	101	142	155	143	68	81	81	62	75	197	128	45	233	318	98	119	79	132	75
Leifsonia	2027	1289	1918	3906	2666	3425	3298	3364	15105	12039	14214	16255	15871	20213	19847	19281	4644	17574	20382	5668	6659	9627	7025	6701
Leucobacter	2002	1469	1849	3499	2709	3383	3310	3621	12626	11625	12445	13014	13942	17000	14403	14411	5547	14585	17337	8071	7088	9730	8464	7767
Lysinibacter	12	10	6	18	20	29	73	60	60	27	14	6	9	22	53	50	1	93	69	7	4	16	22	13
Lysinimonas	364	223	301	710	444	582	421	446	2664	2315	2406	3001	3355	4508	3903	3971	945	3679	12948	1157	1767	1850	2216	1207
Marisediminicola	431	248	376	739	547	749	826	901	2832	2205	2399	2656	3250	4141	2777	2787	1310	3466	6707	1741	1290	2784	1952	1097
Microbacterium	16593	11084	15566	31965	21583	26723	22730	24506	119292	91653	98722	124588	132625	174458	151415	147811	41061	133720	137506	60375	73911	81194	59844	65019
Microcella	385	283	372	616	525	711	1450	1342	2376	1976	1832	2235	2382	3278	4470	3545	1129	3969	6653	823	904	1191	1094	870
Microterricola	769	585	770	1459	950	1292	1284	1341	5225	4312	4714	6062	6335	8605	12897	10944	1741	6272	6702	2103	2233	3214	2958	2402
Mycetocola	300	221	283	567	435	572	787	745	2297	1931	2250	2784	2724	3553	2258	2334	770	2678	2180	963	1321	1682	1509	962
Naasia	6	6	14	20	16	22	66	55	37	12	16	8	3	18	80	32	5	70	152	17	8	19	23	9
Okibacterium	30	40	18	18	14	10	46	29	40	37	9	14	14	37	47	227	18	100	86	20	5	16	15	28
Planctomonas	22	26	16	34	49	46	140	141	95	38	42	23	17	37	95	67	4	152	239	22	20	22	42	27
Plantibacter	1035	546	753	1470	942	1210	954	965	6859	5890	6504	7839	8203	10962	6952	7151	2318	7706	6312	2721	3399	6930	2481	2322
Pontimonas	460	619	649	1157	1196	1828	5625	5131	1242	1083	1013	1070	1065	2073	6537	3231	364	1209	612	605	465	576	1812	798
Protaetiibacter	398	260	412	828	585	727	472	483	3224	2802	3145	4432	5462	6839	4816	5146	867	4482	16795	1262	2109	2551	1573	1224
Pseudoclavibacter	99	100	134	245	235	292	622	621	451	291	222	162	164	281	547	309	110	648	846	148	131	241	198	132
Rathayibacter	5131	3421	4897	9251	6247	7759	5940	6479	37303	30281	32696	41428	44971	59608	57090	57257	12153	38925	39330	14787	15617	25184	16051	11825
Rhodoglobus	7	8	6	13	16	24	75	94	47	15	25	14	2	19	37	58	0	103	27	9	4	9	27	20
Rhodoluna	1595	1225	1193	1944	2134	2404	5410	6584	3527	2525	2716	2430	2190	2317	3814	3370	1469	3683	2058	1534	1197	1348	2225	1536
Salinibacterium	1364	1001	1123	2360	1597	2154	3327	3206	6655	5308	5524	6021	6343	8064	6786	6626	2288	9789	16302	2731	2889	3787	3493	3799
Schumannella	18	15	12	97	116	121	271	251	138	75	51	49	44	64	291	129	58	311	2217	25	21	33	79	62
Subtercola	54	40	53	85	72	105	316	306	200	93	65	56	54	95	394	199	78	331	401	79	38	103	112	84
Yonghaparkia	19	31	18	64	56	106	399	319	117	68	26	36	29	111	456	189	16	197	323	22	10	21	110	50
Acaricomes	5	9	8	8	8	2	12	12	27	12	13	9	4	8	3	5	1	43	3	13	6	8	5	15
Arthrobacter	14147	11640	12925	22179	16851	20462	18345	18336	74104	59065	64736	74709	77493	96664	70989	72319	28884	84778	63679	47926	40440	56401	44573	36161
Auritidibacter	264	179	199	467	302	351	403	390	1299	1097	1248	1372	1724	2056	1013	1062	461	1590	543	669	719	816	570	612
Citricoccus	369	241	410	822	507	659	497	562	4148	3598	3328	3651	3383	4318	3808	3849	1238	4272	1885	1366	1434	2110	1275	1076
Enteractinococcus	30	10	15	28	26	42	91	143	81	28	15	19	19	13	144	49	17	84	51	15	13	9	31	25
Galactobacter	15	8	6	12	18	19	27	33	65	31	16	11	6	10	43	24	12	101	11	14	21	12	22	45
Glutamicibacter	1594	1088	1378	2616	2021	2526	2622	2663	11203	9291	10184	10366	9531	10919	9993	10017	4139	11538	7765	5196	4562	8028	5700	4915
Haematomicrobium	14	5	6	9	10	12	37	29	57	12	12	5	4	15	51	38	3	103	49	20	8	8	16	24
Kocuria	4252	2767	3643	6549	4534	5618	4239	4797	30047	23093	25310	29298	30372	38684	34339	33392	10233	29582	15647	10203	11773	17324	11522	9166
Micrococcus	1377	883	1455	2730	1955	2465	1352	1524	12171	9862	10444	12864	12999	16095	13749	14583	4320	12806	11474	4928	4753	8093	5011	3354
Neomicrococcus	354	190	239	384	299	378	596	494	1321	1068	1115	1143	1258	1319	1178	1499	894	1520	662	638	877	863	1098	922
Nesterenkonia	447	333	399	677	447	532	632	715	2596	2434	2377	2704	2564	2991	2967	2997	1111	2857	1489	1108	1295	1617	1579	1188
Paenarthrobacter	146	97	132	194	144	194	232	245	799	597	686	752	801	853	552	560	310	979	421	350	290	489	310	342
Paeniglutamicibacter	14	15	3	15	13	10	21	31	90	25	24	15	10	24	72	36	22	156	57	18	41	27	39	30
Pseudarthrobacter	2685	1768	2593	4780	3191	3855	3671	3418	17810	15292	16754	19894	17644	21415	17098	17740	7493	22445	17558	10594	9046	15794	10922	7509
Pseudoglutamicibacter	39	15	8	15	21	25	25	31	70	13	11	4	25	32	102	51	21	39	34	13	114	104	194	117
Psychromicrobium	432	229	245	367	311	408	478	501	1815	1469	1637	1455	1431	1545	1635	1495	918	1894	1888	2176	3314	1884	1845	4064
Renibacterium	336	280	297	458	380	485	524	570	1185	1155	1382	1051	1123	1316	1183	1279	563	1506	833	781	897	748	1119	2304
Rothia	1082	858	991	1709	1198	1501	1894	2012	4808	4508	5146	5293	6263	6975	11437	8621	2195	6125	11890	3452	3469	4497	4692	3739
Sinomonas	842	540	708	1391	994	1252	1012	1203	6660	5279	5807	6973	7791	10543	7685	7609	2206	7176	3359	2514	2922	4253	2382	2164
Tersicoccus	12	14	7	30	44	33	48	35	62	25	19	14	14	22	62	41	20	86	17	19	17	31	24	20
Yaniella	5	7	16	14	9	8	12	13	38	15	11	6	6	4	5	14	7	51	31	11	5	3	5	5
Zhihengliuella	190	122	156	386	364	374	330	234	1142	1179	1313	1294	943	1114	1136	956	532	1374	536	486	497	684	516	501
Luteimicrobium	633	432	596	1075	849	1055	606	714	5060	3765	4043	5340	5714	7678	7275	6593	1444	4671	2601	2030	2156	2995	1847	1503
Timonella	33	33	36	43	33	39	81	94	69	28	9	21	6	17	28	40	33	45	22	7	10	7	25	13
Tropheryma	281	187	190	133	184	250	442	496	451	431	497	275	433	341	477	584	233	959	389	759	719	716	631	1132
Antribacter	9	7	5	18	19	14	20	36	65	37	18	9	19	16	33	17	18	132	29	17	14	6	6	14
Cellulosimicrobium	2310	1489	2430	4966	3382	4193	2379	2772	18681	16092	19052	24172	27890	38057	30455	30985	6267	18215	10678	6638	9159	13610	7576	5185
Isoptericola	1135	691	1115	2215	1490	1889	1226	1358	8837	6923	7836	10844	11191	15947	11864	12042	2578	9332	4664	3106	3865	5340	2670	2194
Krasilnikoviella	2	2	4	2	5	5	16	19	60	23	12	26	5	12	46	67	6	73	32	6	4	5	16	21
Myceligenerans	16	6	5	6	12	11	19	27	50	14	17	14	5	9	14	15	33	80	4	18	2	10	5	16
Promicromonospora	21	15	10	44	57	49	147	187	331	121	98	73	37	73	334	293	77	432	273	137	27	207	514	165
Xylanibacterium	3	4	0	2	7	9	26	23	26	8	7	1	5	10	12	13	38	69	5	7	9	18	28	21
Xylanimicrobium	559	364	550	1190	784	1114	703	794	4802	4122	4484	6187	6691	8772	12791	11037	1393	4121	1929	1360	1986	2606	2675	1365
Xylanimonas	1088	680	1092	1992	1344	1709	1109	1240	8078	7027	7872	9890	10442	14660	12016	19284	2689	8584	3727	2557	3593	5141	2931	2566
Rarobacter	18	14	11	29	24	29	47	50	116	106	85	120	124	116	89	97	27	122	92	26	18	41	29	12
Haloactinobacterium	803	569	786	1620	1219	1483	1235	1217	5859	4509	4812	5952	6544	8504	6373	6404	2365	6271	3252	2275	2411	3432	2474	1918
Ruania	627	415	507	991	700	765	733	995	4341	3768	4102	4651	4798	6025	4897	5762	1569	4688	2759	1765	2060	2746	1996	1784
Sanguibacter	1201	741	1203	2339	1562	2042	1328	1492	8677	7873	9732	11262	12641	17364	10105	10457	2479	8842	4547	3080	4687	6375	2980	2415
Actinocatenispora	23	8	4	16	13	29	23	27	138	34	38	28	19	20	15	38	38	243	89	33	13	18	25	23
Actinoplanes	7954	5524	7430	14517	9130	11491	8266	9028	60668	55611	62090	62641	61148	76823	70691	71492	18428	63153	29855	22386	25984	34272	26755	20776
Allorhizocola	52	10	6	15	32	41	31	32	172	38	22	26	24	24	64	42	98	273	59	43	21	22	26	25
Asanoa	64	36	60	81	105	119	104	129	480	196	117	98	128	140	136	119	125	642	282	108	45	58	71	77
Catellatospora	70	26	36	86	67	60	74	108	548	144	93	115	65	69	264	156	239	659	239	143	45	34	105	83
Catelliglobosispora	50	30	21	38	21	24	30	27	192	61	56	65	14	32	59	52	54	294	48	93	48	24	42	46
Catenuloplanes	17	15	15	32	21	22	27	35	152	49	22	29	33	33	21	46	86	258	111	38	24	22	27	53
Couchioplanes	2	2	4	4	4	2	7	3	143	51	43	67	102	156	10	24	34	153	30	47	60	55	40	22
Dactylosporangium	82	24	30	84	82	70	285	123	330	189	124	129	114	137	172	108	67	559	85	83	49	86	162	65
Hamadaea	35	28	29	48	43	54	65	68	232	102	90	101	39	55	57	84	60	336	130	76	481	30	70	44
Jishengella	4	6	5	6	5	2	3	7	31	14	7	11	16	16	4	31	2	40	12	3	6	9	7	6
Krasilnikovia	25	11	7	18	29	21	35	49	123	37	18	16	11	32	19	31	23	198	51	24	5	17	27	17
Longispora	14	14	12	22	25	21	61	82	131	43	17	14	13	8	22	41	75	247	120	46	18	18	27	27
Micromonospora	12221	8886	12620	23899	16131	20125	12701	13819	89899	78437	86614	124690	137603	214564	107074	110138	29015	105667	61240	42188	53344	76147	39196	36001
Phytohabitans	2824	1851	2644	4574	3251	4147	2783	2922	19978	16015	16786	20671	21057	27265	21439	24756	6426	20163	9660	7154	7248	11369	7544	6098
Planosporangium	75	41	41	97	69	89	110	174	413	187	94	101	49	76	146	111	80	572	302	111	45	89	60	82
Plantactinospora	1795	1236	1938	3652	2330	2992	1852	2149	16593	12989	13942	17495	18043	23207	18909	21071	5388	16603	8350	5734	7049	10781	6975	5600
Polymorphospora	0	0	0	12	0	0	0	0	11	11	9	45	18	17	16	21	2	0	0	0	0	0	0	0
Pseudosporangium	15	8	5	14	6	11	17	10	109	20	27	34	32	34	23	17	29	121	79	18	5	15	13	12
Salinispora	1119	816	1101	1894	1236	1473	1132	1227	8013	6532	7075	8059	7800	9605	8099	8747	2924	8752	4028	3036	2814	4416	2832	2439
Verrucosispora	1384	906	1577	2996	1895	2293	1768	2077	13233	8859	9481	12744	12867	16778	18834	17882	3937	11533	5592	4211	4574	6841	4819	3544
Xiangella	31	17	25	7	11	13	51	36	77	37	23	13	5	8	47	22	13	83	35	14	2	4	26	8
Halopolyspora	14	6	4	13	12	25	32	42	78	24	16	15	36	35	118	67	3	118	86	25	98	107	189	109
Thermobispora	531	276	539	900	556	747	547	517	4277	3220	3486	4379	4456	5750	4298	4963	1615	4756	3026	1919	1841	2681	1699	1188
Nakamurella	1895	1229	1339	2525	1788	2204	2257	2499	11650	7670	7689	8870	8394	10154	8799	9223	3156	12397	6285	3984	3658	5581	4117	3930
Actinopolymorpha	529	375	555	927	560	634	478	599	3346	2091	2006	2462	2622	2705	3243	2943	1229	4497	2045	1350	1247	1670	1458	1611
Aeromicrobium	2426	1507	2138	4199	3073	3693	3020	3198	18388	13102	13080	17187	18260	23424	25680	23879	5594	20570	8706	6392	6882	9473	8649	6076
Friedmanniella	819	485	576	1417	1109	1383	902	1110	5822	4347	4693	5805	5368	7123	6837	7177	1930	6796	3375	2287	2191	4273	2539	2770
Kribbella	1269	752	979	2020	1602	2071	1583	1704	10105	7524	7016	7605	7994	10151	9042	9258	3450	12067	5312	4104	5216	5013	6558	4115
Marmoricola	582	292	341	674	587	704	628	697	3570	2118	2246	2589	4102	4125	3099	2500	1240	4753	2568	1338	1849	2594	1381	1264
Micropruina	478	293	350	678	554	782	578	560	3377	2582	2615	3294	3086	3779	3135	3669	923	4016	2550	1279	1204	1804	1244	995
Mumia	56	40	30	110	134	135	163	247	380	113	95	81	55	77	115	170	135	574	218	115	45	62	94	108
Nocardioides	13848	8382	12283	24467	17161	21421	15982	17708	116640	83974	88910	110104	116306	156772	134069	135119	36818	122957	62484	39918	42563	64239	41900	33604
Pimelobacter	890	561	885	1814	1298	1599	773	982	7197	7453	8852	13161	16611	27890	8877	10063	2432	8611	3281	3245	5502	7892	2378	1792
Propionicicella	13	11	7	15	16	15	31	31	74	18	5	11	8	13	14	26	31	63	23	18	6	5	17	17
Propionicimonas	23	10	5	21	38	29	41	52	91	34	45	30	26	68	57	27	34	124	105	43	38	30	34	19
Thermasporomyces	19	15	15	32	24	24	41	54	122	58	37	45	42	23	46	65	60	200	157	27	7	21	16	24
Acidipropionibacterium	1501	966	1329	2423	1780	2160	1483	1578	13250	9931	10456	13013	12602	16138	13551	13527	4310	13252	9306	5666	5271	8322	4936	4007
Aestuariimicrobium	4	3	9	6	3	13	25	21	69	38	18	125	19	34	65	68	43	161	50	36	60	14	36	54
Auraticoccus	410	250	296	513	439	552	494	503	2581	1640	1544	1982	2433	2796	2741	3023	1089	3050	1583	919	956	1580	1053	996
Brevilactibacter	34	17	9	19	14	25	33	30	142	46	25	9	14	12	40	38	59	154	36	15	4	11	23	26
Brooklawnia	9	8	4	15	11	12	22	23	67	22	5	10	8	15	25	13	16	88	26	13	8	9	10	13
Cutibacterium	1120	791	898	1371	961	1364	1317	1191	6686	6313	6322	5119	6316	8030	6782	9675	3135	26060	23795	2916	3073	4018	4006	2616
Desertihabitans	8	8	5	23	16	15	18	50	82	35	20	16	27	12	20	18	17	134	110	98	11	31	29	27
Granulicoccus	9	14	8	15	10	11	27	25	66	21	9	18	6	15	16	24	3	141	181	28	11	9	18	24
Luteococcus	7	10	4	26	30	25	43	44	60	40	46	51	7	37	59	31	15	172	103	62	19	32	20	19
Microlunatus	2295	1490	1763	3219	2441	2967	2515	2395	16011	14670	14722	14351	15252	18297	14812	15628	5410	18498	8742	6254	5804	8980	6146	6500
Naumannella	28	10	5	10	18	30	20	33	91	27	25	12	20	21	23	19	25	93	69	22	10	22	17	14
Nigerium	6	14	14	26	26	31	165	76	35	36	19	23	18	13	181	28	20	78	24	25	13	20	93	12
Propionibacterium	1413	931	1307	2513	1791	2089	1630	1666	11405	8555	9010	10088	10073	12244	9903	11228	3605	12937	11468	4214	4161	6039	4041	3671
Propioniciclava	573	359	470	1085	747	919	604	625	4544	4198	5116	5169	4467	5739	4422	4934	1174	5002	2639	1686	1712	2617	1705	1470
Propioniferax	7	11	9	25	12	10	8	16	33	5	14	8	6	3	18	17	25	69	15	13	5	8	19	6
Propionimicrobium	254	218	191	287	330	381	352	338	914	625	636	625	904	850	1050	1644	351	947	509	520	583	669	746	2136
Pseudopropionibacterium	527	535	582	914	628	787	680	648	3540	2855	2996	3350	3595	4132	2738	2980	1206	3895	1896	1472	1529	2094	1400	1272
Raineyella	495	271	412	1281	547	688	528	573	3731	2521	2392	3362	3330	4087	3517	3784	1142	3937	2714	1712	1497	2058	1546	1299
Tessaracoccus	2164	1548	1867	3494	2596	3284	2141	2306	15556	11630	12427	15204	16740	21393	15966	16275	5076	17181	9034	5554	6310	9259	5758	5109
Actinoalloteichus	2416	1618	2306	4490	3021	3751	2742	2796	18401	16510	17390	20502	22761	30419	20525	22031	6295	20199	10294	7128	8632	12732	7468	6690
Actinocrispum	49	56	91	92	93	75	79	65	388	393	673	491	332	383	423	275	151	869	496	517	368	324	486	118
Actinokineospora	108	46	58	174	212	252	197	202	721	305	230	198	187	227	339	371	240	876	266	171	122	165	169	201
Actinomycetospora	191	82	51	119	137	196	173	182	839	245	128	137	126	170	286	205	285	1056	270	187	97	123	140	167
Actinophytocola	188	80	92	163	130	162	289	362	590	227	195	155	93	127	186	255	133	769	329	133	66	65	129	136
Actinosynnema	1602	1028	1869	3530	2141	2819	1621	1989	15006	11920	14460	17744	17789	22698	19820	19837	4282	13103	6948	4647	5440	8735	5560	3936
Alloactinosynnema	1095	789	947	1655	1080	1292	832	1005	6876	5861	6048	6995	6831	8975	7727	8147	2174	7587	3448	2333	2366	3571	2246	1995
Allokutzneria	594	442	530	912	664	865	627	623	4051	2555	2574	3183	3128	3554	3120	3618	1325	4874	2553	1844	1416	1995	1453	1583
Amycolatopsis	12466	8201	11596	22601	15148	18585	13309	14369	93827	72945	76135	93854	95721	126319	108989	113321	28783	93398	45676	32231	40485	54234	38144	29919
Crossiella	83	20	13	43	416	293	157	80	264	51	59	43	194	206	146	185	68	230	52	54	53	45	86	60
Gandjariella	18	20	16	19	9	14	14	19	131	27	19	14	14	10	18	33	64	151	80	23	11	8	7	9
Goodfellowiella	44	13	18	24	16	28	37	23	179	70	43	47	41	30	42	58	17	165	183	77	77	67	79	91
Haloechinothrix	19	12	9	16	13	14	22	24	147	44	17	15	22	25	22	28	18	244	58	41	15	24	11	23
Herbihabitans	30	26	23	23	18	20	36	30	85	29	12	8	7	15	31	25	7	120	74	33	26	22	35	44
Kibdelosporangium	1877	1294	1817	3778	2843	3226	2484	2328	13341	10243	11282	14139	15092	19080	21317	19605	4580	15414	10614	9056	8680	10957	13688	8450
Kutzneria	955	691	1049	1993	1136	1483	1063	1199	9343	7138	7206	8123	8170	10479	10464	10694	3051	9072	9464	3702	3139	5791	4116	2874
Labedaea	35	36	14	36	58	69	57	62	130	54	41	33	74	86	45	59	26	205	31	38	41	37	29	31
Lechevalieria	79	39	47	108	64	79	80	99	431	176	142	139	112	91	118	162	189	596	199	142	89	96	101	116
Lentzea	1246	776	1236	2384	1575	1986	1523	1833	10477	7288	7771	10007	10285	13778	10925	12753	3183	10292	4939	3109	3736	5494	3611	3070
Prauserella	860	550	725	1513	1008	1235	780	915	5819	4284	4861	6100	6795	9012	5514	6294	1891	6816	3090	2353	2917	3825	2678	2102
Pseudonocardia	9432	5974	8012	15389	10224	12734	8091	9074	59398	44720	47788	59628	63015	83474	60309	65206	19066	62240	30137	19987	22660	35393	18824	16506
Saccharomonospora	1076	625	914	1893	1442	1657	1197	1243	7512	6181	6758	8229	9247	11542	7828	8229	2483	8520	4438	6247	6566	5666	4090	6023
Saccharopolyspora	3140	2013	2816	4887	3218	4166	3195	3241	18984	15381	17166	20328	22111	28895	21670	20895	6419	21029	10565	7513	8578	12533	8000	7030
Saccharothrix	2791	2006	2925	5168	3541	4319	2852	3075	22061	17782	19597	23558	22821	28936	24908	26585	6943	21502	10490	7255	7838	12278	7792	6547
Sciscionella	128	95	98	296	242	292	286	229	283	85	84	60	88	78	110	120	142	279	60	57	40	51	113	42
Streptoalloteichus	34	20	16	69	35	41	39	45	290	131	129	165	170	210	547	290	108	364	218	86	35	84	87	74
Tamaricihabitans	70	19	15	47	67	64	33	38	156	51	37	32	62	38	42	26	54	213	68	54	25	17	42	35
Thermocrispum	35	15	12	34	32	44	53	72	254	69	58	82	54	123	179	163	68	252	60	57	122	133	200	162
Umezawaea	32	25	11	8	21	28	45	46	130	58	50	31	22	27	43	51	27	188	38	41	12	25	40	22
Yuhushiella	13	3	7	5	10	20	7	13	67	16	7	10	50	32	8	18	52	75	7	10	15	10	9	7
Epidermidibacterium	592	383	498	849	543	643	520	521	3921	2658	2682	3196	2991	3977	3636	3768	1255	4598	2200	1320	1349	1799	1304	1325
Sporichthya	134	46	42	121	131	155	183	130	310	95	53	51	39	47	112	103	155	398	128	80	45	67	113	69
Embleya	62	19	19	46	63	75	95	126	568	190	96	146	101	145	280	355	137	674	215	133	84	100	254	187
Kitasatospora	4213	2657	4562	8319	5712	6746	4154	4934	32614	29523	33472	40187	43806	55295	46199	49788	10733	30997	18621	13096	14883	23211	13369	9975
Streptacidiphilus	844	627	1101	2006	1354	1739	1188	1239	7903	5963	6495	8157	8382	10701	7795	9316	2820	7952	5565	3674	3408	5632	3888	2659
Streptomyces	164785	116234	174566	324939	218808	270873	173308	189451	1354011	1170168	1285921	1563202	1622148	2062680	1703249	1772288	441284	1289995	788727	555329	615172	930693	608722	455006
Allonocardiopsis	28	21	32	40	61	48	97	82	194	58	50	18	18	27	58	74	37	238	55	42	19	20	26	39
Actinorugispora	7	4	6	4	15	20	14	22	60	18	13	7	11	17	30	14	53	115	42	10	7	10	9	20
Allosalinactinospora	16	4	6	10	4	7	9	23	94	32	14	16	6	10	30	15	36	128	30	26	10	10	16	23
Haloactinospora	9	6	5	16	15	21	12	22	58	16	10	13	3	8	8	16	21	73	6	23	7	7	9	3
Marinactinospora	53	23	21	15	17	7	30	28	136	45	38	26	27	39	24	21	26	174	40	31	10	33	30	11
Marinitenerispora	16	15	40	73	31	22	26	55	66	32	40	41	5	12	20	38	46	122	74	21	6	17	18	3
Murinocardiopsis	12	5	13	16	9	13	28	26	77	32	35	17	6	11	18	26	27	144	40	29	7	22	21	27
Nocardiopsis	3082	2153	2871	4847	3210	3870	2960	3173	21836	15516	17272	21567	21093	26751	21368	22693	6792	21390	10260	7775	7987	13077	7340	6166
Streptomonospora	656	646	957	1699	1144	1413	997	1030	5876	4678	4932	6303	6538	8781	7023	7888	1842	5723	2563	2157	2367	3452	2302	1795
Thermobifida	376	258	336	490	358	457	404	516	2539	2138	2077	2568	2245	2679	1862	2439	1407	3437	4502	1668	947	2315	1601	800
Acrocarpospora	94	32	36	61	47	79	122	157	686	189	93	111	105	86	164	191	284	935	173	137	51	52	107	104
Desertiactinospora	18	17	7	14	13	4	12	15	75	24	13	14	11	30	19	25	59	82	3	25	7	11	6	10
Herbidospora	87	36	39	183	143	152	212	195	619	227	136	165	103	115	283	320	197	756	216	147	66	83	158	133
Microbispora	205	118	117	230	295	309	331	290	1161	447	414	371	419	445	384	520	337	1320	476	353	232	252	269	197
Microtetraspora	49	18	36	83	64	102	85	86	285	81	62	77	45	50	108	102	201	497	121	96	43	45	79	67
Nonomuraea	4478	3025	4277	8270	5797	7364	5294	5809	34824	30320	30595	37103	38964	49659	38779	41868	10783	36954	18285	12916	13785	20824	12543	10262
Planobispora	16	25	24	47	53	52	72	84	162	82	75	72	48	39	54	85	61	238	23	51	20	62	34	27
Planomonospora	32	24	26	29	31	21	52	54	138	43	21	34	15	44	20	74	22	208	58	35	17	25	29	31
Sinosporangium	14	13	9	13	17	13	23	37	115	37	17	14	34	28	19	55	93	159	35	39	10	22	25	23
Sphaerisporangium	27	19	16	34	29	38	50	37	235	118	73	69	73	62	113	181	73	334	211	82	41	54	79	65
Streptosporangium	1972	1332	1819	3610	2729	3124	2265	2339	15828	11858	12376	14808	15888	21384	15499	16753	5630	15927	9599	5915	5938	9348	5540	4917
Thermoactinospora	20	9	4	13	11	12	12	24	153	54	18	19	11	27	37	35	30	208	85	41	12	25	24	23
Thermopolyspora	4	3	2	7	4	7	5	12	57	24	7	6	1	8	1	6	9	85	20	14	3	7	12	11
Actinoallomurus	56	41	14	42	61	67	138	126	272	120	64	110	115	167	329	271	68	299	182	95	264	349	392	255
Actinocorallia	81	44	39	147	222	321	243	253	535	132	59	83	137	172	535	472	142	690	332	131	302	305	582	339
Actinomadura	6305	3753	5091	10080	7188	9039	6903	7320	47066	32343	33367	40931	41815	52131	49457	51797	13634	47094	21598	15678	16438	22681	17451	15814
Spirillospora	16	22	11	29	26	22	35	29	98	34	16	20	5	14	19	49	41	153	23	30	18	15	31	23
Thermomonospora	674	399	690	1404	1036	1212	665	766	5624	4591	5091	6867	7824	10998	6683	6733	1865	5998	2788	1946	2889	4218	2082	1431
Thermostaphylospora	26	19	24	24	19	37	57	46	95	35	15	9	6	13	25	30	96	175	48	25	15	10	15	26
Atopobium	359	311	215	267	251	312	370	269	789	539	494	599	394	376	427	383	389	956	529	660	487	467	630	537
Libanicoccus	182	80	94	235	169	165	132	162	750	548	569	658	729	914	1454	1522	243	927	362	292	257	355	372	310
Olsenella	1322	1062	1118	2130	1341	1687	1545	1427	8648	6012	6595	7013	7416	8385	10054	9350	3286	7757	4230	2917	2752	4072	3531	3179
Parolsenella	165	108	153	301	211	229	194	199	1527	1270	1254	1626	1752	2193	2122	2080	439	1449	913	636	656	844	626	494
Collinsella	738	628	700	1329	1144	1364	1155	1298	4211	3140	3118	3500	3462	3776	3418	3638	1657	4153	3747	2046	1661	2407	2102	2034
Coriobacterium	167	123	154	232	172	222	119	127	1378	1057	1482	2007	1519	1916	1093	1075	461	1317	630	633	596	780	651	789
Enorma	17	14	11	61	17	27	50	67	100	26	28	32	30	19	71	51	38	81	51	20	18	8	85	39
Olegusella	1	0	0	0	8	7	4	1	0	2	0	0	0	1	7	2	0	3	0	1	0	1	0	0
Parvibacter	2	4	5	3	5	3	2	1	25	7	7	6	0	3	9	10	1	31	8	4	5	1	3	7
Senegalimassilia	8	1	6	2	3	0	5	4	27	5	2	4	5	3	3	3	15	21	19	6	10	3	6	14
Adlercreutzia	535	325	468	930	740	784	649	627	4037	3112	3615	4747	5692	6415	3963	4661	1305	4172	1922	1831	2013	2641	1645	1466
Arabia	222	265	352	379	212	282	275	260	1734	1261	1286	1291	1402	1600	1334	1629	682	1818	1056	603	537	726	608	676
Asaccharobacter	1	0	1	0	0	0	0	0	4	0	1	0	0	0	1	0	0	7	0	0	0	0	2	0
Cryptobacterium	279	189	160	305	204	266	272	292	816	426	587	561	632	682	1682	1192	216	691	348	506	347	371	544	370
Denitrobacterium	234	134	149	244	209	239	208	217	1365	871	1042	1057	1251	1375	954	1277	391	1196	510	526	549	726	603	480
Eggerthella	953	709	880	1912	1117	1362	887	925	5681	4602	4950	5630	6117	7360	5550	5865	2399	5665	3427	2621	2503	3559	2886	2310
Ellagibacter	2	2	0	1	3	4	5	1	9	4	1	1	2	2	2	0	0	3	0	2	1	3	3	1
Enterorhabdus	5	3	3	16	6	10	12	12	51	16	8	10	7	9	25	30	38	56	14	8	14	4	18	34
Enteroscipio	5	6	4	7	10	19	15	40	21	6	3	7	27	34	24	10	8	26	41	3	9	3	5	11
Gordonibacter	772	632	943	1633	1039	1263	832	919	5129	4190	4097	4471	4898	5770	5595	6400	1668	5288	2442	1960	2109	2688	2327	1994
Paraeggerthella	4	3	3	7	15	4	6	11	41	9	9	6	5	2	1	2	2	24	12	5	5	2	10	6
Phoenicibacter	507	501	465	563	342	488	732	946	778	474	649	849	623	526	487	596	484	673	724	986	1168	707	2086	976
Raoultibacter	19	14	7	17	5	9	16	6	93	23	12	12	7	10	16	13	11	122	42	35	11	7	11	24
Rubneribacter	1	1	0	1	1	0	0	1	3	0	1	0	0	0	0	1	0	0	0	0	0	0	0	0
Slackia	370	414	379	512	393	517	392	382	2233	1438	1559	1595	1498	1930	2117	2021	827	2067	966	768	698	1034	987	706
Egibacter	683	427	624	1167	814	980	640	719	5659	4125	4224	5528	5007	6380	5438	5766	1892	6991	2397	2242	1745	2645	1610	1565
Egicoccus	727	389	584	1098	805	1012	585	674	5980	4107	4235	5772	6485	9024	4645	5129	1852	7792	2809	1948	2527	3475	1525	1423
Euzebya	2406	1112	1102	1680	1412	1670	1405	1329	11006	6293	5529	6750	6557	8060	8386	8189	3978	19942	7621	4073	3146	4492	3780	3313
Nitriliruptor	684	278	155	242	254	334	418	343	2308	638	306	365	281	407	1328	923	849	3473	1027	390	201	155	397	302
Gaiella	74	18	58	80	36	63	44	61	795	206	85	94	23	40	82	68	153	1146	130	101	23	70	54	49
Baekduia	923	555	945	1954	1451	1809	1222	1417	8526	6297	7335	9163	11914	14585	22648	11951	2282	8111	3312	2365	3241	4444	3799	2189
Rubrobacter	2925	1847	2387	4485	3090	3862	2693	3075	23536	14971	15423	18500	18932	23533	18263	20560	8024	23189	10736	8439	7685	20685	7454	7323
Conexibacter	1224	669	1095	2441	1682	2062	1307	1416	10006	7032	7496	10407	12005	16831	14292	13884	3160	10790	4462	2918	3945	5646	3380	2600
Patulibacter	219	155	107	132	121	121	260	249	563	150	99	66	81	77	157	178	183	562	221	149	68	92	166	126
Solirubrobacter	400	248	171	339	263	344	300	332	1476	439	259	217	140	187	336	339	549	1870	574	315	106	188	296	303
Thermoleophilum	13	6	2	98	197	167	25	28	131	25	6	17	17	14	23	44	48	207	44	26	3	10	33	20
Aquifex	472	356	333	286	231	268	270	336	848	524	610	576	612	492	582	555	561	719	623	824	681	630	823	708
Hydrogenivirga	83	73	57	29	39	50	62	69	254	70	56	30	9	17	16	30	123	201	113	52	10	5	39	62
Hydrogenobacter	975	916	646	670	447	522	555	515	1488	920	998	846	899	685	778	730	757	1324	1079	1145	883	1021	1168	1020
Hydrogenobaculum	1499	1560	1186	1272	1224	1367	1607	1670	2609	1163	1256	1016	1367	1193	1508	1604	1538	1751	2478	2569	2313	1796	2993	2576
Thermocrinis	916	732	715	988	905	1061	800	893	1890	1340	1668	1352	1309	1277	985	1220	1216	1509	2489	1904	1499	1583	2213	1596
Hydrogenothermus	116	105	94	135	146	156	100	116	192	42	24	21	37	12	32	35	88	131	4	29	38	11	47	40
Persephonella	1442	1227	893	926	697	773	1250	1264	2133	993	1092	816	763	613	887	877	1609	1690	3864	2033	1302	2106	2262	1474
Sulfurihydrogenibium	3872	4926	3932	3908	3123	3693	3670	4271	3669	2155	2551	1807	1924	1471	1732	1768	2700	2703	3285	4381	3822	2777	4613	4656
Thermosulfidibacter	576	530	467	694	300	400	457	464	1233	631	688	596	549	445	506	595	550	1211	762	939	656	603	852	821
Balnearium	33	30	16	35	10	9	12	16	79	18	7	6	0	6	12	16	40	56	7	13	8	3	17	12
Desulfurobacterium	1330	1380	1053	1107	932	1036	1054	1179	1829	1012	1152	995	1159	845	1048	991	1174	1256	971	1681	1758	1013	2567	1871
Phorcysia	10	18	6	9	8	11	12	9	76	14	9	7	7	5	3	5	45	35	10	10	4	3	15	8
Thermovibrio	313	196	244	306	407	308	500	484	1088	685	763	648	724	707	615	557	1170	1452	4894	1993	761	2218	1708	766
Capsulimonas	70	40	70	111	122	135	70	112	886	288	245	267	199	209	383	309	343	863	185	252	137	153	183	225
Chthonomonas	261	171	290	397	204	247	208	225	1631	733	818	828	855	750	605	656	541	1982	1249	974	620	613	563	695
Fimbriimonas	560	403	570	834	626	837	677	660	4144	2378	2627	2795	3262	3772	2456	2615	1419	4056	1614	1520	1688	2020	1795	1918
Anaerorhabdus	12	8	10	8	3	5	16	16	50	7	13	9	15	7	44	34	28	47	0	30	4	2	27	138
Bacteroides	26737	26282	27788	33097	29211	31511	36179	37604	88384	48011	55735	45247	47578	40146	46718	45873	50674	86040	67534	77649	65670	55200	81117	79277
Mediterranea	22	39	63	71	55	66	121	111	182	84	89	92	51	67	163	65	55	229	46	112	58	35	102	97
Balneicella	163	195	253	264	314	342	453	356	598	211	142	136	113	113	374	263	190	772	322	349	165	82	306	446
Barnesiella	795	681	723	872	904	905	1064	884	2356	1302	1220	1179	1305	1181	1206	1157	1044	2057	1123	1196	962	924	1389	1488
Coprobacter	5	2	6	8	35	31	37	27	33	6	3	9	16	11	44	41	0	78	41	18	11	8	35	40
Dysgonomonas	3462	3915	4315	4777	4067	4316	5717	5883	11426	4582	5657	4239	5135	3819	8460	7113	4918	11698	4917	7383	5487	3964	8670	9052
Proteiniphilum	1151	995	1116	1408	1310	1267	1483	1535	3366	1712	1913	1621	2087	1807	1905	1672	1696	3568	2415	3412	2612	1937	2773	3033
Lentimicrobium	233	206	279	222	285	403	463	434	1570	308	226	171	168	137	472	352	652	1397	314	505	250	108	553	661
Candidatus Amulumruptor	64	38	34	38	32	35	64	52	100	24	21	32	19	15	71	46	64	95	14	23	17	9	40	54
Duncaniella	1065	892	1003	1124	902	1146	1254	1209	3003	2260	2204	1909	1957	1870	1681	1883	1390	3163	1858	2179	1903	1875	2310	2223
Muribaculum	824	873	1051	1296	1146	1423	1433	1252	2613	2106	2532	1743	1993	1914	2229	1763	13446	13160	78521	24262	3524	22347	17997	6282
Paramuribaculum	0	0	1	0	2	1	2	1	4	1	0	0	2	1	2	1	0	1	0	0	0	2	3	1
Candidatus Azobacteroides	3795	3903	3719	2869	2272	2467	3003	3268	3582	1760	2182	1728	1800	1276	1710	1646	2359	2546	2825	4138	3135	2377	4181	3642
Candidatus Symbiothrix	123	87	72	85	69	84	127	127	408	119	133	65	85	52	190	144	220	322	42	96	54	31	93	126
Phocaeicola	0	0	2	2	2	0	1	2	12	1	0	0	1	0	0	0	1	5	1	2	4	2	3	2
Butyricimonas	1390	1159	1238	1576	1613	1738	1694	1676	3382	2243	2582	1766	2337	2055	1884	2022	2532	3407	7963	4556	2794	4052	4314	3357
Culturomica	1	4	2	3	7	4	4	11	11	6	4	4	1	1	0	5	3	10	0	6	0	1	1	13
Odoribacter	1528	1482	1560	1515	1242	1502	2467	2454	3471	1998	2327	1554	1841	1772	1991	2144	2054	3876	2190	2870	2389	2154	3252	3101
Paludibacter	1681	1601	1696	2177	1743	1793	2810	2854	4638	2190	2371	1810	2204	1842	3052	2738	2692	5104	3014	4280	3316	2828	5104	4558
Fermentimonas	2116	2002	2056	2129	1698	1878	2341	2376	2819	1537	2026	1633	2510	2323	1605	1524	1427	2503	2140	2740	2390	1915	3130	2802
Lascolabacillus	6	7	8	7	14	15	5	11	28	11	0	4	1	1	2	5	10	30	4	18	9	0	16	29
Macellibacteroides	15	13	14	16	17	20	32	38	116	39	38	14	24	11	71	49	37	87	44	42	45	12	37	56
Massilibacteroides	41	27	21	35	25	52	53	53	207	73	54	37	29	16	66	68	71	271	42	112	32	14	79	146
Petrimonas	1332	1127	1236	1605	1769	1518	1706	1470	3603	2108	2433	1920	2800	2196	2295	2697	1930	3927	2862	2549	1936	1942	2782	2805
Porphyromonas	2710	2470	2897	3318	2829	3229	4459	4888	9808	4732	5171	4985	5905	5841	6320	6288	4832	8554	6782	12767	18109	8859	30132	13271
Sanguibacteroides	64	63	70	56	53	92	140	151	242	87	63	33	63	53	120	123	43	279	8	107	44	34	93	147
Alloprevotella	697	600	757	999	701	762	1090	938	2484	1332	1691	1441	1515	1350	1635	1590	1096	2245	1791	1854	1658	1370	2262	2058
Metaprevotella	0	0	0	0	0	0	0	0	0	0	0	0	0	0	0	0	0	0	1	0	1	0	0	0
Paraprevotella	746	675	825	874	842	874	913	895	3111	1441	1510	1320	1310	1300	1432	1236	1135	1904	1803	1657	1281	1206	1740	1488
Prevotella	12030	11544	12075	15540	14070	15836	17833	18294	34086	21075	23779	20264	21515	18941	22572	21388	17495	33058	22934	27943	24494	21307	32587	30066
Prevotellamassilia	4	2	2	17	2	3	6	8	23	10	8	5	2	5	31	11	7	19	13	7	5	2	17	10
Acetobacteroides	163	158	190	150	176	231	338	425	551	181	128	86	75	95	260	233	269	552	90	220	132	73	247	298
Alistipes	4089	3285	4057	5866	5008	5786	5971	6136	21578	11891	12486	12379	13302	14665	14609	14508	8362	19795	9297	8903	8276	8744	10172	9931
Millionella	49	35	71	62	60	100	139	111	273	84	54	23	25	62	87	73	111	325	47	80	54	30	86	131
Mucinivorans	638	545	609	861	798	957	1081	1042	1713	1016	1222	1252	1477	1457	1417	1542	1036	1667	1604	2058	2045	1459	3252	1864
Rikenella	66	26	41	28	31	45	97	101	207	57	52	44	17	18	52	68	110	156	22	55	21	13	75	79
Parabacteroides	2938	2848	2906	3673	3166	3430	4105	4168	10875	6993	6927	5331	5589	4778	6240	5916	5184	10039	7072	8290	6805	5635	8865	8703
Tannerella	1343	1185	1553	2209	2159	2250	2076	2103	4972	3223	3899	3188	3554	3363	3884	3680	2497	5259	4159	3974	3090	3315	4180	3723
Williamwhitmania	209	157	174	182	223	302	411	366	894	259	220	140	149	111	457	343	584	1039	213	392	184	101	630	687
Ancylomarina	1674	3049	2035	3496	3542	2548	3812	3668	10002	6643	3704	4139	4773	2525	7467	5094	5039	12726	2415	16522	7355	4220	14746	18344
Labilibaculum	4839	5510	5347	7154	6815	6147	8429	7903	15929	7075	7109	5688	6746	4955	10854	7780	8743	21181	9584	16707	9609	6688	21091	19902
Marinifilum	653	856	915	1524	1292	1112	1920	1839	4884	1782	1165	1092	906	666	2432	1884	1935	6387	926	3019	1833	876	3580	3952
Alkaliflexus	131	139	233	147	147	233	284	276	598	225	128	133	100	116	335	356	295	797	156	304	171	96	268	489
Alkalitalea	1968	2086	2447	2273	2009	2264	2682	2944	4299	2404	3079	1994	2300	1784	2340	2517	2462	4745	3378	4056	3367	2461	4342	4631
Anaerophaga	179	215	211	219	194	243	455	430	984	332	236	157	153	138	577	617	418	1465	305	510	217	125	486	963
Carboxylicivirga	828	683	694	802	1090	1123	1302	1161	3598	933	694	605	490	423	1505	1261	1786	3698	737	1584	774	378	1627	2228
Geofilum	220	222	310	625	754	661	678	760	1645	528	462	325	417	480	688	890	622	2211	493	779	418	202	621	1245
Labilibacter	1025	1036	1187	1924	2240	2113	3252	2898	8607	2603	2254	1952	1722	1448	5251	3767	4084	10294	1687	5808	3351	1578	8516	6517
Marinilabilia	968	948	1012	1068	1284	1262	1690	1510	3160	993	862	686	569	628	1797	1563	1304	3713	857	1537	897	518	1709	1996
Natronoflexus	64	51	40	62	69	97	227	241	332	152	75	62	79	50	209	146	231	450	120	159	57	54	340	281
Saccharicrinis	445	415	507	774	823	855	1171	1297	3134	1029	1067	965	700	574	2231	1853	1734	4191	983	3046	1442	541	2432	4128
Thermophagus	110	88	72	125	136	169	301	284	694	197	150	114	87	84	359	293	368	1048	143	347	179	83	266	466
Draconibacterium	4715	5093	5392	6999	6577	6944	8216	8632	22162	7993	8532	6541	7449	6221	9903	9942	11277	23751	11994	14051	10524	7002	14234	18924
Mangrovibacterium	572	508	561	975	1204	1253	1522	1342	4606	1334	1258	899	805	823	1811	1754	2121	5541	1480	2050	999	606	1586	2468
Maribellus	643	595	754	1015	869	965	1452	1420	8691	1985	1569	1227	894	814	3031	2848	3984	8761	2031	3551	2070	835	2964	5554
Mariniphaga	434	412	555	717	515	628	1032	1104	5616	1299	1156	723	480	449	1684	1522	2743	6595	2108	2335	1153	605	1377	3108
Prolixibacter	312	380	450	757	714	807	1407	1259	3370	1027	818	551	462	510	1201	1308	1367	4276	1243	1624	781	438	1351	2007
Puteibacter	415	318	368	927	1160	1088	1192	1029	4244	1097	880	875	660	628	1784	1416	1733	4392	799	1765	1096	502	1742	2146
Sunxiuqinia	958	1533	1845	3967	1431	2291	1950	2794	6983	6013	12508	5626	2174	2752	2829	4324	5824	50504	39585	27076	8154	5780	2648	12923
Tangfeifania	278	200	221	346	346	328	370	479	2619	592	504	359	268	280	800	747	1124	3113	828	1149	626	313	810	1557
Salinivirga	2035	1880	2161	2277	1757	2076	3066	3029	5388	2427	2431	1894	2412	1935	2679	2895	2652	5894	3873	4716	3647	2627	5146	5203
Arachidicoccus	9206	10007	9897	9773	8406	8965	10721	11575	15582	9091	10524	8668	9933	8288	10118	10088	9306	16183	15343	21078	19526	12508	20960	19642
Asinibacterium	212	351	220	290	286	246	332	220	196	56	48	40	17	21	82	74	62	177	99	67	36	28	56	123
Chitinophaga	13377	12092	13501	18899	16996	18822	23147	22090	48432	24827	26309	22703	24586	22565	31322	28341	22223	56073	28155	33137	25579	23370	35558	36858
Cnuella	74	59	98	145	116	136	188	192	425	139	116	85	151	109	209	219	136	772	189	209	107	1701	210	358
Crenotalea	37	24	32	32	15	21	55	64	139	34	36	22	15	9	59	60	37	186	13	68	32	37	51	62
Deminuibacter	68	66	61	62	58	70	148	130	388	118	109	99	80	62	170	194	127	477	152	203	124	80	217	276
Dinghuibacter	138	110	141	206	183	267	209	275	545	188	159	125	121	115	256	245	342	696	140	221	149	108	236	296
Edaphocola	67	51	75	146	182	202	209	199	266	98	108	67	94	80	257	165	88	416	100	174	113	66	196	231
Ferruginibacter	156	116	162	215	164	227	347	393	833	192	148	116	97	91	247	272	366	1002	166	316	178	96	232	364
Filimonas	2359	2590	2605	3184	2638	3056	3591	3898	6277	3660	4005	3451	3702	3056	3821	3685	3400	6622	3598	4371	3801	3522	5313	4816
Flaviaesturariibacter	60	53	66	84	78	102	168	136	302	72	40	66	37	29	157	136	140	349	65	137	88	61	177	213
Flavihumibacter	1936	1559	2111	2753	3052	3410	3748	3400	8502	3375	3462	2597	3146	2611	4389	3792	3845	7747	3586	3734	2696	2576	3985	4738
Flavipsychrobacter	139	97	116	165	210	270	414	362	590	176	199	119	121	128	400	287	297	842	147	376	181	144	402	389
Flavisolibacter	4540	3866	4636	5718	4800	5595	6115	6530	12615	8369	9669	10410	15060	15713	8223	8339	6379	14587	10025	10131	7889	11637	10067	11093
Gynurincola	113	70	52	117	135	146	173	143	423	110	75	76	106	91	342	182	196	503	154	226	181	86	197	253
Hydrobacter	154	263	250	176	169	182	154	148	137	70	73	48	21	24	61	29	42	132	96	62	14	30	36	36
Hydrotalea	203	148	157	197	216	297	392	354	613	160	185	89	92	79	306	215	316	683	207	295	153	68	254	350
Ilyomonas	104	147	180	166	97	144	316	280	528	133	139	114	133	117	393	237	121	769	90	287	155	174	254	376
Lacibacter	229	235	337	399	326	355	495	432	1319	335	257	213	200	175	589	463	430	1311	324	495	288	183	497	627
Niabella	2779	2571	2915	3869	3388	3686	4087	4227	9063	4671	4923	3697	4582	4093	4804	5095	4532	9246	6547	6696	5168	4888	7119	6644
Niastella	2144	2168	2514	3085	2756	3171	3547	3833	9281	4429	5420	5664	9150	8622	5296	5499	4332	9350	4608	6345	4734	4610	6580	7051
Panacibacter	3610	3447	3383	3302	2779	3124	4151	4503	5589	2806	3346	2787	3017	2359	3605	3443	3207	6034	3678	5145	3952	3350	5341	5748
Paracnuella	54	45	78	92	81	79	96	136	114	24	31	19	22	29	80	54	99	128	14	49	36	169	47	67
Parafilimonas	155	155	183	115	145	139	245	248	560	164	141	116	99	93	477	311	236	807	186	278	386	250	521	476
Paraflavitalea	1329	1246	1479	1912	1421	1669	1875	1894	4922	3303	3610	3565	5753	5216	4429	4991	2617	5968	3969	4366	4164	4066	5240	4682
Pseudobacter	1241	988	1002	1695	1626	1854	1862	1556	4428	3245	4571	3824	3577	3231	7416	4587	2445	4723	4259	3675	2933	3661	4501	3465
Pseudoflavitalea	269	182	222	236	307	330	487	404	1230	380	314	209	221	161	524	531	576	1780	364	641	355	233	542	878
Sediminibacterium	1429	1016	1120	1111	1038	1082	1559	1570	3054	883	747	455	569	512	1372	1220	1271	3078	808	1025	582	415	1216	1545
Segetibacter	446	365	453	527	768	722	878	710	2097	583	510	360	456	423	1047	845	851	2427	475	989	537	482	1012	1316
Taibaiella	585	586	747	951	1026	1191	1741	1673	2563	813	677	498	729	527	2209	1426	974	3486	980	1572	1169	724	1924	2157
Terrimonas	207	203	207	340	413	397	616	531	1305	403	287	243	211	191	768	486	531	1675	381	542	285	193	725	690
Thermoflavifilum	37	24	27	18	33	40	50	35	191	53	38	30	22	18	89	37	51	220	24	66	31	16	40	80
Vibrionimonas	65	113	84	141	82	53	103	91	80	38	39	20	17	10	59	41	3	143	63	37	28	43	109	98
Candidatus Amoebophilus	1453	1236	1245	1399	968	964	1433	1529	2050	992	1138	972	954	732	988	1111	1371	2590	2382	2940	2953	1713	3613	2882
Candidatus Cardinium	1745	1818	1839	2238	1592	1491	2018	1955	3121	1515	1799	1316	1494	1136	1754	1614	1962	2757	2704	3328	2968	1996	3040	3294
Bernardetia	6761	7031	7001	7289	5665	6026	8082	8151	8948	4731	5941	4285	5211	4232	8396	8351	5045	10083	7500	14213	9902	6935	13864	15575
Hugenholtzia	182	136	228	402	313	310	637	601	775	276	345	278	254	215	548	595	341	1168	206	567	394	337	414	911
Catalinimonas	433	348	477	1138	956	930	1120	854	2232	623	484	444	486	420	1377	1352	892	3105	592	1036	672	431	941	1709
Algoriphagus	7289	7232	8918	11794	10142	10895	16664	15753	26134	8915	7616	6307	6421	5747	15533	12694	11885	36765	10908	15717	8847	6392	14740	20986
Aquiflexum	2361	2458	3114	3426	2477	2698	4299	4344	5783	2375	2213	2188	2747	2470	3871	3646	3094	7903	2935	4076	3411	2335	4996	6551
Belliella	3797	4513	5163	4270	3416	3741	5436	5721	5841	3655	3638	2684	3378	2487	3867	3864	3448	7140	4122	6187	5217	3645	8023	7415
Cecembia	582	472	570	813	738	694	1141	1074	1867	577	454	379	411	377	1164	863	866	2659	472	1003	496	275	805	1419
Cyclobacterium	9237	10127	11996	13465	8918	9611	14776	15314	20802	9885	10279	8177	7572	6196	13196	11817	10590	32131	14547	17915	11926	8799	18697	24140
Echinicola	7457	7219	9412	11197	7831	8348	11599	11498	18222	10308	12046	9888	10487	9369	12726	12012	10777	22789	12642	14812	11552	10155	15872	17322
Indibacter	105	77	97	191	123	155	254	235	598	180	148	68	92	85	270	260	245	817	105	308	124	89	253	337
Litoribacter	212	198	326	315	209	235	472	398	691	229	174	155	139	124	412	262	303	891	148	385	202	115	315	545
Lunatimonas	280	257	315	331	279	358	574	536	1301	402	324	289	242	245	675	571	528	1705	266	565	320	147	431	713
Mariniradius	239	226	312	365	343	375	578	531	1012	311	213	165	190	184	643	440	496	1135	261	444	258	115	453	625
Mongoliibacter	336	350	540	692	560	515	909	828	1422	431	402	280	224	271	686	670	655	1849	272	693	381	222	668	933
Negadavirga	198	193	190	382	257	245	593	581	1386	374	304	285	178	232	825	694	547	1870	516	586	412	279	593	909
Nitritalea	116	95	126	165	185	190	289	261	647	160	107	81	104	127	320	225	320	624	55	227	118	80	203	278
Allopseudarcicella	2611	2967	3567	3012	2552	2504	3489	4055	3518	2590	2838	1542	2019	1554	2384	2263	2295	4229	2941	3385	2644	2264	3313	3647
Anditalea	172	198	201	179	141	200	327	279	733	205	175	148	97	101	467	400	502	965	151	344	205	120	371	552
Aquirufa	678	370	447	394	198	194	550	611	697	267	295	140	151	98	363	376	419	649	85	330	185	81	605	495
Arcicella	187	124	150	195	186	205	441	406	745	272	292	187	180	174	541	481	380	1126	292	599	390	182	547	748
Arcticibacterium	3840	3864	4219	5133	4204	4292	5938	5689	7572	3630	4027	3289	3305	2695	6628	5663	3947	12142	7057	9046	6635	4584	10162	12386
Arsenicibacter	201	252	310	190	137	193	246	282	923	282	276	155	163	224	723	647	345	1202	252	362	243	294	423	894
Arundinibacter	210	202	234	242	177	237	471	519	967	276	238	181	189	133	737	587	310	1421	343	454	306	257	518	806
Candidatus Nephrothrix	141	139	164	124	81	114	136	142	549	172	116	140	88	96	296	198	275	541	183	274	268	104	202	310
Chryseotalea	374	307	362	577	385	474	955	928	2120	475	345	316	264	209	656	551	1312	2423	691	952	370	277	785	1180
Cytophaga	3546	3310	3282	3582	3101	3242	4323	4440	6349	2834	3303	2373	2596	2176	3741	3247	3561	7018	3293	5507	4216	2962	6435	6291
Dyadobacter	4226	4585	5569	7360	7023	7839	8728	8781	17240	7828	7723	6453	7492	6632	11815	9858	7622	23452	8452	11092	8048	7723	10974	14247
Ekhidna	1643	1995	2693	3395	1410	1458	2847	3353	4836	2000	1973	1141	925	805	2215	3125	3352	7489	2915	4360	1578	1395	2391	11152
Emticicia	3878	4317	4687	4967	3904	4236	6491	6345	8883	4449	8681	2950	2813	2285	5602	5232	3581	10729	3996	5681	4061	2658	5948	8442
Fibrella	1525	1263	1592	2340	2075	2520	2835	2990	6686	4391	4050	3445	3578	3764	4955	4458	3550	8524	5859	3980	3173	5862	4843	5004
Fibrisoma	108	97	91	237	147	215	298	252	1110	352	277	186	203	211	462	486	388	1628	478	516	356	1322	425	652
Flectobacillus	159	160	201	191	169	190	312	394	647	277	227	170	169	132	506	449	262	1101	264	490	278	146	382	655
Flexibacter	410	314	441	749	748	925	1220	1018	1674	605	580	459	568	451	1158	1001	873	2346	416	1412	858	541	1189	1784
Jiulongibacter	666	513	429	486	398	488	968	924	1960	510	540	302	291	333	1473	1016	775	2459	345	969	504	282	974	1377
Larkinella	514	344	360	1201	1153	1072	1606	1253	4505	1382	1190	870	942	807	2458	2111	1985	5853	1686	2212	1164	1616	1689	2854
Leadbetterella	2017	2083	2197	2109	1506	1757	2748	2647	3260	1749	2009	1464	1604	1458	2370	2085	1316	4334	1995	2647	1986	1611	2901	2836
Marinoscillum	1599	2231	3389	4322	1708	2099	4769	4528	6151	1922	1549	1419	857	907	3260	3137	2939	8435	1770	3810	1663	967	3320	5745
Ohtaekwangia	260	297	319	411	260	289	604	612	2082	479	274	203	191	174	753	587	1376	2497	624	895	363	268	659	1440
Pseudarcicella	147	144	205	275	195	215	352	390	763	225	221	104	120	156	530	392	435	971	130	395	261	148	356	681
Rhodocytophaga	3942	4130	4552	4973	4288	4694	6805	6977	13841	4949	5400	4094	4903	4427	5830	5866	5970	10229	6759	8894	6902	11191	9912	9821
Rhodonellum	176	253	295	250	235	279	640	511	883	262	214	148	127	175	787	464	411	1169	302	452	254	159	550	625
Rudanella	152	114	83	246	376	313	319	285	815	247	312	234	143	200	435	440	319	1335	253	429	255	762	488	603
Runella	5292	5450	6718	8926	7075	7620	9878	9646	17586	10175	12237	10518	11116	9631	12598	11937	8557	22329	13352	15235	11923	10005	15403	16227
Siphonobacter	225	169	206	478	563	570	821	650	1652	548	463	364	414	323	1075	845	768	2055	473	861	503	406	851	1265
Spirosoma	14909	12637	15353	20627	17468	19729	21266	21524	49690	33148	37787	33986	38807	39228	35785	34097	23377	60647	32298	36349	32416	57871	41367	41796
Sporocytophaga	434	378	430	603	470	596	868	857	2040	699	677	444	534	385	942	870	956	2903	675	1423	787	490	1421	1602
Cesiribacter	214	159	170	277	233	213	480	463	1313	372	252	210	218	200	700	527	654	1737	236	645	336	208	513	785
Fabibacter	25380	17791	16652	18785	12633	13386	35401	18720	17715	8449	9297	9652	11592	15670	11018	9153	11329	18041	6914	11361	7650	5973	14182	15373
Flammeovirga	14991	15892	16353	18822	17302	17601	21553	22789	28223	12899	14291	12080	14132	12275	21048	18108	15527	32731	16620	27313	21043	14422	29127	32860
Flexithrix	795	780	958	1353	825	933	1772	1607	6211	1902	1412	1243	974	809	3262	3071	3262	9568	2019	3425	1786	1050	2565	5052
Fulvivirga	3379	3680	4333	6901	4256	4907	9098	8466	20574	6443	4241	4295	3322	2775	10411	8916	11622	32681	6985	15640	8312	6431	13363	23033
Imperialibacter	957	1142	1673	2069	922	1116	2725	2257	4263	1265	1052	821	792	690	2412	2079	1958	5932	1356	2252	1088	698	2073	3614
Marivirga	5567	6072	7153	7247	5225	5492	8607	8704	9372	4281	4445	3765	3885	3047	6548	5556	5797	11541	5551	9023	6310	4340	10192	11286
Nafulsella	349	240	240	412	390	492	868	767	1938	476	288	241	264	347	1102	772	1034	2021	520	947	429	310	800	1251
Reichenbachiella	2345	2430	3117	6735	3849	3874	11579	9307	9218	3697	2546	2793	2601	2158	8954	7309	5144	13501	2229	7880	3981	4171	12356	15176
Roseivirga	2085	2056	2236	4231	2951	3001	6505	5306	6200	2166	1797	1506	1288	1280	4320	4049	2860	7941	1348	3861	1892	1068	3766	6474
Sediminitomix	510	464	477	643	486	652	1413	1262	2555	820	610	544	450	407	1723	1381	1263	3476	619	1511	802	383	1524	2121
Adhaeribacter	1069	865	933	1369	1323	1460	2047	1931	5749	1599	1269	982	941	1004	3015	2425	2176	6631	1514	2697	1376	3159	2478	3796
Botryobacter	155	174	219	313	315	395	539	541	844	215	177	144	154	98	413	379	313	967	220	352	227	152	421	584
Hymenobacter	15242	11914	15800	26435	23529	28394	26996	25401	78112	52475	56605	56534	60303	68164	63088	63788	33412	83592	54264	42464	36810	64539	47711	44354
Nibribacter	788	641	812	1320	905	1007	1189	1245	2445	1730	1991	1612	1754	1709	2700	2401	1174	2775	3081	2182	1540	2015	2387	1948
Pontibacter	8373	7286	8762	11879	9959	11537	14132	13453	30675	16214	16639	15088	15082	14572	19589	18452	13813	35571	15518	18661	14860	14116	20514	22586
Rufibacter	3714	3382	4136	5296	4156	4778	6157	6047	12567	6395	6931	6090	6079	5813	7792	7074	5579	13183	6953	8566	6634	6138	8999	9583
Siccationidurans	86	51	76	75	148	187	191	112	268	60	63	44	54	61	136	119	77	349	62	101	76	111	125	141
Eisenibacter	225	192	262	271	234	309	423	391	1098	292	242	198	221	135	450	447	443	1234	290	502	286	158	350	608
Microscilla	305	314	384	789	470	562	865	1109	2416	978	829	884	1299	984	2096	4256	1080	3365	707	1619	1029	640	1562	3791
Chryseolinea	2111	2058	2441	3425	2735	3249	3818	3521	10784	4391	4407	4552	5212	5336	5004	4493	5447	12706	5341	6131	4984	4185	6303	7578
Solirubrum	55	34	45	63	61	95	112	156	217	54	39	51	45	47	87	67	78	285	73	81	51	59	128	143
Thermoflexibacter	342	304	321	581	677	787	845	760	1436	486	382	382	357	317	1080	954	660	1918	371	860	569	384	790	1379
Persicobacter	242	252	297	836	927	915	1215	1020	2057	653	482	428	455	383	1060	925	1163	2833	507	1234	605	326	1027	1563
Raineya	200	210	223	278	208	264	480	431	778	362	322	347	703	831	778	854	555	1069	719	670	374	472	544	618
Thermonema	272	275	408	479	420	599	928	768	1176	354	300	252	212	229	622	526	476	1258	283	593	371	167	527	839
Blattabacterium	30576	31356	28117	19526	16278	17189	20628	24586	19854	10457	13203	7801	8150	5913	9586	9362	13046	13244	13771	20759	17240	10304	22753	20621
Brumimicrobium	2799	2258	2820	3367	3191	3580	5830	5761	9811	3350	3999	2558	1737	1678	4600	3685	3883	11487	2724	7246	2455	1283	8355	11682
Crocinitomix	24559	12053	8718	7254	6225	8234	11174	10367	53672	12151	11096	7197	4247	3686	8635	6340	23382	51321	11959	29615	10670	7044	12088	17497
Fluviicola	24760	20850	20156	26262	16749	19736	23924	27689	119836	58287	74786	44202	18065	14860	21056	23429	42425	124121	52224	94363	22595	15219	27269	35715
Lishizhenia	1326	931	1017	1065	1422	1721	2630	2379	4025	1264	1271	848	615	612	1372	1143	1717	2944	724	1922	794	443	1724	1463
Cryomorpha	1596	953	1221	1551	2304	3125	4630	3782	4464	1074	1093	788	830	1079	2973	2484	1620	4398	1240	2223	1129	734	3037	6505
Luteibaculum	1023	838	960	912	832	1503	2606	2319	2324	696	712	521	289	452	1412	958	993	2881	697	1287	438	197	1167	1165
Owenweeksia	6420	7885	12508	6437	5929	6681	9655	10633	7694	4125	4665	2865	2729	2694	6171	5776	4191	10625	4732	5621	3721	2767	7117	10256
Phaeocystidibacter	707	625	1042	555	880	1305	2200	2040	1592	476	401	325	306	378	1289	943	806	1415	295	746	413	314	1587	1502
Salibacter	1023	950	1233	1559	2394	3433	7750	6284	2626	733	637	482	587	636	2433	1517	1078	2063	428	1146	637	454	3994	2555
Vicingus	6971	4375	2616	2438	1772	2332	5970	5744	14791	3988	3456	1751	1000	885	3955	2587	6579	10764	2798	4844	1994	1961	27073	27247
Aequorivita	15749	16112	20953	58960	108151	82450	63017	48552	30230	13936	15408	11200	32070	26713	49751	27435	13521	66531	22341	29253	22730	17179	36688	48633
Algibacter	38253	42499	51203	69544	112663	104797	105767	90357	75268	39398	54984	47401	97358	96963	223225	120500	33951	347949	77324	229172	111779	66851	293598	256396
Algoriella	3	9	21	19	19	13	20	15	36	10	4	1	5	2	32	15	4	22	4	12	7	3	21	20
Altibacter	691	661	1125	6697	13607	10428	6584	4161	4376	1557	1551	956	3844	3198	5581	2734	1684	10029	2377	2644	2077	1775	2977	6736
Amniculibacterium	73	74	118	133	151	118	208	162	218	52	73	17	45	45	128	95	98	223	32	97	52	33	130	136
Antarcticibacterium	10150	10664	12115	14871	16990	14618	14718	14998	13458	6922	8020	6009	8497	7332	11418	8970	7194	23899	12229	13029	9463	7021	13455	17193
Apibacter	11680	12070	12225	9922	9761	9701	12439	13199	12461	6025	7001	5296	6441	5643	8456	7097	7749	12310	8951	15274	12557	7720	18579	14736
Aquimarina	67344	75449	86123	107064	123907	104472	110950	105981	92942	47115	48862	36717	48558	40287	86060	63762	48356	231882	60065	121476	77506	41834	102548	134300
Arenibacter	9644	11977	14982	22133	22847	20059	23529	23150	30760	13659	13766	10773	11554	9614	23709	19566	14961	97937	63809	39044	24939	11939	30178	55407
Arenitalea	405	340	453	1558	5803	6526	6060	4895	2528	1499	2678	871	11268	11722	23537	12890	794	9018	2680	3783	6838	5184	9737	18009
Aurantivirga	0	0	0	0	0	0	0	0	0	0	0	0	0	0	0	0	0	0	0	0	1	0	0	0
Aureibaculum	560	623	789	1313	1345	1064	1204	1172	5476	2188	1182	1020	670	556	2531	1671	2381	19149	1744	5646	2118	873	3035	5841
Aureicoccus	705	724	831	814	854	855	1096	1096	1185	387	345	246	372	383	892	698	547	2263	361	784	566	373	880	1151
Aureitalea	6491	8098	8894	21342	33329	25586	18908	17707	15598	12450	18425	7745	11029	9590	14652	12464	13713	179393	264401	37062	15882	15697	9857	38006
Bergeyella	1550	1389	1616	1924	1533	1474	2251	2274	2026	1205	1166	1216	1140	947	1430	1187	1448	2079	1938	2315	1590	1406	2396	1995
Bizionia	1945	1773	2291	5640	9617	8231	7288	5604	6944	2692	2556	1933	3369	3166	7466	4585	2660	21364	2835	8250	4211	2224	6982	10296
Candidatus Hemobacterium	2	0	0	0	1	0	0	0	2	2	0	0	0	0	0	1	0	0	0	0	0	0	1	0
Capnocytophaga	43141	46118	52438	53567	55089	50846	60541	67311	52709	28042	32370	24761	34690	28995	44018	37797	35226	60862	48090	59270	49136	36779	72096	63797
Cellulophaga	59437	67321	78046	92177	106846	88636	97044	101495	61956	34189	41199	33243	41028	32490	71266	49324	31282	186891	63901	133622	69890	33815	116060	126335
Changchengzhania	9497	10872	12694	17694	28701	26509	25701	22762	19594	11308	16255	8284	23069	22706	47317	30768	8314	65703	21513	32658	25183	15930	32556	63662
Chishuiella	174	122	118	236	132	177	172	163	249	89	81	53	93	99	194	122	122	335	47	100	79	43	203	160
Chryseobacterium	131656	140780	146863	148860	141177	135747	162767	178180	185616	114562	141153	101576	117516	93372	140487	127860	116263	209457	204245	240771	183090	151519	262014	224080
Cloacibacterium	4212	4344	4762	4908	4550	4129	5512	6108	4171	3225	3010	2105	2680	2090	3722	2947	2154	5942	3969	5498	4385	3042	6125	6179
Confluentibacter	716	620	855	1889	3219	2916	2964	2387	3219	1277	1152	899	1790	1921	4917	2743	1232	7680	1936	3409	2230	1317	3112	6132
Croceibacter	10548	11552	13272	15579	23021	19117	17885	17031	9664	4769	5616	3875	7502	6612	13179	8252	4686	18997	6144	12211	8147	4878	11679	13952
Croceitalea	306	379	626	1356	1903	1532	1393	1049	1099	558	603	426	712	474	1071	900	440	5502	1099	1932	1470	466	1151	3007
Croceivirga	288	289	409	667	851	760	801	1054	1056	388	378	331	323	268	877	645	410	3133	739	1299	756	296	866	1743
Cruoricaptor	81	72	108	78	111	138	97	98	217	53	64	35	30	36	68	53	34	208	24	79	49	16	77	92
Dokdonia	19290	22470	27774	51648	76257	59167	51717	43479	27424	16697	17274	15995	26785	21581	46565	25108	14624	85059	22575	56466	33349	17777	56081	63416
Elizabethkingia	21778	23198	22686	23666	22314	21873	25081	26401	36438	21195	26540	19699	22921	17798	21365	20658	21592	32732	31510	44894	35696	26952	46107	41530
Empedobacter	6900	7007	7267	7655	6970	6835	7872	8080	9948	4925	5797	4936	5691	4614	7121	6316	5613	10089	8266	12705	10277	7001	14954	11574
Eudoraea	1013	947	1097	1394	1253	1211	1759	1621	35252	10559	3757	4494	1718	1579	11552	5971	16543	86928	6406	19966	5038	2643	9553	15881
Euzebyella	4861	5681	6680	6994	7299	6339	8211	9103	7836	4033	4159	3049	3415	2911	5630	4780	4198	19817	10503	9827	6457	3572	7519	11543
Flagellimonas	9034	10209	12901	19561	20896	17024	18972	19340	21968	9933	9489	7542	9823	7713	18054	14178	10945	69027	21792	29524	18347	9181	20673	37605
Flavicella	1627	1932	2637	5202	6301	5105	16402	21399	5343	2092	1898	2012	2015	1465	6144	4296	2045	19404	1838	7122	3135	1556	8618	7184
Flavimarina	262	275	357	1107	1641	1322	1266	930	911	390	228	252	669	454	1483	470	455	2733	556	1064	484	264	2796	1070
Flaviramulus	1481	1182	1483	3574	6623	6283	6132	5046	5845	2697	3306	2014	7287	7559	16395	9693	2170	19923	4955	10001	8558	4818	9927	21624
Flavivirga	12387	14318	16353	24520	36954	33704	32251	28034	25500	13059	15312	10820	27546	26559	57369	34992	10594	70636	19901	41441	31321	19560	41816	65812
Flavobacterium	265303	289951	328872	377432	432744	377046	418108	427781	349628	166622	192540	143279	190021	161952	303599	231076	180378	528728	253962	369542	248369	176848	382089	389833
Formosa	79396	86902	108997	331050	1065365	910911	745575	499722	94002	43034	50041	41987	179495	165310	324463	181171	45568	214564	57401	148912	165757	123316	319690	214427
Gaetbulibacter	5449	3938	3988	6688	10674	10534	10073	8639	26656	12343	16975	6642	8970	9934	25478	17714	9222	84488	23892	26778	14509	8230	15543	52958
Galbibacter	7885	8663	10337	11858	12731	11042	12410	12552	7951	3795	4624	3389	5246	4530	11332	7218	4333	14749	8445	9880	6449	4640	10620	11120
Gelidibacter	1908	1328	1851	5075	9254	7982	7083	5286	7930	2700	2511	1837	3224	3069	8231	4945	2684	16325	3278	7880	4309	2227	6597	10425
Gillisia	9888	11618	13788	16940	23318	19581	18272	16757	13658	6496	7332	4754	7427	6527	14396	9267	6286	30819	9359	13355	7790	4993	15213	20386
Gilvibacter	4294	4406	5904	12929	19946	15459	12780	10580	6395	3254	3463	2414	5996	5288	8630	5576	3033	15639	7099	5483	4203	2942	5786	11321
Gramella	35626	39258	46988	52578	60309	51229	56962	57222	48549	21994	23282	16999	23952	20036	45782	30957	23583	88103	31327	47345	29451	20372	55775	64383
Hanstruepera	1231	861	1127	2222	3687	3319	2968	2475	5140	1732	1331	1187	2071	2122	5126	3029	1756	10928	1497	5061	3017	1938	4124	8137
Hoppeia	0	0	0	0	0	0	0	0	9	2	0	1	0	0	0	0	0	29	0	1	0	3	0	0
Hyunsoonleella	1383	1222	1521	3992	7201	6288	5683	4484	4958	1983	2252	1630	5095	5157	11209	6611	1845	13663	2610	6723	5553	3141	7373	14080
Ichthyenterobacterium	535	402	497	1734	3451	2774	2486	1710	2806	1046	945	903	1423	1213	3440	1658	902	7574	1210	3905	2242	1093	2554	4295
Imtechella	264	284	387	633	814	739	866	865	875	295	291	215	267	214	580	418	299	1560	266	652	353	166	452	826
Jejuia	527	424	545	1345	3212	3270	3028	2511	2202	1023	1216	746	2939	3110	6637	4026	820	7198	1545	3251	2692	1773	4195	7244
Joostella	221	318	480	1005	1395	1269	1229	1076	1168	431	402	331	456	329	926	602	457	2857	421	1164	642	249	862	1452
Kordia	28088	29583	35682	51166	62235	52282	54410	50399	57042	23523	24871	20253	27151	21435	42752	30621	25268	96975	27748	66904	38089	20754	54255	73259
Kriegella	1072	1376	1933	2445	2535	2131	2647	2457	5043	2402	2057	2169	1741	1185	4403	4879	2235	27199	5196	11245	6286	2180	5174	19806
Lacinutrix	49887	52587	59020	77936	108084	92683	88003	75911	74660	39468	44538	34675	50461	46289	101476	62391	36979	254305	59942	152095	79119	37367	116148	131491
Leeuwenhoekiella	6086	6672	8483	13158	17966	14603	14639	14049	11228	5004	5364	4296	8540	6983	11451	7696	4905	22641	7903	11498	7204	4944	12207	14274
Leptobacterium	860	963	990	1860	2692	2183	2227	1858	2958	1176	885	679	933	788	1841	1535	1366	7217	1333	2602	1489	734	1965	3177
Lutibacter	27046	30403	38896	59646	57112	46538	56105	50044	87206	34793	25813	24976	24431	18952	68666	44196	34585	226073	29470	114816	50047	22668	97393	149325
Mangrovimonas	1973	1614	2121	5430	10232	9037	8106	5953	9290	2926	2287	1989	4427	4277	9799	5782	3349	16502	2414	7430	4625	2763	7392	9684
Maribacter	54644	67430	82283	98497	98361	83425	99613	105960	102676	56961	67922	55300	57473	38719	95232	76499	53271	510108	624360	283576	172455	61668	148375	259019
Mariniflexile	11052	11710	13007	16314	25160	23122	22585	21259	18457	10369	12552	7912	20061	19063	39252	25481	9329	50520	20357	32345	25317	15819	38656	48392
Marinirhabdus	1175	1336	3150	22027	44617	32641	19978	11952	4429	3357	5674	2002	12200	10155	14319	9270	1905	32266	8868	5279	6155	4634	8712	34929
Maripseudobacter	80	118	133	208	227	210	284	261	361	145	135	156	141	105	254	252	124	1573	479	653	407	142	623	1209
Marixanthomonas	936	904	1756	10008	19932	14658	9569	6269	3607	1648	1672	1064	5557	4353	7629	3696	1538	10242	2652	3175	2906	2168	4406	7686
Meridianimaribacter	212	158	211	606	953	781	772	623	956	374	329	304	353	311	964	563	359	2489	635	1308	718	291	944	1336
Mesoflavibacter	14385	14571	16530	22194	31345	26701	24958	22479	16910	8304	9434	7261	12230	11280	23842	14540	9014	39401	10420	26267	15312	8677	23432	28301
Mesonia	1525	1528	2076	4777	7485	5984	5807	4598	3790	1433	1611	1041	2191	1713	4386	2562	1654	7565	1044	3209	2016	1049	3744	5447
Moheibacter	164	124	206	359	566	524	491	400	551	167	183	117	184	215	441	289	228	792	168	330	180	107	311	437
Muricauda	23502	24709	28982	45258	42587	38606	47405	49418	46714	35539	56700	60968	120265	133466	36980	32259	29641	270575	114801	73778	72421	54477	35799	69584
Muriicola	4288	4897	6048	8383	8685	7608	9089	9742	13469	5209	3931	3573	3423	3140	8497	5994	6355	32580	6815	10318	5069	3066	8123	10973
Myroides	24110	24819	26181	28815	31178	28159	31971	34344	26862	12910	14376	11226	13688	11235	19343	16545	14720	32852	18755	35114	19534	17161	31142	28113
Nonlabens	52211	53963	64321	79038	96043	81603	88055	88375	57213	28986	33419	24686	35326	31294	62366	42120	29008	106257	38959	63163	40338	27190	74764	72410
Oceanihabitans	8760	9640	11470	14601	20957	18262	18750	16976	12570	6648	8228	5374	11587	11287	23185	15024	5967	35725	12245	20583	15797	9020	20889	31459
Ochrovirga	268	333	512	834	803	675	1024	1053	991	334	306	272	270	211	716	591	457	1893	331	844	448	213	923	1242
Olleya	25072	26635	29407	35930	48241	42346	41213	36414	31001	16144	19508	18180	22047	19594	41698	24247	15780	112294	26199	76273	32895	17605	69225	53101
Ornithobacterium	5874	5269	5966	5316	5278	5207	7116	7632	6249	3149	3520	2904	3528	2929	4216	3758	3577	6753	4334	7810	5436	3749	7981	7094
Polaribacter	291424	341117	436369	944361	871426	655158	677137	695836	303191	181360	256257	370155	326256	208004	490792	266379	150252	1032067	260801	1743504	602895	225850	1104711	514399
Postechiella	0	0	0	0	0	0	0	0	0	1	0	0	0	0	0	0	0	1	0	0	1	0	12	9
Pricia	313	447	647	1063	917	764	982	755	2027	1019	944	778	807	449	3028	1302	901	15742	2270	3748	2371	885	3648	5072
Pseudozobellia	312	418	568	646	662	542	770	764	1457	614	589	521	537	383	1118	897	700	5955	1883	2623	1532	512	1265	3012
Psychroflexus	11631	14124	16899	21331	26785	23554	24889	23314	18640	7854	9101	6281	9729	7900	17896	12806	8746	36238	9607	19566	12572	7295	19995	24281
Psychroserpens	9846	11123	13511	23401	32278	27787	25672	21297	21607	12440	13425	17867	20726	14105	32389	18607	10154	91277	16783	86664	59889	18157	48709	48913
Pustulibacterium	257	248	332	875	1707	1267	997	916	844	303	219	177	396	349	767	426	272	1487	296	647	382	202	669	900
Riemerella	8213	7858	8019	7548	7641	7211	9083	9915	8490	4749	5179	3694	4563	4019	6484	5803	5328	10865	6861	9776	7657	5294	10501	9626
Robertkochia	875	1013	1426	2305	2814	2463	2780	2692	3543	1220	876	799	1046	961	2464	1719	1212	6639	924	2232	1159	613	1931	2633
Robiginitalea	2873	2612	3595	4578	4663	4299	5698	5768	11450	3860	3001	2622	2835	2795	6256	4391	4385	19724	4806	5958	3347	2399	5342	6941
Salegentibacter	14295	14374	16232	20508	25012	21394	23885	24455	17939	8272	8955	6750	10244	8488	16605	12254	9110	36869	12505	18392	12037	7418	17715	24441
Salinimicrobium	1093	1027	1360	3054	4482	4054	3662	2849	3960	1312	1087	980	1642	1526	3165	2134	1703	6340	1276	2400	1471	878	2496	3662
Saonia	405	400	603	1094	1318	1085	1110	1066	2339	916	728	638	719	588	1533	1156	985	7462	1851	3227	1785	641	1493	3384
Sediminibacter	519	480	578	1336	2373	2049	1893	1357	1435	514	488	512	933	785	2067	1020	662	3462	553	2105	1298	566	1843	2276
Sediminicola	7665	9460	11633	15067	16115	13343	16051	17362	12213	5826	6177	4871	6106	4998	11676	8233	6517	31624	18217	14328	9411	5274	12957	16295
Seonamhaeicola	18319	19102	21370	27015	40818	36918	36677	34258	29687	13335	14694	10185	24942	25031	53982	33416	12898	67224	18550	39027	27933	17705	41181	61896
Siansivirga	12493	14560	15713	19636	28770	26336	25483	23147	14364	7121	8969	5790	15310	15139	29973	18375	6737	33427	10362	20952	15474	10271	23458	31518
Sinomicrobium	658	878	1230	1763	2195	1865	2093	2072	2638	928	968	602	750	632	1832	1577	1236	5169	946	2154	1025	572	1633	3170
Soonwooa	130	73	56	67	124	138	187	165	177	55	55	31	36	64	228	175	60	197	46	85	37	22	101	134
Spongiivirga	675	743	1052	2228	2777	2018	2126	2000	2521	1182	888	744	1119	805	2289	1833	814	9564	1377	3290	1940	722	2065	4097
Subsaximicrobium	462	381	703	1610	2712	2328	2035	1576	1572	659	767	558	909	810	2314	1304	398	4851	874	2411	1613	642	1832	3119
Tamlana	11667	12826	14367	20608	33210	30154	29362	26882	21289	9702	11305	8525	21865	21727	46534	28525	9586	53135	15815	32252	23124	15475	36346	57408
Tenacibaculum	129306	137728	174406	269944	258120	202310	216350	202995	132043	70870	78398	64231	66377	49352	114270	88165	69455	392728	86605	249157	114707	50971	158734	187710
Ulvibacter	5117	6274	20283	170574	354296	256229	156117	90804	24024	10919	12970	12010	90590	74173	100065	36605	8695	75063	17906	28284	35807	29658	56377	58205
Ulvibacterium	523	519	625	1077	991	892	1198	1021	4163	1721	1177	1139	1084	742	2384	2313	1909	15150	3029	6054	3219	1231	2664	7300
Urechidicola	18271	20452	23331	24096	22789	19848	23888	23938	24506	11716	11936	9229	8646	7077	17460	12720	11453	70318	13203	38036	15174	7987	22459	27361
Vaginella	123	128	138	94	153	186	350	374	286	94	77	56	59	73	254	167	250	279	61	138	72	43	159	168
Weeksella	3135	3095	3728	3956	4571	4274	4587	4632	4098	2020	2817	2137	2389	1779	2852	2468	2443	4611	4316	4639	3264	2696	5002	3833
Wenyingzhuangia	12295	13751	16290	19755	20620	17055	20724	20490	13684	6712	6877	5970	6772	5129	13187	9168	7312	28076	9710	20810	11946	6489	22774	21094
Winogradskyella	105809	109739	127768	178136	291389	288015	273970	219421	163399	80597	93563	94285	152123	165555	332502	171030	73496	552298	126916	441546	213441	124718	439598	398595
Xanthomarina	591	432	466	961	1665	1407	1338	1059	1889	975	1286	585	815	813	1899	1129	886	8812	3098	2420	1051	787	1337	2655
Yeosuana	1006	1071	1351	2374	3678	2971	3148	2595	4380	2051	1801	981	1737	1757	5157	3215	1806	12810	2708	4074	2205	1452	3675	7967
Zeaxanthinibacter	378	429	529	718	1058	933	1052	941	1649	544	376	311	377	270	1010	597	852	3936	563	1240	706	294	881	1460
Zhouia	625	495	489	1237	1858	1601	1574	1343	2311	781	544	511	662	528	1551	1001	1157	4438	871	1759	748	403	1264	1913
Zobellia	6259	7471	8719	13462	16730	13413	14803	15130	12122	6618	7447	6679	6899	4852	11741	12229	6074	62658	30186	34973	15930	6491	19339	73411
Zunongwangia	7829	8868	10245	13009	14972	12269	12884	12685	9480	4935	5996	4550	6848	5872	8924	6719	4861	17559	7639	10960	7787	5127	11882	13590
Ichthyobacterium	3328	3648	3850	3521	2431	2659	3898	4188	2707	1429	1829	1413	1142	953	1922	1731	2104	2537	1705	2781	2190	1455	3656	3116
Candidatus Sulcia	4183	4391	3706	2983	2640	2917	3206	3526	3749	2772	3273	1647	2125	1500	2123	2004	2705	2491	4140	5222	4665	3764	6498	4671
Candidatus Walczuchella	400	390	424	364	231	290	309	312	381	238	285	223	264	245	236	238	313	334	306	414	332	216	400	380
Schleiferia	106	100	150	156	216	277	524	433	380	90	68	66	70	77	286	187	209	389	143	171	90	65	231	276
Thermaurantimonas	247	234	389	264	281	402	691	641	608	157	135	78	118	122	313	294	289	437	71	178	127	89	323	393
Longibacter	171	92	62	84	71	89	87	85	1106	294	172	159	67	69	191	208	351	1241	211	347	97	80	175	241
Longimonas	121	44	27	51	60	80	90	60	948	233	107	83	77	90	313	198	321	1048	218	243	140	124	288	206
Rhodothermus	1158	882	1083	2039	1541	1854	1520	1452	10021	4933	4775	5386	5534	6092	9389	7635	3519	10808	4361	3208	2348	3122	3093	2630
Salinibacter	1141	1115	1214	2220	1217	1532	1195	1279	8955	6458	6320	7040	8264	9879	6353	6004	3890	9559	4087	3247	3224	4331	3033	3003
Salisaeta	123	56	42	84	75	64	61	77	863	199	86	114	49	59	154	124	351	887	174	208	84	81	136	130
Haliscomenobacter	2294	2649	3279	4120	3492	3843	4914	4930	13675	7632	9501	8014	9538	9632	11840	13462	5302	23549	8312	10986	9017	6430	9582	15575
Phaeodactylibacter	2074	1948	1748	3994	4979	5485	7114	5736	18406	7143	6602	5254	8141	5724	24944	28430	6931	43052	10795	16724	13296	6071	15254	35228
Lewinella	5032	4800	5757	11848	10645	12224	16775	16184	52963	37356	48519	27821	34944	35861	67108	103825	20877	287045	126133	96974	80899	63293	53445	251893
Aureispira	7131	3318	2765	6919	7570	8034	3529	5767	60989	19603	23789	16347	30233	33575	18572	19313	16360	18469	7853	62621	28954	17004	14292	15490
Saprospira	1747	1553	1914	2886	3199	3244	3430	3464	7539	3152	3261	2705	4593	4229	5551	5221	2552	7463	2888	4872	4449	3133	5045	5941
Anseongella	1478	1316	1490	1537	1406	1687	2097	1971	3805	2134	2114	1899	2191	1977	2220	1991	2035	4321	1866	2173	1651	1635	2578	2740
Arcticibacter	189	164	146	327	292	342	592	496	1180	371	402	326	374	318	1108	637	558	1397	341	689	375	234	1172	957
Mucilaginibacter	22462	23392	25750	30917	28611	29972	34089	34483	56278	33823	40153	34601	46373	38461	36388	35446	29772	64047	43844	50743	42304	37292	54938	54004
Nubsella	40	31	30	57	65	56	66	82	219	50	40	40	76	53	120	80	65	277	45	137	75	43	78	119
Olivibacter	832	947	1145	1339	815	877	1403	1354	2755	1666	1755	1929	1745	1376	1601	1598	1117	3179	2202	2485	1728	1847	1900	2111
Parapedobacter	478	335	408	1050	866	1026	1251	1247	2729	733	627	528	507	516	1591	1253	1216	3439	784	1175	674	458	1345	1669
Pararcticibacter	205	166	167	247	248	278	451	422	887	251	214	191	154	124	606	529	441	1026	215	416	220	154	411	772
Pedobacter	35123	36165	39907	43999	40453	42783	54756	58830	69651	33723	36050	29423	34465	28722	49110	41973	36597	80997	48670	59709	43513	36240	65861	68080
Pelobium	111	92	174	150	100	129	159	153	395	152	207	119	126	99	165	169	102	470	172	239	143	65	143	337
Pseudopedobacter	3905	3986	4364	4625	4268	3843	4636	5011	5525	2553	3306	2431	2817	2119	3018	2917	3116	4986	3588	5197	3644	2996	5593	5239
Solitalea	3665	3981	4043	4265	3933	4440	5247	5144	7416	3649	3566	2772	3188	2671	4276	3918	3793	7523	4030	5771	4453	3348	6686	6835
Sphingobacterium	64348	60821	95505	70236	61404	57162	84280	127767	64396	36332	40959	32534	36864	29607	46395	45573	36645	60830	45302	54509	45547	35044	73043	60936
Costertonia	5085	6412	7636	8382	7765	6819	8974	10308	6505	4389	4829	2963	3470	2531	5275	4682	3526	19226	12140	10023	6474	3607	7741	11858
Tenuifilum	421	564	488	373	310	301	326	330	759	612	756	551	703	565	616	612	1537	874	2505	1738	1192	1366	1816	1023
Aliifodinibius	720	585	600	685	608	658	991	1162	3749	1010	691	543	427	441	1487	1299	1566	4629	922	1288	643	419	1202	1547
Balneola	848	736	804	1185	955	1020	2790	2153	3653	1157	774	667	701	543	2448	1503	1628	4730	1084	1731	1019	505	2260	2727
Fodinibius	51	54	42	93	78	66	93	91	377	110	75	56	110	58	64	111	435	482	138	123	71	50	128	161
Gracilimonas	780	536	502	792	904	1052	1441	1440	3633	991	574	482	514	413	1323	1159	1258	4309	793	1255	592	365	1145	1674
Rhodohalobacter	395	325	320	536	503	599	800	824	2184	563	361	336	329	333	824	646	882	2149	529	666	470	259	756	828
Candidatus Cyclonatronum	884	946	884	1427	1154	1113	1504	1322	3873	2367	2734	2099	1923	1962	2594	2098	1597	4221	1983	2135	1759	1690	2371	2744
Caldisericum	790	686	502	530	354	462	616	642	1219	652	850	720	824	719	602	663	738	889	1097	1515	1310	924	1399	1286
Caldithrix	2105	1578	1461	1983	1716	1967	2166	2079	14915	4708	3729	3155	2986	2523	3689	3654	7014	14369	4368	5774	3775	3314	4917	4652
Candidatus Methylomirabilis	319	279	308	462	349	370	448	463	3740	3136	3219	1666	1428	1488	1470	1449	1738	3507	2067	1187	575	1050	1020	869
Candidatus Saccharicenans	36	22	23	39	14	25	23	22	713	150	91	77	49	44	151	73	309	592	88	103	49	25	50	86
Candidatus Acetothermum	66	45	40	81	61	98	124	84	484	177	190	177	159	157	353	288	148	517	121	169	115	135	165	189
Candidatus Bipolaricaulis	247	134	168	349	320	391	269	252	2518	1372	1309	1662	1392	1638	1423	1577	697	2419	781	770	647	853	697	779
Candidatus Cloacimonas	1006	1010	977	1092	933	1107	849	960	3146	1413	1495	1041	1063	907	1151	1187	1927	2306	3503	2579	1385	1896	2484	1960
Candidatus Syntrophosphaera	133	129	70	35	40	35	59	49	103	36	52	23	4	7	9	21	19	20	1	10	4	2	14	24
Candidatus Cryosericum	38	23	21	55	23	20	81	61	371	76	59	68	29	35	68	71	231	389	162	56	23	15	74	26
Candidatus Dormibacter	69	16	15	17	21	35	25	12	259	60	24	22	12	28	26	43	64	373	82	42	18	18	28	48
Candidatus Eremiobacter	17	12	2	21	17	8	9	6	145	44	30	23	14	24	43	38	53	154	97	36	11	8	17	29
Candidatus Fermentibacter	14	4	0	5	4	9	12	10	122	23	7	13	8	26	14	21	82	50	11	2	3	2	17	17
Candidatus Chrysopegis	46	26	11	19	17	38	22	11	145	23	29	13	3	5	6	22	88	119	17	29	7	5	10	41
Candidatus Kryptobacter	34	34	16	20	11	12	17	18	235	55	42	22	27	15	73	28	82	210	42	64	37	27	26	36
Candidatus Kryptonium	37	35	17	27	19	22	28	28	257	49	27	24	6	5	24	10	91	232	26	37	25	17	23	38
Candidatus Thermokryptus	43	19	14	13	33	29	11	14	257	43	36	23	13	12	23	32	110	197	13	44	18	10	22	73
Candidatus Termititenax	89	80	67	70	185	202	151	173	266	67	73	37	275	223	194	121	119	205	91	70	98	69	229	128
Candidatus Mcinerneyibacterium	36	13	15	24	36	39	25	32	204	56	24	19	8	17	28	38	100	194	25	54	26	12	39	43
Candidatus Omnitrophus	199	157	96	116	94	91	106	139	713	93	58	32	21	14	36	61	368	194	22	41	13	7	63	69
Candidatus Peribacter	193	129	107	119	68	104	115	108	544	315	355	262	280	255	350	380	312	478	1009	539	234	424	631	331
Candidatus Ozemobacter	69	63	58	136	159	171	93	127	608	126	63	74	64	63	133	92	175	351	81	109	44	29	78	79
Candidatus Saccharimonas	231	245	282	289	268	220	285	418	436	303	320	286	214	276	253	282	211	576	346	242	228	215	298	365
Candidatus Sumerlaea	299	198	262	401	262	329	411	305	1360	720	668	729	963	770	765	630	505	1549	891	664	771	778	903	911
Candidatus Entotheonella	2056	763	680	1961	1446	1788	2070	1903	16139	4125	2325	2477	1578	2094	4419	4769	6887	16668	3656	4700	1866	1277	2520	3580
Candidatus Clavichlamydia	0	0	0	0	0	0	0	0	2	2	0	0	0	0	0	0	0	0	0	0	14	0	0	0
Candidatus Rubidus	15	7	10	13	17	13	9	17	72	25	119	479	76	18	24	12	43	35	7	22	18	13	10	7
Chlamydia	5693	5163	4384	5341	4728	5043	5133	5157	9559	6657	7800	7021	7154	5866	8130	7107	6575	8036	11320	12945	10595	9358	14387	11311
Candidatus Similichlamydia	5	2	0	5	1	4	0	1	27	17	11	4	8	1	4	2	12	4	0	5	6	1	6	5
Criblamydia	80	50	37	70	42	57	47	75	498	167	213	81	57	52	71	148	152	315	200	114	92	89	147	137
Estrella	49	46	34	68	37	32	53	62	358	144	141	47	54	63	115	110	94	285	136	83	50	31	58	92
Candidatus Protochlamydia	1677	1549	1469	1739	1645	1768	1875	2134	5430	2828	3063	2412	2840	2132	2715	2508	2371	3607	3032	4069	3909	3116	5066	4267
Neochlamydia	700	644	630	764	629	691	757	839	1876	1247	1418	1037	1347	1088	975	1188	920	1444	1262	1901	1845	1214	2284	1887
Parachlamydia	1262	1207	927	1259	1217	1459	1176	1101	3536	1806	1775	1208	1510	1301	1424	1672	1478	2781	2748	3175	2410	1985	2645	2735
Candidatus Rhabdochlamydia	185	130	89	104	50	46	90	62	536	170	245	50	46	17	77	70	127	318	177	52	21	30	50	158
Candidatus Fritschea	8	1	0	0	0	0	0	1	21	17	10	0	0	0	0	10	1	18	11	13	0	0	0	33
Candidatus Syngnamydia	17	2	1	1	0	0	0	0	29	14	18	0	0	4	1	17	16	31	0	2	32	4	24	57
Simkania	1103	843	657	1005	755	912	891	1001	3163	2232	2205	1181	1408	1621	1765	2510	1336	2914	2125	1930	1843	1161	1839	3184
Waddlia	554	535	474	600	402	449	716	706	1932	1014	1466	1026	984	712	1218	1309	1025	1766	1219	1161	971	862	2047	1436
Candidatus Thermochlorobacter	36	37	47	54	32	45	56	58	334	84	39	52	42	25	116	87	207	372	87	90	53	19	86	116
Chlorobaculum	1011	661	824	1361	1195	1376	1215	1135	6991	3296	3107	3280	3797	4332	4192	3987	2710	6789	2285	2471	2093	2322	2583	2620
Chlorobium	3741	3602	3688	5129	4050	4529	4921	4948	13837	7435	7812	7000	7151	6234	6742	6424	8773	13600	17242	11418	5779	10178	10931	6986
Chloroherpeton	919	842	684	916	679	786	1012	936	2491	1270	1375	1165	1350	1257	1508	1369	1308	2798	1293	2060	2116	1417	2360	2148
Pelodictyon	778	651	631	913	704	820	1008	928	3866	2156	2269	2158	2020	2017	1949	1874	1514	3917	1803	2059	1527	1724	2182	1993
Prosthecochloris	1623	1160	1218	2949	2102	2259	2178	1945	8630	4990	5778	5417	5062	4850	4806	4279	5107	9719	8907	5872	3591	5182	5403	4219
Anaerolinea	499	336	357	827	405	529	534	580	5495	1857	1649	1793	1751	1781	3205	2642	2481	6684	3590	1830	1068	1411	1464	1336
Bellilinea	57	15	34	50	43	57	49	62	1154	211	106	88	43	59	72	121	375	1373	1095	186	52	47	55	79
Brevefilum	485	564	482	575	510	684	724	692	1952	982	997	1016	852	956	1031	1116	909	1961	1070	1042	886	1126	941	890
Flexilinea	33	32	41	46	35	47	31	35	291	51	36	34	15	42	30	44	122	395	228	65	18	19	19	85
Leptolinea	92	35	30	35	18	26	39	46	750	155	87	54	13	39	43	90	328	821	506	167	99	32	41	116
Levilinea	72	43	41	40	26	38	55	67	1450	290	138	165	39	99	139	146	599	1724	859	328	119	103	354	327
Longilinea	54	35	36	24	13	19	22	54	1054	230	119	70	27	66	110	140	544	1305	1077	160	61	51	52	86
Ornatilinea	53	43	33	53	43	59	35	55	1208	270	139	89	33	85	63	95	634	1479	1121	238	69	54	92	148
Pelolinea	628	484	436	722	776	662	596	838	3927	1630	1814	1465	2034	1768	1718	1728	1789	4107	2793	1933	1366	1540	1659	1414
Thermanaerothrix	26	19	16	33	22	36	39	27	924	158	90	53	29	46	32	60	398	1146	553	166	42	32	32	89
Ardenticatena	35	26	18	37	21	33	16	47	579	169	111	171	37	57	136	120	260	969	289	228	50	53	66	128
Candidatus Promineofilum	1170	682	875	1551	880	1361	830	1183	18095	6632	6411	6513	7222	8911	5856	7431	7214	27938	12373	6860	3769	5495	4828	4295
Caldilinea	681	470	506	1127	815	1160	981	927	10071	4187	3713	3230	2594	3041	3150	3644	4543	18812	5141	3572	2165	2200	2421	2450
Litorilinea	256	161	152	223	116	184	165	325	12029	2821	1500	1169	395	594	820	1317	6450	25398	6360	4050	1203	777	822	1454
Candidatus Roseilinea	3	1	3	0	5	4	2	3	49	15	5	7	0	2	7	7	70	106	15	14	1	5	8	22
Chloroflexus	1030	845	937	1518	953	1123	1235	1305	7783	4004	4097	3705	4728	4629	3981	4451	3309	7221	4020	2780	2292	3005	3188	2879
Candidatus Chloroploca	82	41	42	262	208	257	218	203	1853	458	384	305	194	291	366	295	875	2547	716	602	211	191	242	239
Candidatus Viridilinea	76	29	38	83	69	90	78	80	1028	310	216	191	144	195	180	235	983	1683	2610	1339	254	956	1045	369
Oscillochloris	60	26	31	81	85	88	44	48	757	178	136	100	73	104	98	186	272	1060	233	186	103	67	147	220
Kouleothrix	86	53	63	130	98	112	61	83	1315	336	191	134	106	170	216	260	594	2182	781	370	132	172	148	244
Roseiflexus	1014	792	968	1662	1074	1436	1121	1119	8997	5976	6490	6579	6769	8303	5852	7781	3144	9865	3884	3231	4060	4307	4269	4827
Herpetosiphon	714	562	574	1235	1441	1562	1155	885	3127	1649	1523	1243	1843	1638	1494	1384	1089	4183	1733	1514	1505	1334	1816	1856
Kallotenue	219	87	83	93	75	143	135	96	1340	355	221	145	202	251	178	282	612	1800	632	313	122	281	160	212
Dehalococcoides	1184	980	1076	1095	958	1226	1334	1102	4097	2651	3107	2315	2795	2404	1688	2135	2574	3725	4049	3481	2901	3033	4017	3030
Dehalogenimonas	674	576	559	786	692	804	621	575	4925	2319	2172	1827	1925	1977	2431	1924	1927	4401	1660	1651	1111	1425	1504	1542
Dictyobacter	122	88	135	477	158	244	163	188	1778	606	513	426	284	311	429	513	694	2235	1052	550	250	261	314	338
Tengunoibacter	35	21	19	135	168	177	44	31	345	101	73	40	50	44	45	62	176	470	205	116	46	46	52	69
Ktedonobacter	62	29	28	59	58	67	88	73	1148	287	246	125	88	119	167	305	642	1678	452	317	141	123	149	228
Ktedonosporobacter	1176	785	823	1272	837	1250	869	864	4552	3217	3855	3835	4161	3920	2479	3211	2360	5138	4655	3429	2923	4124	3274	2815
Thermosporothrix	564	420	453	784	818	943	678	642	2247	1423	1509	1362	1865	1801	1644	1502	999	2702	1136	1238	1123	1287	1370	1627
Thermogemmatispora	338	254	255	578	388	481	443	476	2354	1539	1585	1428	1361	1521	1869	1610	815	2794	1083	1185	1145	1390	1549	1546
Tepidiforma	521	362	478	738	509	683	499	504	4097	4054	4601	3412	3127	4188	3652	4098	1295	4469	1510	1219	1193	1735	1092	1190
Thermoflexus	63	24	18	34	34	35	24	41	704	149	106	67	33	41	85	104	289	858	219	147	46	36	47	63
Thermorudis	21	11	6	14	14	11	5	9	282	112	73	109	31	24	56	30	77	422	182	136	49	35	21	41
Nitrolancea	21	9	6	14	8	10	26	18	367	81	36	23	24	28	72	69	155	460	101	71	26	36	31	61
Sphaerobacter	538	348	515	817	493	620	457	583	5155	2806	2884	3363	3531	4363	3536	4026	1753	6051	3082	1761	1595	2236	1800	1462
Thermomicrobium	277	166	244	858	278	352	320	243	1922	1230	1198	1541	1374	1734	1813	1857	758	2452	2022	990	913	1235	977	888
Chrysiogenes	93	104	90	384	224	223	116	117	477	144	65	99	82	89	185	188	237	522	123	130	106	102	259	224
Desulfurispirillum	439	292	334	694	697	694	443	500	2420	1509	1910	1555	1828	1796	1893	1702	1049	2469	1006	943	813	886	982	1017
Coprothermobacter	471	372	193	261	230	283	206	179	708	437	449	313	338	348	269	386	413	566	568	413	374	436	579	478
Gloeobacter	1037	748	887	1416	1111	1364	1142	1134	7355	5332	5567	6007	5540	6471	5483	5409	2908	8157	4737	3158	2652	4085	3477	3193
Aphanothece	102	63	55	129	82	98	106	188	596	195	166	112	89	76	90	165	313	720	157	207	88	96	123	170
Candidatus Atelocyanobacterium	1742	2518	2124	2239	1797	2041	1803	2340	1629	888	1390	774	1026	754	916	970	1085	1052	1823	2749	2709	1400	2801	2614
Crocosphaera	2140	2369	2060	2233	1993	2311	2198	2293	8690	12838	11559	5326	5098	3780	4547	4230	3835	5075	6123	5150	3445	3741	5190	4050
Euhalothece	1181	1134	1053	1675	1447	1608	1388	1380	3274	1231	1472	1224	1541	1219	1364	1464	1412	2090	1818	1974	1687	1648	2216	2058
Gloeothece	4186	4376	3599	4390	3437	4038	4109	4284	8624	5567	6391	5277	6001	4699	5296	5357	30171	12283	78266	40130	11806	31934	34244	12821
Halothece	1087	974	1104	1457	1343	1388	1042	921	2474	2139	3164	2809	2448	1996	1484	1388	1488	2604	2091	2287	1721	1920	2072	1813
Rippkaea	1671	1393	1147	1591	1214	1456	1650	1519	3632	4139	6333	4732	2942	2289	2233	2535	3429	4498	13884	7346	3352	6345	6714	4176
Rubidibacter	24	17	22	51	44	33	31	39	378	101	77	91	42	35	60	56	173	431	58	109	44	29	55	60
Zehria	0	0	0	0	0	0	0	0	9	0	0	0	0	0	8	0	0	0	0	1	0	0	2	0
Chondrocystis	2213	2239	1763	2337	1828	2092	1937	2034	8023	5379	5962	6772	13272	12433	6421	5484	5349	8239	4276	5964	6137	9067	5724	5291
Chroococcus	0	0	0	0	0	0	0	0	0	0	1	0	10	0	0	0	0	0	0	0	0	0	0	0
Chroogloeocystis	15	8	4	9	1	6	15	6	84	14	22	13	4	3	9	8	25	68	2	27	8	36	17	21
Cyanosarcina	23	6	4	8	2	3	2	7	101	21	18	14	6	26	30	24	22	129	4	39	13	164	51	74
Geminocystis	5708	7323	6062	6842	5750	6806	6009	6647	7800	4871	6354	5023	5772	4748	4825	4918	6342	6784	14182	13093	9364	9041	13642	10143
Gloeocapsa	1447	2357	2257	2437	2232	2506	2260	2537	3905	3312	4494	3231	3070	2502	2677	2522	2146	3519	3278	3057	2477	3269	3286	2916
Gloeocapsopsis	18	6	19	21	4	9	22	12	243	67	49	22	23	26	29	33	91	284	47	64	33	227	44	53
Cyanobacterium	3849	4311	3749	4945	3662	3990	3566	3609	8518	6101	7071	5002	5333	4520	4450	4571	172064	7756	39503	13032	8530	10655	12546	9787
Chlorogloea	30	40	26	33	53	115	108	39	261	106	38	60	547	2088	176	86	91	901	31	66	240	29142	351	140
Microcystis	20715	9037	8982	9402	5719	8956	10394	17317	15933	14418	14025	12013	14222	12405	12091	12054	9056	14019	20818	16018	11681	14701	19484	12311
Aliterella	18	7	11	43	7	14	16	18	231	212	306	381	110	209	80	66	120	403	64	75	72	2192	118	103
Chroococcidiopsis	1711	1732	1587	2234	1999	2407	1958	1849	5840	4399	5249	5268	9289	8426	3473	3571	3631	6380	7502	5497	3733	6915	4550	3313
Gloeomargarita	337	351	398	550	307	332	359	370	1122	565	583	706	594	419	623	594	521	1272	477	692	542	511	722	713
Lusitaniella	0	0	0	0	0	0	0	0	2	0	0	0	0	1	0	0	0	0	0	0	0	0	0	0
Anabaenopsis	216	318	344	325	619	505	454	328	658	461	481	426	727	539	529	523	641	843	3512	1464	634	1459	1594	746
Aphanizomenon	1076	512	430	1631	532	1001	744	655	3033	922	845	354	426	564	988	904	1848	1111	247	1196	1195	599	3174	759
Chrysosporum	16	11	10	16	17	15	13	12	41	16	17	12	29	25	31	10	32	68	41	27	11	15	5	18
Cuspidothrix	41	13	16	42	74	84	34	60	83	43	18	31	13	15	15	10	40	120	61	30	13	23	41	48
Cylindrospermopsis	254	241	260	315	331	369	375	440	390	124	114	77	108	85	173	151	200	340	70	113	66	40	91	80
Dolichospermum	1685	1635	1441	2055	2224	2304	2310	2010	4446	3930	5266	4017	4679	3402	4294	3438	2916	4613	4499	5992	5367	5529	6881	4730
Nodularia	1305	1328	1260	1843	1071	1297	1274	1366	3191	2030	2339	2269	2888	2672	1470	1793	2211	3322	3929	3759	3030	4554	3319	2670
Raphidiopsis	1066	860	719	735	682	879	831	831	1049	699	659	659	647	539	519	700	879	978	933	855	775	780	1002	1217
Sphaerospermopsis	1018	1085	940	1221	761	956	1144	1086	2032	1686	1770	1468	1551	1285	1827	1564	3736	3522	20606	8021	2572	8835	7755	2955
Calothrix	16218	16550	14595	18222	14945	17202	15788	15781	40782	31559	41491	38236	53787	45053	25462	25629	41626	42666	131710	79530	41491	75607	76183	44236
Chlorogloeopsis	22	19	18	46	23	37	48	57	302	78	49	50	36	48	142	119	107	369	137	110	36	110	125	139
Aulosira	0	0	0	0	0	0	0	0	0	1	2	1	5	5	0	0	39	19	286	134	18	115	132	15
Fortiea	23	12	7	11	3	4	3	11	111	44	35	27	13	14	23	23	53	126	41	31	23	40	26	16
Fischerella	3300	3652	3280	3751	2934	3481	3087	3218	8457	6766	9032	6581	6999	6213	4465	5397	4539	7626	7717	8396	8508	13603	7764	7773
Hapalosiphon	10	13	8	18	16	15	9	9	301	60	46	53	19	33	60	32	113	245	21	71	32	56	57	38
Mastigocladus	26	23	25	72	42	77	87	83	98	60	60	21	29	26	73	30	36	96	80	23	22	43	52	37
Mastigocoleus	54	24	15	65	77	57	49	59	555	168	122	118	244	130	308	193	258	783	177	240	130	113	324	222
Westiellopsis	6	6	1	2	2	8	10	9	41	10	6	22	6	6	2	9	10	74	8	9	5	8	7	4
Heteroscytonema	1	1	0	11	8	0	0	0	22	21	43	16	0	10	24	0	10	27	23	21	0	9	10	14
Anabaena	3758	3896	3389	4936	4113	4271	4454	4470	8766	5962	7212	6476	7735	6938	6283	6819	7377	9340	21188	15936	9989	14107	15606	10761
Cylindrospermum	1347	1380	1419	1843	1349	1636	1765	1606	3903	3229	3789	2912	3319	2787	2816	2582	3456	4499	11074	6436	4198	6391	7286	5305
Desmonostoc	15	23	14	9	9	12	0	0	17	14	15	9	23	18	17	10	15	27	10	18	12	16	10	19
Nostoc	27342	28795	25912	32850	26802	30676	31049	30851	69023	54830	65082	57413	72182	61679	44617	46721	93357	96805	413423	217384	86552	206387	208380	83018
Richelia	32	24	29	54	31	30	21	48	175	75	75	82	53	42	59	40	63	190	38	72	55	53	54	26
Trichormus	1624	1747	1520	2136	1828	1856	1782	1619	3261	2973	3518	3010	3641	2930	2489	2644	2862	3312	7721	5654	4075	5431	5835	3841
Wollea	0	0	0	0	0	0	0	1	1	0	0	8	0	0	12	2	0	15	0	0	0	0	1	7
Microchaete	671	552	495	575	635	671	588	489	1382	1149	1304	850	1224	1053	899	1051	1330	1651	3991	2517	1353	2211	2223	1782
Rivularia	2909	3219	3079	3099	2529	2759	2340	2390	5864	4909	7260	6665	11102	10591	3773	3747	4662	5472	8833	8453	6680	7095	8601	6282
Brasilonema	910	894	869	1219	856	1086	1157	1133	2769	1930	2297	2404	2990	2904	1742	1683	1556	3263	2574	4213	1909	3329	2766	2472
Scytonema	1929	1891	1728	2469	2000	2388	2444	2347	7374	4084	13528	8666	6076	4307	4559	4352	4377	7859	13630	8575	4374	8720	9301	6104
Mastigocladopsis	20	12	12	46	18	18	2	7	149	39	34	17	12	14	10	21	49	179	96	74	18	166	76	31
Hassallia	20	13	20	39	32	33	55	42	127	52	45	31	30	30	73	48	76	131	41	47	31	90	48	36
Tolypothrix	1751	2209	2150	2659	2044	2326	2280	2345	4902	3436	3934	3250	3790	3081	2937	2998	3092	4749	5934	5529	3884	4516	5756	4174
Coleofasciculus	45	27	25	88	54	64	79	57	717	293	145	138	98	102	157	178	297	829	136	193	126	120	156	196
Geitlerinema	543	436	542	1334	994	1077	849	742	3688	2731	2737	3039	2911	3106	2568	2536	1398	4369	2436	1978	1668	2154	1749	1439
Roseofilum	81	70	61	77	63	58	111	99	558	188	139	118	64	75	120	185	202	587	90	151	55	51	105	87
Cyanothece	778	581	620	866	602	753	767	678	3018	1783	1904	1683	1770	1698	1630	1679	1485	3445	2147	1847	1508	2015	2078	1817
Desertifilum	40	23	28	33	40	44	46	40	351	74	52	48	44	37	79	70	105	352	35	84	48	53	89	78
Jacksonvillea	65	128	118	231	272	364	251	253	221	71	47	37	42	32	68	113	101	374	138	83	64	34	57	51
Crinalium	1531	1623	1596	1483	1061	1495	1524	1569	2957	2401	3074	2052	2296	2159	1714	1899	1890	2907	3524	3565	2783	3348	3771	3040
Hormoscilla	75	49	28	391	255	231	313	297	788	255	258	148	149	88	177	149	281	828	270	176	133	81	219	188
Arthrospira	391	389	379	504	307	372	485	501	1151	825	858	614	716	669	1001	888	533	1372	801	852	841	1079	1164	1398
Hydrocoleum	28	25	15	43	27	33	42	43	403	128	76	90	49	46	115	76	188	403	69	109	51	34	95	69
Kamptonema	86	61	63	93	89	86	63	69	452	779	810	179	206	111	177	179	130	385	82	110	85	70	81	79
Limnospira	138	127	126	152	169	197	228	180	403	276	191	178	318	251	190	214	187	266	156	168	190	223	218	277
Microcoleus	1248	1198	1079	1501	1097	1264	1128	1178	4793	3112	3772	3498	2711	2570	2578	2466	2113	4491	3382	4035	2650	3018	2995	2916
Oxynema	763	665	641	1435	828	1023	738	769	3279	2710	2912	3394	3358	3389	2288	2374	1537	3635	3337	2898	2523	3155	2792	2326
Planktothricoides	83	57	55	129	85	109	114	157	466	164	161	181	89	57	106	112	190	532	184	209	83	99	333	189
Planktothrix	1834	2069	1802	1905	1613	1948	1647	1639	3911	2387	2367	1795	2082	1744	2005	1974	2071	3730	1864	2402	2258	1974	2896	3209
Symplocastrum	1	0	0	0	107	95	9	11	28	3	0	1	373	174	11	0	15	35	0	4	94	52	30	24
Trichodesmium	3634	4531	3965	4236	3125	3548	3648	3903	5458	3604	4526	3821	4194	2991	3211	3563	3321	4168	7721	8709	7291	6484	9438	7217
Tychonema	16	11	11	14	2	10	3	9	80	54	44	22	21	23	25	58	19	112	7	30	30	29	22	45
Microseira	1	0	0	0	0	0	0	0	15	1	11	1	2	3	0	1	0	21	0	13	0	0	10	0
Limnoraphis	53	31	46	82	89	88	80	92	316	89	90	115	118	98	251	129	109	410	92	105	85	61	221	113
Lyngbya	90	54	47	63	66	75	52	91	658	258	196	171	160	113	212	200	255	846	317	271	134	103	134	159
Moorea	2620	2702	2771	3864	3163	3605	3038	3059	13659	14057	13300	10312	12991	11475	7735	7951	7623	11528	20309	13158	8423	12955	12059	8214
Okeania	85	42	35	58	44	55	82	96	666	304	226	171	165	148	393	524	328	1605	519	343	271	215	330	854
Oscillatoria	2243	2228	2190	3118	2282	2511	2919	3080	8580	6089	7411	6403	7104	6576	5767	6416	5310	8938	9507	16051	21448	11311	39384	23273
Phormidium	363	343	223	343	351	323	333	374	1219	421	324	278	361	285	365	307	452	1431	415	407	212	231	352	329
Plectonema	0	0	1	1	1	2	0	0	1	0	2	2	0	5	0	1	0	18	0	0	0	0	0	0
Stanieria	4507	5424	4723	4772	3968	4129	4509	4494	7905	5663	6556	4669	5631	4140	5487	5045	4533	7700	7842	9135	7891	6647	10060	8387
Hydrococcus	11	18	6	35	25	16	17	10	160	51	52	53	15	30	32	48	71	240	130	59	28	28	36	40
Chroococcopsis	0	0	0	0	0	0	0	0	2	0	0	0	0	0	0	0	0	0	0	0	0	0	0	0
Hyella	121	97	48	138	106	92	122	78	944	739	349	383	362	169	388	245	547	2155	228	428	238	182	282	181
Myxosarcina	59	84	21	91	78	81	55	39	851	569	294	260	200	111	352	182	224	1891	214	319	188	234	221	260
Pleurocapsa	1312	1279	898	1619	1179	1193	1246	1285	5715	6446	7836	6981	4417	2772	3085	2073	2272	14885	3466	4622	3374	3774	3538	2719
Xenococcus	135	95	57	171	112	136	114	98	1177	523	243	204	197	154	384	217	436	1657	322	377	156	124	296	287
Spirulina	229	193	181	327	375	392	250	264	840	252	171	172	180	170	288	298	451	896	198	256	160	119	269	213
Acaryochloris	1249	1023	1094	2566	1642	1595	1499	1734	6775	3371	3279	3338	3834	3143	2700	2921	2600	8029	2899	3821	3584	3399	4395	3763
Chamaesiphon	666	580	867	1432	1328	1346	1080	1143	2754	2007	2281	2033	1960	1744	2028	1886	1305	3278	1973	1974	1646	2204	1986	1819
Snowella	55	53	42	58	48	59	78	95	288	76	80	37	53	50	64	77	118	338	48	59	32	25	63	52
Alkalinema	67	42	45	106	75	74	62	70	485	125	55	58	87	64	90	66	180	612	77	138	78	63	165	123
Leptolyngbya	4744	4133	4091	6490	5159	5746	5356	5668	20808	13036	13049	12178	13688	11876	12267	11943	9377	43678	14812	13271	10893	12590	13959	11824
Myxacorys	16	63	85	488	127	114	12	20	214	216	401	536	396	284	89	59	57	527	75	212	422	465	41	59
Neosynechococcus	25	28	21	41	37	52	52	52	310	71	65	42	29	61	86	52	133	332	15	107	28	41	59	70
Phormidesmis	208	157	159	204	149	134	178	187	1668	1036	334	397	510	215	712	425	583	6111	528	705	899	416	1102	624
Aphanocapsa	94	81	60	131	117	173	123	133	835	244	189	142	136	121	312	233	423	1294	155	192	82	112	217	276
Merismopedia	42	33	29	71	38	22	47	41	380	133	113	135	32	50	139	116	161	429	64	131	40	91	102	87
Synechocystis	1035	1008	1194	1395	1055	1184	1073	1108	2931	2082	2458	2013	2321	2501	1796	1886	1794	3385	4252	3625	2683	10646	3519	2857
Calenema	0	0	0	0	0	0	0	0	0	0	0	0	0	0	1	0	0	1	0	0	0	0	0	0
Prochlorococcus	24680	26794	21068	22115	18978	21798	23811	26228	27372	14146	17356	13897	15442	11284	14199	13214	15596	16606	18548	24283	21545	15934	27597	23268
Prochloron	9	0	8	11	1	12	2	0	74	43	39	58	46	58	43	101	20	74	0	60	22	36	34	72
Halomicronema	677	559	567	1143	828	1000	799	726	3942	2485	3048	2927	3639	3618	3365	3379	2674	4507	7160	3468	1867	3508	3579	2139
Nodosilinea	44	38	30	157	181	173	78	76	696	212	149	103	80	100	254	174	267	1030	165	174	100	86	140	166
Prochlorothrix	43	22	19	38	37	49	26	53	398	189	184	134	155	117	204	159	120	423	159	196	97	67	123	113
Limnothrix	25	28	17	131	293	212	108	83	439	329	316	197	588	389	469	214	199	567	112	179	356	323	480	294
Pseudanabaena	2594	2301	2095	3076	2673	3142	3289	2855	8747	5332	6496	5478	6859	5797	5402	5262	5922	10279	15184	9706	6346	9830	9433	6613
Schizothrix	0	0	0	0	0	0	0	0	1	2	0	0	0	0	0	0	0	0	1	0	1	0	3	0
Cyanobium	1277	830	1106	1621	1227	1486	1151	1254	13819	7136	6389	7692	6664	8237	9192	9097	4507	12048	4409	3694	3297	4520	4551	3161
Dactylococcopsis	757	766	820	1163	1046	1088	814	909	1954	1376	1848	1300	1862	1468	1251	1311	1104	1819	1928	1762	1382	1593	1743	1460
Synechococcus	94481	39872	22955	28779	26567	38090	41564	46335	638878	204368	123412	63682	54844	61378	115398	122130	107349	146698	45832	35096	27810	38188	45792	38753
Thermosynechococcus	1056	785	834	1411	1199	1473	1334	1315	3896	3034	3010	3046	3484	3287	2553	2932	1657	3954	2354	2158	1973	2532	2512	2177
Vulcanococcus	103	37	31	42	29	34	45	57	818	200	76	47	29	39	133	128	191	360	80	68	21	23	56	55
Thermoleptolyngbya	593	407	446	697	517	720	579	575	2978	2560	2787	2649	2741	2852	1965	2700	1790	3606	5120	2915	1677	3242	2884	1828
Calditerrivibrio	1305	1371	1283	1277	1155	1187	1351	1315	1858	881	1199	925	1486	1106	1052	1041	1100	1793	1800	2495	2253	1685	2839	2248
Deferribacter	3217	3433	2797	2581	2087	2459	2419	2608	3671	1613	1732	1481	1646	1217	1704	1496	2798	2531	3768	4948	4046	3037	5358	4202
Denitrovibrio	1044	933	836	1305	987	1273	1177	1204	2642	1457	1554	1252	1194	1068	1199	1327	1422	2346	1657	1898	1486	1228	2251	1802
Flexistipes	1292	1145	934	1145	928	1138	1202	1171	4020	4623	3871	2097	2822	2053	1496	1488	2525	3462	4722	3865	2188	2969	3327	1878
Geovibrio	810	609	550	974	776	711	851	760	2331	1523	1403	1439	1420	1508	1130	1106	1132	2056	1358	1387	1113	1321	1633	1428
Mucispirillum	119	65	31	41	22	29	38	50	136	30	19	17	13	11	46	29	67	101	57	18	15	10	15	24
Seleniivibrio	78	72	70	47	46	59	66	75	242	94	124	80	71	60	109	86	88	255	36	103	37	30	60	76
Deinococcus	8747	6136	8020	14896	10428	12808	9714	10014	64414	51661	55593	60058	61021	74712	66776	69136	21375	68270	34522	25299	25230	40007	26592	22862
Truepera	474	342	451	879	620	810	503	548	4648	2925	2930	3822	3875	5128	3901	4004	1240	5281	1424	1789	1481	10866	1283	1236
Marinithermus	246	156	244	479	290	372	266	253	2476	1657	1959	2388	2092	2383	1731	2136	1121	3483	1277	937	775	1080	760	750
Meiothermus	1080	761	841	1561	1102	1359	1206	1137	7863	4784	5236	5115	5008	5571	4838	5216	2836	8986	3481	3185	2485	3911	2746	2786
Oceanithermus	329	197	300	611	379	464	484	405	4249	2401	2462	2981	2571	3043	3388	3646	1289	3718	1632	1461	1551	1639	2188	1292
Thermus	2220	1722	2236	4231	2876	3547	2644	2963	18114	17145	18474	19161	19623	23692	15340	16681	7576	18163	15492	10550	9965	15158	10281	6801
Dictyoglomus	3012	3057	2556	3083	2284	2504	3176	3534	3672	2172	3245	3254	4736	4163	2784	2337	2221	2921	3203	4641	5040	3364	6036	4369
Elusimicrobium	734	767	734	818	760	743	986	1073	1333	914	1124	751	854	600	857	796	633	1020	830	1341	1206	940	1808	1337
Endomicrobium	1542	1573	1263	1201	1095	1244	1419	1396	2215	1849	2657	2075	1628	1262	1175	1717	1595	1998	2212	3293	2626	1876	3122	2917
Chitinispirillum	108	64	78	132	73	64	82	153	964	166	133	77	76	89	145	202	489	636	507	264	78	160	195	216
Chitinivibrio	54	18	19	61	44	33	64	231	450	72	84	53	41	25	79	253	170	338	51	121	53	64	113	274
Fibrobacter	945	902	830	1370	1100	1198	1460	1543	4281	2480	3007	2508	3597	3337	2419	2618	2162	3381	1969	2423	2132	2428	2665	2444
Alicyclobacillus	930	651	731	1364	854	901	847	892	5258	3197	3282	4388	4740	5974	3508	4067	2052	5732	1845	1822	2012	2540	1715	1723
Effusibacillus	44	39	30	29	29	34	71	62	286	87	68	34	20	17	34	62	103	341	77	59	31	34	63	49
Kyrpidia	619	399	426	810	974	1194	949	678	3380	2289	2485	2212	2413	2604	1787	2423	1436	3654	2145	1806	1811	2053	2397	1747
Tumebacillus	1398	2021	1752	2298	2071	2307	1620	1778	6103	4211	4746	4367	5033	5163	3513	4061	2585	6681	2839	3225	2769	3082	2941	3100
Aeribacillus	1016	1054	1080	1154	788	872	1043	1131	2016	1349	1634	1343	1600	1150	1076	1300	1088	1464	1913	2308	1923	1701	2569	2040
Alkalibacillus	64	45	49	58	64	86	45	44	118	34	33	20	49	66	51	39	36	161	34	25	19	25	38	59
Alkalicoccus	69	46	59	56	37	34	39	40	169	45	60	32	36	18	39	31	96	172	1	28	25	10	36	26
Allobacillus	11	16	18	21	14	29	44	28	65	28	11	10	11	11	9	36	7	53	2	20	4	11	26	30
Alteribacillus	44	35	45	70	70	62	64	67	281	98	43	48	44	32	87	116	110	304	66	81	58	76	120	96
Amphibacillus	1328	1382	1290	1492	1152	1218	1709	2367	1839	1147	1292	1194	1064	861	990	998	1229	1740	1635	2134	1608	1317	2195	1795
Anaerobacillus	152	118	77	113	83	97	124	114	325	84	77	62	25	38	101	88	177	229	60	67	41	29	90	96
Anoxybacillus	4249	3755	3172	3850	3329	3669	3502	3643	7747	5934	7573	5636	6917	5487	5409	6048	4435	7667	7552	8341	7729	6958	9631	8013
Aquibacillus	25	42	35	101	141	140	63	57	136	36	19	18	21	19	39	35	36	118	28	61	38	25	72	58
Aquisalibacillus	31	39	27	16	10	12	20	19	78	25	9	9	4	5	20	12	25	58	4	12	2	2	11	8
Aureibacillus	10	10	7	20	17	12	11	11	94	16	12	18	8	6	9	21	18	106	6	22	11	11	16	26
Bacillus	165244	171945	149818	173556	142350	158542	159490	162173	327270	212631	263116	216362	254162	205675	202711	207146	197851	270345	319614	406551	374938	289813	487843	384118
Caldalkalibacillus	34	29	13	13	12	23	22	27	154	31	46	80	21	37	93	108	99	124	33	76	25	20	43	37
Caldibacillus	13	8	2	13	3	5	9	24	52	8	5	7	2	4	15	15	15	87	19	30	7	8	10	19
Calditerricola	4	5	0	4	4	1	3	4	76	11	6	6	6	3	3	7	25	70	1	21	7	4	9	4
Cerasibacillus	34	16	11	35	18	32	46	27	130	35	7	17	23	15	32	58	36	102	23	26	24	17	46	26
Domibacillus	53	61	44	88	89	73	126	130	311	93	72	144	54	58	168	130	204	330	31	151	60	44	116	121
Edaphobacillus	9	3	8	14	17	10	13	29	27	6	10	5	26	3	15	21	13	30	54	21	11	5	12	7
Falsibacillus	56	32	37	121	130	130	92	70	123	42	22	21	8	17	37	26	35	105	56	40	24	17	55	37
Fictibacillus	3268	3820	3035	3285	2761	3304	3160	3847	4823	3260	3808	3380	3110	2637	3097	2951	2894	4192	4306	5361	4700	3607	6464	5107
Filobacillus	8	5	4	297	166	100	50	44	36	15	2	62	51	33	38	18	10	47	40	24	18	17	9	13
Geobacillus	5931	5232	4953	6905	5743	6819	7010	6842	16883	12007	13397	12846	14930	15855	13342	14987	7424	16215	11524	12124	11634	13394	14434	12475
Gracilibacillus	2064	2260	1940	1916	1667	1811	2006	2124	3741	2496	2862	2720	3031	2387	2037	2060	2134	3553	3369	4869	3612	2977	4409	3677
Halalkalibacillus	20	31	50	68	35	42	68	62	96	27	19	16	12	11	27	32	38	75	24	24	12	5	16	28
Halobacillus	3243	3077	2892	3087	2256	2673	2971	3083	6254	4199	5058	4424	4150	3504	3615	4023	3653	5879	6116	7252	6203	5014	8740	6507
Halolactibacillus	30	16	25	30	28	27	65	37	80	33	17	10	26	30	67	44	75	297	58	56	29	14	57	144
Hydrogenibacillus	14	6	8	12	16	26	32	11	153	39	9	17	9	8	15	15	28	124	41	23	8	8	29	20
Lentibacillus	1975	1603	1348	1603	1275	1517	1564	1627	4683	2576	3163	2839	3287	2666	2799	2856	2878	4179	4794	4809	4304	3596	5300	4554
Lottiidibacillus	38	21	20	72	34	34	13	25	57	23	16	18	12	7	6	17	41	93	1	26	18	8	14	11
Lysinibacillus	15734	16696	14344	16675	15737	17068	16441	16356	25894	18759	23335	16999	20864	16012	15404	15345	16497	20289	30150	33135	28623	23528	37672	30090
Marinococcus	23	22	16	21	10	24	48	30	128	40	60	38	27	30	179	56	30	161	31	36	27	19	60	43
Massilibacterium	16	5	6	12	9	7	12	14	44	9	4	8	1	3	8	6	20	25	19	8	3	5	42	21
Melghiribacillus	30	30	13	19	15	8	35	33	80	4	7	7	21	11	29	31	57	77	8	16	39	21	49	13
Natribacillus	24	8	8	14	22	21	7	13	73	12	12	6	4	6	5	23	9	84	6	15	4	4	14	16
Numidum	37	22	11	18	12	8	14	18	115	25	18	15	9	8	41	18	30	130	26	34	21	17	14	38
Oceanobacillus	6332	5993	5176	5429	4758	5432	5972	6184	10970	5833	6031	5312	7503	6440	7217	8300	6234	12224	8836	10376	9228	7301	12592	10467
Ornithinibacillus	172	101	54	47	35	49	37	46	211	43	43	38	21	25	61	92	92	259	25	51	59	56	61	113
Parageobacillus	1191	955	779	718	670	711	728	736	2222	1732	2019	1641	1971	1615	1231	1712	1524	2097	2380	3330	2904	2279	3425	2721
Paraliobacillus	1725	2048	1995	2174	1720	1945	2231	2248	2706	1928	2880	2630	2076	1738	1632	1582	1840	3051	3688	3474	2683	2316	4253	3032
Paucisalibacillus	155	81	33	52	59	60	24	22	146	27	28	11	12	28	40	15	84	130	6	30	29	13	40	35
Pelagirhabdus	109	40	27	6	2	8	20	16	78	11	7	7	6	0	15	10	61	26	3	21	1	5	8	10
Piscibacillus	2	1	4	2	5	4	6	5	32	9	7	8	16	13	12	17	2	47	23	28	6	5	9	9
Pontibacillus	1426	1428	1230	2149	1409	1551	1476	1464	2515	1993	2530	2666	2122	1701	1529	1570	1510	2908	3948	3605	2995	3148	3551	2523
Pradoshia	1169	1264	990	1788	895	943	1145	1097	2030	1351	1546	1516	1726	1461	1444	1385	1317	1830	2163	3039	2564	1892	3062	2611
Pseudogracilibacillus	74	71	68	46	29	41	39	66	123	34	21	16	18	19	50	34	59	106	16	16	5	10	39	18
Psychrobacillus	2838	2742	2263	2836	2884	3237	2735	2688	3796	2361	2731	2281	2777	2319	2669	2715	2594	2852	3290	4893	4445	3077	5753	4272
Pueribacillus	21	11	10	10	10	15	24	31	98	49	23	22	7	13	57	63	35	96	7	27	4	9	22	31
Quasibacillus	5	3	3	3	3	7	3	3	10	4	0	1	0	0	1	2	4	14	1	3	0	0	1	6
Rubeoparvulum	45	51	43	36	51	41	31	39	112	57	90	111	100	95	93	49	45	168	70	129	82	47	66	32
Saccharococcus	0	1	0	0	0	0	0	0	6	3	1	1	1	0	4	1	0	13	1	2	1	0	3	4
Salibacterium	11	15	6	14	11	8	10	17	122	22	23	20	15	19	6	15	22	81	27	22	19	10	16	29
Salicibibacter	1697	1413	1236	1372	1011	1297	1219	1044	3724	2458	2805	2627	2903	2838	2045	2152	1760	3212	2173	3026	2784	2680	3353	2814
Salimicrobium	443	328	283	443	342	446	619	572	1224	768	813	804	847	648	814	845	738	1220	845	1034	900	691	1107	1177
Salinibacillus	37	25	15	42	32	30	45	50	90	28	19	25	14	8	14	51	31	118	16	10	13	8	39	23
Salipaludibacillus	50	36	49	98	91	67	57	92	287	76	54	134	92	43	72	42	71	250	64	78	29	79	59	71
Salirhabdus	6	5	4	6	4	5	8	12	49	12	5	2	12	3	11	9	5	33	2	19	5	7	7	6
Salisediminibacterium	1	1	1	2	2	1	6	7	13	1	2	2	1	0	1	15	2	7	0	3	3	1	2	8
Saliterribacillus	20	8	9	23	100	107	31	20	53	15	14	12	280	153	27	23	17	56	10	29	72	43	13	24
Salsuginibacillus	18	23	10	36	37	37	26	29	145	37	53	35	27	22	39	20	44	158	79	49	19	11	25	36
Sediminibacillus	42	16	13	26	20	17	23	28	148	20	21	17	13	17	45	56	72	136	26	36	9	15	30	29
Streptohalobacillus	38	16	13	3	6	17	9	19	41	9	21	3	8	1	4	9	14	52	1	19	11	3	3	8
Tenuibacillus	0	2	4	2	1	1	4	1	46	10	3	0	2	5	5	6	12	32	1	7	5	1	7	9
Tepidibacillus	37	50	48	84	85	81	115	128	169	47	36	28	39	22	96	107	51	182	8	35	17	14	63	64
Terribacillus	687	534	489	791	741	765	805	720	1756	1303	1729	1477	1090	1035	950	1402	787	1663	1316	1367	1241	1147	1577	1544
Terrilactibacillus	34	71	62	144	164	167	133	144	86	17	13	7	11	12	23	28	3	84	5	17	8	9	16	26
Thalassobacillus	213	207	190	84	82	89	84	95	224	71	79	64	25	37	90	75	32	214	75	62	25	22	42	60
Thermolongibacillus	1	4	2	8	10	17	6	6	30	13	6	2	5	4	7	10	31	26	2	12	4	4	6	9
Virgibacillus	15126	14956	12663	13838	11608	13475	14907	14975	25564	14185	17194	13833	15881	12755	14975	14677	15276	18296	22951	29194	26947	19701	36808	27625
Vulcanibacillus	21	16	5	9	12	15	14	5	124	14	15	14	5	12	41	15	44	109	5	19	13	10	10	28
Thermicanus	4	0	1	5	4	11	3	2	65	5	4	4	8	7	5	17	28	62	19	4	6	6	11	16
Brochothrix	1944	2144	1801	1937	1677	1865	1898	1857	3264	2064	2370	2171	2704	2096	1781	1723	2378	2591	4663	5530	5323	3835	6951	4504
Listeria	14463	14805	12735	13724	11231	12852	13148	13982	30174	14493	18901	16183	17159	13645	15069	16049	15617	19918	22508	29439	27393	20352	37210	26655
Acidibacillus	37	20	14	31	26	35	48	54	249	44	35	21	19	17	43	59	118	269	61	66	18	17	51	56
Candidatus Carbobacillus	67	20	21	22	17	13	42	15	87	20	26	15	9	11	31	17	17	57	10	17	27	11	9	20
Desulfuribacillus	59	31	30	68	59	62	55	87	229	42	33	82	154	126	40	55	77	250	69	97	24	23	63	87
Exiguobacterium	2731	2756	2730	3791	3093	3326	4100	4073	8606	6568	8147	7729	7118	6163	5477	6078	3519	9047	5961	6805	5908	5567	7472	6804
Gemella	8913	12322	10197	8842	7126	8220	7931	8789	9328	5477	7053	4805	6043	4342	5435	5480	6618	6689	10692	14114	13553	8612	17471	13832
Geomicrobium	17	12	10	28	17	18	33	38	131	39	40	16	12	13	71	30	105	139	57	40	10	9	36	42
Ammoniphilus	55	34	86	90	102	81	123	103	407	138	91	100	55	44	124	121	230	439	64	116	26	25	96	113
Aneurinibacillus	1593	1725	1918	2107	1638	1893	1826	1741	4598	3441	3800	2678	2698	2546	3376	3116	2547	4220	3102	3636	3183	3360	4831	3482
Brevibacillus	9809	9532	8887	11736	8687	9804	9208	9368	27788	19885	22774	19341	20680	17986	15906	18215	13739	27305	22292	25255	22296	21474	29008	23585
Chengkuizengella	21	15	14	55	43	41	45	44	285	84	56	48	11	25	52	48	128	355	68	104	59	25	41	75
Cohnella	3287	2573	2441	4346	2963	3396	3615	3172	11360	7560	8046	8081	8140	7773	6498	7281	8295	12804	22530	14107	7514	12637	13878	8867
Fontibacillus	20	24	21	31	34	28	25	35	111	25	34	29	24	30	17	22	49	142	30	44	9	14	22	21
Gorillibacterium	32	14	13	27	18	24	15	16	230	54	58	39	15	19	27	38	89	326	36	58	12	12	28	39
Longirhabdus	22	8	7	19	30	19	29	37	143	39	22	10	12	11	44	62	57	122	6	22	18	22	29	32
Paenibacillus	62943	57942	56169	81469	62910	72308	69043	68340	216597	168827	198682	179039	188771	182670	167309	170044	112501	219376	200864	188879	169363	177940	223499	177287
Saccharibacillus	984	726	619	1017	783	919	901	880	4055	3074	3362	3542	3936	4705	4597	4071	2001	4191	3410	2723	2291	2988	2990	2328
Thermobacillus	464	296	411	675	442	599	423	450	2847	2121	2102	2291	2303	2938	2526	2717	991	3222	1352	1043	1124	1571	1128	1109
Pasteuria	22	29	59	81	31	40	75	55	61	31	44	32	38	30	84	48	26	50	44	41	16	34	43	48
Bhargavaea	17	11	13	24	31	34	87	96	203	54	30	24	27	39	69	57	89	235	88	46	54	52	92	157
Caryophanon	54	43	57	214	185	207	161	141	104	23	22	23	10	15	60	30	26	59	3	17	21	22	86	22
Chryseomicrobium	3	1	1	13	4	2	7	2	33	9	3	3	15	3	9	11	33	19	4	5	0	0	9	0
Filibacter	5	6	3	3	12	8	10	4	51	2	2	3	2	7	28	23	32	51	0	17	7	8	12	21
Indiicoccus	7	2	1	3	2	6	8	8	54	13	7	4	0	2	6	8	53	63	9	7	6	1	12	11
Jeotgalibacillus	804	735	728	836	616	783	828	923	2035	1542	2008	1599	2189	1690	1490	1532	1413	15486	5418	5013	8572	9553	4529	8054
Kurthia	2665	2691	2101	2209	2152	2374	2392	2587	3870	2491	2961	2484	2927	2300	2269	2706	2442	3186	3414	4179	3690	3060	4930	4224
Metalysinibacillus	660	582	487	632	441	511	512	545	803	430	371	387	475	356	327	345	473	722	697	682	535	493	816	883
Metasolibacillus	1	8	11	15	12	20	14	11	11	10	4	11	4	4	0	4	11	6	0	7	1	0	2	3
Paenisporosarcina	2653	2431	1978	2182	1778	2030	2166	2194	3819	2364	2788	2420	2859	2388	3007	2500	2758	3280	3996	4772	4241	3687	5127	4497
Planococcus	9741	8354	7734	9896	8721	9944	9878	9829	19182	13116	15535	14164	14412	12315	12667	13177	10662	19988	16041	18504	16728	14499	20679	18965
Planomicrobium	1294	1129	1119	1735	1634	2053	1766	1659	3478	2212	2496	2223	2463	2056	2002	2170	1842	3554	3378	3112	2621	2670	3760	3297
Rummeliibacillus	1029	1042	917	1287	1573	1576	1180	1111	1985	1343	1753	1476	1570	1135	1292	1307	1319	1539	1802	2248	1869	1615	2835	2155
Solibacillus	3007	2984	2543	3549	2614	2973	3333	3186	5537	3916	4382	3922	4076	3259	3963	3878	3666	5662	5881	7914	7162	4833	8459	6575
Sporosarcina	8663	8844	8472	8660	7196	8163	8854	9427	15330	12697	14443	10858	12250	10708	9838	10111	9161	13822	13850	17743	13996	12781	18493	15781
Tetzosporium	19	7	8	13	61	47	13	7	18	7	0	7	146	87	29	17	20	25	0	11	30	12	7	2
Ureibacillus	2135	2508	2092	2543	2272	2825	2506	2555	2765	1971	2943	2868	3939	3524	2298	2132	1738	2979	3288	4118	4027	3230	4271	3794
Viridibacillus	14	11	15	34	19	20	16	23	147	24	15	24	16	14	29	27	66	108	29	34	5	17	33	29
Caenibacillus	18	12	18	10	13	12	10	12	75	24	8	14	2	6	20	9	8	64	59	13	10	9	12	5
Scopulibacillus	48	29	42	32	15	28	45	75	117	27	34	23	3	18	24	43	88	95	14	29	10	6	30	26
Sinobaca	30	29	18	34	29	40	70	49	70	30	15	8	8	14	42	32	17	115	7	16	38	42	81	89
Sporolactobacillus	793	848	707	1017	906	1043	1062	1030	2177	1566	1429	1327	1418	1386	1843	1643	1122	2115	1584	2267	2570	1889	4010	2361
Tuberibacillus	28	19	15	76	53	58	22	28	182	48	47	51	39	14	70	43	57	203	55	58	34	23	68	48
Abyssicoccus	1	0	3	2	0	0	0	1	7	9	6	5	0	2	16	2	0	6	0	1	2	5	0	7
Aliicoccus	0	3	0	1	2	1	1	2	18	9	1	4	6	0	3	14	1	10	6	4	4	7	7	20
Auricoccus	1147	1101	879	667	622	708	682	721	1463	833	931	645	1137	788	814	790	857	962	753	1584	1403	899	1659	1434
Jeotgalicoccus	13	7	13	32	38	29	21	32	136	35	15	25	11	10	82	38	44	96	4	40	15	7	40	47
Macrococcus	4742	4890	3977	4855	4168	4265	4285	4273	6667	4186	5184	4317	4986	3643	4431	3910	3776	5522	6559	8516	7957	6605	8611	7436
Nosocomiicoccus	2	4	5	21	43	32	24	17	50	13	11	20	39	24	64	26	19	48	0	13	48	47	72	61
Salinicoccus	746	703	576	846	694	796	815	825	2027	1330	1389	1246	1285	1149	1241	1400	1138	2175	1392	1484	1446	1358	1806	1611
Staphylococcus	88624	100348	83439	85081	69159	77415	81189	83642	128420	83029	108249	81153	94355	71686	78262	78649	83951	100258	155197	189506	175040	120291	216638	171140
Baia	6	1	8	16	4	7	2	3	26	13	19	24	2	1	6	7	14	45	10	22	6	5	4	7
Desmospora	91	41	17	18	10	19	16	37	186	47	21	19	13	28	41	92	37	155	29	45	7	15	27	29
Hazenella	35	19	18	62	47	55	52	50	79	22	19	11	6	6	11	23	31	92	1	23	8	7	49	36
Kroppenstedtia	1106	919	891	1452	1414	1638	1194	1238	3592	2485	2661	2531	2524	2635	3026	2702	1732	3790	2305	2757	2314	2574	2975	2741
Laceyella	523	446	468	1071	1011	968	574	623	1779	1416	1523	1536	2166	1775	2395	1800	717	1594	1181	1122	1076	1185	1455	1040
Lihuaxuella	38	12	6	32	11	16	31	41	125	35	29	10	10	7	14	23	58	87	36	23	16	18	14	38
Marininema	32	18	13	23	18	17	18	18	168	63	45	29	48	35	38	36	76	225	26	59	18	13	31	50
Melghirimyces	72	32	36	78	53	76	73	72	347	82	67	59	52	68	145	107	118	373	144	83	44	43	80	94
Novibacillus	396	327	292	527	476	573	524	452	1500	1092	1173	983	935	875	987	957	862	1637	936	1032	1016	892	1407	1113
Paludifilum	17	8	11	7	9	9	11	22	103	30	22	19	15	20	28	29	42	112	23	22	19	22	14	10
Planifilum	41	15	12	16	19	32	208	289	273	73	48	31	16	18	53	56	78	234	81	55	20	17	38	35
Risungbinella	10	8	4	20	6	6	16	18	119	20	37	65	15	13	7	30	57	88	6	19	14	14	20	23
Seinonella	12	13	6	19	8	9	6	33	104	13	23	7	4	6	32	24	9	91	3	26	7	11	12	30
Shimazuella	39	20	20	16	39	36	175	204	125	45	28	29	38	21	91	76	48	116	39	52	51	52	102	132
Staphylospora	256	194	210	257	179	242	219	296	1658	941	998	1069	930	974	931	1115	714	1813	1288	922	731	784	923	768
Thermoactinomyces	564	533	626	803	512	632	851	881	1835	1101	1231	1131	938	903	1032	998	985	1735	1353	1340	1078	1234	1425	1241
Thermoflavimicrobium	38	36	32	59	40	50	54	67	254	76	48	74	60	46	75	58	161	326	66	99	56	49	118	116
Abiotrophia	368	614	546	569	423	542	377	476	713	879	899	626	740	689	510	572	377	1048	1011	841	833	719	971	817
Aerococcus	4179	4182	4050	4488	3792	4258	4488	4759	10951	6515	8248	5980	6092	4851	5840	5519	4545	6557	6266	7536	7292	6100	9459	8064
Dolosicoccus	8	11	10	7	7	6	13	14	29	4	1	3	4	4	19	9	3	18	2	6	1	2	7	2
Eremococcus	3	0	2	4	0	3	5	9	30	8	9	8	2	3	23	9	0	17	11	6	2	2	1	15
Facklamia	49	17	24	28	19	23	20	33	171	60	56	38	38	30	39	70	125	210	72	73	37	23	59	65
Globicatella	8	9	1	6	3	6	7	6	39	17	6	6	2	6	2	13	16	51	3	15	5	3	10	12
Ignavigranum	7	5	1	5	6	4	7	5	39	13	3	3	1	4	6	5	10	21	6	2	2	0	8	11
Suicoccus	448	332	283	453	351	407	431	406	1059	796	834	814	773	648	608	686	466	1011	1027	1510	804	936	1421	1111
Vaginisenegalia	13	11	2	5	3	3	4	5	12	9	1	1	2	2	2	7	9	24	0	10	4	0	2	12
Agitococcus	151	130	250	364	349	350	262	271	489	158	163	156	698	441	515	408	254	548	124	202	516	464	850	537
Alkalibacterium	58	35	42	121	86	90	54	73	290	91	40	77	77	47	98	101	94	330	97	121	59	38	74	159
Allofustis	15	10	13	30	35	26	13	21	34	7	5	8	12	16	8	3	11	21	0	4	10	20	7	11
Alloiococcus	7	2	1	2	0	3	3	7	26	10	13	6	0	2	4	8	19	51	5	8	4	2	4	8
Atopobacter	29	40	31	36	26	38	45	27	47	23	25	14	5	7	16	6	5	56	21	15	7	4	9	10
Atopococcus	10	7	3	8	6	5	12	12	35	10	4	5	7	7	13	14	8	48	38	12	8	3	7	14
Atopostipes	7	18	4	5	4	5	9	17	37	14	8	1	0	7	2	3	1	38	63	11	4	4	8	13
Carnobacterium	7164	8011	7173	6894	5671	6269	6534	6743	12937	6690	8391	6646	7445	6408	6145	7089	15963	22764	86482	38871	13969	33549	38112	14731
Desemzia	1	1	1	1	1	0	1	4	15	11	14	4	4	2	1	5	0	21	16	5	2	0	6	16
Dolosigranulum	807	923	962	1082	762	912	1314	1232	1446	1349	1776	1312	1106	854	1173	1061	961	1459	1177	1562	1353	1153	2101	1618
Granulicatella	26	19	23	36	13	25	28	35	112	35	32	16	14	15	47	41	64	124	13	46	35	30	51	62
Isobaculum	3	1	1	1	0	2	7	2	23	3	3	19	3	4	17	2	34	39	6	9	8	3	37	4
Jeotgalibaca	4092	3863	3332	3421	3221	3637	3529	3481	6518	3776	4726	3980	6015	4291	4171	3860	4495	5078	6997	9595	11252	6434	16513	9455
Lacticigenium	5	4	1	6	1	5	7	7	29	3	2	4	4	3	2	6	1	40	2	4	1	2	14	12
Marinilactibacillus	1279	1286	1049	1247	1053	1183	1399	1311	1816	1072	1174	967	1360	1048	1288	1079	1178	1341	1638	2526	1966	1665	2599	2319
Pisciglobus	1	0	1	10	7	9	6	3	25	12	5	42	4	7	33	9	3	29	2	8	4	9	8	15
Trichococcus	97	86	76	115	75	80	121	89	273	232	164	137	250	227	304	245	143	204	103	104	340	445	527	266
Bavariicoccus	9	9	4	7	16	13	8	4	25	9	11	1	52	18	27	16	7	18	29	9	8	9	12	14
Catellicoccus	4	1	1	2	2	2	3	3	12	4	2	0	2	4	2	0	18	23	16	2	0	1	0	0
Enterococcus	28412	30715	26946	31414	26315	29110	27526	28329	53872	34119	41305	34718	42555	33003	32344	34192	34125	44697	58097	69416	59566	49246	75899	62154
Melissococcus	2033	2359	2136	1718	1806	1895	1607	1776	2939	2498	3288	1899	2762	1969	2131	2121	1988	2098	3235	4586	4672	3390	5749	4058
Pilibacter	34	12	16	6	19	23	18	10	38	5	0	12	6	1	7	2	3	30	0	9	2	7	7	4
Tetragenococcus	5562	6019	5114	5332	4510	4930	5311	5762	6830	4567	6487	5643	4801	3739	4225	4344	4659	5330	8771	12614	11849	6980	11209	11133
Vagococcus	6628	6798	5856	5651	5253	5755	6097	6255	9559	5666	6932	5333	6340	4953	5333	5652	6231	7113	9784	12148	10899	8112	14235	11462
Lactobacillus	80924	84720	75094	86048	70788	80517	80859	82510	155141	108737	135863	111346	127909	104109	99665	104368	96435	134364	171525	198103	181009	150347	231864	183693
Pediococcus	5280	5276	4838	5781	5095	5913	5610	5701	8917	6892	8951	8513	9285	8014	6409	6489	6394	8030	13234	13426	11692	10298	14691	11514
Sharpea	10	6	10	10	6	5	7	4	105	76	58	90	17	17	5	15	18	107	29	104	20	21	11	31
Convivina	0	0	0	0	0	0	0	1	0	0	0	0	2	0	0	8	0	0	0	0	2	0	0	0
Fructobacillus	40	18	38	161	67	58	18	31	198	72	85	127	135	78	32	17	20	171	36	71	130	77	52	28
Leuconostoc	9292	9873	8421	9766	7697	9071	9543	9600	16008	10687	12888	10763	11052	8950	11323	10722	10952	13535	18295	22908	20816	15707	28318	19233
Oenococcus	2696	2883	2371	2447	1974	2264	3125	2900	4615	2885	3434	2814	2995	2295	3884	4144	2739	3579	4868	5683	5027	4078	8319	5663
Weissella	7168	6974	6355	7850	6184	7409	7666	7618	15145	10620	13805	10776	11327	9168	9662	9626	8367	11948	11549	15172	13223	11928	16894	14670
Floricoccus	2	5	4	5	5	5	7	1	14	3	0	10	11	1	1	11	1	41	5	10	4	3	6	2
Lactococcus	11965	13167	11357	12046	9910	11315	12249	12749	20443	14073	17113	13936	15500	12340	13559	13807	14084	17919	30898	31013	25856	21343	33768	26069
Streptococcus	61116	61490	54048	61219	51434	57244	60990	60255	117498	87467	107616	82095	91987	73773	75772	78522	71951	103933	130341	148791	133876	107321	165320	133938
Candidatus Borkfalkia	6	3	14	6	2	1	4	11	51	22	31	9	1	3	12	13	13	47	0	13	3	2	10	15
Caldicoprobacter	33	23	20	37	38	44	30	42	342	64	48	20	14	30	58	61	135	267	135	68	28	17	50	61
Catabacter	38	28	22	30	17	23	34	40	111	30	38	32	35	34	15	29	42	100	23	86	33	21	26	18
Christensenella	846	768	833	1171	1038	1255	1336	1421	4283	2825	2957	3077	3246	3730	3212	3450	1312	4157	2172	1953	2431	2797	2836	2857
Abyssisolibacter	85	76	32	37	35	32	50	58	165	51	48	27	22	8	25	54	129	232	21	53	17	18	66	65
Alkaliphilus	3086	3031	2550	3181	2535	2854	3645	3375	6105	3655	3792	3245	3906	3123	3560	3455	3742	5038	5575	7028	5445	4534	7565	6608
Anaeromicrobium	53	43	42	70	42	43	39	40	260	75	47	42	44	26	91	53	100	243	31	82	41	32	71	69
Beduini	2	1	3	3	1	4	3	2	8	4	9	0	2	0	4	9	0	19	15	8	3	3	7	6
Butyricicoccus	95	47	43	95	152	132	97	115	287	144	179	130	117	189	218	141	180	327	80	143	88	72	142	74
Caldisalinibacter	22	11	9	10	6	13	9	29	124	27	25	17	9	13	21	26	77	114	56	22	12	10	28	28
Caloramator	3090	3229	2450	2887	1751	2058	2410	2566	3457	1723	1850	1545	2060	1584	1809	1746	2271	2513	2810	4998	4805	2754	6598	4850
Caloranaerobacter	3324	3479	2554	2315	1767	2156	2390	2622	3518	1636	2209	1555	1913	1383	2196	1757	2307	2353	4647	4790	3895	3038	5603	4149
Caminicella	25	30	34	38	22	12	18	27	115	26	21	23	21	12	58	19	91	133	38	34	23	8	49	28
Candidatus Arthromitus	3885	4600	3639	4544	3608	3738	3711	3678	3952	2230	3110	2487	2986	2124	2685	2244	2624	2606	3916	6146	6197	3822	7272	5958
Clostridiisalibacter	22	19	14	28	30	24	27	27	119	59	71	41	77	52	59	35	46	156	31	88	32	23	36	56
Clostridium	208552	247333	200968	206216	170234	186404	193175	204003	297203	167641	224878	153250	180606	131039	162896	158903	198011	191810	329638	447409	388678	259754	483765	394091
Crassaminicella	3710	4215	3298	3200	3141	3299	3192	3352	3597	1900	2504	2036	2266	1647	2106	2208	2524	2552	4122	5337	4865	3155	5779	4630
Desnuesiella	30	19	19	87	50	45	34	44	139	30	19	12	13	21	55	41	45	118	2	52	28	7	41	42
Fervidicella	27	16	9	26	14	11	14	28	65	17	12	13	8	10	9	21	27	87	4	19	21	8	12	35
Fonticella	44	17	40	33	48	103	76	56	117	24	17	11	2	12	38	31	97	114	2	28	10	9	31	28
Geosporobacter	3049	3416	2938	3068	2774	2861	2548	2904	5894	2203	3172	2154	3244	2492	2373	2231	2597	2912	2939	4125	3703	2940	4555	3912
Haloimpatiens	13	7	5	15	9	2	7	17	73	16	9	6	7	2	30	12	34	49	3	17	4	7	15	28
Hathewaya	2235	2752	2214	2044	1545	1703	1934	2087	2655	1376	1689	1387	1432	1102	1515	1452	2017	1986	3140	4749	5613	2833	6913	6159
Hungatella	959	748	692	1267	1007	1099	942	945	3219	2965	3735	2533	2683	2555	1605	1876	1425	2925	2322	2425	1987	2017	2082	1982
Inediibacterium	31	13	5	12	3	6	4	2	57	24	5	7	4	4	12	6	51	76	2	21	5	6	16	27
Lactonifactor	6	6	8	14	7	11	8	13	85	27	19	21	4	17	15	10	80	118	2	22	6	4	24	18
Lutispora	16	16	15	13	14	12	22	22	113	33	30	8	8	4	21	22	21	98	4	34	13	3	28	49
Maledivibacter	25	25	18	20	25	21	41	36	265	81	44	34	37	37	77	65	82	310	22	72	52	20	128	131
Marinisporobacter	37	125	192	130	41	63	133	169	173	61	58	35	14	11	80	109	84	190	66	48	43	15	77	79
Massilioclostridium	9	2	6	7	3	4	15	15	43	11	10	5	9	7	16	23	39	43	36	9	15	6	10	5
Natronincola	39	29	31	25	35	38	25	42	286	89	49	43	35	23	90	74	56	305	90	63	28	15	39	74
Oxobacter	43	24	25	27	7	12	10	26	171	39	42	47	24	13	21	33	116	146	21	158	28	23	49	70
Paramaledivibacter	44	46	43	35	28	26	35	41	157	43	57	18	26	33	64	56	58	188	52	53	42	14	75	53
Proteiniclasticum	25	46	59	35	10	30	55	69	161	16	29	14	4	19	26	40	90	130	34	48	15	30	34	90
Sarcina	4	5	5	10	14	11	8	16	65	19	20	11	18	15	32	60	22	61	18	39	12	6	10	26
Senegalia	139	88	68	87	82	88	150	84	193	54	64	43	52	43	83	94	46	192	84	68	61	38	97	121
Serpentinicella	30	18	11	18	11	14	16	16	122	24	11	21	10	9	10	28	66	89	24	38	9	11	22	46
Thermobrachium	10	11	8	8	18	16	21	20	65	12	11	8	3	0	6	4	94	37	9	20	11	6	10	5
Thermohalobacter	9	14	21	42	38	42	50	71	140	40	15	17	8	10	30	44	35	158	29	32	12	13	29	49
Thermotalea	13	5	7	10	15	14	27	20	94	40	21	8	17	15	80	37	37	126	11	30	65	46	110	96
Tindallia	39	50	65	92	35	57	72	118	297	80	77	74	46	39	37	49	140	335	86	99	66	38	59	73
Youngiibacter	22	11	13	42	51	39	28	27	161	34	24	14	32	35	47	24	77	121	55	41	37	25	88	67
Acidaminobacter	18	21	9	28	30	24	30	29	259	93	33	29	53	50	81	39	31	354	71	93	48	27	78	89
Fusibacter	121	127	99	172	184	176	248	245	574	284	133	163	152	152	362	232	143	1081	87	429	169	143	400	407
Alterileibacterium	5	6	0	0	4	8	5	12	20	4	1	3	1	1	12	4	0	22	0	11	4	0	8	7
Aminipila	3070	2984	2637	2675	2104	2280	2733	2502	5729	3712	4382	3292	3882	3316	3448	3691	3042	4502	4944	6061	5693	4428	6748	6143
Anaerovorax	19	22	8	26	24	26	68	77	171	33	27	27	26	33	58	47	76	146	32	53	15	18	55	53
Bacilliculturomica	6	9	8	5	3	10	42	58	44	6	7	2	4	1	4	17	23	49	27	8	3	3	8	11
Emergencia	29	17	24	32	33	24	22	39	103	19	23	12	16	15	32	19	64	79	3	27	23	7	19	17
Mobilibacterium	3	5	1	3	1	0	3	2	45	9	0	6	0	1	13	7	12	25	2	5	1	2	3	11
Mogibacterium	1124	852	660	1167	462	574	721	794	1573	1148	1228	904	946	733	830	983	877	1190	934	1189	1003	947	1331	1514
Carboxydocella	469	493	548	563	501	629	593	497	1726	1087	1162	822	1113	1016	953	1049	970	1892	1986	1368	1123	1158	1592	1288
Sulfobacillus	648	517	709	1109	670	805	909	832	2319	1439	1488	1155	1162	1119	1366	1367	1126	2628	1704	1286	1289	1187	1403	1597
Thermaerobacter	1212	972	1122	2000	1446	1816	1131	1266	9615	6886	7552	8943	8862	11477	8163	8310	2855	9907	5085	3497	3634	5466	3075	3231
Defluviitalea	30	30	41	92	50	49	35	72	206	56	91	74	64	50	64	79	75	238	33	161	44	18	120	143
Acetobacterium	2039	2228	2191	2689	1856	2194	2328	2401	3901	2600	3279	2723	3257	2489	2375	2409	2456	3825	3149	4015	4193	2982	5333	4292
Alkalibacter	19	26	97	74	65	55	53	64	94	29	56	59	144	75	46	61	75	178	25	46	43	21	38	58
Alkalibaculum	28	26	16	39	38	44	28	34	165	47	21	51	23	32	73	44	27	179	102	64	42	15	79	70
Aminicella	5	4	1	3	6	7	6	5	33	4	4	4	8	8	3	7	17	35	0	17	3	1	10	26
Anaerofustis	10	6	14	14	23	21	24	16	92	19	6	7	8	15	104	28	33	58	18	32	8	6	22	36
Eubacterium	3286	3107	2804	3304	2795	3253	3551	3550	9636	6147	7606	6489	6723	6279	6113	6607	4677	8294	8619	8976	7754	7250	9877	8421
Garciella	21	12	7	3	3	4	22	11	67	11	3	2	3	2	8	9	34	79	1	14	7	4	15	15
Intestinibacillus	72	23	19	44	36	53	119	327	191	38	61	84	39	19	171	137	137	101	5	31	38	9	171	48
Pseudoramibacter	8	1	2	8	3	6	4	3	59	9	6	3	3	1	1	4	14	54	2	13	13	3	8	5
Gracilibacter	18	28	10	22	18	10	29	39	192	50	19	21	20	6	55	23	70	198	46	43	14	11	37	35
Heliobacillus	68	75	56	111	155	199	130	151	385	128	80	90	174	155	154	146	150	393	186	99	125	126	318	284
Heliobacterium	423	330	229	2212	401	446	537	496	2467	1467	1564	1518	1461	1424	1200	1542	1092	2462	1192	1052	797	936	959	1063
Heliophilum	14	14	18	23	14	11	60	88	181	51	42	46	18	27	80	47	40	129	75	66	29	12	28	30
Heliorestis	1170	983	994	1426	1501	1521	1313	1356	2214	1245	1561	1327	1725	1500	1269	1257	1283	2015	1841	1791	1452	1361	1748	1635
Anaerobacterium	22	23	12	25	10	16	12	25	215	64	46	35	26	37	85	59	72	160	59	67	24	6	38	48
Fastidiosipila	926	938	755	827	558	672	860	859	1305	773	1229	939	748	588	795	794	933	1081	1314	1800	1645	1154	1994	1658
Hungateiclostridium	5521	5539	4775	5429	4850	4901	5649	5585	9338	5387	6355	5665	9571	7734	5461	5826	7160	6992	11271	12986	10872	8561	13599	10754
Mageeibacillus	388	359	283	361	336	412	385	302	1171	544	636	581	676	640	522	586	367	835	683	745	812	744	1011	967
Petroclostridium	18	23	20	31	25	29	69	45	169	48	18	11	21	18	63	36	48	177	49	69	20	12	45	36
Pseudobacteroides	106	69	46	54	40	47	57	62	320	94	76	69	32	30	55	65	157	260	49	94	69	42	94	73
Pseudoclostridium	853	860	766	808	652	738	1054	989	3677	1538	1812	1660	1758	1283	1799	1468	2007	2147	3599	2956	2134	2337	3165	2402
Ruminiclostridium	1473	1421	1355	1480	1773	1722	1428	1330	2978	1556	2014	1844	2015	1530	1433	1481	1835	2641	2615	3787	3429	2363	3597	3701
Thermoclostridium	897	782	708	717	666	773	1157	968	2044	1056	1337	1026	1240	955	932	1055	1232	1900	2313	2225	1790	1627	2711	1752
Acetatifactor	10	18	13	16	15	18	23	18	73	22	16	17	6	10	24	24	22	74	16	15	18	3	44	13
Acetitomaculum	26	11	5	5	14	9	6	8	43	23	6	7	4	1	27	3	18	42	0	10	6	6	6	8
Agathobacter	3	5	3	8	5	4	6	2	18	3	2	4	0	1	5	2	6	5	1	11	0	0	5	4
Anaerobium	13	6	6	8	9	7	4	12	82	28	12	12	12	7	15	15	19	122	8	41	27	36	54	25
Anaerobutyricum	1261	1292	1165	1161	942	1055	1050	1204	1833	1775	3393	2583	1543	1190	1231	1494	1046	1600	1966	2727	2486	1789	3194	2486
Anaerocolumna	2205	1952	1600	1957	1794	1929	2060	1747	4311	2413	2850	2619	3056	2169	2656	2564	2447	3856	3957	5272	4871	3410	6293	4508
Anaerosacchariphilus	67	29	30	110	93	146	119	64	63	33	22	12	6	8	8	23	27	37	36	16	15	20	45	28
Anaerosporobacter	30	17	14	40	45	49	26	22	113	28	15	22	34	16	53	38	29	71	10	38	19	12	48	60
Anaerostipes	2009	1903	1474	1966	1402	1565	1822	1911	4236	2573	2932	2679	2584	2331	2468	2351	2618	3801	3297	4844	4288	3231	5184	4841
Anaerotignum	1195	1150	936	1252	1539	1886	1378	1274	2014	1196	1451	1142	1296	1140	1045	1269	1519	2152	4751	3117	2059	2398	3143	2065
Bariatricus	7	4	2	6	96	56	340	286	35	9	6	6	30	39	197	120	34	45	93	7	17	9	117	23
Blautia	4553	4097	4022	5123	4614	4772	4117	4371	12052	9446	11465	10527	13313	11267	8109	8153	8158	11159	12161	13137	13483	12220	15900	12026
Butyrivibrio	3060	2958	2432	2729	2799	3184	3012	3106	5980	3562	3991	3542	3885	3054	3487	3445	3673	4915	5433	5733	4708	4333	6037	5767
Candidatus Galacturonibacter	7	8	15	12	6	14	12	11	62	12	20	7	5	11	26	13	52	25	2	22	6	2	46	23
Catonella	1	5	5	16	21	20	12	9	55	12	13	7	6	4	20	12	21	74	38	8	8	4	14	13
Cellulosilyticum	3209	4020	3635	3519	2791	3243	4085	4132	4858	2811	3340	2760	2930	2305	3246	3429	3566	4034	5063	6225	5263	4199	7021	6193
Coprococcus	845	739	584	669	742	912	842	653	1870	1336	1635	1662	1471	1154	1202	899	851	2165	1650	2457	1300	1252	1656	1812
Cuneatibacter	4	8	4	30	13	6	6	11	49	7	8	5	14	7	15	10	31	52	2	11	12	5	21	26
Dorea	48	51	59	251	122	137	124	120	271	68	57	74	62	39	90	78	165	284	189	61	67	128	116	119
Eisenbergiella	51	76	82	82	91	151	90	101	164	41	58	30	26	21	23	36	56	132	23	40	25	15	43	27
Enterocloster	1505	1116	1152	1590	1641	1809	1641	1530	5011	3966	4268	4295	5008	4354	4139	4571	2824	4627	5042	4784	4676	4829	5937	4411
Epulopiscium	1265	877	622	884	538	595	581	668	1723	575	505	273	204	198	406	368	1192	603	345	413	139	121	629	317
Extibacter	1	0	0	0	0	1	0	2	7	5	4	1	0	0	0	4	0	9	0	1	0	1	1	2
Faecalicatena	13	14	5	10	9	13	14	11	102	15	30	14	7	16	31	17	51	150	4	33	30	14	46	36
Faecalimonas	0	0	0	2	0	0	0	0	0	0	0	0	0	0	0	0	0	4	0	0	0	0	0	0
Frisingicoccus	6	6	4	4	5	1	6	5	46	6	6	4	2	0	7	8	0	17	9	12	1	1	28	20
Fusicatenibacter	4	0	0	4	1	0	1	2	9	5	0	0	0	0	0	0	0	1	19	2	1	7	0	1
Herbinix	1379	2044	1643	2161	1261	1501	1155	1483	2054	1135	1431	1045	1462	1044	1242	1316	1204	1666	1664	2612	2583	1757	2849	2726
Hespellia	8	8	10	14	15	4	20	12	50	18	11	12	14	6	12	13	4	63	23	14	16	8	24	27
Johnsonella	10	1	6	17	6	17	12	22	35	22	14	19	23	14	7	9	10	27	0	22	5	13	34	29
Kineothrix	29	16	10	36	28	43	27	27	83	25	5	10	10	14	15	18	20	75	29	20	7	2	14	12
Lachnoanaerobaculum	1182	1099	1071	1213	874	1124	1037	1104	1760	1095	1361	984	1579	1156	1334	1202	1128	1458	1813	2732	2525	1753	3217	2645
Lachnobacterium	9	5	3	13	25	16	4	12	28	12	11	6	8	9	6	17	10	17	0	4	9	8	11	14
Lachnoclostridium	4655	4347	4001	4859	3815	4388	4717	4711	11674	9011	12179	8686	9296	7759	7436	8453	7207	12478	16824	14904	12765	12592	16745	13144
Lachnospira	1044	1518	1373	2183	1489	1793	2115	1976	1516	1596	2470	1811	1218	849	1468	1385	959	1259	1566	2133	1806	1345	2234	2140
Lachnotalea	56	66	174	177	101	135	115	143	178	54	97	76	55	41	39	53	48	177	75	46	18	18	54	38
Lacrimispora	1924	1862	1549	1422	1357	1563	1456	1344	3876	2630	3042	2800	3872	3929	2593	2715	1943	3727	2824	3469	3691	3497	4731	4019
Marvinbryantia	11	8	9	8	2	4	3	4	61	21	13	4	3	9	8	7	27	62	43	17	8	4	10	11
Mediterraneibacter	1159	1129	994	993	780	1020	1073	1176	2543	1923	2156	1885	1834	1530	1339	1505	1423	2409	3049	2811	2392	2582	3189	3004
Merdimonas	6	3	2	4	3	2	0	4	21	7	5	3	3	2	9	1	2	31	4	6	6	3	8	11
Mobilisporobacter	10	16	15	33	27	13	28	30	37	21	3	3	14	9	12	19	30	66	17	27	16	8	24	23
Muricomes	0	0	1	3	6	10	3	3	17	5	4	3	5	3	17	5	12	28	38	4	4	3	12	9
Murimonas	14	7	6	4	7	7	16	20	104	18	14	13	11	7	16	20	2	53	1	10	10	9	21	32
Niameybacter	25	20	20	61	17	10	13	30	100	26	30	25	14	3	13	23	45	136	1	44	18	9	17	55
Oribacterium	39	44	34	61	57	94	79	74	173	60	37	36	41	52	107	62	97	175	95	77	27	27	80	107
Parasporobacterium	15	7	16	5	11	7	26	13	70	20	17	10	9	10	49	17	41	70	5	23	12	6	7	24
Pseudobutyrivibrio	1030	1261	1133	1167	1172	1366	1400	1589	1845	1310	1894	1374	2127	1629	1363	1793	1211	1729	1379	1906	1841	1747	2323	2240
Robinsoniella	5	9	7	36	20	17	37	27	190	33	50	50	25	14	89	58	100	98	29	75	46	28	124	47
Roseburia	2190	2346	1984	2437	1749	2054	1969	2071	4386	3174	3565	3216	4912	3802	2731	2973	2753	3961	3918	3829	3388	3323	3870	3600
Schaedlerella	21	17	24	14	11	5	18	15	49	11	13	8	10	6	38	23	15	58	0	20	10	7	27	40
Sellimonas	5	1	3	0	1	1	3	2	8	1	5	1	0	1	0	0	9	2	0	2	1	1	2	0
Shuttleworthia	4	0	1	4	2	11	13	14	27	7	5	7	10	18	3	11	5	46	0	9	4	1	6	6
Stomatobaculum	11	2	5	3	1	5	3	4	39	18	33	66	20	2	9	5	0	90	69	43	13	6	2	2
Tyzzerella	19	6	14	13	7	12	15	19	57	12	23	11	9	8	35	23	12	72	21	14	12	2	14	40
Anaerovirgula	26	19	16	13	13	9	35	47	125	20	28	20	10	15	24	33	109	187	72	34	29	6	34	68
Colidextribacter	48	25	23	4	9	9	18	15	46	8	9	13	4	4	13	12	39	52	1	5	3	1	12	13
Evtepia	2	0	2	3	1	5	1	0	6	0	3	0	4	6	1	2	14	14	0	4	1	1	1	1
Fenollaria	5	6	4	4	2	6	3	1	27	3	0	2	2	0	1	2	1	11	0	3	2	1	3	3
Flintibacter	317	238	263	632	526	651	557	505	1629	1497	1815	1715	1751	1990	1674	1361	747	1846	1088	1298	1369	1302	1902	1132
Intestinimonas	139	94	129	216	138	184	243	214	733	677	677	681	662	695	866	819	377	945	679	461	464	578	534	410
Lawsonibacter	1	0	0	1	4	2	4	1	11	4	3	1	1	6	0	0	20	6	0	0	0	1	1	1
Levyella	17	13	17	12	12	14	15	16	35	10	6	11	9	3	12	8	20	26	1	7	3	2	12	8
Massilistercora	436	284	274	441	258	344	292	230	8890	1225	1763	1531	1174	878	968	943	2489	1513	1091	1150	1079	902	1252	1141
Monoglobus	5	2	2	2	2	6	15	12	24	9	1	3	1	1	5	5	19	14	1	2	3	4	13	2
Natranaerovirga	73	70	48	69	45	57	105	111	173	61	58	46	21	15	82	64	129	264	12	116	47	18	91	133
Neofamilia	13	2	4	5	5	2	4	6	51	8	7	9	11	6	15	9	8	48	7	12	9	8	13	23
Proteiniborus	49	63	56	83	166	224	163	145	140	54	51	16	34	27	46	46	124	138	70	33	41	62	115	81
Dysosmobacter	69	60	64	86	50	56	71	89	324	293	289	232	182	198	216	214	215	265	168	197	231	243	264	172
Oscillibacter	499	413	541	1211	906	870	684	705	2558	1871	2260	2062	2551	2270	1804	2086	1111	2723	1913	1629	1559	1589	1719	1501
Candidatus Desulforudis	279	207	166	387	293	326	310	285	2736	1354	1179	1093	1006	1056	1136	1131	994	2618	1006	807	644	821	1174	936
Candidatus Dichloromethanomonas	29	13	13	10	6	17	13	8	69	22	4	5	2	2	6	6	31	47	0	10	4	1	12	14
Dehalobacter	1048	901	878	1088	1037	1120	1289	1122	3004	2056	2290	1919	2114	1708	1574	1514	1700	3087	2352	2704	2406	2024	2742	2635
Dehalobacterium	750	710	588	1017	781	774	694	712	2292	1386	1698	1454	1685	1283	982	1471	1281	2094	1883	2044	1857	1636	2295	1872
Desulfallas	1050	945	723	904	676	773	873	918	4505	1987	1961	1695	2506	2120	1635	1771	1764	3385	2182	2654	2395	2061	2955	2552
Desulfitibacter	113	143	124	260	330	424	285	242	519	115	77	58	88	61	90	83	270	482	139	99	43	37	90	105
Desulfitobacterium	3180	2956	2745	3299	2740	3211	3223	3120	8835	6853	8306	6763	6528	5516	5160	5616	11692	13153	62612	31634	10091	26935	27729	10362
Desulfocucumis	13	12	10	10	21	16	14	13	182	34	38	16	17	16	9	16	71	157	3	23	19	6	15	13
Desulfofarcimen	1251	1032	880	1112	959	1096	1118	1040	2766	1688	1925	1799	1844	1425	1345	1289	1627	2462	2142	2738	2150	1809	2704	2318
Desulfofundulus	304	163	160	359	228	336	295	258	2278	832	633	578	567	611	965	871	847	1977	661	593	432	449	913	861
Desulfohalotomaculum	31	51	45	59	62	53	31	43	152	37	19	17	22	24	47	72	33	108	8	34	67	46	116	58
Desulfonispora	48	39	25	35	22	19	26	24	119	33	36	18	27	16	81	57	91	114	2	17	9	9	22	21
Desulfosporosinus	3984	3387	2839	3980	3209	3848	3602	3892	10455	6112	7259	5973	6725	5978	7455	6327	6606	8854	6787	8071	6993	6251	9089	7965
Desulfotomaculum	3603	4348	3800	4242	3070	3505	3392	3972	9087	5508	5842	4490	4921	4180	3944	4775	4540	8335	5884	7157	6666	5218	6861	6585
Desulfurispora	40	12	9	18	13	29	19	31	195	28	11	19	21	22	22	23	64	120	20	32	18	12	22	22
Pelotomaculum	698	563	451	560	633	793	867	799	2670	981	749	697	901	872	1356	1059	1138	2402	1080	981	616	752	1100	911
Peptococcus	9	8	2	5	3	5	9	7	44	12	10	1	2	2	19	8	35	48	16	18	8	5	15	41
Sporotomaculum	43	18	18	38	23	20	14	12	234	39	18	17	29	25	32	26	58	147	34	27	28	13	52	13
Syntrophobotulus	539	413	383	600	597	542	692	615	1476	987	1079	808	972	800	868	875	818	1370	1059	1494	2084	1179	2850	2028
Thermincola	616	582	563	591	504	574	693	685	1890	849	929	809	1118	886	1063	1015	750	1587	1120	1591	1697	1130	2259	1783
Thermoanaerosceptrum	25	9	13	31	11	18	24	23	282	58	28	18	3	16	31	36	104	178	57	53	24	8	52	55
Acetoanaerobium	1742	1918	1665	1528	1124	1378	1453	1481	2477	1644	1900	1363	1440	1049	1493	1383	1686	1878	2163	3582	3133	2027	4559	3302
Asaccharospora	12	11	9	36	29	32	12	8	45	8	6	12	40	14	5	10	45	26	0	14	20	12	22	12
Clostridioides	11775	13401	10847	11028	9331	10268	11407	12061	16975	9862	13701	9336	10779	7502	10016	9136	11919	11637	20653	31203	23988	17243	30350	23450
Criibacterium	20	10	7	19	29	19	16	13	64	24	60	29	40	36	60	42	22	69	13	51	24	36	43	26
Filifactor	1159	903	1018	917	603	642	893	972	1371	1045	1385	856	1199	865	820	913	928	1133	1243	1741	1279	1111	1658	1467
Intestinibacter	3	2	5	1	3	2	7	9	12	3	2	4	4	1	6	7	2	17	0	7	0	14	9	4
Paeniclostridium	4574	5666	4643	5184	4435	4737	5038	4828	5380	2977	3800	2555	3624	2611	3302	2986	4028	3883	7446	9337	8420	5504	11421	8826
Paraclostridium	2833	3808	3108	2776	2249	2688	2479	2839	2337	1444	1755	1168	1461	1012	1381	1303	1397	1663	1452	2549	2691	1433	3239	3256
Peptoanaerobacter	49	34	36	34	35	41	38	58	84	20	28	14	4	12	26	26	35	41	6	28	27	25	68	38
Peptoclostridium	496	492	414	807	412	536	530	602	1716	1115	1258	1171	984	787	700	912	765	1581	1047	1465	1161	1112	1440	1233
Peptostreptococcus	56	66	57	63	51	55	58	57	237	68	84	58	83	73	47	77	122	257	163	101	43	42	89	81
Proteocatella	130	272	169	171	138	208	142	189	93	31	12	11	14	12	19	25	43	97	6	21	9	10	32	25
Romboutsia	7378	8997	7436	7333	5417	6242	6796	7140	7688	4204	5338	3778	4342	2990	4152	4057	4447	5463	5615	9005	8079	4962	10260	10106
Tepidibacter	51	54	31	65	49	65	48	69	205	63	31	35	13	18	42	66	91	288	30	75	33	9	67	143
Terrisporobacter	38	46	25	21	21	21	88	91	95	36	31	27	15	13	60	47	134	83	38	36	11	12	49	41
Anaerobranca	22	6	7	25	26	16	28	29	158	26	30	20	16	20	23	32	108	117	3	43	13	9	32	20
Acetanaerobacterium	8	9	7	13	16	32	25	31	44	23	14	10	13	8	18	11	16	48	2	10	9	3	6	12
Acetivibrio	16	15	7	5	8	7	8	9	55	12	9	3	11	4	22	14	0	23	5	9	9	3	17	8
Acutalibacter	50	50	54	167	109	126	128	104	125	24	25	31	14	20	65	30	101	110	1	43	44	19	36	19
Agathobaculum	16	15	7	18	12	13	13	10	78	18	16	19	10	10	2	17	48	98	20	21	25	6	22	12
Anaerofilum	14	13	12	6	17	24	27	19	62	26	32	5	33	7	20	13	17	98	19	20	32	2	9	8
Anaerolactibacter	4	2	1	0	0	1	1	4	17	3	2	2	0	0	0	3	7	16	0	4	2	2	9	8
Anaeromassilibacillus	167	114	106	227	182	233	195	157	289	96	93	61	50	65	82	113	134	166	23	46	62	43	102	75
Anaerotruncus	87	51	38	100	93	83	89	104	435	127	144	71	70	34	80	129	185	363	151	85	88	22	125	125
Angelakisella	7	6	5	8	5	3	12	5	43	19	20	9	13	9	31	15	4	68	40	12	13	9	14	11
Bittarella	4	0	0	1	0	1	4	0	6	2	1	0	7	0	0	2	17	8	0	1	3	2	2	3
Candidatus Soleaferrea	14	13	10	18	10	5	5	9	62	31	23	32	24	19	17	17	9	63	33	40	10	13	17	21
Caprobacter	4	1	1	3	0	1	1	1	13	2	0	1	0	1	1	1	0	11	0	0	4	0	4	2
Caproiciproducens	813	780	775	1286	954	1033	937	923	2798	1994	2960	2525	2355	2060	1663	1969	1258	2726	1771	1747	1483	1572	1728	2009
Drancourtella	5	2	2	15	5	3	13	4	33	1	12	8	5	3	1	5	0	16	14	7	6	1	7	7
Ethanoligenens	382	210	236	694	825	776	433	463	1875	1418	1491	1511	2406	2177	2683	2316	689	1784	1505	894	960	1181	1224	1114
Faecalibacterium	1146	921	1138	2056	1673	1854	1534	1540	7616	5567	7259	11430	6933	6604	6853	6933	3172	8443	5717	5223	3868	4465	4113	3786
Flavonifractor	561	433	585	921	729	902	708	685	4120	3169	3770	4137	3984	4636	6097	5783	1786	4078	3433	2198	1743	2843	2451	2003
Fournierella	3	1	1	5	11	2	14	19	17	2	11	7	7	0	167	90	19	70	15	5	12	2	99	21
Gemmiger	19	12	25	14	19	14	21	19	113	50	109	28	49	25	31	25	65	247	129	33	58	17	51	21
Harryflintia	2	1	0	0	0	0	0	1	12	1	6	0	0	0	1	1	0	5	0	5	0	0	1	1
Hydrogenoanaerobacterium	11	10	4	8	9	7	18	19	86	12	24	41	8	7	13	23	58	72	0	32	7	4	64	37
Marasmitruncus	10	4	3	10	4	3	20	16	54	10	10	8	4	10	29	29	69	58	11	18	12	3	15	44
Massilimaliae	10	8	4	5	4	5	13	24	57	19	12	10	9	3	39	15	15	75	23	20	13	5	31	20
Negativibacillus	0	0	0	3	1	0	1	0	7	1	5	0	4	0	0	3	0	3	0	1	7	0	1	1
Neglecta	34	24	39	65	35	22	16	24	200	61	55	58	41	24	21	44	60	156	25	57	27	22	31	32
Neobittarella	0	0	0	1	0	0	0	0	3	0	1	0	0	0	0	0	0	0	1	0	0	0	2	2
Papillibacter	13	10	6	23	9	11	33	43	85	19	15	6	15	11	25	22	77	89	3	24	15	3	25	20
Phocea	0	1	0	2	0	1	0	0	6	3	4	0	0	0	0	2	9	2	0	0	2	0	2	0
Provencibacterium	2	0	0	0	0	0	0	0	0	0	0	1	0	0	0	0	1	5	0	0	1	0	0	1
Pseudoflavonifractor	60	52	56	216	71	71	75	114	320	93	100	92	119	122	255	224	102	358	105	101	205	159	271	216
Pseudoruminoccoccus	0	0	0	0	1	0	0	0	5	1	0	0	0	0	0	0	1	0	0	0	0	0	1	0
Pygmaiobacter	14	0	3	2	2	2	9	11	60	11	5	13	7	1	22	7	11	61	29	16	17	2	16	12
Ruminococcus	3940	3759	3496	4039	3863	4004	4042	4112	8166	5448	6526	5092	6035	5103	5272	5141	4901	6981	7156	7746	6193	6007	8225	6934
Ruthenibacterium	489	336	362	549	386	417	368	433	2331	2201	2189	1983	1802	2118	2019	1875	1026	2294	1976	1511	1162	1612	1404	1268
Sporobacter	18	28	14	10	10	11	29	34	148	25	22	10	8	8	26	15	60	116	35	33	12	6	23	31
Subdoligranulum	35	26	23	65	55	57	72	81	243	72	67	65	47	30	73	71	109	241	96	48	68	79	78	61
Symbiobacterium	574	381	531	868	489	579	643	549	3976	2693	2668	3248	3195	3885	4104	4472	2052	4230	2611	1543	995	2081	1694	1267
Candidatus Syntrophocurvum	2266	2546	2112	2271	1836	2200	1998	2423	2832	1260	1523	1233	1331	1112	1368	1457	1620	1619	2259	2677	2407	1707	3355	2993
Candidatus Syntrophonatronum	15	5	7	17	10	19	9	10	118	25	31	14	16	26	43	63	34	87	29	22	5	4	13	21
Dethiobacter	40	25	24	37	46	40	38	52	535	80	61	59	45	40	52	78	250	387	84	88	30	17	51	81
Syntrophomonas	611	518	420	527	481	573	535	514	1845	1009	1027	978	1054	948	1189	1114	1010	1583	735	1387	1085	1123	1318	1160
Syntrophothermus	252	182	230	338	321	376	289	233	1043	579	625	691	1112	921	714	700	618	1086	992	865	1020	1227	1464	961
Thermohydrogenium	0	0	0	0	0	0	1	2	14	2	0	0	0	0	2	1	0	2	0	1	0	2	1	4
Thermosyntropha	69	42	18	30	17	14	7	18	180	34	36	63	20	20	21	15	16	123	38	66	15	10	24	33
Petrocella	1378	1272	1223	1286	971	1135	1225	1255	2158	1373	2073	1510	1273	954	1544	1312	1448	2121	1581	2719	1788	1548	2845	2786
Vallitalea	77	61	66	132	93	100	140	130	810	229	178	146	103	91	330	255	204	1101	307	415	168	116	428	546
Xylanivirga	11	14	13	35	42	43	42	67	128	19	24	9	13	6	31	31	48	100	22	24	6	6	38	55
Halanaerobium	6195	6443	5087	4672	3944	4569	5083	5378	7341	3263	4232	3025	3293	2287	3179	3057	4551	4963	6352	10421	6727	5017	8667	6720
Halarsenatibacter	28	18	25	16	37	32	10	6	159	31	10	7	20	28	20	49	33	99	28	29	12	5	44	47
Halocella	2763	3027	2769	2777	2245	2428	2248	2201	3596	2062	2910	2057	2469	1858	2083	1924	2221	2676	3783	4622	3924	3004	5246	4041
Halothermothrix	1301	1261	1037	1134	1320	1231	1493	1644	2482	1489	2200	1715	1250	943	1593	1368	1236	1708	1543	2319	2208	1539	2694	2483
Acetohalobium	1408	1553	1184	1759	1090	1220	1205	1250	2047	1728	1909	990	992	776	939	997	1052	1649	1155	2111	1593	1244	2138	1884
Candidatus Frackibacter	20	17	17	39	19	26	33	47	204	37	21	11	12	15	53	35	36	209	49	48	13	8	33	38
Halobacteroides	2184	2413	2200	1936	1658	2085	2078	2342	2631	1328	1457	1298	1606	1257	2382	2061	1928	1968	2631	4420	5086	2770	6609	4591
Halonatronum	22	9	12	15	7	4	19	9	154	25	23	13	7	14	23	19	48	218	50	34	12	8	22	22
Orenia	114	92	98	114	92	92	116	117	596	99	115	72	61	44	140	113	247	927	52	123	81	65	188	245
Selenihalanaerobacter	17	24	37	43	25	18	21	34	136	41	36	18	11	12	36	29	23	138	21	43	15	8	20	34
Anoxybacter	1978	2357	2048	2248	1803	2032	1975	2010	3234	1683	2025	1578	1650	1187	1468	1533	1610	2259	2924	3772	4016	2292	5191	4550
Natranaerobius	1534	2194	2026	1769	1747	1886	1719	1846	2603	1604	1831	1303	1416	1207	1372	1582	1569	2098	1929	2723	2202	1735	2799	2610
Ammonifex	234	142	163	363	308	352	290	259	1598	1396	1143	1284	1170	1319	948	1098	693	1368	774	700	531	733	636	478
Brockia	17	17	23	44	33	45	45	43	118	39	21	44	8	12	46	23	70	120	3	32	16	16	68	48
Caldanaerobacter	1089	1130	1152	981	974	900	1082	938	2058	1038	1172	906	1024	841	1064	880	982	1359	2162	2312	1910	1654	3123	2471
Caldanaerobius	44	25	28	35	28	17	21	20	284	68	60	83	20	38	41	41	96	259	28	63	13	21	37	35
Calderihabitans	27	11	16	22	13	13	29	37	318	57	47	26	29	18	101	53	200	283	24	63	23	15	38	26
Calorimonas	16	10	13	15	17	8	6	4	78	19	18	13	10	3	20	7	43	62	4	27	7	8	15	16
Carboxydothermus	860	871	696	834	679	775	831	769	1752	1152	1301	798	1227	934	840	793	966	1517	1390	1575	1424	1144	1865	1912
Desulfovirgula	22	13	9	10	10	8	385	71	192	32	21	17	4	6	361	86	86	151	21	33	6	8	277	51
Fervidicola	4	12	7	19	16	16	15	13	80	9	17	7	3	12	17	25	49	51	9	8	0	2	24	33
Moorella	885	768	891	1214	790	984	964	1020	5326	2512	2389	2591	2744	2704	2296	2367	2338	5668	6082	3689	2813	3447	3594	2924
Tepidanaerobacter	1311	1242	1194	1371	1133	1216	1132	1285	1830	1011	1124	1096	1187	822	841	1084	1299	1554	1868	2329	2244	1419	3160	2467
Thermacetogenium	274	256	282	330	300	328	379	331	1616	1004	996	934	967	937	881	860	655	1544	810	971	739	931	1055	963
Thermanaeromonas	323	218	198	394	428	549	410	335	996	464	402	471	608	522	509	502	475	1138	458	535	449	524	578	643
Thermoanaerobacter	7032	8296	6563	6095	5029	5331	5413	6102	8208	5261	6695	5955	6760	5780	5400	5273	5736	5782	8564	11800	9964	7450	13161	10166
Thermodesulfitimonas	18	15	14	21	66	61	52	46	185	32	16	17	125	83	34	15	118	123	19	32	33	35	26	21
Caldanaerovirga	8	6	7	20	14	20	21	25	62	10	9	4	0	0	18	9	41	65	48	26	4	2	19	27
Caldicellulosiruptor	9493	10029	7721	8537	6543	7710	7394	8229	14594	8783	11260	9119	9190	7145	7226	7978	9058	10397	16655	21033	17374	13566	21446	17331
Syntrophaceticus	11	6	9	9	10	13	14	28	188	39	19	13	6	5	11	19	72	165	16	40	1	5	7	7
Thermoanaerobacterium	6773	8071	6503	7201	5883	6496	7016	7653	9448	5807	7471	5776	6594	5106	5241	5646	6049	7200	10318	13953	13038	8975	17837	12242
Thermosediminibacter	569	409	400	521	295	362	333	330	1505	668	778	696	721	633	564	618	942	1259	840	988	843	759	1020	1003
Thermovenabulum	76	50	42	27	12	11	18	39	133	22	19	8	1	4	3	16	42	106	3	13	10	8	19	21
Mahella	511	348	348	505	438	492	415	406	1620	910	1103	1040	1091	920	748	748	824	1550	836	1231	1049	847	1284	1156
Thermodesulfobium	3171	3674	3043	2429	1926	2300	2419	2652	3135	1751	2130	1673	2061	1779	2015	1980	2072	2321	3844	4674	3837	2838	4610	3731
Absicoccus	3	1	4	4	4	5	2	10	20	8	12	37	11	1	1	8	44	37	20	20	10	33	22	13
Absiella	4	4	6	17	6	10	13	20	87	25	29	6	18	6	15	17	2	80	213	37	42	8	28	81
Allobaculum	12	14	11	9	7	5	3	6	37	3	7	8	7	5	13	5	40	26	0	7	6	3	8	4
Breznakia	0	5	1	5	2	2	2	1	10	4	6	2	0	1	8	5	24	13	24	8	1	1	11	20
Bulleidia	4	3	3	4	0	4	13	12	7	6	9	7	4	2	3	6	4	26	2	9	2	1	4	13
Candidatus Stoquefichus	9	7	15	23	31	38	24	23	60	20	12	9	50	38	60	24	25	65	19	18	31	19	47	18
Catenibacterium	0	0	1	2	3	2	4	4	20	9	9	4	4	1	9	18	6	14	50	5	4	31	14	14
Coprobacillus	113	62	107	202	270	293	118	133	184	46	35	46	44	19	73	77	79	104	144	40	33	13	42	80
Dielma	4	2	4	13	6	6	16	9	34	7	12	10	3	11	21	16	18	5	1	14	2	2	40	26
Dubosiella	7	3	3	1	0	1	3	6	22	4	3	2	0	3	2	6	0	11	0	12	4	2	5	6
Eggerthia	17	0	4	10	5	9	4	7	50	6	3	1	6	2	3	7	5	22	1	6	7	0	9	10
Erysipelatoclostridium	779	553	452	552	569	561	522	476	1739	1170	1187	1224	1286	1172	973	1045	997	1254	1705	1662	1649	1331	1865	1701
Erysipelothrix	5196	5016	4686	4270	4089	4635	4740	4839	8414	5383	5990	5090	5709	4328	5325	5482	5508	6905	8682	10553	9219	7438	12067	9977
Faecalibacillus	0	0	0	0	0	0	0	0	0	1	1	0	1	0	0	0	0	5	0	0	0	0	0	0
Faecalibaculum	278	205	204	339	151	243	225	200	1174	1046	1516	1069	857	689	689	736	550	1224	760	760	520	602	830	651
Faecalicoccus	8	6	10	10	4	8	12	13	56	12	15	13	10	1	8	13	98	36	44	11	21	3	10	24
Faecalitalea	419	459	312	456	566	471	753	530	522	283	336	247	486	322	706	292	339	454	668	584	457	494	771	758
Galactobacillus	15	2	0	3	1	2	4	7	35	8	9	1	1	4	10	6	21	20	10	11	8	5	6	11
Holdemanella	10	3	6	8	14	15	15	17	21	4	5	7	10	21	7	17	13	7	48	1	11	56	13	7
Holdemania	15	17	19	58	40	45	81	76	121	42	41	41	22	3	36	29	22	93	95	50	20	12	61	144
Ileibacterium	0	0	0	0	0	0	0	0	0	1	0	0	0	0	0	0	0	0	0	0	0	0	0	0
Intestinibaculum	936	732	591	781	822	838	806	809	1615	890	1112	1046	1638	1190	959	954	1434	1493	2980	2245	1708	1908	2370	1726
Kandleria	0	1	4	7	12	10	11	12	29	3	9	8	7	2	3	11	15	21	12	19	9	5	16	10
Lactimicrobium	5	0	2	3	0	3	6	6	31	5	5	5	1	3	13	8	1	39	17	9	5	1	4	16
Longibaculum	840	1121	936	1010	707	796	731	796	1266	664	1033	645	1334	1153	1200	1487	867	869	1747	2102	1779	1283	2235	1646
Longicatena	0	0	1	2	3	2	1	0	8	11	12	8	7	6	11	1	0	1	33	2	1	1	8	1
Massilicoli	9	4	2	9	2	11	5	2	26	12	15	11	21	12	32	6	2	40	70	9	10	5	16	22
Massilimicrobiota	7	10	12	19	11	15	29	15	75	12	23	16	15	30	37	30	20	90	97	24	30	8	59	37
Merdibacter	4	3	1	4	10	8	26	29	18	2	3	0	8	3	16	4	5	25	15	9	6	1	16	19
Solobacterium	8	2	3	3	4	13	11	9	30	10	21	15	3	11	25	9	32	39	53	21	15	7	15	56
Traorella	5	6	2	4	8	3	4	6	36	5	6	3	8	6	15	7	3	24	10	9	5	0	11	29
Turicibacter	2300	2537	2377	2723	2012	2200	2318	2365	3981	2748	3716	2417	2707	2232	2938	2664	2346	4163	4220	5135	4781	3866	5951	4950
Limnochorda	500	278	367	761	689	638	437	410	4409	2788	3060	3676	4084	5544	5069	4586	1420	4372	2112	1303	1619	2287	1299	1100
Hydrogenispora	54	40	39	66	49	65	36	61	507	94	60	39	36	37	160	149	233	463	59	93	45	43	51	61
Ndongobacter	302	278	268	297	284	308	271	272	863	609	701	687	696	639	600	569	340	829	650	605	487	673	541	587
Acidaminococcus	592	504	448	996	667	821	849	892	2980	1828	1957	2179	2702	2757	1664	1729	1595	2626	1699	1866	1735	2047	2040	2026
Phascolarctobacterium	1370	2337	1826	2187	1513	2017	1539	1809	2052	1572	1810	1319	1762	1440	1346	1397	1148	1950	1315	1921	1779	1502	2448	2559
Succiniclasticum	12	14	9	17	8	12	27	59	104	22	18	20	9	8	4	37	19	131	28	40	3	12	30	96
Succinispira	33	69	78	127	124	99	86	139	55	13	33	20	10	15	58	38	20	55	15	24	3	14	32	38
Anaerovibrio	49	48	44	62	52	70	83	92	170	37	46	34	39	27	25	42	41	120	18	40	21	8	48	46
Centipeda	1	3	6	2	7	5	45	37	24	4	1	5	0	0	7	5	3	13	0	2	1	2	2	2
Megamonas	3403	4188	3457	3507	3026	3683	4263	4529	5185	2681	3352	2757	3016	2229	3417	2915	3650	3881	6919	10111	7750	5518	8612	7827
Mitsuokella	32	17	17	50	40	34	44	43	200	45	26	25	27	19	57	77	58	156	38	31	10	24	51	54
Pectinatus	11	12	14	24	14	15	13	24	47	9	10	6	9	10	54	22	23	50	22	7	5	6	16	35
Propionispira	20	10	4	35	27	23	14	34	120	30	23	11	17	10	20	27	39	113	7	38	13	7	24	18
Schwartzia	18	6	3	13	34	27	12	13	94	21	23	13	15	11	27	18	45	50	2	33	7	6	17	23
Selenomonas	2210	2240	2432	3713	2600	3009	3054	3099	9006	6890	7693	7657	8472	9295	9024	9567	3778	9307	5496	4927	4736	5279	5492	5290
Acetonema	31	19	15	20	9	22	22	28	207	31	28	20	10	17	68	32	114	172	10	38	14	4	22	48
Anaeroarcus	12	6	14	14	19	13	8	5	46	10	9	2	2	3	3	4	10	48	1	8	4	3	5	16
Anaeromusa	22	21	26	26	23	28	26	38	60	19	12	13	7	1	7	15	46	21	0	13	5	10	14	16
Anaerospora	48	32	23	41	36	43	54	45	146	30	29	18	10	12	28	22	115	154	9	42	11	7	33	36
Anaerosporomusa	39	25	13	59	70	86	39	47	255	36	19	32	36	32	31	51	81	132	9	40	45	37	92	73
Dendrosporobacter	62	39	96	92	45	49	43	51	114	45	32	45	26	15	19	22	30	62	51	18	10	9	26	39
Methylomusa	721	836	767	1125	941	1040	1413	1077	2800	1811	2104	1767	2052	1876	1948	1803	1249	3895	1802	2449	1744	1883	2432	1777
Pelosinus	4441	4604	3752	3827	3463	4046	4517	4243	7640	3909	4480	3457	4333	3500	3442	3695	4067	5321	7295	7397	6544	5223	8448	7329
Propionispora	37	21	37	982	177	81	61	67	359	88	63	66	47	42	83	109	118	340	107	79	33	31	65	75
Sporolituus	8	1	5	9	10	9	20	25	55	12	5	4	2	5	48	21	26	81	5	21	7	3	20	14
Sporomusa	1072	1013	1012	1912	1155	1271	1264	1269	3964	2507	2673	2618	1968	1851	2287	2235	2022	3791	2494	2848	1859	1926	2427	2175
Thermosinus	15	3	9	4	11	6	7	22	84	21	13	8	6	12	7	11	21	68	9	13	6	10	9	15
Allisonella	0	0	0	0	0	0	0	0	2	0	0	0	0	0	0	0	0	12	0	0	0	1	0	0
Anaeroglobus	5	3	4	5	8	0	2	9	21	8	13	1	4	2	4	6	18	17	4	9	2	1	5	4
Colibacter	8	1	2	7	28	21	6	4	36	5	10	8	106	50	12	6	9	27	5	4	14	16	6	5
Dialister	1608	1720	1334	1401	1190	1342	1523	1788	2975	1970	2393	2151	2371	1987	1634	1871	1606	2398	2037	5233	7593	3441	11832	4903
Lucifera	60	36	26	38	23	28	35	37	221	61	36	25	26	16	28	34	80	247	101	45	31	23	46	48
Massilibacillus	19	12	13	40	92	68	55	51	70	35	16	24	28	23	51	14	57	83	13	40	15	7	24	26
Megasphaera	1823	1405	1436	1783	1352	1541	1732	1590	5262	3386	3864	3275	3491	3553	3370	3919	2122	4966	3502	3400	3027	3642	3896	3805
Negativicoccus	157	126	110	196	161	216	199	182	551	304	330	256	327	354	483	301	262	640	235	237	243	214	360	286
Veillonella	3579	3308	2898	4183	3299	3825	3463	3431	8815	5048	6204	4351	4522	3771	3826	3958	4164	7178	5999	9877	11706	6576	18897	10260
Dethiosulfatibacter	36	24	14	45	35	26	70	46	298	88	64	37	44	36	120	89	120	340	33	189	52	32	152	181
Ezakiella	774	734	639	985	688	758	784	770	1173	871	1205	887	698	632	681	639	806	916	2305	1924	1386	1367	1975	1609
Kallipyga	5	2	3	7	4	4	2	5	41	20	19	10	6	7	5	13	51	37	27	13	2	1	16	11
Sedimentibacter	18	17	6	58	38	46	53	50	144	56	35	33	28	21	38	79	32	148	32	76	52	42	100	89
Andreesenia	22	12	10	10	16	5	12	28	84	37	20	13	4	5	17	21	34	92	15	27	13	3	25	15
Gottschalkia	2741	2810	2105	2401	1919	2255	2421	2342	3261	1949	2151	1767	1951	1254	1883	1835	2233	2221	3782	4666	3779	2672	4960	4395
Anaerococcus	2194	2431	2010	2106	1543	1735	2110	2115	3173	1766	1988	1682	1956	1551	2216	2171	1731	2719	2892	4009	3365	2553	4518	3772
Anaerosphaera	14	6	3	30	79	79	14	19	68	9	12	14	9	7	25	14	18	60	4	19	3	9	16	30
Finegoldia	1731	1789	1694	2159	1504	1666	1606	1600	2822	1968	2776	1991	2809	2302	3764	3027	1555	2722	2518	3610	3461	2886	4065	3420
Helcococcus	44	21	23	57	29	38	41	41	167	35	16	21	26	26	30	42	24	113	45	36	12	11	31	41
Lagierella	15	32	31	24	7	15	26	48	28	8	15	5	11	4	19	8	7	54	20	13	6	5	12	15
Miniphocibacter	87	58	32	23	23	31	36	24	63	28	14	21	7	23	19	19	21	25	5	29	8	10	19	9
Murdochiella	142	79	84	98	90	101	132	133	852	444	472	390	531	459	306	386	509	748	644	593	474	539	634	560
Parvimonas	3549	4062	3108	3289	2548	2803	2974	3021	3572	1931	2405	2119	1980	1535	2061	2172	2766	2654	5396	6776	5266	3764	6604	5440
Peptoniphilus	2639	2711	2072	2445	2247	2663	2192	2733	4418	3082	3798	2553	2974	2510	2293	2437	2326	3377	3773	4475	4029	3175	5082	4523
Urinicoccus	0	1	0	0	0	0	0	0	2	0	0	0	0	0	0	0	1	0	0	0	3	0	0	0
Anaerosalibacter	77	45	49	61	23	32	62	95	230	42	32	31	10	11	49	56	117	170	53	56	23	15	41	49
Gudongella	529	560	453	634	680	721	603	660	1309	1066	1047	703	909	704	722	639	688	1184	891	2173	919	975	1360	946
Keratinibaculum	11	11	6	12	16	17	43	27	63	22	5	9	5	9	33	21	71	75	33	7	5	2	23	26
Soehngenia	19	14	10	36	50	40	24	40	125	48	56	46	54	74	50	61	65	134	26	45	30	22	50	65
Sporanaerobacter	10	7	7	16	23	30	13	25	77	30	7	14	6	8	24	13	41	100	7	24	6	7	11	45
Tepidimicrobium	22	18	12	12	10	9	11	21	67	19	14	8	0	2	11	13	49	53	0	20	5	6	14	13
Tissierella	3054	3054	2488	2503	2206	2524	2132	2445	5415	2169	2575	1765	2202	1591	1769	1941	3026	3027	3965	5084	4171	3372	4910	4423
Alkalihalobacillus	6823	6969	6181	6853	6063	6843	7179	7192	12602	9082	10961	9596	12660	12756	7668	8567	7277	10581	10814	12887	12985	11464	15794	11982
Amedibacterium	1958	2488	2029	2690	2169	2235	1902	2040	2447	1742	3006	2394	2968	2124	1685	1617	2128	3110	4693	4452	3918	2995	4934	3881
Cytobacillus	3719	3504	2895	2981	2671	3134	3135	3238	5395	3697	4378	3960	4302	3126	2932	3322	3788	5963	5754	7145	6723	5601	7451	6707
Mesobacillus	2033	2181	2181	3072	2169	2419	2138	2220	4791	3365	4488	3817	5572	4194	1988	2511	2816	4457	3883	5023	5411	4313	5014	4953
Metabacillus	2495	3131	2501	2402	2093	2476	2490	3121	3584	2003	2362	2020	2150	1715	1850	2047	2697	2987	5790	5239	4237	3892	5958	4328
Neobacillus	1740	1677	1533	1661	1983	1818	1698	1839	3534	3268	6347	3915	3851	2551	2573	2879	1970	3318	5018	5160	5270	3926	7473	4785
Peptacetobacter	1761	2139	1728	1947	1544	1686	1675	1770	2416	1288	1884	1939	1599	1049	1620	1538	1601	1943	3271	3622	2813	2304	3813	2911
Peribacillus	4667	4464	3865	4508	3893	4441	4632	4495	7600	5385	10073	7414	6416	4985	5620	5737	4798	6708	9962	9297	7517	7337	10372	8318
Cetobacterium	63	85	95	98	111	89	173	124	441	116	102	70	154	90	423	293	210	283	68	120	341	280	742	411
Fusobacterium	55333	65442	53748	53543	45814	49829	53497	54063	68722	34308	46954	35138	41449	29902	40491	35572	44500	43285	72387	102888	89264	57780	119628	93963
Hypnocyclicus	41	55	45	88	60	62	52	61	166	44	28	46	30	23	85	64	35	129	4	49	27	13	75	73
Ilyobacter	1993	2230	1827	2099	2039	1994	2800	2512	3198	1584	1897	1624	2346	1791	2196	1702	2348	2669	3651	4218	3347	2503	6201	3421
Propionigenium	0	0	0	46	1	0	29	1	65	16	18	15	0	8	46	23	15	37	0	26	12	8	71	37
Psychrilyobacter	517	1059	834	963	1585	846	4436	787	5571	2701	1532	1229	1526	578	7012	1081	2012	4371	241	2131	1668	573	12268	2241
Caviibacter	9	13	15	6	5	6	14	22	21	6	6	0	0	2	3	12	27	16	21	11	12	12	27	60
Leptotrichia	16472	18183	14772	15400	12174	13749	14341	15263	20486	12204	15527	13040	16133	12300	13142	13914	15119	17941	28153	36515	31651	22673	40388	32446
Oceanivirga	51	52	38	34	9	16	13	46	57	7	11	2	7	9	7	13	18	33	36	9	12	6	27	32
Sebaldella	2574	2575	2077	1911	1743	1971	2617	2418	3646	2187	2965	2118	2314	1664	2084	2054	2675	2531	3828	5422	4672	3273	5664	4523
Sneathia	1777	2169	1918	1624	1082	1180	1568	1562	1649	1128	1246	707	804	531	867	952	1249	898	1612	2234	1798	1248	2424	2107
Streptobacillus	3168	3868	3044	2808	1949	2066	2452	2245	3982	2160	2757	1777	2206	1488	2246	2141	2863	2287	4709	6588	6314	3614	9349	5256
Pseudoleptotrichia	1533	1818	1513	1534	1264	1370	1507	1659	1906	1196	1342	1024	1389	954	1106	1096	1277	1462	1929	2960	2745	1765	3475	3136
Gemmatimonas	21822	3278	2637	4387	3691	3807	2954	2921	110294	24744	15436	15618	13190	15567	15743	15317	34376	76790	16556	13944	6667	8525	8413	9466
Gemmatirosa	1580	804	1333	2641	1588	2083	1509	1640	14564	9142	9533	11466	12681	18528	13497	14502	4306	14395	5227	3355	3972	6860	3449	3012
Longimicrobium	234	34	21	46	45	54	71	72	1883	339	148	151	64	102	411	289	609	1669	437	271	165	190	374	326
Ignavibacterium	3486	3794	3010	3281	2762	3091	3019	3459	6711	2499	2777	1794	2088	1591	2374	2159	3553	5943	4078	5410	4779	3047	6529	5221
Melioribacter	1342	1392	1186	1035	903	1143	1303	1316	3342	1623	1723	1491	2123	1742	1514	1678	2149	3544	4259	3435	2463	2640	4018	2381
Kiritimatiella	535	312	421	1222	890	1000	1205	1310	7419	2910	2673	2981	2434	2627	4442	3676	2703	6085	2114	1836	1214	1387	2380	1994
Lentisphaera	6093	4687	6415	46571	19545	16882	10381	7280	19847	11002	15935	38156	14559	11992	19064	7631	7370	16926	6060	16372	10307	4937	12403	5029
Victivallis	36	23	30	93	51	84	70	162	186	80	101	58	33	34	127	134	110	161	36	50	42	24	114	91
Haloplasma	9	1	14	15	26	28	36	42	79	28	18	15	13	17	34	36	68	106	20	29	29	11	44	53
Inordinaticella	22	15	14	20	22	23	19	38	78	20	8	11	8	11	21	17	50	70	11	20	12	2	28	37
Candidatus Aegiribacteria	38	15	20	19	13	16	16	21	597	143	56	42	18	24	46	53	234	474	93	79	14	14	58	53
Candidatus Moduliflexus	152	76	65	118	101	104	119	150	2442	421	228	229	169	139	336	381	906	2943	540	518	212	136	383	493
Candidatus Vecturithrix	270	167	146	222	149	199	203	193	4221	718	318	319	166	177	404	352	2418	4896	729	847	237	152	358	470
Isachenkonia	28	19	18	13	25	26	28	33	132	30	24	22	21	28	17	50	33	143	30	43	22	16	73	58
Natronospirillum	470	369	688	928	736	697	572	459	833	307	445	421	831	608	508	377	444	1085	264	459	494	295	512	480
Vermiphilus	20	15	48	69	18	22	17	17	101	40	35	34	11	11	17	10	26	97	34	22	15	33	10	24
Nitrospina	9138	2993	1635	1483	638	565	506	596	48032	6929	2838	2887	834	670	1279	1666	33782	7857	992	2979	1868	702	1510	1719
Candidatus Magnetobacterium	172	157	99	175	106	107	188	166	1172	302	304	246	176	110	520	659	561	975	333	405	284	113	290	723
Candidatus Magnetoovum	122	73	59	93	101	106	83	138	597	134	58	65	75	67	69	81	237	395	46	93	28	31	139	101
Candidatus Sulfobium	33	20	18	35	42	38	62	94	918	145	91	65	21	19	73	58	402	671	104	138	25	13	56	46
Leptospirillum	949	795	773	1290	1067	1183	975	1040	3881	2330	2457	1968	2400	2096	2265	2539	2025	4154	2522	1872	1695	1901	2490	2319
Nitrospira	3874	2696	2564	7420	4622	5214	3990	3971	55795	14218	11389	10959	10173	11141	10611	11240	20559	32312	10997	10838	7809	8261	8548	10781
Thermodesulfovibrio	2310	2671	2004	2310	1939	2270	2713	2624	3666	1457	1536	1049	1229	1139	1455	1429	2288	2477	1875	2493	2032	1721	2985	2325
Candidatus Brocadia	475	320	331	1096	398	353	484	597	3859	820	420	493	278	328	791	827	1822	3214	529	808	336	233	676	1219
Candidatus Jettenia	46	34	36	91	89	84	94	92	1162	244	148	92	73	76	185	126	455	1029	186	228	113	106	195	212
Candidatus Kuenenia	1546	1432	1312	1446	1355	1500	1545	1511	5337	2821	3593	2807	6350	4894	2770	3562	3458	4881	5142	5468	4145	4345	4972	4374
Candidatus Scalindua	701	364	305	648	508	577	556	601	8405	1398	908	645	544	509	1322	1066	4178	4894	686	1306	718	542	1174	1149
Phycisphaera	17719	6603	7779	30272	76950	128532	30238	27592	215811	70627	71522	89553	283253	584655	275721	188822	38560	37019	14872	20210	44488	86308	47947	23005
Anaerohalosphaera	640	432	481	1029	918	973	802	646	13475	4001	4209	3777	2314	2196	2741	2400	4487	9401	2854	2876	1827	1602	2088	1993
Limihaloglobus	1003	843	709	1065	870	968	1564	1239	7646	2327	2031	1779	2159	2176	2864	2007	3152	4514	2415	2577	1867	1496	2816	2267
Sedimentisphaera	1016	935	953	1608	1422	1392	1204	1069	8160	2661	2493	2553	2822	2795	2131	2095	3379	5477	2024	3217	3124	2459	3861	3180
Fimbriiglobus	267	133	121	328	327	367	194	203	3601	772	446	340	199	146	869	536	1025	3382	765	601	201	495	421	456
Gemmata	3275	2609	3275	5908	4092	5082	3649	3834	29413	19002	19938	21527	20805	26235	22483	23463	10121	30580	12659	9908	9574	14080	9965	9754
Limnoglobus	1355	887	1015	1806	1659	2100	1243	1339	12390	7160	7665	7759	9606	11493	7205	7648	4050	12573	5286	3860	4232	5763	4066	3978
Tuwongella	891	672	728	1337	896	1085	982	957	6661	3632	3438	3437	3058	3184	4202	3711	2165	6665	2778	2325	1659	2097	2572	2330
Zavarzinella	197	128	116	190	186	230	198	191	2915	669	593	399	355	310	1168	568	793	3052	685	673	286	259	558	465
Aquisphaera	1759	1112	1399	2710	1980	2290	1597	1793	24234	10455	9503	11022	10306	12026	13041	13267	7427	23083	10229	6246	4711	6780	5717	5645
Isosphaera	800	584	547	1174	767	1055	914	779	5897	3213	2807	2937	3681	4444	3210	3262	1912	5942	2618	1765	1951	2498	2170	2136
Paludisphaera	1171	649	902	2035	1446	1665	1210	1181	15252	6640	6127	6294	6129	7056	7776	7543	4517	15270	5181	3653	2724	3656	3294	3471
Singulisphaera	1289	761	821	1920	1517	1769	1214	1187	14286	5767	5735	5510	5844	6637	5488	5051	4366	14586	5075	4138	3195	3763	3497	4091
Tautonia	238	142	105	345	549	568	305	247	4334	1107	651	479	263	303	1472	780	1371	4609	1114	839	336	277	989	886
Bythopirellula	1137	934	754	1258	1317	1451	1207	1034	22746	5688	3690	3004	2605	2234	4942	2934	5241	27935	9784	4815	2532	2083	3728	4330
Lacipirellula	968	678	792	1481	944	1175	1008	1077	9702	5366	5722	5742	5698	7374	7066	6653	2737	12538	7152	3047	2558	3480	2911	3191
Blastopirellula	4437	2001	1496	6924	9672	10705	5980	5308	67953	14792	8887	6942	5367	4905	34448	15749	19218	66183	14952	13554	6039	4636	18150	14415
Mariniblastus	4740	1652	1047	2603	2260	2488	2950	2797	64171	16255	8369	8117	5477	5642	34452	18150	13078	67097	9974	13683	5601	4786	14631	11632
Pirellula	2382	1474	1327	2448	2172	2568	2016	1922	28323	9870	8329	7435	5970	6486	14993	8907	7259	28262	7745	6833	4000	4133	6851	6470
Rhodopirellula	6135	4149	4099	11754	13864	14651	9192	8848	117258	70984	72269	43054	44293	52137	62810	45722	26823	125014	27479	25072	11992	10565	24759	27067
Roseimaritima	2717	1527	1304	3051	3526	4029	2914	2541	41423	12808	9612	8563	7001	7552	19917	12003	11382	52009	14559	10405	5289	5175	9977	11698
Rubripirellula	1774	955	712	2349	2454	2535	2338	1857	44766	10402	6382	5168	3234	2984	15732	7334	10049	53826	9937	10064	3842	2410	8360	8624
Thermogutta	875	584	513	749	599	691	729	614	9432	2715	2159	1788	1536	1546	2638	2088	2888	8148	2028	1886	1124	1350	1654	1862
Alienimonas	726	396	633	1649	1303	1520	856	724	8217	3173	2705	3234	2825	3231	4407	3847	2272	9221	3524	2794	2331	2082	3072	2874
Bremerella	1473	836	720	1592	1595	1931	1212	1054	12299	4429	3720	3639	2885	3068	5575	4276	3921	13201	5051	3975	2445	2709	3979	3877
Crateriforma	832	624	529	889	962	1135	900	780	8497	3189	2427	2601	2901	3492	3316	2200	2356	10866	3911	3209	2250	1873	2439	3290
Fuerstia	2390	1277	1067	2437	2551	3003	2034	1862	39631	11029	7584	6530	4615	4667	13024	7887	11779	43528	11945	9479	4538	4041	8335	10165
Gimesia	1315	990	872	1468	1246	1819	1194	1139	8727	5174	5905	4150	3708	3854	3755	3653	3061	16468	7271	4178	2860	3205	3604	3495
Planctomicrobium	181	97	53	293	390	419	154	200	3402	790	539	357	173	179	718	521	794	3850	981	717	266	148	473	584
Planctomyces	2379	1426	1812	3709	2714	3143	2583	2668	28129	12446	12483	13315	12626	14794	14084	13457	8208	28335	11059	7452	5756	7363	6842	6762
Planctopirus	1147	756	734	1624	1414	1778	1205	1188	10350	5396	4965	3806	4048	4007	4949	4161	3476	10651	3429	3318	2540	2789	3491	3577
Rubinisphaera	2360	1297	1097	2760	3030	3422	2209	2222	31905	10593	9574	6084	3812	4248	12810	8237	9295	62093	21944	9838	4290	3929	6849	9185
Schlesneria	262	112	67	198	205	234	172	163	5386	1078	653	428	201	158	1426	839	1522	5171	1319	867	262	245	738	805
Acidithiobacillus	3981	3062	3653	5565	4528	5497	4688	4628	17778	9070	9017	8327	8684	9155	9176	9214	7528	18773	7761	7148	6381	6988	9462	8053
Thermithiobacillus	230	166	122	236	197	220	170	204	1063	261	164	152	142	159	223	137	483	1023	148	221	121	73	169	170
Aquidulcibacter	118	112	85	161	91	124	173	144	217	52	43	36	46	38	94	60	106	288	66	92	49	35	90	99
Asticcacaulis	1503	1183	1337	2202	1729	2138	2338	2233	6992	4385	4738	4547	3919	4529	4986	5680	2856	10581	4764	3483	2683	3079	3832	4019
Brevundimonas	12849	6309	7669	13294	9444	11184	9087	9751	60915	33859	40337	42887	41889	55066	41820	44084	16027	102486	35675	21305	21885	28228	25644	19308
Caulobacter	7776	5533	6674	13737	9761	12415	9547	10001	53213	33765	34011	39289	40847	51269	48245	51618	16753	69312	37859	20003	17579	25803	23129	20734
Phenylobacterium	4285	2589	2723	6499	5385	6729	6217	5488	17920	8734	7626	8862	9352	11536	14722	14086	6239	21656	10817	5727	5447	7225	8439	6387
Woodsholea	162	147	101	142	79	118	200	216	389	149	137	115	69	69	118	157	94	983	300	319	142	100	231	292
Emcibacter	4598	3842	3318	7645	6664	6788	7296	7498	13599	7848	8901	5347	11589	9403	8328	8549	5560	30947	16406	9328	7705	7082	8693	10091
Caedimonas	152	159	155	195	118	122	142	218	216	127	122	51	43	41	82	68	92	570	164	102	114	63	91	223
Candidatus Nucleicultrix	2124	2196	1778	1552	1258	1479	1251	1463	1849	1109	1325	681	762	670	866	1028	1127	2175	1597	1346	1264	1178	1844	1715
Candidatus Paracaedimonas	2284	3138	2457	2692	2199	2464	2150	2572	1429	770	843	502	581	533	593	707	988	1460	776	851	749	486	913	1216
Candidatus Finniella	61	62	59	66	46	56	35	60	200	77	107	37	38	59	38	61	53	347	78	124	114	65	44	156
Candidatus Odyssella	173	166	115	176	160	159	215	244	254	141	138	56	56	40	78	81	111	491	176	124	84	45	109	205
Candidatus Paracaedibacter	1780	2170	1884	2116	1655	1963	1745	1894	2432	1320	1639	1139	1944	1417	1614	2202	1309	3378	1848	2551	2065	1684	2485	2815
Candidatus Cytomitobacter	1204	1297	1048	1133	783	862	926	1044	933	462	477	376	480	350	463	475	692	576	528	771	840	678	1178	1229
Candidatus Nesciobacter	809	801	652	643	452	598	563	594	438	219	206	118	304	201	427	436	258	307	290	466	784	622	999	789
Holospora	28	30	19	68	102	71	39	50	117	84	91	65	39	23	67	38	16	196	56	75	54	42	38	134
Kiloniella	1541	1426	2442	3742	1947	2526	2527	3110	5344	1963	2089	1911	1722	2156	2852	5012	2269	8461	2040	2755	1864	2244	2392	10749
Eilatimonas	382	304	305	518	445	491	490	498	1786	521	404	359	685	704	895	968	552	2327	395	626	592	474	806	601
Kordiimonas	957	748	618	1168	1422	1444	1321	1452	3945	1328	887	719	1825	1600	1789	1678	1695	5390	1618	1622	1496	1329	2132	2308
Candidatus Magnetaquicoccus	124	105	98	160	97	99	127	126	689	169	127	162	164	179	199	146	214	586	177	172	99	56	162	201
Magnetococcus	1865	1285	1391	2942	2737	3127	2791	2525	8184	3889	3550	2957	3393	3412	4645	4104	3240	8630	3580	3596	2924	3137	5392	4409
Magnetofaba	163	124	123	445	414	389	397	346	1375	347	196	246	230	276	712	572	612	1219	294	358	512	383	923	477
Rhizomicrobium	461	337	242	279	174	205	359	365	1304	367	246	168	153	148	330	258	507	1529	493	313	168	104	282	353
Minwuia	324	183	178	237	146	195	262	327	950	267	199	128	129	290	479	1124	325	1209	524	276	121	93	200	199
Candidatus Micropelagos	672	567	492	593	707	788	1024	1100	552	169	108	85	135	157	424	352	253	518	64	165	265	267	600	414
Candidatus Phycosocius	95	45	53	163	140	147	153	124	305	73	62	57	102	93	166	164	101	338	160	128	56	30	105	126
Candidatus Puniceispirillum	81672	74578	67722	55233	34986	48518	149077	116126	43269	14748	14119	8875	9584	9057	22954	22209	24795	10796	2604	4061	3440	3554	21216	5195
Micavibrio	3255	3282	2815	6954	4663	4612	4044	5293	7466	3744	3636	2983	4045	3989	4812	5689	3218	12477	5401	4689	3503	2878	4824	6462
Phreatobacter	2697	1945	2527	4141	2820	3500	2938	2860	16603	10813	11303	13237	13974	17222	19563	17865	5562	21391	13691	7264	5649	7852	6862	6489
Polymorphum	958	698	878	1534	1078	1460	1273	1364	6665	4111	4506	5114	5568	7455	6494	7256	1989	11179	6464	2427	2221	3068	3105	2582
Thermopetrobacter	241	180	160	141	75	116	134	176	788	258	175	117	119	117	227	224	252	1807	337	416	214	106	180	219
Amphiplicatus	208	137	150	281	355	384	250	256	1149	416	284	237	460	371	374	429	476	3787	1626	753	456	301	390	663
Marinicaulis	544	620	412	895	611	829	536	760	2498	1429	1837	863	631	666	967	1018	1492	34533	17109	4710	2290	1870	1407	2877
Parvularcula	1380	1065	861	1636	1306	1657	1843	1776	5224	2884	2676	2005	2283	2678	3218	3343	2069	16816	7629	3678	2061	1755	2939	3114
Candidatus Fonsibacter	32936	50864	39780	32747	22185	27053	19138	25191	12903	4956	5723	2268	1574	1458	1628	2573	8018	1409	1833	2337	1664	1399	3687	2030
Candidatus Pelagibacter	6438607	16756610	15344352	20164018	18805015	21469121	16907716	19326718	2088716	882284	1143678	517163	513189	466095	620670	1184351	1442265	65698	20269	33893	45536	64861	1445013	160333
Aestuariivirga	356	224	183	266	186	238	395	371	2167	637	411	369	306	384	870	611	899	3645	646	814	376	238	428	484
Siculibacillus	131	92	59	62	37	59	103	107	412	111	70	48	40	66	129	174	165	647	209	126	76	48	113	155
Aurantimonas	948	636	582	728	561	641	1550	1300	2685	1193	1079	1208	713	1101	1843	2398	1050	7046	2139	1591	668	572	1315	1669
Aureimonas	2516	2186	2393	3395	2786	3439	3311	3428	10620	6135	5683	6362	6513	8334	9782	10222	3804	16915	7704	4627	3431	4380	4932	4914
Consotaella	226	127	86	77	46	47	72	101	455	132	88	80	50	45	205	133	205	828	90	187	58	64	105	199
Fulvimarina	618	448	419	651	417	522	800	816	1716	821	743	783	490	639	986	913	785	3576	1161	1106	514	441	770	1009
Jiella	428	320	322	392	253	294	504	562	1181	860	1209	1893	3406	4802	685	826	449	2695	948	1011	1465	1191	343	608
Mangrovicella	225	154	130	113	63	78	148	148	315	120	81	55	34	39	132	113	201	627	107	151	59	48	99	173
Martelella	3408	2530	3031	4633	2980	3888	3985	4162	18057	13579	14400	13623	14225	17139	14398	16689	6098	36258	23008	10138	8452	9599	11448	12252
Bartonella	38791	42905	34618	33729	27174	33258	32881	35483	39540	29604	31343	22141	29674	24267	22837	23037	21714	32162	33389	33744	25727	25442	36670	30987
Beijerinckia	1387	1127	1238	1456	1073	1354	1601	1558	4654	2687	2829	2690	2236	2585	2659	3009	1997	6430	3574	2459	1732	1947	2269	2204
Methylocapsa	449	336	283	391	243	360	457	456	1456	465	350	264	356	385	939	943	528	2051	713	478	260	264	426	626
Methylocella	1598	1215	1380	2508	1602	1997	2428	1946	7772	4870	4741	5509	5776	7294	6988	7356	2741	10479	4448	2957	2980	3925	3770	3358
Methyloferula	73	64	56	68	45	44	74	64	239	76	43	33	40	70	131	141	79	329	39	64	52	50	82	115
Methylovirgula	939	699	720	970	617	853	1037	1064	3625	2153	2167	2317	2574	3353	3895	3900	1299	4820	1856	1227	1319	1704	1828	1571
Pseudochelatococcus	155	129	128	142	88	101	242	205	301	98	64	64	42	46	168	104	78	541	244	102	47	41	189	153
Rhodoblastus	350	215	156	195	171	217	270	288	870	250	200	161	255	228	542	436	444	1144	407	351	361	319	568	493
Afipia	1288	875	1001	1490	1226	1457	1518	1392	4836	2301	2027	1828	2052	2217	2569	2618	1740	7024	3300	2064	2054	1827	3043	2710
Bosea	7505	5099	5813	11169	7685	9632	7776	8365	44081	29105	30135	35363	36635	48962	39838	43827	15006	60613	31518	17312	15339	22353	17673	16595
Bradyrhizobium	39118	26906	30949	57255	42093	52142	46597	45289	226398	170441	151847	176102	181744	239023	182307	213637	81322	321289	614542	91816	87208	119857	94209	90688
Nitrobacter	1252	894	984	1832	1356	1499	1589	1776	7086	5060	5284	4667	4725	6091	7129	7563	2339	10477	5127	2730	2629	3347	3091	3258
Oligotropha	687	485	523	1287	583	708	771	788	4336	3052	2884	2833	3175	4243	3123	4298	1258	5438	3150	1614	1459	2001	1519	1557
Rhodopseudomonas	5651	4024	4949	9381	6029	7607	6647	7066	39773	27576	29122	33559	35973	46816	34369	39673	13675	52095	31308	16775	15597	22320	17015	14756
Tardiphaga	1166	1128	1003	1510	832	1179	1196	1268	4622	2295	2299	2159	1982	2455	2472	3201	2029	7247	3360	1987	1335	1904	2056	2213
Variibacter	946	690	668	1166	672	809	936	937	4578	3112	3001	3039	2832	3680	3516	4391	1731	6574	3371	1841	1470	1856	1754	2021
Brucella	1875	1528	1538	4411	2195	2404	3030	2937	7185	6164	6623	6350	6088	7529	5105	6300	2924	11948	6227	4666	3463	4353	4351	4234
Falsochrobactrum	182	187	422	369	137	171	216	238	468	173	180	142	122	160	334	315	167	786	130	230	408	306	682	421
Mycoplana	49	37	34	32	33	41	48	76	227	108	51	40	26	73	106	220	46	375	150	115	58	33	112	175
Ochrobactrum	5069	3927	4157	6767	4888	5997	6776	6906	15976	10689	10677	10053	9808	11716	17196	16729	7060	27880	14655	12926	11752	9614	14547	15365
Paenochrobactrum	0	0	0	0	0	0	20	11	0	0	0	1	0	0	0	0	0	14	0	0	0	0	0	0
Pseudochrobactrum	31	13	38	57	64	48	71	76	167	60	52	49	93	111	306	151	55	352	97	105	245	247	451	286
Camelimonas	162	86	91	105	95	122	172	162	475	154	107	120	116	137	367	355	209	650	207	141	81	93	183	211
Chelatococcus	1634	1150	1376	5374	1988	2220	1993	2157	10449	7150	7594	9048	9920	12640	9812	11857	3507	16720	16809	4126	4051	5594	4094	4137
Breoghania	1806	1317	1254	1749	1087	1427	1747	1787	8180	4559	3977	4130	4201	5032	5717	6025	2685	15805	10309	3651	2595	2945	5276	3833
Cohaesibacter	3181	2429	2569	3654	2539	3218	4217	4696	8660	3845	3372	2968	2626	2879	5382	5841	3311	19408	7662	5724	3227	2571	7754	7632
Aquabacter	258	151	124	128	75	91	196	161	659	178	133	99	126	214	310	371	197	852	311	180	128	126	221	238
Arsenicitalea	245	202	160	157	89	144	275	251	458	163	147	81	53	86	213	257	113	797	222	166	82	54	129	306
Blastochloris	1662	1096	1464	2643	1849	2335	1915	2016	11339	7796	8543	10514	11480	15163	12885	14174	3101	13724	7264	3611	4008	6295	4436	3728
Cucumibacter	313	210	306	266	134	153	156	208	695	311	335	240	218	285	288	469	257	1946	735	421	166	117	437	1021
Devosia	5324	3862	4002	9897	5291	6339	6779	7345	23885	14061	13854	13938	14678	17931	17484	20188	8308	40022	17059	9978	7914	9316	10655	12766
Dichotomicrobium	425	370	341	350	224	275	347	401	1062	367	312	238	311	412	735	944	490	1736	404	431	226	179	312	479
Filomicrobium	715	565	696	1135	727	871	1209	1253	3977	2508	2434	2457	2802	4211	4954	6612	1614	8320	7110	2088	1787	2157	2578	2959
Hyphomicrobium	5319	3828	4057	6288	4354	5383	6706	7162	27986	15396	14255	14274	16460	23359	34225	39748	9882	46489	24776	10735	8677	10865	11917	16322
Maritalea	2545	2493	2190	3177	2898	3529	4090	4339	5317	3876	4135	2593	3290	3802	4350	5187	2305	17896	7054	4515	2727	2692	4089	12949
Pelagibacterium	1759	1250	1205	1871	1289	1583	1806	2076	6504	4015	4126	3615	3407	4509	4940	5460	2427	12785	5209	3178	2447	2688	3312	4442
Prosthecomicrobium	299	201	173	247	166	219	268	257	803	307	211	182	132	185	377	338	377	1476	299	322	139	121	206	288
Rhodomicrobium	949	652	632	1307	1040	1240	1213	1274	5180	2889	2814	2611	2769	3635	4766	5441	2017	7162	3520	2122	1597	1794	2070	2295
Rhodoplanes	2411	1519	1683	2365	1406	1797	2123	2227	11539	6257	5837	6317	6401	8081	7975	7779	3832	13812	6607	3618	3015	3969	3070	3002
Youhaiella	400	265	285	492	337	460	357	378	2031	1623	1673	1923	1859	2382	2839	2519	756	2715	1022	780	713	1133	700	649
Lichenibacterium	156	155	305	341	124	143	185	244	550	162	211	154	157	165	262	381	220	725	139	189	84	106	144	245
Lichenihabitans	872	711	833	1129	667	900	944	943	4435	2633	2650	2548	2621	3140	3404	3747	1292	6345	2584	1770	1663	1812	2137	1961
Enterovirga	318	264	185	166	96	121	238	184	480	175	151	106	94	131	263	265	212	669	199	135	89	107	147	157
Methylobacterium	16926	13191	14888	28535	18579	22647	18280	19792	112197	113419	112275	109225	99799	133967	115239	122076	34671	226699	67150	39367	39227	64464	41690	37560
Methylorubrum	3413	2275	3302	5979	4008	5150	3703	3973	24437	19314	21253	24239	24864	31061	29174	30174	7954	27836	13238	8596	8461	13831	8890	7580
Microvirga	3751	2779	3556	10870	4154	4464	4174	4562	22130	11740	11630	14690	16121	21396	15100	16076	8258	30567	14544	9600	8359	10448	7994	8016
Neomegalonema	170	145	130	101	81	82	201	189	298	105	83	58	80	131	255	201	100	614	107	164	89	52	198	187
Hansschlegelia	148	96	123	137	110	95	165	179	455	139	90	92	86	120	296	354	164	691	406	191	67	54	173	163
Methylocystis	3998	2536	2952	5761	4025	5043	5062	5148	21368	13872	14786	16279	17526	22569	20806	22693	7432	27732	14162	8737	8588	10354	9123	9323
Methylopila	150	123	137	209	127	156	290	268	609	183	136	112	106	117	285	328	303	1076	601	286	127	76	173	246
Methylosinus	1631	1193	1501	2707	2052	2671	2422	2418	10649	19713	19880	11947	12566	16691	16300	16745	3567	15130	5550	3977	4917	6537	4985	4532
Oharaeibacter	0	1	0	0	0	0	0	0	2	0	0	1	0	1	0	0	0	1	0	0	1	0	0	0
Pleomorphomonas	846	542	617	1728	903	1015	1035	1044	5358	2999	2729	3812	4249	5471	3631	4149	1503	8059	4604	2074	1832	2195	2021	1963
Terasakiella	3428	3273	2987	4353	2932	3585	4283	5089	7203	3622	3466	2515	2491	2498	3039	4097	2852	9338	3242	3473	2335	2063	3340	4968
Alsobacter	134	94	168	191	73	95	200	180	460	159	123	102	80	143	306	308	172	842	375	161	81	65	137	159
Bauldia	639	547	455	696	439	548	615	820	3483	1050	833	595	376	451	1148	1123	1220	9024	5824	1503	634	496	802	1029
Candidatus Hodgkinia	255	213	210	213	166	239	182	226	677	383	526	523	495	464	344	452	193	506	205	522	500	404	502	532
Candidatus Tokpelaia	778	642	599	673	635	873	1159	1185	1812	854	689	660	498	593	889	1130	684	3250	1222	1032	632	507	879	1248
Hartmannibacter	935	682	718	1328	990	1215	1109	1121	6165	3702	3629	4327	4628	5839	4490	5130	1929	9945	6094	2518	2190	2692	2167	2368
Methylobrevis	112	75	108	102	60	96	122	154	355	132	103	62	54	115	210	191	183	710	175	173	64	78	172	187
Methyloceanibacter	1979	1095	1051	2022	1589	1923	1913	2232	18081	9793	6566	6458	5424	6916	8552	8429	5751	38278	11765	5294	2868	3333	3556	4099
Methyloligella	880	525	665	1096	587	837	929	962	4759	2742	2651	2836	2302	3013	3109	3580	1703	7768	4131	2014	1648	1739	2037	2084
Methylosulfonomonas	0	0	0	1	0	0	0	0	0	0	3	0	0	0	0	0	0	18	0	1	0	0	0	0
Mongoliimonas	89	66	55	135	144	159	120	146	448	149	91	129	85	122	264	250	127	863	422	281	113	88	148	199
Nordella	1406	1070	1167	1980	1599	1944	1563	1619	8620	4918	4774	5354	5638	6561	5759	5328	2995	13301	5490	3855	3427	3913	3309	3332
Pseudorhodoplanes	1625	1048	1178	1481	995	1180	1477	1423	6622	3290	3194	3217	3401	3951	4756	4802	2315	9152	4677	2481	1777	2209	2179	2405
Notoacmeibacter	539	384	276	404	483	651	863	1291	1046	523	367	281	571	687	924	1175	604	2780	1044	695	431	315	601	901
Aliihoeflea	181	116	118	119	125	145	222	194	531	224	150	73	117	183	400	352	179	1191	304	305	109	89	205	328
Aminobacter	2211	1511	1804	3370	2131	2633	2794	2847	11667	7900	7679	8730	13512	13027	10977	11657	4197	19868	11312	5404	4316	5896	5342	5440
Aquamicrobium	246	181	148	1582	507	451	423	384	1037	392	271	211	413	380	635	580	426	1929	2201	560	344	271	636	617
Chelativorans	1801	1641	1687	2344	1510	1903	1904	2100	6967	3555	3249	3061	3023	3543	3849	4001	2625	11067	4835	2860	2098	2107	2750	3189
Hoeflea	4273	5759	6238	8077	3862	5034	5185	7232	17066	19870	25335	10909	5780	7846	9562	15098	6806	183560	120035	31436	13772	10974	12098	23824
Lentilitoribacter	5671	5805	6297	6954	6267	7906	7250	8664	8417	4630	4852	4174	3673	3851	6816	11209	3893	15453	3988	6896	3895	3082	11729	35711
Mesorhizobium	31435	22368	25029	45924	31964	38798	37493	40116	174885	111621	113399	120568	129320	154153	163762	164691	64190	279523	146892	89519	66830	81795	84599	83427
Nitratireductor	3905	3010	3757	5011	3030	3661	4734	5312	19182	10665	9439	8892	8646	11069	14016	14811	6610	42922	18977	10473	5956	5925	8975	10136
Oceaniradius	30	18	28	26	9	13	39	38	139	37	28	17	12	10	36	36	19	264	95	65	21	22	35	56
Oricola	1302	952	1021	1471	888	1119	1249	1626	6107	3704	3860	3760	3515	4515	4569	5044	2338	17005	9114	4120	2285	2490	2592	3583
Paramesorhizobium	74	54	37	62	51	51	91	83	299	121	61	58	53	99	173	252	106	594	294	138	64	62	105	188
Phyllobacterium	1631	1299	1344	2149	1630	1882	2337	2599	6329	3620	3221	2985	3261	3727	5936	5835	2523	11535	4801	3247	2407	2410	3419	3680
Pseudaminobacter	389	264	219	312	326	361	436	447	1093	390	344	241	193	300	595	459	293	2344	1021	603	248	181	357	502
Pseudohoeflea	110	104	130	136	82	121	131	178	568	551	671	358	150	192	238	452	163	4365	2975	1217	426	320	342	963
Roseitalea	1051	812	853	1140	793	1057	1146	1287	5083	3116	3174	2823	2714	3936	4223	4225	1798	11282	7014	2812	1756	2421	2434	2634
Salaquimonas	2060	1497	1437	1889	1373	1746	2012	2053	12772	8131	7514	3780	2944	3114	6499	4747	3826	30059	7147	7649	3105	2381	4781	4753
Zhengella	447	485	480	536	355	409	655	707	1926	886	657	461	537	677	1155	1413	632	4574	1728	1079	554	371	771	1077
Rhabdaerophilum	118	81	56	71	62	81	111	139	287	113	84	59	75	90	148	167	93	441	174	131	75	55	308	158
Agrobacterium	12093	9507	9931	16874	12298	15397	15965	16541	55467	39305	41370	41764	43417	50407	44481	51027	20420	94995	49680	32714	29590	31161	39231	36594
Ciceribacter	87	77	31	55	57	64	69	62	184	54	41	28	39	97	95	136	63	351	268	77	36	32	48	91
Ensifer	3803	2889	3433	5628	4820	5595	5060	5076	23860	14990	14820	16243	17712	21212	21054	22100	8171	36379	16759	10329	9016	10922	10364	10529
Georhizobium	696	412	529	863	523	631	697	809	3637	2505	2606	2636	2807	3372	3043	3914	1294	7536	4221	2114	1772	1840	2642	2555
Kaistia	692	567	490	637	522	591	731	949	2474	814	585	474	506	647	1638	1431	832	4110	1261	926	951	952	1612	1470
Liberibacter	8325	9418	7617	7062	5982	7355	7034	7724	6908	4169	5074	3367	5862	4221	3757	4365	5732	5576	7997	8072	7084	5446	9072	8760
Neorhizobium	2963	2467	2786	5547	3356	3937	3929	4229	15449	11595	11845	11564	11318	13936	12099	13947	5639	26099	13514	7376	6234	7579	8077	8237
Pararhizobium	439	355	347	397	243	274	434	519	1203	503	364	268	226	287	825	741	515	2657	984	703	467	348	792	1173
Pseudorhizobium	32	27	26	31	26	44	44	41	75	17	14	9	6	17	13	21	17	106	32	26	14	8	21	39
Rhizobium	35123	26345	29840	48910	33326	40987	42734	44298	179017	123671	128362	128071	130835	155672	145576	161122	67274	284415	143091	89182	74486	89796	93299	94448
Shinella	1467	1086	1337	2256	1809	2251	2119	2272	8194	5210	4951	5524	5905	6802	6683	7476	2797	13144	6234	3781	2833	3405	3131	3635
Sinorhizobium	7699	5754	6672	11528	8057	9856	9955	10152	51025	33673	34615	36952	37559	45874	42254	45829	18609	74529	37997	22440	18364	24172	22544	22334
Afifella	443	392	380	587	313	459	673	675	1681	548	365	311	285	343	734	650	767	2971	1179	674	313	223	528	504
Amorphus	353	305	411	429	228	273	367	373	1119	694	684	307	224	371	515	848	350	2655	1862	515	176	176	266	458
Anderseniella	3147	2529	1957	2562	2297	3094	3930	3124	35749	14108	6993	6249	3010	4114	10942	8353	14770	133660	25427	25101	8240	5085	9316	10164
Candidatus Phaeomarinobacter	1735	1068	927	2512	1785	2252	2419	2457	4767	2161	2029	1445	1459	1779	3429	4071	1871	10170	4990	2224	2139	2175	3597	4302
Lutibaculum	351	265	243	317	194	233	458	425	947	297	212	181	192	216	585	488	262	1971	2803	325	298	193	425	491
Parvibaculum	1938	1255	1316	2213	1577	2060	2213	2157	7168	3994	4602	5045	7748	9344	4894	5576	2476	11981	5231	3054	3430	3813	2734	3079
Pyruvatibacter	1337	813	859	1894	1617	1997	1721	1593	5556	3175	3144	3629	3452	3929	3190	4033	2056	11872	6788	2779	2233	2402	2577	2828
Rhodobium	446	430	513	652	428	454	631	606	1816	739	542	407	269	335	756	641	865	3535	1349	876	322	210	387	618
Rhodoligotrophos	631	474	498	538	412	475	581	601	2927	959	657	499	424	621	1068	1056	951	6604	2571	1387	549	403	703	859
Roseospirillum	269	278	437	522	242	325	419	419	633	203	251	235	135	150	180	282	198	727	220	176	96	78	167	140
Tepidamorphus	259	248	137	197	117	153	201	261	1265	638	513	346	234	297	353	499	418	7261	23802	741	264	243	261	439
Tepidicaulis	225	131	125	3271	684	618	652	618	1437	438	306	497	663	606	735	690	533	1920	673	459	410	307	606	500
Roseiarcus	206	221	194	317	171	238	219	247	620	220	110	130	132	121	311	317	228	977	175	198	116	83	187	246
Salinarimonas	320	217	257	332	186	264	353	344	1031	348	292	234	208	342	590	926	438	1675	607	414	236	188	301	545
Ancylobacter	1690	1166	1581	6365	2147	2362	2491	2310	10272	7021	7109	8068	8230	9953	9980	11490	3298	14003	7840	3795	3440	4929	4389	4209
Azorhizobium	944	624	748	1279	963	1148	1222	1663	5910	4137	4069	4805	5056	6556	5409	6561	2300	7603	5551	2543	1985	3150	2749	2236
Labrys	1255	868	1094	2025	1455	1780	1856	1991	7731	4739	4825	5224	5479	6859	6474	8369	3147	10527	6726	3855	2745	3901	3180	3221
Pseudolabrys	1932	1501	1696	2609	1879	2204	2519	2365	10235	5347	5052	5238	5839	6837	7449	7860	3625	14553	9172	3725	3145	3917	3781	3946
Pseudoxanthobacter	125	97	86	155	129	134	199	159	507	171	103	81	103	117	137	163	288	716	198	211	74	66	92	152
Starkeya	2056	1416	1902	3309	2173	2823	2528	2621	13059	9900	10682	11180	11633	14848	12006	13118	4286	17280	9702	4844	4783	6405	5261	4660
Xanthobacter	1197	765	899	1530	1242	1445	1233	1333	7188	4632	5177	5312	4730	5536	5306	6414	2599	9293	5879	3056	2143	3250	2829	2606
Acuticoccus	1628	1135	943	981	557	668	1101	1288	2922	1166	970	700	666	1136	2031	2615	1075	5922	2269	1060	567	483	1150	1208
Euryhalocaulis	297	211	163	256	377	330	341	358	980	325	224	225	836	467	388	415	308	1745	541	501	370	251	485	546
Glycocaulis	788	597	509	1061	905	1036	876	1684	3918	3170	3055	2523	2541	3009	3616	4472	1608	10677	5794	2592	1673	2187	2609	3244
Hellea	24466	16594	9880	13522	14336	15957	39220	22578	19700	14713	7835	14389	8395	5491	26518	16809	9390	107990	14694	52337	26207	8015	35942	34972
Henriciella	1380	960	853	2142	1831	2034	2296	2331	4331	3119	3287	1581	1741	2257	3897	5128	1765	25628	10942	4124	2669	1493	3292	4623
Hirschia	2875	3188	2781	3526	3136	3549	3364	3618	3861	2447	2232	1815	2644	2110	2471	3067	1852	9187	3802	3132	2507	2047	3675	4367
Hyphobacterium	256	235	197	389	316	338	289	378	815	614	647	398	345	374	885	806	372	3896	1827	833	408	473	866	1079
Hyphomonas	8176	6100	4983	13124	10984	13932	10172	11393	36941	24033	26365	13448	14128	18480	18688	24399	21141	390376	252790	45346	22402	14442	15667	31835
Litorimonas	4476	3160	1947	4495	3676	3670	7771	4967	5863	4431	3052	5605	3070	2037	10361	5113	2439	34276	6663	19282	10104	3290	16404	13802
Maricaulis	1257	1250	1235	2602	1888	2311	3900	10742	6950	5903	6101	3558	3646	4406	17080	55804	2781	24847	12409	5628	3854	6380	103882	156182
Marinicauda	420	276	200	649	625	564	510	457	1859	746	521	396	754	572	755	690	578	4176	1288	1102	790	562	1148	1330
Oceanicaulis	240	167	136	458	519	585	693	678	1436	537	457	362	869	627	737	926	525	3228	959	777	554	354	918	1296
Ponticaulis	188	348	326	436	375	370	349	391	373	2194	2793	540	594	458	286	414	168	11824	5832	991	397	259	359	381
Robiginitomaculum	7668	5425	4018	9079	7846	9805	12967	10155	16213	10373	13471	7595	7804	9055	14669	11892	7073	72011	18867	27486	16119	6260	21458	28022
Thalassorhabdomicrobium	563	428	345	515	315	389	568	689	888	586	360	485	213	277	910	642	329	4318	807	1523	886	453	2150	1340
Acidimangrovimonas	341	229	235	293	179	173	301	404	560	229	203	152	88	97	358	287	197	1198	373	304	190	155	453	405
Actibacterium	2531	1477	1104	1982	1403	1820	2362	3212	4254	1776	1227	1157	815	1339	2999	3510	1762	10093	2544	2973	1309	857	2169	2699
Aestuariivita	1046	1198	1153	1351	1069	1258	1741	1918	2154	1223	713	720	415	677	1833	1947	854	5288	1277	1644	700	579	1512	1478
Ahrensia	4143	2259	2821	3324	1983	2347	3267	3358	18099	6734	3837	4030	2912	3066	9203	6597	5883	47034	5417	12231	5832	3552	8730	14247
Albidovulum	1237	661	527	596	415	521	780	1122	1643	612	386	311	200	274	580	827	687	2890	582	693	309	250	539	706
Albimonas	1203	716	552	761	633	800	1042	1042	2452	853	642	520	724	749	1180	1419	792	3667	4213	966	648	439	1072	1393
Aliiroseovarius	2121	1702	1779	2618	1844	2366	2955	3681	4636	2446	2043	1648	1037	1313	3294	3510	1903	16747	8767	4267	2250	1278	3142	5191
Aliishimia	930	763	670	886	918	1211	1765	1739	1332	1022	552	559	465	704	1711	1699	484	3772	1190	1303	570	560	1351	1261
Alkalilacustris	606	475	389	426	303	414	753	843	781	338	207	165	158	286	571	959	240	1273	301	308	151	110	590	434
Amaricoccus	449	227	195	202	203	234	287	395	1593	602	272	307	239	331	677	777	446	3282	731	644	239	216	491	551
Amylibacter	4055	2535	2244	3569	2595	3077	3545	4489	7034	4733	2835	4380	2471	2554	5490	4885	3445	31792	4777	17421	6664	2953	5733	6489
Antarctobacter	2442	2225	2148	2918	2252	2845	4648	5765	8970	5995	5534	4549	3451	4304	8247	8415	2921	36207	14076	8791	5216	4575	19548	11423
Aquicoccus	1	1	0	2	2	1	10	8	15	4	19	3	0	1	15	5	2	94	29	5	6	2	46	12
Aquimixticola	407	270	258	360	194	281	331	523	462	240	145	146	73	138	336	324	157	1172	341	331	144	78	272	338
Ascidiaceihabitans	1088	1269	1216	2324	2483	3356	4578	4293	2567	3370	2416	3346	1752	1944	5264	5164	960	17105	4246	11962	4149	3047	5871	4938
Boseongicola	5040	3772	3112	5222	4006	5370	7978	10425	40821	19765	10827	11510	6804	8253	31147	18347	9840	104938	18748	23123	8532	6834	27970	19520
Brevirhabdus	1010	826	809	1161	878	1226	1761	2055	4475	2517	2238	2035	1476	2054	3231	4114	1510	17714	8517	3320	1982	1902	5592	4269
Carideicomes	570	642	879	974	465	551	1106	1595	917	459	353	311	218	317	703	966	374	2127	493	496	255	191	764	578
Celeribacter	11339	9380	7936	10646	9357	12177	18153	21044	31505	20986	19223	16913	14808	19213	31025	32376	10854	106259	42515	25566	17305	15474	70821	45747
Cereibacter	365	206	195	271	190	252	311	399	546	236	145	120	85	88	310	290	333	1184	318	300	161	132	301	302
Chachezhania	557	334	292	332	328	458	626	707	829	458	350	256	250	347	808	796	260	2245	837	546	543	555	892	693
Citreicella	18	7	8	35	30	33	75	53	90	62	53	24	27	20	110	88	17	410	134	76	104	78	1050	316
Citreimonas	378	231	254	225	152	267	422	508	657	258	202	168	135	176	564	554	302	1370	341	367	155	94	507	390
Cognatishimia	677	416	346	517	416	508	668	803	874	409	308	290	211	285	614	645	428	2166	376	677	331	228	709	670
Cognatiyoonia	3233	3003	2533	2715	1695	1891	2567	3082	4570	3241	2281	2012	1049	1398	3234	3696	2039	21970	5854	6221	2759	1404	4326	4684
Confluentimicrobium	1951	1523	1488	2005	1694	2064	2802	3631	8190	6081	6053	4142	4369	4187	5637	6409	2469	31348	13679	6145	3548	3248	9363	7655
Cribrihabitans	440	323	353	449	496	718	863	1098	1426	761	427	390	218	311	1183	983	368	4102	1067	941	403	344	649	987
Defluviimonas	3378	2320	2026	2782	2267	2859	4181	4576	11163	6447	5675	5234	4830	5787	8100	8416	3664	28884	14749	5987	3817	4183	8701	7072
Dinoroseobacter	1968	1454	1378	2084	1656	2100	3028	3678	8967	5087	4381	4421	3720	5053	6349	6719	2859	27061	11062	5556	3105	3302	6889	6244
Donghicola	1077	759	802	1013	649	879	1239	1616	1393	677	533	448	303	401	983	1261	676	2989	887	834	458	310	1707	1060
Epibacterium	4874	4040	3900	5458	4287	5427	8032	9672	12054	8747	8202	5689	5100	6815	11777	13611	4452	50367	22644	10875	6108	5131	20070	13030
Falsirhodobacter	453	266	186	248	155	191	281	450	500	160	137	92	106	164	343	380	228	873	195	298	162	76	389	295
Fertoebacter	305	200	133	169	209	252	392	537	515	258	164	124	78	126	350	277	157	1221	235	300	135	95	328	315
Flavimaricola	1436	1131	897	1325	736	958	1285	1831	2182	1158	802	642	399	722	1832	1961	859	7063	1734	1840	772	506	2348	1726
Fluviibacterium	767	515	453	550	476	672	919	1208	1408	705	443	392	245	294	982	1048	663	3324	927	1004	470	328	1105	1156
Frigidibacter	241	173	121	116	82	116	216	229	329	147	108	77	52	59	195	194	147	773	257	166	97	63	397	210
Gemmobacter	3623	2695	2459	3521	2396	3197	4473	6601	9479	5375	4550	4213	3543	4471	6828	8166	3465	24587	8500	5533	3375	3251	10452	7247
Haematobacter	1064	755	794	1314	801	1011	1127	1455	4622	3154	3078	2930	2400	2904	3407	3790	1905	11387	4960	2826	1876	2166	3930	3129
Halocynthiibacter	7914	6080	6164	7623	6978	9286	12973	17056	14636	8108	6663	6341	4739	5604	12268	13441	5707	46284	12487	14787	8150	6050	20482	16647
Halovulum	1299	750	587	613	370	483	880	1081	2296	709	510	436	437	689	1443	1596	887	3413	737	1068	599	353	921	856
Hasllibacter	209	109	78	145	91	99	142	239	288	98	65	76	95	210	275	426	158	701	221	164	73	68	147	209
Histidinibacterium	924	690	644	811	568	723	1020	1210	1560	687	412	387	216	353	987	923	655	3648	1387	866	350	262	689	828
Hwanghaeicola	420	302	219	247	151	206	315	438	506	225	165	116	69	87	338	278	195	1167	335	344	137	149	551	356
Jannaschia	7248	5701	5611	7306	5046	6094	9249	11469	17240	9494	7352	6619	5445	8198	17751	19562	6474	55181	17219	13179	7561	6015	20864	15676
Jhaorihella	772	566	495	603	481	602	841	978	1311	593	407	373	245	345	758	886	484	2934	879	789	317	272	791	845
Kandeliimicrobium	885	557	410	416	444	547	708	936	1114	498	282	312	556	482	670	787	534	2621	464	663	383	291	656	618
Ketogulonicigenium	2398	1914	1790	2514	1694	2140	3270	3748	7238	4981	4672	5081	4508	5609	7998	8267	2689	20311	8005	6064	4359	3695	12761	7709
Labrenzia	11372	9490	10916	29151	13512	16100	19997	22121	49660	25104	22108	21637	19837	23463	31620	36997	18401	96979	41755	27610	17147	15923	31457	30254
Leisingera	6592	6039	7041	10265	7033	9074	12311	15232	30320	22848	23748	16767	15140	18805	26888	30220	10286	135266	67224	23682	14535	13988	46244	29876
Lentibacter	17844	14114	10290	5109	5396	6590	12467	18088	13374	5989	4694	1930	910	1315	4896	7357	5894	9998	3874	2018	732	678	4834	2694
Limimaricola	1049	684	582	999	682	865	1377	1741	1967	1002	725	552	389	591	1450	1508	1007	5916	1389	1361	639	508	1929	1524
Litoreibacter	19080	9962	7138	8132	5681	7152	10401	12506	25894	12590	8780	8967	5527	6287	14755	14079	12146	79229	20085	26710	13287	8283	23981	20479
Litorimicrobium	423	301	248	396	381	519	858	1253	912	498	342	301	215	248	984	808	268	3140	1475	928	577	405	3375	1507
Loktanella	5823	6575	7009	8810	5348	6131	8562	10160	13345	11161	8389	8500	4425	4728	14492	12807	4713	86713	19383	27466	14410	7163	26463	22135
Lutimaribacter	1751	1108	1235	1619	1020	1420	2000	2868	2718	1262	1073	818	599	818	1951	2433	1014	6723	2341	1729	891	604	2088	1813
Maliponia	906	566	562	532	410	512	961	1151	1435	746	510	467	246	437	1210	1113	684	3822	956	974	423	350	1770	1112
Mameliella	1763	1371	1328	1955	1556	2078	2660	3018	8740	5747	5876	5020	4423	5608	7199	7918	2944	30521	15207	6041	4354	4494	12623	8157
Mangrovicoccus	271	191	151	126	125	170	248	305	641	215	154	136	104	113	335	334	237	1282	536	321	234	206	599	368
Maribius	1215	992	854	1549	1108	1318	2055	2249	5481	3304	2948	3276	3051	3791	4272	4302	2091	15772	6173	4012	2710	2527	8078	4885
Marimonas	1377	810	542	631	583	747	1084	1380	2341	934	692	491	436	496	1206	1387	807	5596	2275	1356	623	438	1200	1188
Marinibacterium	690	462	415	479	483	537	777	924	1214	624	412	350	372	361	859	880	470	2959	909	788	379	294	880	729
Marinosulfonomonas	2720	1787	1948	2637	1605	2120	3022	4612	4155	1798	1466	1320	740	1014	2508	2902	1703	10352	2321	2709	1269	778	2148	2475
Marinovum	2485	1971	1869	2895	2009	2614	3806	4792	9938	6451	6191	5721	4845	6673	9701	10609	3218	37779	18587	7995	4293	4410	11052	8980
Maritimibacter	2249	1487	1473	1997	1623	2051	2481	3343	4538	1913	1459	1106	1422	3285	5931	8246	1696	9735	2794	2437	1500	1293	6194	3278
Marivita	3703	2759	2899	3733	3151	4318	6176	7367	8339	4199	2754	2447	1710	2528	7435	8019	2906	21108	5140	5454	2683	2001	10605	6660
Marivivens	2287	2017	1926	2724	2259	2821	3520	3976	4124	2820	2435	2439	1755	2199	4908	4357	1692	13124	4159	3751	2531	1903	8928	4748
Methylarcula	201	102	102	101	88	111	157	197	284	97	75	51	33	58	143	188	106	422	185	96	55	57	203	180
Monaibacterium	2116	1795	1725	2389	1703	2253	3259	3554	6660	3985	3908	3444	3444	4465	6129	7045	2349	23831	10385	5326	3299	2826	8536	6025
Natronohydrobacter	228	149	189	186	122	133	214	268	322	115	125	110	76	123	228	253	152	888	267	223	107	54	197	263
Neptunicoccus	985	452	413	767	629	777	581	701	1266	645	413	536	291	279	800	588	513	4416	1012	1917	1023	410	835	873
Nereida	2804	3196	2945	3101	2916	3385	4828	5318	2286	1317	1036	759	497	805	2062	2402	1440	2312	413	937	546	523	2128	1166
Nesiotobacter	214	154	203	277	164	133	169	223	603	211	125	167	137	213	258	303	282	1098	118	277	134	79	189	278
Nioella	1454	835	932	1109	712	857	1234	1675	2811	1136	905	751	565	815	2480	2481	1227	6605	2238	1461	638	432	1509	1908
Oceanibium	992	647	481	545	439	603	1078	1352	2784	983	581	528	365	490	1424	1447	940	5649	1024	1341	517	336	1051	1240
Oceanicella	730	495	551	598	313	367	531	730	1491	549	387	347	282	363	1032	863	638	2845	821	743	602	376	1096	918
Oceanicola	4065	2809	2636	3933	2903	3655	4889	6322	10387	6855	6490	6330	4867	6167	7983	9312	3607	38121	17608	9390	5349	5000	13038	11939
Oceaniglobus	1543	978	819	1093	927	1296	1605	2147	2218	997	729	629	375	521	1912	1644	1093	5386	1458	1473	965	750	6752	2783
Oceaniovalibus	1571	1026	810	962	702	846	1059	1575	2309	1098	741	616	329	448	1234	1200	1131	6212	1677	1436	596	441	1676	1532
Octadecabacter	19081	20353	18038	26216	23009	28907	48356	59089	51334	37682	29594	28712	19424	21288	57649	53414	18296	251604	69881	78896	40606	24020	118627	74295
Pacificibacter	1251	898	1013	1203	697	896	1311	1587	1586	926	886	821	348	393	1589	1072	833	6014	1912	2556	873	556	4290	2143
Paenimaribius	703	481	379	372	248	335	419	561	876	425	329	243	190	231	571	491	352	1925	561	515	253	160	575	514
Paenirhodobacter	321	239	270	338	197	243	307	390	334	147	113	116	50	82	195	183	185	536	144	181	70	63	142	141
Palleronia	726	506	437	745	606	705	1030	1125	1300	573	486	422	424	611	1483	1648	629	3330	660	831	914	572	2416	1228
Pannonibacter	1669	1489	1671	2526	1653	2025	2297	2508	8195	6139	6427	6114	5390	6995	6584	8197	3028	15059	7378	4026	2957	3828	4195	4334
Paracoccus	22474	16868	17402	27214	20714	26380	34342	40512	96828	63430	67645	67368	57568	79714	87443	97960	33449	287942	111352	58232	41136	48087	95457	68298
Paraoceanicella	1354	909	1093	1852	1087	1440	1441	1735	8454	4827	4883	5227	4870	5852	7527	7757	2784	15409	8850	3778	2935	4385	5023	4427
Pararhodobacter	3001	2238	2057	3005	1813	2275	2757	3692	5024	3285	3373	1397	922	1512	2815	5558	1847	25914	9817	2770	1271	872	2567	7526
Parasedimentitalea	3455	2634	2537	3291	3239	4371	5946	7725	9180	6617	6142	4569	4052	4532	9145	9523	3038	40838	16921	10152	5949	4786	13855	10582
Pelagibaca	1249	984	1072	1646	1231	1654	2019	2660	6890	5336	5752	5042	3890	5049	6818	7288	2375	24516	13750	5002	2828	3403	7872	5435
Pelagicola	2416	1738	1831	2478	2656	3363	4737	5306	5786	3668	2640	2154	1323	1837	4919	5246	2438	20603	6838	5443	3612	1894	5518	5921
Pelagimonas	974	929	837	1104	1048	1304	1891	2284	2539	1237	825	913	585	830	2488	2469	1119	8062	1666	2898	1947	1317	6483	5245
Pelagivirga	555	652	826	992	616	769	1053	1508	1222	993	1013	603	362	410	1231	1149	398	6889	2837	1440	616	493	1638	1952
Phaeobacter	19403	19190	21948	29479	21731	27474	37921	45938	58887	51324	54763	33889	26078	32578	55269	60626	21202	298776	139374	57844	37443	28805	118734	72405
Planktomarina	813376	1395022	1344535	1346318	870321	897933	1409890	1275794	496449	322975	274562	219375	68269	80316	252807	295230	228505	132954	38130	104816	38496	35098	426179	188174
Planktotalea	10667	14214	13060	27590	38471	48138	96787	71937	10959	6898	5388	4794	5645	8217	27757	26917	4720	21533	5047	10483	7299	3339	21997	10201
Pontibaca	386	195	143	148	141	186	268	439	378	164	100	90	49	79	177	255	237	636	162	185	90	75	179	216
Ponticoccus	1561	1275	1082	1507	967	1253	1849	2561	2959	1426	787	749	690	1177	2313	3019	1168	7252	1698	1700	736	616	1781	1902
Pontivivens	536	348	298	446	358	443	649	717	905	390	292	267	278	405	831	1133	469	2166	434	628	382	196	706	658
Poseidonocella	1550	965	849	1171	1037	1298	1790	2796	2351	1084	708	611	717	789	1810	3539	927	4972	1218	1413	941	672	2167	1755
Primorskyibacter	2640	2050	1990	2596	2228	2802	4042	5323	4438	2301	1650	1557	1508	2122	4746	6130	1803	12182	3232	3852	2106	1630	6160	4783
Profundibacterium	471	260	222	260	219	322	433	530	633	268	147	138	137	187	495	552	167	1124	349	315	130	155	479	335
Pseudaestuariivita	1187	939	973	1280	969	1157	1550	1966	1984	969	756	620	553	813	1862	2144	665	4715	1044	1437	648	469	1256	1379
Pseudodonghicola	446	271	330	366	328	408	509	719	641	327	292	257	122	187	509	579	243	1768	737	454	196	157	398	466
Pseudogemmobacter	182	106	69	124	119	164	246	187	313	146	118	109	72	98	164	168	84	647	233	233	107	63	174	189
Pseudohalocynthiibacter	2934	2622	2638	3529	3002	3915	5792	7356	9465	6084	5965	4575	3463	4207	7700	8334	3258	41460	17547	8980	5615	4176	15836	11829
Pseudooceanicola	6078	4437	4137	5329	4026	5074	7076	9388	9358	4753	3673	2888	1907	2388	6287	6802	3775	25497	10383	6690	2985	2318	8598	7151
Pseudooctadecabacter	806	668	732	931	580	670	927	1228	1220	830	524	709	413	375	1347	1117	531	5824	1463	2257	1234	494	3630	1591
Pseudopelagicola	1139	1085	1366	1746	1540	1873	2295	2854	3364	1689	1275	1199	1521	1856	3277	2999	1267	7822	1412	2199	1144	917	1824	2150
Pseudophaeobacter	936	2293	1950	1205	980	1332	1426	1605	2189	12402	19444	1916	827	1047	2489	2206	867	117726	80136	3752	1390	1125	6237	2987
Pseudopuniceibacterium	1	10	9	32	11	10	20	21	37	12	15	7	2	9	5	12	12	140	37	14	9	3	33	25
Pseudorhodobacter	5436	4342	3730	4861	4322	5281	8560	10028	12305	7977	6695	5696	5335	6274	11662	11049	5042	43856	14913	11950	7851	6433	38043	19543
Pseudoroseicyclus	487	326	269	458	311	457	544	826	785	381	274	197	164	295	571	829	368	2126	632	495	228	215	361	488
Pseudoruegeria	3615	2322	2060	2992	2038	2590	3514	4711	15374	5305	2953	3156	1602	1908	6097	5475	5478	33141	6200	7687	2885	1749	5193	6324
Pseudovibrio	2762	2412	2606	4087	3355	3857	4224	4474	7885	3577	3250	3143	3667	3735	6343	6080	3154	15797	5118	4974	3742	2889	6209	6429
Puniceibacterium	2208	1816	1500	2151	2598	3583	5505	6198	4616	3538	2326	1760	1220	1901	5977	5976	1820	14964	4269	3713	2066	2007	10770	5241
Rhodobaca	1970	1488	1175	1821	1325	1893	2996	3613	6970	3964	3646	3409	3059	3102	4609	4470	2509	21195	10375	4234	3943	4573	11172	6126
Rhodobacter	16797	17803	18096	23824	14379	18176	25044	30764	59465	38250	38867	38040	33887	45266	56263	63355	20830	132794	53906	30201	21553	26908	48682	37454
Rhodophyticola	658	397	408	498	296	391	483	725	1111	404	391	272	226	364	642	891	338	2386	606	621	288	183	496	592
Rhodosalinus	875	476	433	484	505	713	1087	1669	1380	571	378	341	341	461	1015	1337	699	2633	477	696	381	295	1584	918
Rhodovulum	7908	5674	5327	7581	5633	7196	9281	10994	30113	16344	15280	13893	13432	16643	21983	22831	10148	75601	30625	15928	9903	11108	27543	18740
Roseibaca	638	401	258	352	352	452	703	794	1014	511	393	273	211	241	722	742	380	2648	568	581	288	191	1021	804
Roseibacterium	1690	1262	1200	1675	1378	1657	2257	2615	6848	4216	3702	3575	3317	3945	5328	5461	2300	21600	9261	4220	2801	2697	9246	5956
Roseibium	2208	1803	1909	2687	2325	2825	3219	3744	5724	2345	1704	1500	1599	2300	4003	4256	2082	11897	3181	3374	1586	1042	3549	3997
Roseicitreum	626	366	264	274	256	293	466	611	1098	440	305	271	152	229	717	690	414	2775	734	681	391	275	2353	1072
Roseicyclus	659	417	292	299	244	359	556	675	801	320	195	147	127	139	458	396	321	1347	224	352	157	135	289	347
Roseinatronobacter	624	465	356	585	514	748	1172	1760	1085	501	346	269	192	343	935	1071	480	2297	679	662	486	313	2125	1657
Roseisalinus	511	379	285	393	306	369	551	790	1304	645	393	343	174	251	695	793	444	3829	1208	862	394	271	1074	861
Roseivivax	5276	4145	4201	6120	5111	6475	9324	11136	17299	10390	9011	8435	6608	8965	14701	15059	6119	51855	19521	11626	7590	7067	24169	15275
Roseobacter	18788	23283	21920	27189	23349	27555	45320	44139	50020	34743	29507	22448	16501	19934	63871	49779	16527	203149	70894	51143	41036	31965	304332	110111
Roseovarius	25759	20744	20856	30257	23422	30723	42434	55714	82948	54365	52676	43285	34688	47280	70244	76390	32302	452356	232818	84509	49918	39182	112906	87381
Rubellimicrobium	1220	793	710	1047	679	927	1295	2065	2323	875	644	497	371	650	1424	1678	789	4583	1052	1088	456	2453	925	1208
Rubrimonas	366	395	436	556	351	415	545	535	933	388	242	265	223	292	610	694	287	1575	476	408	198	169	478	416
Ruegeria	30408	24463	25797	39032	34302	43999	58823	68609	117311	57906	41950	37734	28377	37842	78622	84555	42719	314353	88393	77517	38224	30000	95978	79731
Sagittula	1496	1189	1207	1990	1485	1779	2382	2719	8425	5570	5835	5725	6018	7432	7698	8000	3199	25943	13600	5706	4280	4979	9192	6578
Salinihabitans	630	348	344	539	384	550	713	1218	903	417	309	297	168	248	660	760	367	2212	784	462	295	196	725	572
Salipiger	2862	1968	1786	2654	2221	2785	3672	4692	10546	6010	5849	5716	4864	6083	9971	10223	3586	27823	13594	6082	3808	4100	7683	6845
Sedimentitalea	1590	1114	1143	1811	1370	1781	2370	3418	3300	1782	1286	1143	685	1020	2791	2963	1385	10134	2728	2959	1337	1066	2308	3049
Sediminimonas	635	320	280	334	255	378	564	905	764	321	212	180	146	187	469	538	343	1840	872	438	214	152	409	440
Shimia	4859	4148	4476	6367	4748	5924	7652	9595	10495	4864	3289	3332	2625	3710	7873	9469	4578	24066	4984	7416	3432	2374	6815	6918
Silicimonas	2006	1425	1100	1458	1076	1344	1822	2067	9629	5094	4123	4180	3222	4191	6313	5841	3376	22795	6713	5003	2686	2891	6484	4859
Sinirhodobacter	236	240	202	304	205	279	360	468	643	292	275	147	92	145	299	351	243	1574	684	403	188	143	394	355
Solirhodobacter	530	336	306	488	325	447	657	656	960	397	220	213	77	160	489	366	499	1746	373	435	207	164	940	596
Stappia	3106	2177	2208	3654	2500	3183	3815	4456	15791	8809	7870	7865	7352	9458	10170	11833	5400	35014	21726	8143	5441	5799	8431	8428
Sulfitobacter	43126	47011	43965	62470	61730	74781	140323	126084	192434	144147	127524	96353	62884	72997	275402	184338	64428	1022307	382375	247212	190648	152595	1622942	544383
Tabrizicola	2233	1757	1730	2850	2344	2860	3760	4504	7892	5172	4981	4017	3783	5062	6689	7510	3088	21798	9029	5351	3621	3783	10740	6905
Tateyamaria	5346	5663	4167	9291	21856	28562	38711	30837	20817	25082	15115	12140	10784	17013	43610	44469	6871	75444	24205	21095	11502	15697	34412	25281
Thalassobacter	1708	1697	1587	2595	2165	2574	4206	4930	2860	1354	1066	831	739	1326	3590	4081	1138	4104	987	1178	1424	1333	15510	4534
Thalassobium	2589	2731	3279	4267	3073	3795	4656	5466	3548	2203	1756	1518	1051	1362	3568	3681	1536	7676	2125	2644	1772	1304	5334	3516
Thalassobius	5726	4388	4535	5867	4541	5956	8722	11262	12671	7436	6049	5790	4940	5899	11189	11572	4850	42903	15684	10975	6757	5191	23905	14349
Thalassococcus	3715	2954	2575	3741	3503	4544	6855	7743	10198	6853	5478	4632	3597	4896	9972	10446	3359	35128	13152	8729	4955	4200	15446	10176
Thioclava	3249	2222	1975	3323	2542	3060	4203	4911	9275	5450	4746	4435	3435	4485	7773	7839	3956	26119	12728	6704	3584	3340	13539	8588
Tranquillimonas	903	611	469	594	465	579	816	1063	1464	623	369	320	182	315	813	835	611	3323	820	816	422	285	856	831
Tritonibacter	296	264	237	410	356	460	556	731	581	372	299	207	249	351	781	723	130	1996	674	553	265	208	546	594
Tropicibacter	1780	1335	1264	1815	1393	1764	2476	3361	3494	1800	1199	1193	1044	1422	3091	3637	1308	9182	2476	2809	1436	1025	2756	2759
Tropicimonas	2251	1376	1150	1371	1097	1479	2064	2579	7103	2541	1361	1498	774	1098	2903	2989	2520	15723	3119	3646	1427	922	2627	2974
Wenxinia	552	416	413	672	413	520	651	901	1037	489	391	296	195	209	706	609	401	2817	693	631	333	246	496	618
Xinfangfangia	130	89	85	237	216	275	241	327	334	121	88	95	71	62	198	162	145	764	269	217	124	61	161	160
Yangia	2527	1842	1943	3461	2745	3569	4525	5236	16305	10510	10266	10541	9360	12370	15659	16600	5549	43744	20623	9282	6215	7762	18753	11770
Yoonia	9045	9143	7668	9996	6835	8332	13771	17527	20771	17668	13648	12889	8161	8339	23751	21768	7772	133238	36100	39802	22044	12555	59558	38859
Youngimonas	410	301	226	380	425	526	816	921	690	361	324	209	208	371	965	996	231	1726	381	507	386	345	2475	950
Acetobacter	7524	6090	6025	9145	6914	8401	9791	9543	21232	16084	17695	16152	17302	17970	17289	20345	9663	25403	14747	13864	12700	13872	17437	15304
Acidibrevibacterium	1037	717	830	1124	678	913	1159	1126	4803	2687	2568	3088	3169	3791	4116	4204	1553	5444	2810	1674	1400	2023	1531	1516
Acidiphilium	1006	660	818	1503	1228	1479	1440	1480	7079	4285	4144	4645	4931	6059	5947	6678	2304	8702	4034	2423	2142	3066	2691	2553
Acidisoma	144	104	84	133	170	239	191	236	573	157	106	93	117	144	304	364	180	719	213	167	94	67	125	150
Acidisphaera	953	457	507	499	342	421	625	598	2536	646	591	460	316	506	1111	1184	1004	2120	609	610	278	331	402	550
Acidocella	354	303	220	404	265	336	525	541	1164	302	278	244	270	381	792	743	420	1389	212	364	476	512	832	567
Acidomonas	25	16	15	40	11	11	30	27	148	33	42	29	20	56	64	50	84	184	29	38	24	15	28	56
Asaia	379	360	338	652	589	753	826	726	1937	1432	1355	1340	1452	1954	1901	2255	694	2731	1237	859	823	1027	913	1029
Belnapia	238	129	88	386	305	402	387	329	1011	307	193	192	248	338	817	763	367	1290	358	289	416	823	598	457
Bombella	1610	1793	1334	1228	1034	1328	1483	1545	1599	850	783	685	824	779	835	993	1208	1423	1170	1108	949	814	1235	1213
Commensalibacter	2385	2485	2044	1949	1608	2042	2689	2919	2262	1533	2350	1283	1269	1231	1290	1550	1684	1935	1950	2321	1912	1542	2664	2544
Crenalkalicoccus	163	122	94	91	72	78	179	144	531	127	106	73	124	187	274	269	173	624	160	120	66	306	132	162
Dankookia	208	127	90	131	103	145	236	190	643	177	89	87	70	139	304	266	177	624	276	156	61	258	125	152
Gluconacetobacter	656	456	530	959	658	818	879	714	4718	2978	3267	3444	3659	4198	4037	4587	2857	5229	5346	2381	1610	3032	2572	1474
Gluconobacter	1960	1454	1693	2362	1800	2310	2529	2393	8395	5778	6289	5839	5941	6560	5844	7392	3287	9665	5989	4455	3384	4419	4472	4058
Granulibacter	1663	1347	1308	1515	1118	1451	1839	1688	5063	3244	3620	3433	3625	3949	3533	4181	2080	7053	4912	3125	2283	3265	3236	3036
Humitalea	163	112	144	239	113	148	174	149	370	125	112	99	65	120	131	178	167	488	155	111	57	150	212	97
Komagataeibacter	3937	2789	3058	5650	3593	4364	4933	4859	20301	14118	14965	17028	17549	21372	17039	20116	7329	23359	11749	9661	9274	11986	10457	9727
Kozakia	879	632	670	965	760	974	1060	1033	2729	1939	1825	1944	1789	2070	1823	2138	1146	3674	1516	1556	1286	1520	1570	1612
Neoasaia	509	315	324	479	343	501	558	525	1962	1316	1245	1367	1533	1918	1668	1633	674	2464	1150	819	744	961	993	880
Neokomagataea	1625	1285	1268	1205	923	1103	1590	1561	2982	2206	2399	2015	2127	2272	2628	2611	1259	3459	1692	1497	1424	1675	1947	1802
Oleomonas	304	172	164	190	185	199	253	268	760	229	159	97	96	206	338	421	237	974	413	220	109	75	138	278
Paracraurococcus	316	177	151	237	187	261	327	284	851	248	168	240	118	195	488	377	280	1053	253	301	101	486	197	238
Parasaccharibacter	98	74	73	109	109	103	140	177	471	771	1270	1193	727	768	410	445	196	664	333	369	367	510	426	413
Rhodopila	313	176	148	153	107	183	288	223	1127	285	192	134	199	243	457	566	407	994	184	184	114	141	202	207
Rhodovarius	440	279	370	478	223	222	367	379	797	213	217	196	190	279	411	539	328	662	154	192	93	300	203	194
Rhodovastum	163	103	75	149	78	84	172	176	579	149	90	106	92	136	156	237	138	552	135	141	76	94	167	178
Roseicella	364	233	173	195	137	145	191	203	471	112	93	97	82	135	418	309	321	380	73	83	38	200	122	126
Roseococcus	119	60	71	68	48	46	86	73	296	135	93	67	97	182	438	501	119	420	156	100	63	928	98	186
Roseomonas	4061	2730	3120	5054	3685	4540	5371	4990	20835	13028	13413	15520	14951	19503	22693	23065	8096	24005	13389	7629	6086	14450	8205	6340
Rubritepida	167	137	102	92	50	76	135	152	311	87	97	61	30	75	126	161	132	308	67	96	36	657	60	77
Saccharibacter	113	90	84	123	154	134	156	133	186	79	47	36	67	75	148	116	50	140	50	27	28	29	48	67
Siccirubricoccus	195	89	77	83	68	76	183	165	584	162	114	93	88	238	424	496	192	574	173	128	72	227	119	154
Stella	4501	2645	2928	4491	2972	3827	4398	4421	21687	11437	10968	13016	13358	17781	20449	21804	7025	26486	13269	6989	5962	8406	7476	6914
Swaminathania	19	25	21	43	50	63	39	39	67	29	35	71	24	15	28	48	82	70	5	43	20	12	21	20
Swingsia	1505	1373	1306	1378	1101	1383	1730	1707	2615	2013	1967	1813	2084	2131	2754	3018	1138	2811	2064	1967	1821	2128	2485	2448
Tanticharoenia	88	42	16	28	19	22	37	49	133	31	30	22	22	83	98	225	99	131	80	29	18	15	25	45
Zavarzinia	450	336	273	417	322	385	494	451	1043	337	255	197	218	315	413	657	349	1448	275	402	171	142	288	339
Elioraea	720	447	394	447	317	443	681	640	1793	487	372	292	226	316	575	620	664	1845	797	491	272	353	491	473
Arboricoccus	190	120	143	158	75	119	186	163	452	146	122	91	88	112	175	218	195	808	117	150	79	51	100	118
Geminicoccus	348	241	195	352	265	302	505	512	1494	476	312	289	278	350	722	656	671	2506	630	489	214	216	435	464
Enhydrobacter	1109	669	774	1007	700	871	925	872	2628	790	636	547	523	638	1340	1544	1156	3203	949	746	569	666	1029	932
Reyranella	1963	991	899	2361	1066	1139	1425	1351	5444	1482	1072	882	1020	1203	2085	2486	1799	5525	1698	1222	574	590	1008	1189
Aestuariispira	544	635	1669	1788	753	937	873	887	1823	660	813	856	568	602	728	707	849	2305	543	787	423	269	551	604
Azospirillum	15086	10703	13030	23623	16629	20325	17598	18932	95349	65735	70440	82736	79881	104749	98421	109811	31564	104123	50480	35596	34059	47974	42186	32723
Caenispirillum	652	392	403	670	442	546	866	850	1928	527	458	332	413	508	651	705	802	2405	650	642	360	258	446	476
Candidatus Endolissoclinum	103445	79304	64596	61806	42023	44548	90341	80311	62599	15935	14902	7732	11170	12829	35427	24917	40101	13419	19276	9196	6950	10571	31636	8583
Defluviicoccus	809	474	445	1052	652	874	1138	1066	4871	1959	1421	1466	1198	1502	1777	2112	1707	6176	2328	1666	1000	1030	1173	1484
Dongia	1075	833	1076	1348	845	979	1056	1074	2427	691	570	495	547	722	840	1091	727	2738	1073	662	349	305	548	579
Elstera	431	363	433	558	304	356	441	480	759	253	312	245	253	276	565	514	225	970	230	215	165	142	310	261
Ferrovibrio	1712	1008	1116	1758	1142	1506	1715	1747	6227	3878	3822	3555	3206	3707	3730	4100	2289	8067	3081	2336	1845	2255	2620	2704
Ferruginivarius	640	539	617	710	379	489	689	615	1824	431	448	381	440	461	577	663	728	2259	524	504	269	212	655	622
Fodinicurvata	574	507	449	685	579	646	916	859	1652	540	362	257	393	506	558	659	522	1985	591	459	222	175	407	442
Haematospirillum	854	693	564	988	905	1122	1153	1070	2036	963	981	1017	1249	1284	1264	1647	710	2435	1075	909	724	757	798	1143
Hwanghaeella	2169	1880	1933	2218	1370	1695	1948	2454	4015	1358	1113	847	750	920	1397	1732	1687	4786	1266	1363	583	418	897	1014
Hypericibacter	3708	2118	2392	3827	2611	3205	3481	3750	19216	11035	10177	11599	11040	14063	14153	15060	7080	23520	10864	6533	4676	6765	5743	5170
Indioceanicola	1168	725	819	1419	1033	1221	1289	1253	5784	3680	3778	4348	4612	5677	4289	5373	1945	7813	3484	2230	1781	2625	2012	1930
Inquilinus	404	221	245	398	416	443	585	655	1518	526	385	418	534	751	1265	1797	788	1991	815	588	300	372	515	747
Insolitispirillum	224	223	146	226	174	217	314	349	496	142	126	97	144	229	337	387	199	511	190	126	163	136	266	280
Limimonas	219	144	104	162	229	234	302	243	593	167	110	98	513	369	209	218	236	707	158	161	163	104	136	166
Magnetospira	2206	2040	1859	2360	1670	2207	2683	2913	6971	3596	3471	2571	2123	2596	2951	4383	2595	8326	2412	2298	1545	1639	2431	2141
Magnetospirillum	6044	4239	4219	7338	5357	6766	7206	7354	29255	15186	14777	16598	16136	20043	25771	25538	10612	32009	14075	9447	7594	10450	10632	8659
Magnetovibrio	942	775	796	977	726	853	1441	1560	2185	1405	1615	927	1335	2631	5741	7631	952	2929	1275	701	726	961	1194	2132
Nisaea	1944	1367	1397	1427	1005	1330	2149	2208	2915	910	690	567	794	915	1421	1615	1554	3134	720	855	437	349	742	780
Nitrospirillum	1581	1066	1134	2035	1385	1833	1635	1647	8533	5545	5599	6315	6147	7713	7286	7843	2902	10088	4832	3720	4093	4887	4530	4069
[truncated: 978 more rows]
