# Supplementary material for: Particle-attached bacteria act as gatekeepers in the decomposition of complex phytoplankton polysaccharides
Source: Microbiome. 2024 Feb 20;12:32. doi: 10.1186/s40168-024-01757-5 (PMC10877868; doi:10.1186/s40168-024-01757-5)
Supplement: Supplementary file 2 — Additional file 1: Supplementary tables. [file 40168_2024_1757_MOESM1_ESM.zip › 40168_2024_1757_MOESM1_ESM/Additional file 1 Supplementary Tables/Table S2.xlsx]

## Sheet: Sheet1
date [yyyy_mm_dd]	Time	Copepoda Nauplii (#/m3)	Acartia spp (#/m3)	Calanus spp (#/m3)	Centropages spp (#/m3)	Pseudo-/Paracalanus spp (#/m3)	Temora longicornis (#/m3)	Oithona spp (#/m3)	Cyclopoida (#/m3)	Harpacticoida (#/m3)	other copepod species (#/m3)	Amphipoda (#/m3)	Cirripedia (#/m3)	Cladocera (#/m3)	Cumacea (#/m3)	Decapoda Zoea (#/m3)	Decapoda Megalopa (#/m3)	Euphausiacea (#/m3)	Isopoda (#/m3)	Mysida (#/m3)	Ostracoda (#/m3)	Pantopoda (#/m3)	Annelida (#/m3)	Anthozoa (#/m3)	Appendicularia (#/m3)	Bryozoa (#/m3)	Cephalochordata (#/m3)	Chaetognatha (#/m3)	Coelenterata indet (#/m3)	Ctenophora (#/m3)	Echinodermata adult (#/m3)	Echinodermata juvenil (#/m3)	Echinodermata larvae (#/m3)	eggs indet (#/m3)	fish eggs (#/m3)	fish larvae (#/m3)	Hydrozoa (#/m3)	Mollusca (#/m3)	Nematoda (#/m3)	Nemertea (#/m3)	Phoronida (#/m3)	Platyhelminthes (#/m3)	Rotifera (#/m3)	Scyphozoa (#/m3)	Tunicata (#/m3)	unidentified (#/m3)
2018_03_02	09:10:00	91.2286	93.4537	4.45017	2.22509	218.059	31.1512	73.4279	0	4.45017	24.476	0	13.3505	2.22509	0	0	0	0	0	0	0	0	31.1512	0	24.476	0	0	0	0	0	0	0	0	0	17.8007	2.22509	2.22509	0	0	0	0	0	0	0	0	0
2018_03_05	09:16:00	313.868	60.47	0	2.87952	676.688	92.1448	69.1086	2.87952	31.6748	23.0362	0	20.1567	0	0	0	0	0	0	0	0	0	54.711	0	14.3976	11.5181	0	0	0	0	0	0	0	0	5.75905	5.75905	0	5.75905	0	0	0	0	0	0	0	0
2018_03_07	08:33:00	146.856	43.3345	0	2.40747	676.5	60.1868	28.8897	0	0	21.6672	0	28.8897	2.40747	0	0	0	0	0	0	0	0	89.0765	0	7.22242	7.22242	0	0	0	0	0	0	0	0	7.22242	0	0	2.40747	0	0	2.40747	0	0	0	0	0
2018_03_14	00:00:00	30.917	7.72925	0	0	38.6463	15.4585	7.72925	0	7.72925	0	0	0	0	0	0	0	0	0	0	0	0	0	0	0	0	0	0	0	0	0	0	0	0	7.72925	0	0	0	0	0	0	0	0	0	0	0
2018_03_19	09:00:00	308.397	97.9038	0	19.5808	670.641	58.7423	19.5808	0	93.0087	9.79038	0	9.79038	0	0	0	0	0	0	0	0	0	34.2663	0	0	4.89519	0	0	0	0	0	0	0	0	9.79038	0	0	0	0	0	0	0	0	0	0	0
2018_03_21	09:25:00	431.756	114.548	2.93712	0	872.323	82.2392	49.931	0	26.434	82.2392	0	11.7485	0	0	5.87423	0	0	0	0	0	0	607.983	0	2.93712	29.3712	0	0	0	0	0	0	0	0	20.5598	0	0	14.6856	0	0	0	0	0	0	0	0
2018_03_23	09:05:00	410.183	101.28	0	10.128	2035.72	187.368	63.2999	0	20.256	12.66	0	17.724	0	0	5.06399	0	0	0	0	0	0	194.964	0	7.59599	7.59599	0	15.192	0	0	0	0	0	0	27.852	2.532	2.532	2.532	0	0	2.532	0	0	0	0	0
2018_03_26	09:15:00	1281.65	640.825	4.45017	35.6014	1201.55	178.007	75.653	0	31.1512	22.2509	0	4.45017	0	0	4.45017	0	0	0	0	0	0	93.4537	0	17.8007	13.3505	0	0	0	0	0	0	0	0	4.45017	0	0	22.2509	0	0	0	0	0	0	0	0
2018_03_28	09:00:00	232.299	58.7423	0	2.6701	194.918	72.0928	50.732	0	10.6804	16.0206	0	10.6804	0	0	5.34021	0	0	0	0	0	0	85.4434	0	5.34021	8.01031	0	0	0	0	0	0	0	0	0	0	0	5.34021	0	0	0	0	0	0	0	0
2018_04_04	08:50:00	309.17	97.9038	0	12.0233	407.074	51.5283	12.0233	0	6.87045	3.43522	0	24.0466	0	0	3.43522	0	0	0	0	0	0	56.6812	0	10.3057	5.15283	0	0	0	0	0	0	0	0	10.3057	0	8.58806	6.87045	0	0	0	0	0	0	0	0
2018_04_06	00:00:00	245.562	151.671	0	4.81494	312.971	62.5943	24.0747	0	7.22242	7.22242	0	38.5195	0	0	2.40747	0	0	0	0	0	0	74.6316	0	21.6672	9.62989	0	0	0	0	0	0	0	0	12.0374	0	2.40747	9.62989	0	0	0	0	0	0	0	0
2018_04_09	08:59:00	783.231	1566.46	0	0	829.303	46.0724	53.7511	0	11.5181	15.3575	0	195.808	0	0	17.2771	0	0	0	0	0	0	184.29	0	11.5181	7.67873	0	0	0	0	0	0	0	0	5.75905	3.83937	0	0	0	3.83937	0	0	0	0	0	0
2018_04_11	09:08:00	866.69	1194.11	6.41992	0	491.124	109.139	54.5694	0	16.0498	12.8398	0	150.868	6.41992	6.41992	6.41992	0	0	0	0	0	0	433.345	0	35.3096	6.41992	0	0	0	0	0	0	0	0	0	0	6.41992	3.20996	9.62989	6.41992	0	0	0	0	0	0
2018_04_13	08:30:00	281.474	253.938	0	12.238	630.256	55.0709	21.4165	12.238	6.11899	18.357	0	278.414	0	0	0	0	0	0	0	0	0	113.201	0	15.2975	18.357	0	3.0595	0	0	0	0	0	0	9.17849	0	0	12.238	0	0	0	0	0	0	0	0
2018_04_16	09:00:00	726.383	2084.4	12.6328	63.1638	1970.71	56.8474	18.9491	0	0	0	0	511.627	0	0	6.31638	0	0	0	0	0	0	101.062	0	25.2655	31.5819	0	0	0	0	0	0	0	0	12.6328	0	0	12.6328	0	0	0	0	0	0	0	0
2018_04_18	09:02:00	1576.25	2437.81	0	0	1331.49	176.227	39.1615	0	0	0	0	411.196	0	0	0	0	0	0	0	0	0	146.856	0	97.9038	19.5808	0	0	0	0	0	0	0	0	39.1615	0	0	0	0	19.5808	0	0	0	0	0	0
2018_04_20	09:02:00	2142.37	1220.92	0	0	990.557	69.1086	161.253	0	0	0	0	598.941	0	0	0	0	0	0	0	0	0	230.362	0	161.253	0	0	0	0	0	0	0	23.0362	0	0	0	0	0	0	23.0362	0	0	0	0	0	0
2018_04_23	09:03:00	85.3162	39.1615	0	2.79725	43.3574	0	13.9863	1.39863	2.79725	2.79725	0	41.9588	0	0	0	0	0	0	0	0	0	15.3849	0	13.9863	0	0	0	0	0	0	0	0	0	2.79725	0	0	0	0	0	0	0	0	0	0	0
2018_04_25	09:25:00	1924.51	962.255	22.378	0	716.097	581.829	290.914	44.756	0	0	0	156.646	0	0	0	0	0	0	0	0	0	179.024	0	223.78	0	0	0	0	0	0	0	22.378	0	0	0	0	0	0	89.5121	0	0	0	0	0	0
2018_04_27	08:40:00	2732.2	2622.91	0	0	837.875	765.016	72.8587	0	0	0	0	1020.02	72.8587	0	0	0	0	0	0	0	0	510.011	0	182.147	0	0	0	0	0	0	0	0	0	72.8587	0	0	0	0	0	0	0	0	0	0	0
2018_04_30	09:50:00	1600.52	3728.86	0	0	783.231	902.418	170.268	0	749.177	0	0	221.348	0	0	0	0	0	0	0	0	0	1702.68	0	68.107	0	0	0	0	0	0	0	68.107	0	0	0	0	0	0	0	0	0	0	0	0	0
2018_05_02	08:59:00	948.121	412.227	0	27.4818	261.077	316.04	41.2227	0	0	0	0	54.9636	0	0	0	0	0	0	0	0	0	467.19	0	0	0	0	0	0	0	0	0	13.7409	0	0	0	0	0	0	0	0	0	0	0	0	0
2018_05_04	08:48:00	662.734	240.994	0	0	497.05	120.497	45.1864	0	0	0	0	256.056	0	0	60.2485	0	0	0	0	0	0	165.683	0	60.2485	0	0	0	0	0	0	0	0	0	0	15.0621	0	0	0	0	0	0	0	0	0	0
2018_05_07	08:50:00	502.45	1270.9	22.1669	0	753.675	487.672	73.8897	0	169.946	0	0	177.335	0	0	0	0	0	0	0	0	0	44.3338	0	14.7779	0	0	0	0	0	0	0	29.5559	0	0	0	0	14.7779	0	0	0	0	0	0	0	0
2018_05_09	00:00:00	823.056	743.405	13.2751	79.6506	663.755	1393.89	119.476	0	106.201	0	0	384.978	0	0	0	0	0	0	0	0	0	66.3755	0	13.2751	0	0	0	0	0	0	0	0	0	0	0	0	0	0	0	0	0	0	0	0	0
2018_05_11	08:45:00	1479.44	2480.23	43.5128	72.5214	1145.84	1827.54	232.068	0	72.5214	0	0	232.068	0	0	0	0	0	0	0	0	0	101.53	0	0	14.5043	0	0	0	0	0	0	130.538	0	0	0	29.0085	29.0085	0	0	0	0	0	0	0	0
2018_05_14	09:32:00	1058.81	1421.42	0	14.5043	1000.79	1305.38	130.538	0	0	0	0	188.556	43.5128	0	0	0	0	0	0	0	0	319.094	0	14.5043	0	0	0	0	0	0	0	87.0256	0	0	0	14.5043	58.0171	0	0	0	0	0	0	0	0
2018_05_16	09:13:00	253.723	474.351	0	2.75785	333.7	319.911	49.6414	0	110.314	0	0	11.0314	0	0	0	0	0	0	0	0	0	41.3678	0	33.0943	0	0	0	0	11.0314	0	0	63.4307	0	0	0	0	19.305	0	0	0	0	0	0	0	0
2018_05_23	09:12:00	297.628	1864.09	0	78.3231	1472.47	4699.38	109.652	0	125.317	0	0	125.317	31.3292	0	125.317	0	0	0	0	0	0	140.982	0	0	31.3292	0	0	0	0	0	0	1112.19	0	0	0	15.6646	344.622	0	0	0	0	0	0	0	0
2018_05_25	09:05:00	105.068	1547.36	0	28.6548	468.028	1404.08	143.274	0	57.3096	0	0	152.826	85.9644	0	28.6548	0	0	0	0	0	0	171.929	0	19.1032	0	0	0	0	0	0	0	296.099	0	9.55159	0	19.1032	296.099	0	0	0	0	0	0	0	0
2018_05_28	09:09:00	107.502	829.303	0	46.0724	499.118	698.765	53.7511	46.0724	406.973	0	0	215.005	38.3937	0	0	0	0	0	0	15.3575	0	261.077	0	0	53.7511	0	23.0362	0	30.7149	0	0	399.294	0	0	0	15.3575	115.181	0	0	0	0	0	0	0	0
2018_05_30	09:00:00	4.81494	197.413	2.40747	0	65.0017	93.8914	19.2598	0	161.301	0	0	16.8523	14.4448	0	0	0	0	0	0	0	0	14.4448	0	0	0	0	2.40747	0	2.40747	0	0	24.0747	0	2.40747	0	0	40.927	0	0	0	0	0	0	0	0
2018_06_01	08:45:00	44.756	89.5121	16.7835	11.189	123.079	181.821	33.567	0	106.296	0	0	47.5533	16.7835	0	0	0	0	0	0	0	0	36.3643	0	5.59451	0	0	0	0	0	0	0	50.3506	0	5.59451	0	16.7835	41.9588	0	2.79725	0	0	0	0	0	0
2018_06_04	00:00:00	176.227	424.25	13.0538	0	254.55	169.7	65.2692	0	208.862	0	0	169.7	104.431	0	81.5865	0	0	0	0	0	0	130.538	0	39.1615	91.3769	0	0	0	32.6346	0	0	1625.2	0	6.52692	0	6.52692	130.538	0	0	0	0	0	0	0	0
2018_06_06	07:50:00	532.597	971.206	0	62.6585	281.963	219.305	62.6585	0	156.646	0	0	407.28	501.268	0	0	0	0	0	0	0	0	313.292	0	156.646	62.6585	0	0	0	0	0	0	4417.42	0	125.317	0	0	187.975	0	0	125.317	0	0	0	0	0
2018_06_08	07:45:00	180.143	297.628	0	31.3292	352.454	78.3231	70.4908	0	54.8262	7.83231	0	1417.65	78.3231	0	93.9877	0	0	0	0	0	0	133.149	0	46.9938	15.6646	0	0	0	46.9938	0	0	3712.51	0	0	0	15.6646	211.472	0	0	0	0	0	0	0	0
2018_06_11	00:00:00	14881.4	12979.3	0	447.56	1566.46	7720.42	447.56	223.78	223.78	0	0	2461.58	3021.03	0	1007.01	0	0	0	0	0	0	8727.43	0	35916.7	0	0	0	0	0	0	0	41623.1	0	0	0	2461.58	0	0	0	559.451	0	0	0	0	0
2018_06_15	00:00:00	204.321	578.91	0	102.161	212.834	681.07	102.161	0	0	8.51338	0	417.156	893.905	0	51.0803	0	0	0	0	0	0	442.696	0	672.557	34.0535	8.51338	0	0	76.6204	0	0	1038.63	0	0	0	306.482	85.1338	0	17.0268	34.0535	0	0	0	0	0
2018_06_19	07:45:00	76.7873	921.448	0	15.3575	261.077	291.792	61.4299	0	76.7873	46.0724	0	460.724	2103.97	0	0	0	0	0	0	0	0	445.367	0	706.443	61.4299	15.3575	0	0	30.7149	0	0	1796.82	0	61.4299	0	383.937	230.362	0	15.3575	0	0	0	0	0	0
2018_06_20	08:54:00	18.8277	111.083	0	0	18.8277	16.9449	30.1243	0	0	0	0	60.2485	188.277	0	1.88277	0	0	0	0	0	0	39.5381	0	48.9519	1.88277	1.88277	0	0	3.76553	0	0	293.712	0	0	7.53107	41.4209	32.007	0	0	7.53107	0	0	0	0	0
2018_06_22	07:30:00	58.7423	969.248	19.5808	97.9038	205.598	225.179	342.663	0	127.275	19.5808	0	460.148	1850.38	0	9.79038	0	0	0	0	0	0	479.729	0	489.519	107.694	39.1615	0	0	9.79038	0	0	2878.37	0	97.9038	0	234.969	274.131	0	39.1615	9.79038	0	0	0	0	0
2018_06_27	09:10:00	282.477	616.313	0	25.6797	166.918	423.715	256.797	0	51.3594	25.6797	0	423.715	1129.91	0	51.3594	0	0	25.6797	0	0	0	693.352	0	629.153	51.3594	0	0	0	51.3594	0	0	385.195	0	25.6797	0	166.918	128.398	0	0	205.438	0	0	0	0	0
2018_06_29	08:55:00	156.646	671.341	0	33.567	78.3231	358.048	134.268	0	22.378	0	0	246.158	1029.39	0	33.567	0	0	0	0	0	0	469.938	0	1208.41	67.1341	11.189	0	0	44.756	0	0	1745.49	0	0	0	44.756	402.804	0	0	111.89	0	0	0	0	0
