# Supplementary material for: Particle-attached bacteria act as gatekeepers in the decomposition of complex phytoplankton polysaccharides
Source: Microbiome. 2024 Feb 20;12:32. doi: 10.1186/s40168-024-01757-5 (PMC10877868; doi:10.1186/s40168-024-01757-5)
Supplement: Supplementary file 2 — Additional file 1: Supplementary tables. [file 40168_2024_1757_MOESM1_ESM.zip › 40168_2024_1757_MOESM1_ESM/Additional file 1 Supplementary Tables/Table S3.xlsx]

## Sheet: Legend
	Table	Description
	Sheet1	Wind data
	Sheet2	Converted wind data

## Sheet: Sheet1
year	month	day	hour	u	v
2018	3	1	1	-11.2067	1.83465
2018	3	1	2	-11.0207	1.75538
2018	3	1	3	-10.899	1.35802
2018	3	1	4	-10.6297	0.524693
2018	3	1	5	-10.7863	0.0616207
2018	3	1	6	-10.8652	-0.0896079
2018	3	1	7	-10.7728	0.228494
2018	3	1	8	-10.8539	0.422484
2018	3	1	9	-10.9193	0.787518
2018	3	1	10	-10.1823	1.01488
2018	3	1	11	-11.183	0.245181
2018	3	1	12	-11.8051	-0.44317
2018	3	1	13	-11.8569	-0.972992
2018	3	1	14	-11.6744	-1.12839
2018	3	1	15	-12.3697	-1.37662
2018	3	1	16	-12.5252	-1.42042
2018	3	1	17	-12.1004	-0.945875
2018	3	1	18	-12.3212	-0.44317
2018	3	1	19	-12.5557	0.0355468
2018	3	1	20	-12.3494	0.392238
2018	3	1	21	-11.973	0.793776
2018	3	1	22	-10.4877	1.12335
2018	3	1	23	-10.4313	1.04096
2018	3	2	0	-10.677	0.918931
2018	3	2	1	-10.3986	0.57997
2018	3	2	2	-10.1023	-0.0280735
2018	3	2	3	-10.2296	-0.524521
2018	3	2	4	-10.5361	-0.533907
2018	3	2	5	-10.3953	-0.469244
2018	3	2	6	-10.3569	-0.481759
2018	3	2	7	-10.2882	-0.4536
2018	3	2	8	-10.3276	-0.394151
2018	3	2	9	-10.1699	-0.403538
2018	3	2	10	-9.40579	-0.358691
2018	3	2	11	-9.44748	-0.148013
2018	3	2	12	-9.4272	-0.304457
2018	3	2	13	-9.71796	-0.956305
2018	3	2	14	-9.90729	-1.60711
2018	3	2	15	-9.81487	-1.8011
2018	3	2	16	-10.0707	-1.50803
2018	3	2	17	-10.1101	-0.741456
2018	3	2	18	-10.0053	0.316102
2018	3	2	19	-10.0831	1.00863
2018	3	2	20	-9.74162	1.40078
2018	3	2	21	-9.23787	1.88575
2018	3	2	22	-9.03389	1.87845
2018	3	2	23	-8.56056	2.1444
2018	3	3	0	-8.58197	2.03489
2018	3	3	1	-8.52901	1.77103
2018	3	3	2	-8.55718	1.64691
2018	3	3	3	-8.60451	1.47587
2018	3	3	4	-8.80173	1.29961
2018	3	3	5	-9.14996	1.33716
2018	3	3	6	-9.46101	1.28814
2018	3	3	7	-9.62216	1.4498
2018	3	3	8	-9.67851	1.46023
2018	3	3	9	-9.62893	1.53949
2018	3	3	10	-9.24463	1.9014
2018	3	3	11	-9.15447	2.17569
2018	3	3	12	-9.29872	2.02655
2018	3	3	13	-9.49256	1.66882
2018	3	3	14	-9.48918	1.57599
2018	3	3	15	-9.30661	1.77728
2018	3	3	16	-9.09024	2.18195
2018	3	3	17	-8.87048	2.58036
2018	3	3	18	-8.71383	2.79104
2018	3	3	19	-8.69692	3.01319
2018	3	3	20	-8.6372	2.94852
2018	3	3	21	-8.67213	2.96938
2018	3	3	22	-8.53351	2.98711
2018	3	3	23	-8.43209	3.09349
2018	3	4	0	-8.5369	3.35319
2018	3	4	1	-8.49407	3.31773
2018	3	4	2	-8.55267	3.43558
2018	3	4	3	-8.16049	3.92369
2018	3	4	4	-7.57221	4.17504
2018	3	4	5	-7.3626	4.19799
2018	3	4	6	-7.20031	4.03633
2018	3	4	7	-6.98957	4.04571
2018	3	4	8	-6.75065	3.98001
2018	3	4	9	-6.48694	3.75369
2018	3	4	10	-6.03165	3.53988
2018	3	4	11	-5.72962	3.64
2018	3	4	12	-5.74315	3.28748
2018	3	4	13	-5.86599	2.97043
2018	3	4	14	-5.78146	2.73993
2018	3	4	15	-5.79837	2.76392
2018	3	4	16	-6.088	2.22263
2018	3	4	17	-6.32015	2.42705
2018	3	4	18	-6.61993	2.44582
2018	3	4	19	-6.52075	2.68466
2018	3	4	20	-6.45652	2.80668
2018	3	4	21	-6.39679	3.00797
2018	3	4	22	-6.42045	3.29374
2018	3	4	23	-6.45088	4.21467
2018	3	5	0	-6.17027	4.76953
2018	3	5	1	-6.11617	5.02401
2018	3	5	2	-5.60002	5.84168
2018	3	5	3	-3.69996	7.0171
2018	3	5	4	-0.605309	7.25489
2018	3	5	5	1.14036	6.98581
2018	3	5	6	0.948776	6.94305
2018	3	5	7	0.706479	7.13182
2018	3	5	8	1.07725	7.41029
2018	3	5	9	1.51902	7.1798
2018	3	5	10	1.82668	6.71777
2018	3	5	11	2.78573	6.58427
2018	3	5	12	2.95027	6.00751
2018	3	5	13	2.48821	5.291
2018	3	5	14	2.4792	4.86131
2018	3	5	15	2.10054	3.89031
2018	3	5	16	1.5224	2.90472
2018	3	5	17	0.852984	2.68361
2018	3	5	18	-0.0722546	2.27686
2018	3	5	19	-0.779989	1.93894
2018	3	5	20	-1.34911	1.8044
2018	3	5	21	-1.78073	2.20698
2018	3	5	22	-2.20222	2.93601
2018	3	5	23	-2.17968	3.16859
2018	3	6	0	-2.38028	3.37718
2018	3	6	1	-2.61244	3.1592
2018	3	6	2	-2.77021	3.033
2018	3	6	3	-3.19057	2.55846
2018	3	6	4	-3.89718	2.36343
2018	3	6	5	-4.22963	2.59288
2018	3	6	6	-4.25217	2.63877
2018	3	6	7	-4.10454	2.85779
2018	3	6	8	-4.35022	2.66588
2018	3	6	9	-4.74691	2.39054
2018	3	6	10	-4.88102	2.03802
2018	3	6	11	-5.20897	1.4644
2018	3	6	12	-5.41971	1.25685
2018	3	6	13	-5.11317	1.54053
2018	3	6	14	-4.66351	1.70532
2018	3	6	15	-4.59928	1.65213
2018	3	6	16	-4.66239	1.41642
2018	3	6	17	-4.73902	1.52906
2018	3	6	18	-4.55645	1.89201
2018	3	6	19	-4.18906	2.08391
2018	3	6	20	-3.93211	2.04741
2018	3	6	21	-3.68756	2.08496
2018	3	6	22	-3.37314	2.49275
2018	3	6	23	-2.87164	2.22367
2018	3	7	0	-2.85361	2.00256
2018	3	7	1	-3.0204	1.75225
2018	3	7	2	-2.78035	1.53427
2018	3	7	3	-2.51439	1.56243
2018	3	7	4	-2.42311	1.50403
2018	3	7	5	-2.18982	1.37679
2018	3	7	6	-2.34873	1.21513
2018	3	7	7	-2.58313	1.1682
2018	3	7	8	-2.26871	1.18488
2018	3	7	9	-1.68382	1.29231
2018	3	7	10	-1.74242	1.07642
2018	3	7	11	-1.44828	0.949177
2018	3	7	12	-1.22289	0.817764
2018	3	7	13	-1.39757	0.557025
2018	3	7	14	-1.86526	0.116897
2018	3	7	15	-2.02303	0.11064
2018	3	7	16	-2.19884	0.221193
2018	3	7	17	-2.52002	0.538252
2018	3	7	18	-2.75781	0.81985
2018	3	7	19	-2.63272	1.08267
2018	3	7	20	-2.84008	1.32047
2018	3	7	21	-2.95729	1.62397
2018	3	7	22	-3.00011	2.15379
2018	3	7	23	-3.09478	2.10686
2018	3	8	0	-2.48847	3.11018
2018	3	8	1	-1.53506	3.33546
2018	3	8	2	-0.742799	3.10914
2018	3	8	3	0.60956	3.71614
2018	3	8	4	2.67642	3.17276
2018	3	8	5	4.48069	2.77018
2018	3	8	6	5.22899	2.63355
2018	3	8	7	4.8199	3.20301
2018	3	8	8	4.32517	4.32731
2018	3	8	9	3.86424	5.12204
2018	3	8	10	2.77784	5.4026
2018	3	8	11	1.40632	5.75825
2018	3	8	12	0.346977	6.14936
2018	3	8	13	-0.347234	6.17752
2018	3	8	14	-0.164666	6.82102
2018	3	8	15	2.30677	7.47078
2018	3	8	16	2.87476	6.64476
2018	3	8	17	1.88867	6.0023
2018	3	8	18	1.79964	6.07426
2018	3	8	19	2.68768	6.70734
2018	3	8	20	3.70533	6.80225
2018	3	8	21	4.66326	6.41114
2018	3	8	22	5.8939	5.43702
2018	3	8	23	7.02538	4.78413
2018	3	9	0	8.40704	3.49712
2018	3	9	1	9.38074	1.74391
2018	3	9	2	9.64219	1.03157
2018	3	9	3	9.90703	1.0858
2018	3	9	4	9.96225	1.12335
2018	3	9	5	9.13618	1.11709
2018	3	9	6	8.18615	1.72305
2018	3	9	7	7.58999	2.6492
2018	3	9	8	7.23499	3.02362
2018	3	9	9	7.53477	2.77435
2018	3	9	10	6.60276	2.41557
2018	3	9	11	6.41569	1.87741
2018	3	9	12	6.29172	0.511135
2018	3	9	13	5.40705	-0.0729206
2018	3	9	14	4.16852	-0.707038
2018	3	9	15	3.43148	-0.500533
2018	3	9	16	1.97093	-0.383722
2018	3	9	17	0.884539	-0.334703
2018	3	9	18	-0.734911	-0.0989945
2018	3	9	19	-2.20785	0.471503
2018	3	9	20	-2.6361	1.042
2018	3	9	21	-3.1376	1.35384
2018	3	9	22	-3.54106	1.97857
2018	3	9	23	-4.03016	2.15588
2018	3	10	0	-4.26569	2.49484
2018	3	10	1	-4.44939	2.55429
2018	3	10	2	-4.87088	2.09434
2018	3	10	3	-5.40393	1.89618
2018	3	10	4	-5.94825	1.87115
2018	3	10	5	-6.24239	1.97857
2018	3	10	6	-6.29198	2.00465
2018	3	10	7	-6.37312	2.10373
2018	3	10	8	-6.66726	2.49171
2018	3	10	9	-6.33368	2.93705
2018	3	10	10	-6.05644	3.18527
2018	3	10	11	-5.81753	3.51902
2018	3	10	12	-5.29687	3.53362
2018	3	10	13	-4.23639	3.55761
2018	3	10	14	-3.62445	3.84755
2018	3	10	15	-3.29988	3.68381
2018	3	10	16	-2.99335	3.58786
2018	3	10	17	-2.4896	3.89761
2018	3	10	18	-1.67818	4.08013
2018	3	10	19	-0.54558	4.40658
2018	3	10	20	1.01301	4.70278
2018	3	10	21	1.4345	4.47645
2018	3	10	22	0.778605	4.76222
2018	3	10	23	0.511514	4.50774
2018	3	11	0	-0.093667	4.31584
2018	3	11	1	0.102425	4.37633
2018	3	11	2	-0.236792	4.16461
2018	3	11	3	-0.0688737	4.57554
2018	3	11	4	-0.0125254	4.50774
2018	3	11	5	-0.604183	4.03007
2018	3	11	6	-1.10117	3.96541
2018	3	11	7	-1.30065	3.94872
2018	3	11	8	-2.147	3.25828
2018	3	11	9	-3.60642	2.77331
2018	3	11	10	-4.5125	3.52006
2018	3	11	11	-4.60378	3.66816
2018	3	11	12	-5.02865	4.52547
2018	3	11	13	-4.83143	5.70401
2018	3	11	14	-4.85848	5.44849
2018	3	11	15	-4.17554	5.68524
2018	3	11	16	-2.45241	6.16709
2018	3	11	17	-0.610944	6.68335
2018	3	11	18	0.363881	6.31206
2018	3	11	19	0.763954	5.65395
2018	3	11	20	0.903698	5.03965
2018	3	11	21	1.10092	4.36069
2018	3	11	22	0.313168	3.66191
2018	3	11	23	0.431499	3.22699
2018	3	12	0	0.0212835	2.74828
2018	3	12	1	-0.654896	2.12042
2018	3	12	2	-1.16767	1.68342
2018	3	12	3	-1.61845	1.58017
2018	3	12	4	-1.73678	1.79293
2018	3	12	5	-1.66917	1.83465
2018	3	12	6	-1.60831	2.3749
2018	3	12	7	-1.65564	2.84006
2018	3	12	8	-1.05835	2.98294
2018	3	12	9	0.361627	2.34674
2018	3	12	10	0.944269	1.61771
2018	3	12	11	1.46493	0.888685
2018	3	12	12	1.30715	0.165916
2018	3	12	13	0.74705	-0.263782
2018	3	12	14	0.0088869	-0.441084
2018	3	12	15	0.127218	-0.159486
2018	3	12	16	-0.0835243	-0.402495
2018	3	12	17	-0.183824	-0.829064
2018	3	12	18	-0.563612	-0.806119
2018	3	12	19	0.0472037	-0.191818
2018	3	12	20	0.445023	-0.194946
2018	3	12	21	0.913841	-0.732069
2018	3	12	22	1.46605	-1.90957
2018	3	12	23	0.960046	-2.42583
2018	3	13	0	0.451784	-2.07122
2018	3	13	1	0.855238	-1.01471
2018	3	13	2	1.62608	-1.16802
2018	3	13	3	2.13885	-1.90644
2018	3	13	4	1.92924	-2.40393
2018	3	13	5	1.93825	-3.08289
2018	3	13	6	1.97882	-4.14462
2018	3	13	7	2.03404	-4.57223
2018	3	13	8	2.23014	-4.91432
2018	3	13	9	2.35861	-5.46709
2018	3	13	10	2.7553	-6.27538
2018	3	13	11	3.57348	-6.45268
2018	3	13	12	4.11668	-6.16274
2018	3	13	13	4.36348	-5.71844
2018	3	13	14	4.84132	-4.89034
2018	3	13	15	5.28196	-4.01634
2018	3	13	16	5.64597	-3.39682
2018	3	13	17	5.86686	-3.07559
2018	3	13	18	5.77895	-2.67301
2018	3	13	19	5.60991	-2.54368
2018	3	13	20	5.28421	-2.44773
2018	3	13	21	5.0036	-2.20994
2018	3	13	22	4.86273	-2.25061
2018	3	13	23	4.5145	-2.41227
2018	3	14	0	3.83832	-2.66258
2018	3	14	1	3.41345	-2.36221
2018	3	14	2	3.46078	-1.95128
2018	3	14	3	3.53516	-1.85742
2018	3	14	4	3.15538	-2.10981
2018	3	14	5	2.51526	-2.19325
2018	3	14	6	1.82668	-2.1265
2018	3	14	7	1.12346	-2.21098
2018	3	14	8	0.278232	-2.03576
2018	3	14	9	-0.396821	-1.6676
2018	3	14	10	-1.03468	-1.5268
2018	3	14	11	-1.15301	-1.43294
2018	3	14	12	-0.719133	-1.11483
2018	3	14	13	-0.211998	-1.41729
2018	3	14	14	-1.18232	-1.9492
2018	3	14	15	-2.32506	-1.86576
2018	3	14	16	-3.34158	-1.67282
2018	3	14	17	-4.14173	-1.04078
2018	3	14	18	-4.43474	0.32236
2018	3	14	19	-4.38515	1.49256
2018	3	14	20	-4.72212	1.92434
2018	3	14	21	-4.99371	1.72931
2018	3	14	22	-5.27546	1.80127
2018	3	14	23	-5.94487	1.59268
2018	3	15	0	-7.18454	1.56452
2018	3	15	1	-7.99821	1.92851
2018	3	15	2	-8.00159	2.0714
2018	3	15	3	-7.39979	2.03594
2018	3	15	4	-7.66575	2.61373
2018	3	15	5	-8.43547	2.88282
2018	3	15	6	-9.50045	3.20405
2018	3	15	7	-9.98955	3.33337
2018	3	15	8	-10.5508	3.35528
2018	3	15	9	-11.1357	2.6784
2018	3	15	10	-10.9204	2.35404
2018	3	15	11	-10.4347	2.64189
2018	3	15	12	-10.4516	2.4114
2018	3	15	13	-11.1875	1.69385
2018	3	15	14	-11.5932	1.52489
2018	3	15	15	-11.3577	1.81483
2018	3	15	16	-10.7119	2.08496
2018	3	15	17	-10.4809	1.72931
2018	3	15	18	-10.8494	1.62814
2018	3	15	19	-10.8708	1.47587
2018	3	15	20	-10.2014	1.67507
2018	3	15	21	-10.1135	1.01905
2018	3	15	22	-10.3592	-0.300285
2018	3	15	23	-10.9678	-0.442127
2018	3	16	0	-11.0433	-0.262739
2018	3	16	1	-10.8314	-0.0624911
2018	3	16	2	-10.8314	0.181561
2018	3	16	3	-10.9768	-0.128197
2018	3	16	4	-11.2574	-0.344089
2018	3	16	5	-11.3599	-0.516177
2018	3	16	6	-11.556	-0.495318
2018	3	16	7	-11.7927	-0.983421
2018	3	16	8	-12.1026	-1.37349
2018	3	16	9	-12.2615	-1.20349
2018	3	16	10	-12.4734	-2.13693
2018	3	16	11	-12.0913	-1.88141
2018	3	16	12	-12.0294	-2.09104
2018	3	16	13	-12.1105	-2.58957
2018	3	16	14	-12.0823	-2.94835
2018	3	16	15	-11.9212	-3.1632
2018	3	16	16	-11.946	-3.08289
2018	3	16	17	-12.2221	-2.64485
2018	3	16	18	-12.5342	-2.31006
2018	3	16	19	-12.7833	-2.20681
2018	3	16	20	-12.7517	-2.13172
2018	3	16	21	-12.7078	-1.91582
2018	3	16	22	-11.9527	-1.66447
2018	3	16	23	-12.3291	-1.73435
2018	3	17	0	-12.3472	-1.59772
2018	3	17	1	-12.2401	-2.03889
2018	3	17	2	-12.7889	-2.47485
2018	3	17	3	-12.5737	-2.49049
2018	3	17	4	-12.0868	-2.18908
2018	3	17	5	-12.0012	-1.93043
2018	3	17	6	-12.257	-1.79171
2018	3	17	7	-12.7934	-1.77815
2018	3	17	8	-13.029	-1.74895
2018	3	17	9	-14.3543	-1.70202
2018	3	17	10	-13.7243	-2.14423
2018	3	17	11	-13.7254	-1.78441
2018	3	17	12	-14.174	-1.72079
2018	3	17	13	-14.2247	-2.32153
2018	3	17	14	-14.2157	-2.55203
2018	3	17	15	-14.1672	-2.34969
2018	3	17	16	-14.0579	-2.163
2018	3	17	17	-13.979	-2.00865
2018	3	17	18	-14.0342	-1.76564
2018	3	17	19	-14.3216	-1.70619
2018	3	17	20	-14.1492	-1.82196
2018	3	17	21	-13.8483	-1.76981
2018	3	17	22	-13.5102	-1.85742
2018	3	17	23	-13.3242	-1.93773
2018	3	18	0	-13.1428	-1.81883
2018	3	18	1	-13.1236	-1.56018
2018	3	18	2	-13.1034	-1.3203
2018	3	18	3	-13.0064	-1.16281
2018	3	18	4	-12.9862	-0.949004
2018	3	18	5	-12.8058	-0.957348
2018	3	18	6	-12.7089	-0.906243
2018	3	18	7	-12.9884	-0.804033
2018	3	18	8	-13.0403	-0.860353
2018	3	18	9	-12.7461	-1.2306
2018	3	18	10	-11.9471	-1.64778
2018	3	18	11	-12.1274	-1.72601
2018	3	18	12	-11.9122	-1.56435
2018	3	18	13	-11.7082	-1.35471
2018	3	18	14	-11.591	-1.5268
2018	3	18	15	-11.4941	-2.03681
2018	3	18	16	-11.1684	-2.10356
2018	3	18	17	-10.9373	-2.04932
2018	3	18	18	-10.6308	-1.53619
2018	3	18	19	-10.2713	-0.946918
2018	3	18	20	-9.75627	-0.768572
2018	3	18	21	-9.20857	-0.814463
2018	3	18	22	-8.99782	-1.02618
2018	3	18	23	-8.62367	-0.7571
2018	3	19	0	-8.39264	-0.521392
2018	3	19	1	-8.01511	-0.713296
2018	3	19	2	-7.70858	-0.766487
2018	3	19	3	-7.36823	-0.50679
2018	3	19	4	-6.92872	-0.33366
2018	3	19	5	-6.41031	-0.537036
2018	3	19	6	-6.21985	-0.593356
2018	3	19	7	-6.01925	-0.508876
2018	3	19	8	-5.80513	-0.793603
2018	3	19	9	-5.10641	-0.969863
2018	3	19	10	-4.00762	-1.29005
2018	3	19	11	-3.4802	-2.29546
2018	3	19	12	-2.94151	-2.99946
2018	3	19	13	-2.18306	-3.55118
2018	3	19	14	-1.144	-4.48463
2018	3	19	15	-0.113952	-5.3096
2018	3	19	16	0.759446	-5.30856
2018	3	19	17	1.57988	-4.59518
2018	3	19	18	2.60542	-3.91934
2018	3	19	19	3.90368	-3.42811
2018	3	19	20	4.80413	-3.05578
2018	3	19	21	5.04192	-3.66903
2018	3	19	22	5.3462	-4.2145
2018	3	19	23	5.61667	-4.97169
2018	3	20	0	5.4465	-6.5017
2018	3	20	1	5.2335	-7.16294
2018	3	20	2	3.97243	-8.21424
2018	3	20	3	0.507006	-9.40738
2018	3	20	4	-1.57788	-9.32081
2018	3	20	5	-1.64099	-9.09449
2018	3	20	6	-1.63874	-9.09554
2018	3	20	7	-1.66128	-9.21652
2018	3	20	8	-1.70297	-9.49394
2018	3	20	9	-1.67367	-9.28431
2018	3	20	10	-1.34009	-8.66271
2018	3	20	11	-0.997494	-8.29142
2018	3	20	12	-0.199602	-7.92117
2018	3	20	13	0.318803	-7.6281
2018	3	20	14	0.722256	-7.33294
2018	3	20	15	1.16515	-7.00128
2018	3	20	16	1.85486	-6.69569
2018	3	20	17	2.11406	-6.70404
2018	3	20	18	1.90444	-6.49753
2018	3	20	19	1.40407	-6.09599
2018	3	20	20	0.828191	-5.40764
2018	3	20	21	0.413468	-4.57536
2018	3	20	22	0.987093	-3.55222
2018	3	20	23	1.43788	-2.84927
2018	3	21	0	1.94614	-2.54577
2018	3	21	1	2.28536	-2.43626
2018	3	21	2	2.48821	-2.27147
2018	3	21	3	2.61105	-2.13485
2018	3	21	4	2.69557	-2.15675
2018	3	21	5	2.70121	-2.00552
2018	3	21	6	3.11593	-1.3787
2018	3	21	7	3.97468	-0.79256
2018	3	21	8	4.58324	-0.500533
2018	3	21	9	5.50961	-0.870782
2018	3	21	10	6.21734	-0.84888
2018	3	21	11	5.8939	-0.733112
2018	3	21	12	5.57046	-0.669492
2018	3	21	13	5.64935	-0.904157
2018	3	21	14	6.10014	-0.898942
2018	3	21	15	6.06858	-0.9052
2018	3	21	16	5.97166	-0.888512
2018	3	21	17	5.86122	-0.477588
2018	3	21	18	5.74176	0.998195
2018	3	21	19	6.2196	2.08183
2018	3	21	20	7.0265	2.93601
2018	3	21	21	6.47767	3.77559
2018	3	21	22	7.35896	3.65878
2018	3	21	23	7.10652	4.1667
2018	3	22	0	7.17414	4.97082
2018	3	22	1	7.05806	5.70193
2018	3	22	2	7.36459	5.71862
2018	3	22	3	7.93822	5.13352
2018	3	22	4	8.37999	4.33357
2018	3	22	5	8.64032	3.00276
2018	3	22	6	8.4848	1.18071
2018	3	22	7	7.72748	-0.749799
2018	3	22	8	7.3398	-1.79484
2018	3	22	9	7.48856	-2.84718
2018	3	22	10	7.12004	-4.42518
2018	3	22	11	5.93109	-5.29709
2018	3	22	12	5.01825	-5.90618
2018	3	22	13	4.30826	-5.59537
2018	3	22	14	4.07723	-5.06034
2018	3	22	15	4.17641	-4.59622
2018	3	22	16	4.2891	-4.08622
2018	3	22	17	4.32066	-3.83486
2018	3	22	18	3.75041	-3.51676
2018	3	22	19	3.35034	-2.9108
2018	3	22	20	3.12157	-2.08165
2018	3	22	21	2.96717	-1.32655
2018	3	22	22	2.86349	-1.0387
2018	3	22	23	2.85109	-0.422311
2018	3	23	0	2.86687	-0.0687488
2018	3	23	1	2.42397	0.272298
2018	3	23	2	1.54494	0.986723
2018	3	23	3	1.10317	1.86489
2018	3	23	4	1.36237	2.44269
2018	3	23	5	1.31166	2.62208
2018	3	23	6	0.721129	2.83588
2018	3	23	7	0.11933	3.13208
2018	3	23	8	-0.413725	3.54614
2018	3	23	9	-0.649261	3.96541
2018	3	23	10	-0.92086	3.84651
2018	3	23	11	-0.577135	4.06866
2018	3	23	12	-0.33033	4.07179
2018	3	23	13	-0.313425	4.01442
2018	3	23	14	0.0528386	4.18964
2018	3	23	15	0.166662	4.08847
2018	3	23	16	-0.00576365	4.10412
2018	3	23	17	0.0302993	4.16565
2018	3	23	18	0.179059	4.29707
2018	3	23	19	0.236534	4.42013
2018	3	23	20	0.142996	4.35026
2018	3	23	21	-0.160158	4.30437
2018	3	23	22	-0.171428	3.51381
2018	3	23	23	-0.302156	3.64835
2018	3	24	0	-0.434011	3.72553
2018	3	24	1	-0.649261	3.51485
2018	3	24	2	-0.861131	3.52528
2018	3	24	3	-0.843099	3.45227
2018	3	24	4	-0.832957	3.23847
2018	3	24	5	-0.8724	3.09558
2018	3	24	6	-0.767593	3.09454
2018	3	24	7	-0.841972	3.12687
2018	3	24	8	-0.90959	2.94435
2018	3	24	9	-0.852115	2.68674
2018	3	24	10	-0.748434	1.72722
2018	3	24	11	-0.553469	1.13482
2018	3	24	12	-0.480216	0.518436
2018	3	24	13	-0.659404	-0.326359
2018	3	24	14	-0.970446	-1.06164
2018	3	24	15	-1.00764	-1.52367
2018	3	24	16	-1.4156	-2.22663
2018	3	24	17	-2.02867	-2.14006
2018	3	24	18	-2.45579	-1.36723
2018	3	24	19	-2.61018	-0.634031
2018	3	24	20	-2.42987	-0.00199959
2018	3	24	21	-2.15151	0.669664
2018	3	24	22	-1.63536	0.952305
2018	3	24	23	-1.37954	1.19636
2018	3	25	0	-1.41785	1.75225
2018	3	25	1	-1.41334	1.97753
2018	3	25	2	-1.33333	2.03177
2018	3	25	3	-1.1564	2.12355
2018	3	25	4	-1.18457	2.22993
2018	3	25	5	-1.19697	2.5157
2018	3	25	6	-0.712371	2.68257
2018	3	25	7	-0.280743	2.75662
2018	3	25	8	0.242169	2.60643
2018	3	25	9	0.681686	2.01821
2018	3	25	10	1.2463	0.672793
2018	3	25	11	1.45253	-0.307586
2018	3	25	12	1.26433	-1.12213
2018	3	25	13	1.24404	-1.92521
2018	3	25	14	1.24855	-2.67197
2018	3	25	15	1.01189	-3.01406
2018	3	25	16	1.0209	-2.72307
2018	3	25	17	1.36463	-2.3935
2018	3	25	18	1.79738	-2.27043
2018	3	25	19	2.28648	-2.27982
2018	3	25	20	2.67867	-2.33509
2018	3	25	21	2.88378	-2.54786
2018	3	25	22	2.84433	-2.77939
2018	3	25	23	2.77784	-3.33424
2018	3	26	0	2.80264	-3.76916
2018	3	26	1	2.70797	-3.52823
2018	3	26	2	2.74403	-3.05995
2018	3	26	3	2.89167	-2.83571
2018	3	26	4	3.02239	-2.87639
2018	3	26	5	3.0562	-2.64276
2018	3	26	6	3.03592	-2.45295
2018	3	26	7	2.95928	-2.33926
2018	3	26	8	2.97393	-2.21202
2018	3	26	9	3.26582	-2.28399
2018	3	26	10	2.82292	-2.30693
2018	3	26	11	3.06184	-1.83865
2018	3	26	12	3.21398	-1.63423
2018	3	26	13	3.31879	-1.9711
2018	3	26	14	3.05395	-2.5489
2018	3	26	15	2.63584	-2.74497
2018	3	26	16	2.19858	-2.51552
2018	3	26	17	1.78048	-1.90539
2018	3	26	18	1.3342	-1.34116
2018	3	26	19	0.967935	-0.646547
2018	3	26	20	0.922856	0.247267
2018	3	26	21	0.931872	1.03783
2018	3	26	22	-0.00125579	1.3747
2018	3	26	23	0.485593	1.72931
2018	3	27	0	1.00174	1.73557
2018	3	27	1	1.00625	1.65421
2018	3	27	2	0.608433	1.75747
2018	3	27	3	0.212868	1.989
2018	3	27	4	-0.171428	2.18925
2018	3	27	5	-0.661658	2.60122
2018	3	27	6	-1.3446	2.95895
2018	3	27	7	-1.62071	3.23116
2018	3	27	8	-1.55083	3.3
2018	3	27	9	-1.51139	3.17276
2018	3	27	10	-1.8044	3.1154
2018	3	27	11	-2.43776	3.51068
2018	3	27	12	-1.84272	4.05927
2018	3	27	13	-1.22289	3.66712
2018	3	27	14	-1.59028	3.34276
2018	3	27	15	-2.58426	2.83901
2018	3	27	16	-3.53993	2.3968
2018	3	27	17	-4.06848	2.36238
2018	3	27	18	-4.08989	2.6492
2018	3	27	19	-4.26344	2.68778
2018	3	27	20	-4.73902	2.37281
2018	3	27	21	-5.1853	2.12667
2018	3	27	22	-5.45126	1.75225
2018	3	27	23	-5.89191	1.68655
2018	3	28	0	-6.34833	2.00048
2018	3	28	1	-5.83781	2.43748
2018	3	28	2	-5.76907	2.06827
2018	3	28	3	-6.0587	1.56348
2018	3	28	4	-6.53991	1.40391
2018	3	28	5	-6.50723	1.42164
2018	3	28	6	-6.33255	1.69176
2018	3	28	7	-7.11016	2.18508
2018	3	28	8	-7.75703	2.55846
2018	3	28	9	-7.88889	2.65441
2018	3	28	10	-8.09851	3.03509
2018	3	28	11	-8.73186	3.43767
2018	3	28	12	-8.97303	4.21572
2018	3	28	13	-9.24238	4.48688
2018	3	28	14	-9.21082	4.92805
2018	3	28	15	-9.01586	4.48793
2018	3	28	16	-8.57296	3.95393
2018	3	28	17	-8.33179	3.22908
2018	3	28	18	-8.36334	2.8995
2018	3	28	19	-7.93059	2.14023
2018	3	28	20	-7.38063	1.40286
2018	3	28	21	-6.11279	0.354691
2018	3	28	22	-5.36336	-0.507833
2018	3	28	23	-4.38403	-1.09189
2018	3	29	0	-3.59966	-1.03557
2018	3	29	1	-1.50688	-0.974035
2018	3	29	2	0.239915	-1.15134
2018	3	29	3	2.11181	-1.59772
2018	3	29	4	3.86424	-1.69367
2018	3	29	5	4.95852	-1.97006
2018	3	29	6	5.18279	-2.01699
2018	3	29	7	4.7027	-1.82613
2018	3	29	8	4.54943	-2.02429
2018	3	29	9	4.11104	-2.41853
2018	3	29	10	4.69256	-1.8522
2018	3	29	11	4.91006	-1.78233
2018	3	29	12	4.1595	-2.35804
2018	3	29	13	3.03028	-2.94627
2018	3	29	14	1.98446	-3.45418
2018	3	29	15	0.872143	-3.55118
2018	3	29	16	-0.333711	-3.11835
2018	3	29	17	-1.48772	-2.66675
2018	3	29	18	-2.36	-1.79484
2018	3	29	19	-3.11957	-0.858267
2018	3	29	20	-3.68982	-0.0802213
2018	3	29	21	-3.73827	0.881384
2018	3	29	22	-4.02227	0.796905
2018	3	29	23	-3.87802	0.758316
2018	3	30	0	-4.09101	0.829237
2018	3	30	1	-4.97794	0.732242
2018	3	30	2	-5.50648	1.0274
2018	3	30	3	-5.8164	0.821936
2018	3	30	4	-6.25028	1.02427
2018	3	30	5	-6.55907	1.16298
2018	3	30	6	-6.7777	1.27562
2018	3	30	7	-7.32315	1.95772
2018	3	30	8	-7.42683	2.24349
2018	3	30	9	-7.05494	2.20594
2018	3	30	10	-7.34907	1.64691
2018	3	30	11	-7.53728	1.36636
2018	3	30	12	-7.53615	1.52489
2018	3	30	13	-8.09851	0.300458
2018	3	30	14	-8.45688	0.415183
2018	3	30	15	-7.44374	1.37887
2018	3	30	16	-7.83818	-0.218934
2018	3	30	17	-9.02149	-1.39122
2018	3	30	18	-9.45425	-1.1576
2018	3	30	19	-9.35395	-0.581883
2018	3	30	20	-9.33704	-0.301328
2018	3	30	21	-9.44523	-0.0614481
2018	3	30	22	-8.99106	0.206592
2018	3	30	23	-8.98092	-0.204333
2018	3	31	0	-9.15222	0.207635
2018	3	31	1	-8.63156	0.344262
2018	3	31	2	-8.1109	0.670707
2018	3	31	3	-8.02413	0.797948
2018	3	31	4	-8.40617	1.09519
2018	3	31	5	-8.06132	1.49047
2018	3	31	6	-7.80662	1.61771
2018	3	31	7	-7.5801	1.59581
2018	3	31	8	-7.26342	1.76268
2018	3	31	9	-6.97267	1.97023
2018	3	31	10	-6.37876	0.721812
2018	3	31	11	-6.33368	0.169045
2018	3	31	12	-6.58048	0.448558
2018	3	31	13	-6.36749	0.615431
2018	3	31	14	-5.51888	0.166959
2018	3	31	15	-5.17065	-0.593356
2018	3	31	16	-5.34307	-1.04704
2018	3	31	17	-6.02263	-1.2087
2018	3	31	18	-6.54217	-1.20557
2018	3	31	19	-6.41369	-1.26189
2018	3	31	20	-6.0001	-1.22434
2018	3	31	21	-5.49747	-1.25876
2018	3	31	22	-4.78185	-0.789432
2018	3	31	23	-4.1699	-1.0752
2018	4	1	0	-3.8012	-1.50977
2018	4	1	1	-3.04178	-2.19632
2018	4	1	2	-2.22715	-3.17566
2018	4	1	3	-1.56033	-3.98704
2018	4	1	4	-1.03196	-4.42393
2018	4	1	5	-0.574955	-4.70663
2018	4	1	6	-0.326913	-5.30323
2018	4	1	7	-0.106903	-5.72819
2018	4	1	8	0.0443003	-6.11644
2018	4	1	9	0.39003	-5.96683
2018	4	1	10	1.19787	-5.80621
2018	4	1	11	2.28432	-5.13067
2018	4	1	12	3.43874	-4.95078
2018	4	1	13	4.45384	-4.96821
2018	4	1	14	5.13766	-5.31149
2018	4	1	15	5.63459	-5.67863
2018	4	1	16	5.24214	-5.77592
2018	4	1	17	4.82166	-5.65293
2018	4	1	18	4.53454	-5.26651
2018	4	1	19	4.24148	-5.06092
2018	4	1	20	4.27121	-4.76721
2018	4	1	21	3.61713	-4.71305
2018	4	1	22	3.80825	-3.61806
2018	4	1	23	3.7301	-2.97098
2018	4	2	0	3.6613	-2.44414
2018	4	2	1	3.51774	-1.88884
2018	4	2	2	3.79891	-1.53363
2018	4	2	3	3.79296	-1.64653
2018	4	2	4	3.29263	-1.92005
2018	4	2	5	2.69291	-1.4134
2018	4	2	6	1.87064	-0.587335
2018	4	2	7	1.31084	0.48012
2018	4	2	8	0.887813	1.16942
2018	4	2	9	0.0680851	1.7853
2018	4	2	10	-0.219882	1.60815
2018	4	2	11	-0.490009	1.47415
2018	4	2	12	-1.70389	1.40806
2018	4	2	13	-2.57458	1.83119
2018	4	2	14	-3.0112	2.35344
2018	4	2	15	-3.60752	2.07993
2018	4	2	16	-4.60649	2.60585
2018	4	2	17	-6.01319	2.90782
2018	4	2	18	-7.04444	3.08772
2018	4	2	19	-6.88729	3.78437
2018	4	2	20	-6.56449	4.3828
2018	4	2	21	-5.48993	5.20152
2018	4	2	22	-3.68143	5.84952
2018	4	2	23	-1.70389	5.6017
2018	4	3	0	-1.11266	5.38601
2018	4	3	1	-0.608934	5.34379
2018	4	3	2	0.757846	5.16389
2018	4	3	3	2.06346	4.83714
2018	4	3	4	2.89339	4.58106
2018	4	3	5	3.35379	4.88028
2018	4	3	6	3.11085	5.17399
2018	4	3	7	2.99617	5.49156
2018	4	3	8	3.30367	5.85595
2018	4	3	9	3.40646	5.64668
2018	4	3	10	2.11953	4.45623
2018	4	3	11	1.61495	4.57188
2018	4	3	12	0.897157	5.40987
2018	4	3	13	1.23015	5.91193
2018	4	3	14	1.34992	5.37408
2018	4	3	15	0.630427	3.83026
2018	4	3	16	1.35077	4.0845
2018	4	3	17	0.964264	3.61457
2018	4	3	18	0.0527949	4.23503
2018	4	3	19	-0.263204	5.16297
2018	4	3	20	0.438449	5.76783
2018	4	3	21	-0.204591	5.62281
2018	4	3	22	-0.608934	5.88899
2018	4	3	23	-0.684536	5.7972
2018	4	4	0	-0.719363	5.98261
2018	4	4	1	0.960017	8.31669
2018	4	4	2	6.80599	6.27999
2018	4	4	3	7.46178	3.42182
2018	4	4	4	6.18334	3.25293
2018	4	4	5	3.61628	3.34655
2018	4	4	6	2.31321	5.01887
2018	4	4	7	1.69905	5.16389
2018	4	4	8	1.90377	5.38876
2018	4	4	9	1.09253	5.16389
2018	4	4	10	-1.18317	3.34655
2018	4	4	11	-2.42168	3.91562
2018	4	4	12	-2.42253	4.53792
2018	4	4	13	-2.35117	4.7995
2018	4	4	14	-2.12947	4.4443
2018	4	4	15	-1.60025	4.15609
2018	4	4	16	-1.78459	3.32636
2018	4	4	17	-2.45481	3.67973
2018	4	4	18	-1.42357	4.81878
2018	4	4	19	0.734911	5.69165
2018	4	4	20	2.72434	5.20336
2018	4	4	21	3.3419	4.07349
2018	4	4	22	2.70226	3.0299
2018	4	4	23	1.58182	3.99455
2018	4	5	0	0.714523	4.53333
2018	4	5	1	0.21674	4.93351
2018	4	5	2	0.564169	5.72745
2018	4	5	3	1.51726	6.63979
2018	4	5	4	2.40155	6.79857
2018	4	5	5	3.59589	7.17122
2018	4	5	6	4.38589	7.23547
2018	4	5	7	5.5335	6.84171
2018	4	5	8	6.59278	6.36627
2018	4	5	9	7.04979	6.87292
2018	4	5	10	7.95871	6.6407
2018	4	5	11	8.42506	5.67788
2018	4	5	12	9.10463	2.1148
2018	4	5	13	9.32719	-4.79199
2018	4	5	14	9.44526	-7.72634
2018	4	5	15	9.01544	-6.62768
2018	4	5	16	9.0715	-5.50148
2018	4	5	17	9.23969	-4.76354
2018	4	5	18	8.43865	-3.70618
2018	4	5	19	7.84318	-2.66809
2018	4	5	20	7.59769	-1.67406
2018	4	5	21	7.22818	-0.906745
2018	4	5	22	6.7992	0.813298
2018	4	5	23	6.25045	1.61917
2018	4	6	0	5.87329	2.23871
2018	4	6	1	5.73822	2.42779
2018	4	6	2	5.33983	2.57006
2018	4	6	3	4.86583	2.55629
2018	4	6	4	4.52095	2.42779
2018	4	6	5	4.01722	2.4131
2018	4	6	6	2.96814	2.87753
2018	4	6	7	1.99041	3.16023
2018	4	6	8	1.12821	3.16115
2018	4	6	9	0.13944	2.76189
2018	4	6	10	-1.59685	1.93674
2018	4	6	11	-2.57543	2.01017
2018	4	6	12	-3.19724	1.87249
2018	4	6	13	-3.86236	1.69351
2018	4	6	14	-4.5912	1.54299
2018	4	6	15	-5.39479	1.97162
2018	4	6	16	-5.70399	2.27359
2018	4	6	17	-5.9172	2.27359
2018	4	6	18	-6.53561	2.84908
2018	4	6	19	-7.04698	3.97895
2018	4	6	20	-7.20413	5.07027
2018	4	6	21	-7.0937	5.84952
2018	4	6	22	-6.3878	6.61409
2018	4	6	23	-6.03698	6.37178
2018	4	7	0	-5.85944	6.34791
2018	4	7	1	-5.39479	6.28825
2018	4	7	2	-5.2198	6.09091
2018	4	7	3	-5.38884	6.13222
2018	4	7	4	-5.25717	6.15241
2018	4	7	5	-5.07284	6.17536
2018	4	7	6	-5.24868	6.37361
2018	4	7	7	-4.94967	6.31854
2018	4	7	8	-4.24377	6.3112
2018	4	7	9	-3.78336	6.09734
2018	4	7	10	-3.81564	5.35388
2018	4	7	11	-3.86746	5.21804
2018	4	7	12	-3.32465	4.93535
2018	4	7	13	-3.0885	4.6499
2018	4	7	14	-3.64065	4.02025
2018	4	7	15	-4.44509	3.6265
2018	4	7	16	-4.56147	3.78804
2018	4	7	17	-4.23527	4.12397
2018	4	7	18	-3.89804	4.03586
2018	4	7	19	-3.77147	4.31213
2018	4	7	20	-3.28473	4.98124
2018	4	7	21	-2.26198	5.43465
2018	4	7	22	-1.95533	5.03631
2018	4	7	23	-1.44735	4.61777
2018	4	8	0	-1.16108	4.19556
2018	4	8	1	-0.864621	3.86605
2018	4	8	2	-0.337107	3.54664
2018	4	8	3	-0.0695272	3.18868
2018	4	8	4	-0.702374	2.67102
2018	4	8	5	-1.70898	2.18181
2018	4	8	6	-2.24074	2.34702
2018	4	8	7	-1.93664	2.58933
2018	4	8	8	-1.47538	2.47185
2018	4	8	9	-1.68265	1.80824
2018	4	8	10	-1.88567	1.05561
2018	4	8	11	-2.29086	1.07213
2018	4	8	12	-2.47265	1.39062
2018	4	8	13	-1.87123	1.72747
2018	4	8	14	-1.24518	1.65313
2018	4	8	15	-0.844234	0.966579
2018	4	8	16	-0.217333	-0.162372
2018	4	8	17	0.613438	-1.16099
2018	4	8	18	1.29555	-3.62173
2018	4	8	19	0.367944	-5.05541
2018	4	8	20	-0.971653	-4.61943
2018	4	8	21	-1.42187	-3.39319
2018	4	8	22	-1.27321	-1.83836
2018	4	8	23	-0.455182	-0.95172
2018	4	9	0	1.03392	-1.09031
2018	4	9	1	1.79758	-1.99623
2018	4	9	2	1.31849	-2.92234
2018	4	9	3	0.742556	-3.43358
2018	4	9	4	0.731513	-3.65386
2018	4	9	5	1.24289	-4.1238
2018	4	9	6	1.24628	-5.05357
2018	4	9	7	1.2293	-5.91084
2018	4	9	8	1.10527	-6.08064
2018	4	9	9	0.0222143	-6.01731
2018	4	9	10	-0.91304	-5.81172
2018	4	9	11	-0.954664	-5.45008
2018	4	9	12	-0.726159	-5.59327
2018	4	9	13	-0.651407	-5.39868
2018	4	9	14	-0.561364	-5.43173
2018	4	9	15	-0.845933	-5.40419
2018	4	9	16	-1.31483	-5.47762
2018	4	9	17	-2.10483	-5.88331
2018	4	9	18	-3.12928	-5.75756
2018	4	9	19	-4.41026	-5.16096
2018	4	9	20	-5.61395	-4.16326
2018	4	9	21	-6.52457	-3.13069
2018	4	9	22	-7.00961	-2.53042
2018	4	9	23	-7.54817	-2.26516
2018	4	10	0	-7.66794	-1.78696
2018	4	10	1	-7.47086	-1.81908
2018	4	10	2	-7.53967	-2.21927
2018	4	10	3	-7.83443	-2.15777
2018	4	10	4	-8.07738	-1.65846
2018	4	10	5	-8.01792	-1.3262
2018	4	10	6	-7.86501	-0.93887
2018	4	10	7	-7.43774	-0.739697
2018	4	10	8	-7.08691	-0.889306
2018	4	10	9	-6.68681	-1.24451
2018	4	10	10	-6.69276	-2.29453
2018	4	10	11	-6.89748	-3.28213
2018	4	10	12	-7.29757	-3.99713
2018	4	10	13	-7.88625	-4.55518
2018	4	10	14	-8.47747	-4.6075
2018	4	10	15	-8.64312	-4.39456
2018	4	10	16	-8.74675	-4.49185
2018	4	10	17	-9.29041	-4.37253
2018	4	10	18	-10.0982	-3.68415
2018	4	10	19	-10.2588	-2.94895
2018	4	10	20	-9.84086	-2.56713
2018	4	10	21	-9.55289	-2.18714
2018	4	10	22	-9.08229	-1.78604
2018	4	10	23	-9.31929	-1.39504
2018	4	11	0	-9.36771	-1.20321
2018	4	11	1	-8.99649	-0.956309
2018	4	11	2	-8.95062	-1.2748
2018	4	11	3	-8.6652	-1.66489
2018	4	11	4	-8.52844	-2.42762
2018	4	11	5	-8.71023	-2.53959
2018	4	11	6	-9.11372	-2.08342
2018	4	11	7	-8.96251	-1.9228
2018	4	11	8	-9.02622	-1.86498
2018	4	11	9	-8.38998	-2.2982
2018	4	11	10	-8.21244	-2.00174
2018	4	11	11	-7.66539	-2.27066
2018	4	11	12	-7.6484	-3.26561
2018	4	11	13	-8.56497	-3.41522
2018	4	11	14	-8.77733	-3.04349
2018	4	11	15	-8.45794	-2.9049
2018	4	11	16	-8.1929	-3.06093
2018	4	11	17	-7.99158	-3.01228
2018	4	11	18	-8.69154	-3.00861
2018	4	11	19	-9.2199	-2.63321
2018	4	11	20	-8.62528	-2.02835
2018	4	11	21	-8.15808	-1.48866
2018	4	11	22	-7.83019	-1.59513
2018	4	11	23	-7.96695	-1.49967
2018	4	12	0	-7.69512	-1.71445
2018	4	12	1	-7.58129	-1.99806
2018	4	12	2	-7.51843	-2.1954
2018	4	12	3	-7.68068	-2.29728
2018	4	12	4	-8.14788	-2.44689
2018	4	12	5	-8.38318	-2.53409
2018	4	12	6	-7.5762	-2.45423
2018	4	12	7	-8.35855	-2.75896
2018	4	12	8	-8.72806	-2.54235
2018	4	12	9	-8.55138	-2.15226
2018	4	12	10	-8.38743	-2.76814
2018	4	12	11	-8.05529	-2.72683
2018	4	12	12	-8.14958	-2.2826
2018	4	12	13	-8.41716	-1.172
2018	4	12	14	-7.79876	-3.1417
2018	4	12	15	-8.41376	-3.33812
2018	4	12	16	-8.38318	-1.77503
2018	4	12	17	-7.9695	-2.08251
2018	4	12	18	-8.14533	-2.42486
2018	4	12	19	-8.41291	-2.38081
2018	4	12	20	-8.38148	-1.93657
2018	4	12	21	-8.08502	-1.56943
2018	4	12	22	-7.60848	-0.804864
2018	4	12	23	-7.48361	-1.18026
2018	4	13	0	-7.07247	-0.803947
2018	4	13	1	-6.48549	-0.389998
2018	4	13	2	-5.6819	-0.830564
2018	4	13	3	-5.51541	-0.8324
2018	4	13	4	-4.7509	0.148778
2018	4	13	5	-4.47227	-0.636899
2018	4	13	6	-5.35401	-1.30784
2018	4	13	7	-5.11786	-0.975584
2018	4	13	8	-4.1206	-0.291788
2018	4	13	9	-2.45141	-0.583663
2018	4	13	10	-2.51087	-1.8815
2018	4	13	11	-2.17449	-2.3496
2018	4	13	12	-2.06491	-2.33032
2018	4	13	13	-1.71663	-2.41568
2018	4	13	14	0.128397	-2.81954
2018	4	13	15	-0.416956	-3.66671
2018	4	13	16	-0.659901	-3.87506
2018	4	13	17	-0.425451	-3.49874
2018	4	13	18	0.714523	-3.09581
2018	4	13	19	2.53831	-2.83147
2018	4	13	20	4.30434	-2.71582
2018	4	13	21	5.36446	-2.6378
2018	4	13	22	4.56682	-2.35602
2018	4	13	23	5.21836	-1.42808
2018	4	14	0	6.0848	-0.310145
2018	4	14	1	6.93341	0.340608
2018	4	14	2	7.44224	0.00834732
2018	4	14	3	7.47452	-0.188072
2018	4	14	4	7.48216	0.0514861
2018	4	14	5	7.82704	0.832573
2018	4	14	6	8.46414	1.1272
2018	4	14	7	8.5321	1.10884
2018	4	14	8	8.42252	1.18044
2018	4	14	9	8.21355	1.12078
2018	4	14	10	8.46839	0.777502
2018	4	14	11	8.29595	1.08773
2018	4	14	12	7.6614	1.18411
2018	4	14	13	7.13474	1.29058
2018	4	14	14	6.81704	1.08682
2018	4	14	15	6.68622	0.558137
2018	4	14	16	6.02024	0.336936
2018	4	14	17	5.09433	-0.164208
2018	4	14	18	4.45469	-0.310145
2018	4	14	19	4.16503	0.155203
2018	4	14	20	3.95776	0.819723
2018	4	14	21	3.50245	0.950975
2018	4	14	22	3.0344	0.925276
2018	4	14	23	2.18324	1.59071
2018	4	15	0	1.33208	1.28691
2018	4	15	1	0.620234	0.418625
2018	4	15	2	-0.0151619	-0.0237773
2018	4	15	3	-0.799213	0.149696
2018	4	15	4	-1.7557	0.406693
2018	4	15	5	-1.9256	0.56548
2018	4	15	6	-2.23225	0.999621
2018	4	15	7	-3.018	1.3172
2018	4	15	8	-3.19384	1.01706
2018	4	15	9	-3.58544	0.676539
2018	4	15	10	-3.61262	0.427803
2018	4	15	11	-3.56845	1.23092
2018	4	15	12	-3.59308	1.66506
2018	4	15	13	-3.0129	2.00466
2018	4	15	14	-2.63404	2.33968
2018	4	15	15	-2.46925	2.29195
2018	4	15	16	-2.81923	2.13316
2018	4	15	17	-3.08511	2.05882
2018	4	15	18	-3.30257	2.29746
2018	4	15	19	-3.58289	2.91333
2018	4	15	20	-3.64065	3.18777
2018	4	15	21	-3.4886	3.23733
2018	4	15	22	-3.17005	2.88855
2018	4	15	23	-3.23036	3.36216
2018	4	16	0	-2.89398	3.16298
2018	4	16	1	-2.18468	2.82889
2018	4	16	2	-1.6818	2.73343
2018	4	16	3	-2.02668	3.16941
2018	4	16	4	-1.72597	3.22356
2018	4	16	5	-1.03196	3.39336
2018	4	16	6	-0.382978	3.2254
2018	4	16	7	0.340761	2.67102
2018	4	16	8	1.372	2.23504
2018	4	16	9	2.0006	1.18962
2018	4	16	10	1.91991	-0.121069
2018	4	16	11	2.90613	-1.46112
2018	4	16	12	3.4158	-2.92784
2018	4	16	13	4.00703	-2.60476
2018	4	16	14	3.19579	-2.81495
2018	4	16	15	2.55275	-3.08847
2018	4	16	16	2.18579	-3.32619
2018	4	16	17	2.14586	-2.96456
2018	4	16	18	1.78484	-2.04671
2018	4	16	19	1.07894	-1.0894
2018	4	16	20	1.58862	-0.278939
2018	4	16	21	2.07196	0.888562
2018	4	16	22	2.18154	1.73114
2018	4	16	23	2.21127	2.14601
2018	4	17	0	2.13822	2.4746
2018	4	17	1	2.00825	2.83256
2018	4	17	2	2.05157	3.02806
2018	4	17	3	1.81882	3.21163
2018	4	17	4	2.33019	3.13912
2018	4	17	5	2.3234	3.10975
2018	4	17	6	2.26903	3.52462
2018	4	17	7	2.3234	3.48423
2018	4	17	8	2.30386	3.30984
2018	4	17	9	2.07621	3.24926
2018	4	17	10	1.29895	3.40713
2018	4	17	11	1.58862	3.02347
2018	4	17	12	1.28961	2.71875
2018	4	17	13	0.810512	2.36446
2018	4	17	14	0.158977	1.91747
2018	4	17	15	-0.311623	1.24285
2018	4	17	16	-0.445838	0.940879
2018	4	17	17	-1.33012	0.750885
2018	4	17	18	-2.16599	1.62376
2018	4	17	19	-2.23055	2.40852
2018	4	17	20	-1.8381	2.89589
2018	4	17	21	-1.13305	3.45211
2018	4	17	22	-0.55202	3.58244
2018	4	17	23	0.260912	3.84862
2018	4	18	0	1.07554	3.97344
2018	4	18	1	1.83156	3.76417
2018	4	18	2	2.14926	3.44752
2018	4	18	3	2.60287	3.22632
2018	4	18	4	2.82033	2.96932
2018	4	18	5	2.70311	2.91608
2018	4	18	6	2.59777	2.97666
2018	4	18	7	2.14501	2.85642
2018	4	18	8	1.86894	2.56547
2018	4	18	9	1.75341	2.38557
2018	4	18	10	1.38984	1.88167
2018	4	18	11	1.47479	1.48883
2018	4	18	12	1.06025	1.08315
2018	4	18	13	0.785029	0.543452
2018	4	18	14	0.491116	-0.525839
2018	4	18	15	-0.369386	-1.42166
2018	4	18	16	-1.55098	-1.78421
2018	4	18	17	-2.4684	-1.61349
2018	4	18	18	-3.13353	-1.37576
2018	4	18	19	-3.7205	-0.811289
2018	4	18	20	-4.01866	-0.0155167
2018	4	18	21	-4.08832	0.830738
2018	4	18	22	-4.46888	1.09232
2018	4	18	23	-4.58185	1.93858
2018	4	19	0	-4.52239	2.88671
2018	4	19	1	-4.15373	3.46955
2018	4	19	2	-3.92947	3.63659
2018	4	19	3	-3.7205	3.47138
2018	4	19	4	-3.79101	3.25018
2018	4	19	5	-3.99997	3.19236
2018	4	19	6	-3.99318	3.27129
2018	4	19	7	-3.92013	3.30525
2018	4	19	8	-3.68567	3.48974
2018	4	19	9	-3.57355	3.59713
2018	4	19	10	-3.57185	3.09874
2018	4	19	11	-3.73155	3.02806
2018	4	19	12	-3.67463	3.07395
2018	4	19	13	-3.73834	2.85734
2018	4	19	14	-3.85472	2.68387
2018	4	19	15	-4.19025	2.43421
2018	4	19	16	-4.31597	2.40025
2018	4	19	17	-4.54788	2.66276
2018	4	19	18	-4.63452	3.2153
2018	4	19	19	-4.73136	3.73205
2018	4	19	20	-4.5156	4.25522
2018	4	19	21	-3.99658	4.77013
2018	4	19	22	-3.94306	5.05008
2018	4	19	23	-3.41385	5.15012
2018	4	20	0	-2.99252	5.13911
2018	4	20	1	-2.82347	5.01244
2018	4	20	2	-2.79034	4.92066
2018	4	20	3	-2.57373	5.15196
2018	4	20	4	-1.95872	5.37958
2018	4	20	5	-1.06594	5.46678
2018	4	20	6	-0.376182	5.42364
2018	4	20	7	0.539535	5.22722
2018	4	20	8	1.61835	4.78665
2018	4	20	9	2.46186	4.21667
2018	4	20	10	3.5721	3.13178
2018	4	20	11	4.80127	2.07993
2018	4	20	12	5.73143	0.613208
2018	4	20	13	5.89792	-0.924184
2018	4	20	14	5.19457	-1.68049
2018	4	20	15	4.46573	-1.92647
2018	4	20	16	3.93312	-2.42211
2018	4	20	17	3.5704	-3.00035
2018	4	20	18	3.22977	-3.05634
2018	4	20	19	2.80164	-3.02789
2018	4	20	20	2.45167	-2.61945
2018	4	20	21	2.40495	-2.13941
2018	4	20	22	2.51198	-2.85166
2018	4	20	23	2.51538	-3.52352
2018	4	21	0	2.42618	-3.83467
2018	4	21	1	2.48395	-3.86772
2018	4	21	2	2.40665	-3.97878
2018	4	21	3	2.28857	-3.84752
2018	4	21	4	2.16285	-3.59787
2018	4	21	5	2.18069	-3.3987
2018	4	21	6	2.16965	-3.4244
2018	4	21	7	2.15945	-3.34546
2018	4	21	8	2.15181	-2.83606
2018	4	21	9	2.23845	-2.43129
2018	4	21	10	1.80183	-2.30554
2018	4	21	11	2.07111	-2.77273
2018	4	21	12	1.90971	-3.19126
2018	4	21	13	1.70669	-3.34913
2018	4	21	14	1.75936	-3.17291
2018	4	21	15	1.81372	-3.00494
2018	4	21	16	1.64553	-2.6892
2018	4	21	17	1.08829	-2.45974
2018	4	21	18	0.666954	-2.04212
2018	4	21	19	0.334815	-1.73005
2018	4	21	20	0.105461	-1.68416
2018	4	21	21	-0.0941616	-1.60247
2018	4	21	22	-0.499354	-1.3776
2018	4	21	23	-0.726159	-0.955391
2018	4	22	0	-1.29275	-0.264253
2018	4	22	1	-1.67416	0.3865
2018	4	22	2	-1.98846	0.654511
2018	4	22	3	-2.53975	0.665525
2018	4	22	4	-3.10804	1.0088
2018	4	22	5	-3.18195	1.46405
2018	4	22	6	-3.64745	1.46589
2018	4	22	7	-4.13504	1.2915
2018	4	22	8	-4.49351	1.0758
2018	4	22	9	-4.84689	0.816052
2018	4	22	10	-4.86557	0.344279
2018	4	22	11	-5.22744	0.0322113
2018	4	22	12	-5.56213	0.681129
2018	4	22	13	-5.7711	1.12169
2018	4	22	14	-5.67936	1.86699
2018	4	22	15	-4.8231	2.67836
2018	4	22	16	-4.10701	2.41219
2018	4	22	17	-4.24377	1.96336
2018	4	22	18	-4.40347	2.23137
2018	4	22	19	-4.04839	3.30433
2018	4	22	20	-0.862922	5.26761
2018	4	22	21	2.44742	5.36857
2018	4	22	22	3.71566	5.71552
2018	4	22	23	3.49905	5.19051
2018	4	23	0	3.1907	4.83071
2018	4	23	1	4.09452	4.24604
2018	4	23	2	5.11047	3.44109
2018	4	23	3	5.56239	2.97207
2018	4	23	4	6.14936	2.5774
2018	4	23	5	6.29717	1.75042
2018	4	23	6	6.26234	1.07856
2018	4	23	7	6.42799	0.955565
2018	4	23	8	6.57664	0.557219
2018	4	23	9	7.0328	0.300222
2018	4	23	10	7.25026	-0.588253
2018	4	23	11	7.29189	-0.485454
2018	4	23	12	7.2664	-0.646995
2018	4	23	13	7.36239	-1.12427
2018	4	23	14	7.7472	-1.14722
2018	4	23	15	8.10991	-1.23809
2018	4	23	16	8.41827	-1.18118
2018	4	23	17	8.08018	-0.652502
2018	4	23	18	7.14068	0.357129
2018	4	23	19	6.41864	1.0758
2018	4	23	20	5.64648	1.7752
2018	4	23	21	5.11472	2.66643
2018	4	23	22	5.21411	3.35298
2018	4	23	23	4.37739	4.39015
2018	4	24	0	3.83798	5.23273
2018	4	24	1	3.91783	5.85044
2018	4	24	2	4.09027	6.47274
2018	4	24	3	5.3016	6.39931
2018	4	24	4	5.88348	6.19738
2018	4	24	5	5.87329	6.11294
2018	4	24	6	6.66413	5.81556
2018	4	24	7	6.84252	4.98766
2018	4	24	8	8.10142	3.75224
2018	4	24	9	8.81666	2.27726
2018	4	24	10	8.14984	0.367225
2018	4	24	11	7.4329	0.818806
2018	4	24	12	7.29273	0.440653
2018	4	24	13	7.41421	-0.484536
2018	4	24	14	7.13898	-0.960898
2018	4	24	15	6.27423	-0.744287
2018	4	24	16	6.26659	-0.223868
2018	4	24	17	5.47914	-0.463426
2018	4	24	18	4.72227	-0.128412
2018	4	24	19	4.28055	-0.15044
2018	4	24	20	3.47187	-0.808536
2018	4	24	21	2.01929	-0.518496
2018	4	24	22	-0.201193	2.02669
2018	4	24	23	-1.68265	3.41723
2018	4	25	0	-1.33862	5.18041
2018	4	25	1	0.705179	6.69302
2018	4	25	2	4.19646	7.11431
2018	4	25	3	6.67348	6.45989
2018	4	25	4	7.80836	6.40757
2018	4	25	5	8.90586	6.58013
2018	4	25	6	9.6211	5.92937
2018	4	25	7	10.5733	3.66321
2018	4	25	8	9.91756	0.0019224
2018	4	25	9	8.32992	-4.09351
2018	4	25	10	7.2681	-5.08845
2018	4	25	11	7.59259	-3.51894
2018	4	25	12	7.60703	-1.94116
2018	4	25	13	7.14408	-1.21698
2018	4	25	14	6.34134	-0.616706
2018	4	25	15	5.36786	-0.0760945
2018	4	25	16	5.55984	0.906919
2018	4	25	17	6.52652	1.37502
2018	4	25	18	6.54776	1.25478
2018	4	25	19	6.21562	1.99548
2018	4	25	20	5.6244	2.19925
2018	4	25	21	4.94228	2.53977
2018	4	25	22	4.61184	2.49663
2018	4	25	23	4.49207	3.24743
2018	4	26	0	4.88537	3.01613
2018	4	26	1	4.34256	3.31627
2018	4	26	2	5.13766	3.6577
2018	4	26	3	5.73568	3.38051
2018	4	26	4	5.83251	3.32544
2018	4	26	5	6.18504	3.33462
2018	4	26	6	6.70066	3.05468
2018	4	26	7	7.10415	3.59713
2018	4	26	8	7.47282	3.0198
2018	4	26	9	7.93578	2.10104
2018	4	26	10	8.2849	1.36492
2018	4	26	11	8.92879	0.403939
2018	4	26	12	9.51152	-0.186236
2018	4	26	13	9.08679	-0.755301
2018	4	26	14	9.29916	-0.476275
2018	4	26	15	9.14031	-0.0503948
2018	4	26	16	8.92964	-0.442315
2018	4	26	17	8.09208	0.353457
2018	4	26	18	7.63931	0.649922
2018	4	26	19	7.09991	1.33096
2018	4	26	20	5.83846	2.46359
2018	4	26	21	5.20476	3.46312
2018	4	26	22	5.79684	3.54573
2018	4	26	23	5.35597	3.7963
2018	4	27	0	4.73077	4.10286
2018	4	27	1	4.30349	4.74168
2018	4	27	2	4.02572	5.10148
2018	4	27	3	3.83374	5.16114
2018	4	27	4	3.68508	5.16481
2018	4	27	5	3.50585	5.26118
2018	4	27	6	3.28499	5.13268
2018	4	27	7	2.78635	4.8766
2018	4	27	8	2.15266	4.63613
2018	4	27	9	1.54869	4.46082
2018	4	27	10	0.76719	3.47872
2018	4	27	11	0.553976	2.88488
2018	4	27	12	0.250719	2.32774
2018	4	27	13	-0.412709	2.14326
2018	4	27	14	-0.867169	2.21577
2018	4	27	15	-0.669245	1.9551
2018	4	27	16	-0.132387	1.67607
2018	4	27	17	0.615986	0.436064
2018	4	27	18	0.0349562	-1.58595
2018	4	27	19	-0.994588	-2.92968
2018	4	27	20	-2.14306	-3.10315
2018	4	27	21	-3.50389	-2.87185
2018	4	27	22	-4.03395	-1.78145
2018	4	27	23	-3.66529	-2.34501
2018	4	28	0	-3.71456	-3.29131
2018	4	28	1	-4.62093	-2.82137
2018	4	28	2	-5.10767	-1.88058
2018	4	28	3	-5.35826	-1.0894
2018	4	28	4	-5.2096	-0.136672
2018	4	28	5	-4.53259	0.905083
2018	4	28	6	-3.80545	1.58796
2018	4	28	7	-2.84386	2.16988
2018	4	28	8	-1.16023	3.30892
2018	4	28	9	0.875071	3.92755
2018	4	28	10	3.17116	3.70819
2018	4	28	11	3.84308	2.62329
2018	4	28	12	3.75983	1.63752
2018	4	28	13	3.03864	0.571905
2018	4	28	14	2.75238	0.30114
2018	4	28	15	2.74388	-0.157783
2018	4	28	16	2.22826	-0.997612
2018	4	28	17	1.33973	-1.50518
2018	4	28	18	1.43571	-0.926938
2018	4	28	19	0.914146	0.197424
2018	4	28	20	0.476675	1.37777
2018	4	28	21	0.858082	2.05239
2018	4	28	22	1.17068	2.07075
2018	4	28	23	1.72878	2.07258
2018	4	29	0	1.55464	2.0992
2018	4	29	1	1.49518	1.78254
2018	4	29	2	1.79673	1.16392
2018	4	29	3	1.18088	0.0147722
2018	4	29	4	-0.119645	-1.05635
2018	4	29	5	-1.1271	-0.958145
2018	4	29	6	-1.69454	-1.13345
2018	4	29	7	-2.15155	-1.19862
2018	4	29	8	-2.98912	-1.64561
2018	4	29	9	-2.99591	-2.07608
2018	4	29	10	-2.41998	-2.39274
2018	4	29	11	-1.9927	-3.24817
2018	4	29	12	-2.37156	-4.10636
2018	4	29	13	-1.93834	-5.11507
2018	4	29	14	-1.38364	-6.77362
2018	4	29	15	-2.13796	-7.1068
2018	4	29	16	-3.92692	-7.52075
2018	4	29	17	-6.39375	-7.35003
2018	4	29	18	-7.03679	-6.20914
2018	4	29	19	-6.65284	-5.46202
2018	4	29	20	-6.83632	-5.28028
2018	4	29	21	-6.89748	-5.02971
2018	4	29	22	-5.88153	-4.83696
2018	4	29	23	-5.18072	-5.18483
2018	4	30	0	-5.04651	-5.3684
2018	4	30	1	-5.41178	-5.99987
2018	4	30	2	-6.65029	-5.93287
2018	4	30	3	-7.61018	-5.33076
2018	4	30	4	-7.8013	-4.00539
2018	4	30	5	-7.36128	-3.03156
2018	4	30	6	-7.59998	-2.6066
2018	4	30	7	-7.70107	-0.897567
2018	4	30	8	-6.38611	0.660018
2018	4	30	9	-4.36354	1.95326
2018	4	30	10	-1.70983	4.24237
2018	4	30	11	4.02062	8.02206
2018	4	30	12	5.27867	7.77149
2018	4	30	13	5.0748	7.587
2018	4	30	14	3.48971	6.75268
2018	4	30	15	2.40919	7.0262
2018	4	30	16	2.60032	7.66686
2018	4	30	17	3.55257	8.18177
2018	4	30	18	2.44062	7.47594
2018	4	30	19	0.559922	6.81142
2018	4	30	20	-0.58345	6.94359
2018	4	30	21	-0.811954	7.53377
2018	4	30	22	-1.3743	7.30155
2018	4	30	23	-0.825546	7.81096
2018	5	1	0	0.345361	9.06082
2018	5	1	1	0.503896	9.81324
2018	5	1	2	0.400467	10.3473
2018	5	1	3	0.10544	10.2688
2018	5	1	4	-0.477832	10.8347
2018	5	1	5	-0.693168	10.8552
2018	5	1	6	0.0393131	11.0989
2018	5	1	7	3.95775	10.1927
2018	5	1	8	6.98093	7.00392
2018	5	1	9	8.31618	5.58332
2018	5	1	10	8.76296	5.02963
2018	5	1	11	10.6433	5.27826
2018	5	1	12	12.1719	4.65178
2018	5	1	13	12.2787	3.53296
2018	5	1	14	12.5593	2.92285
2018	5	1	15	12.1465	3.41029
2018	5	1	16	11.0816	2.98991
2018	5	1	17	9.96257	2.59407
2018	5	1	18	8.30262	2.54745
2018	5	1	19	6.77662	3.03326
2018	5	1	20	5.57786	3.36367
2018	5	1	21	4.57748	3.86828
2018	5	1	22	4.13154	4.51847
2018	5	1	23	2.56654	5.08361
2018	5	2	0	1.03037	4.9822
2018	5	2	1	-0.059877	4.82353
2018	5	2	2	-0.839834	5.1245
2018	5	2	3	-1.31459	6.15663
2018	5	2	4	-1.16538	6.79701
2018	5	2	5	-0.615173	6.73894
2018	5	2	6	-0.704189	6.57864
2018	5	2	7	-0.911048	6.55656
2018	5	2	8	-0.93309	6.23842
2018	5	2	9	-1.05432	6.12964
2018	5	2	10	-1.91058	5.69863
2018	5	2	11	-0.656714	6.58437
2018	5	2	12	-0.103962	6.34228
2018	5	2	13	0.0520298	5.98406
2018	5	2	14	-0.0115536	5.49908
2018	5	2	15	-0.465116	4.77773
2018	5	2	16	-0.738101	4.38026
2018	5	2	17	-1.16877	4.23059
2018	5	2	18	-1.84445	4.11446
2018	5	2	19	-2.34973	4.26903
2018	5	2	20	-2.55659	4.58799
2018	5	2	21	-2.29038	5.02963
2018	5	2	22	-1.26203	5.83603
2018	5	2	23	0.848095	5.78778
2018	5	3	0	3.88908	4.27148
2018	5	3	1	5.10395	2.77318
2018	5	3	2	5.811	1.60774
2018	5	3	3	6.62062	-0.718224
2018	5	3	4	6.41801	-2.60419
2018	5	3	5	5.71265	-3.14724
2018	5	3	6	4.95643	-2.88144
2018	5	3	7	4.56137	-2.38991
2018	5	3	8	4.4342	-1.9082
2018	5	3	9	4.36468	-1.59823
2018	5	3	10	3.59151	-0.990569
2018	5	3	11	3.67713	-1.85831
2018	5	3	12	3.60846	-2.57229
2018	5	3	13	3.53725	-3.25111
2018	5	3	14	3.03028	-3.72219
2018	5	3	15	2.45125	-3.97327
2018	5	3	16	1.74081	-3.86613
2018	5	3	17	1.31692	-3.49728
2018	5	3	18	1.34235	-3.2233
2018	5	3	19	1.31692	-2.84382
2018	5	3	20	0.91846	-2.47742
2018	5	3	21	0.639541	-1.85831
2018	5	3	22	0.566632	-0.790195
2018	5	3	23	0.740427	-0.759117
2018	5	4	0	0.692951	-0.83027
2018	5	4	1	0.0893321	-0.218517
2018	5	4	2	-0.00985806	0.0685483
2018	5	4	3	0.0325309	-0.0377724
2018	5	4	4	-0.171784	-0.216064
2018	5	4	5	-0.431204	-0.00178693
2018	5	4	6	-0.533786	0.31145
2018	5	4	7	-0.554132	0.369517
2018	5	4	8	-0.68469	0.154423
2018	5	4	9	-0.648236	-0.436066
2018	5	4	10	-0.452399	-1.09362
2018	5	4	11	-0.246389	-1.68247
2018	5	4	12	-0.344731	-2.32203
2018	5	4	13	-0.186196	-3.06627
2018	5	4	14	0.0647465	-3.73037
2018	5	4	15	0.174958	-4.45253
2018	5	4	16	-0.2803	-4.46807
2018	5	4	17	-0.800836	-3.99617
2018	5	4	18	-1.05008	-3.29527
2018	5	4	19	-0.904265	-2.96159
2018	5	4	20	-0.896635	-3.36888
2018	5	4	21	-1.53077	-3.62323
2018	5	4	22	-2.03181	-3.2691
2018	5	4	23	-2.74988	-2.56984
2018	5	5	0	-3.19242	-1.88693
2018	5	5	1	-3.33146	-1.15823
2018	5	5	2	-3.38232	-0.07294
2018	5	5	3	-3.09069	0.659854
2018	5	5	4	-3.06017	0.910117
2018	5	5	5	-3.06695	0.833239
2018	5	5	6	-2.99998	0.518366
2018	5	5	7	-3.03643	0.779261
2018	5	5	8	-2.84229	0.602605
2018	5	5	9	-2.82109	0.304907
2018	5	5	10	-2.70664	-0.670789
2018	5	5	11	-2.80668	-1.42321
2018	5	5	12	-2.7431	-1.95154
2018	5	5	13	-2.70919	-2.50114
2018	5	5	14	-2.71682	-2.81519
2018	5	5	15	-2.91859	-2.6459
2018	5	5	16	-3.17038	-2.50768
2018	5	5	17	-3.3552	-2.28277
2018	5	5	18	-3.65531	-1.70292
2018	5	5	19	-4.24791	-1.07971
2018	5	5	20	-4.86933	-0.404987
2018	5	5	21	-5.02702	0.326989
2018	5	5	22	-4.83118	0.798071
2018	5	5	23	-4.62686	1.11622
2018	5	6	0	-4.32675	1.5873
2018	5	6	1	-4.09107	2.14916
2018	5	6	2	-3.73331	2.53437
2018	5	6	3	-3.23057	2.22277
2018	5	6	4	-3.06356	1.72306
2018	5	6	5	-3.35096	1.75986
2018	5	6	6	-3.43404	2.00358
2018	5	6	7	-3.33909	1.87927
2018	5	6	8	-3.33654	1.67971
2018	5	6	9	-3.47812	1.58484
2018	5	6	10	-3.5061	1.00581
2018	5	6	11	-3.64853	0.525727
2018	5	6	12	-3.9249	0.356432
2018	5	6	13	-3.98001	0.107805
2018	5	6	14	-4.07666	-0.109743
2018	5	6	15	-4.14448	-0.129372
2018	5	6	16	-4.27504	0.0775446
2018	5	6	17	-4.3064	0.384239
2018	5	6	18	-4.4039	0.772718
2018	5	6	19	-4.79557	1.11703
2018	5	6	20	-5.19742	1.74105
2018	5	6	21	-5.20844	2.33481
2018	5	6	22	-4.86763	2.64151
2018	5	6	23	-4.39966	3.16902
2018	5	7	0	-3.89947	3.66219
2018	5	7	1	-3.51627	3.98605
2018	5	7	2	-3.22972	4.08092
2018	5	7	3	-2.78973	4.09974
2018	5	7	4	-2.50742	3.92962
2018	5	7	5	-2.48876	3.62784
2018	5	7	6	-2.65578	3.30642
2018	5	7	7	-2.8957	2.98255
2018	5	7	8	-3.14495	2.7143
2018	5	7	9	-3.4281	1.99213
2018	5	7	10	-4.04614	0.881492
2018	5	7	11	-4.41068	0.628776
2018	5	7	12	-4.59719	0.592791
2018	5	7	13	-4.63026	0.660672
2018	5	7	14	-4.51411	0.592791
2018	5	7	15	-4.47935	0.732643
2018	5	7	16	-4.37338	0.744093
2018	5	7	17	-4.48444	0.618144
2018	5	7	18	-4.59041	0.679483
2018	5	7	19	-4.98971	0.887217
2018	5	7	20	-5.29068	1.25934
2018	5	7	21	-5.32967	1.67317
2018	5	7	22	-5.50432	1.7247
2018	5	7	23	-5.23981	2.06165
2018	5	8	0	-4.98124	2.42641
2018	5	8	1	-4.81931	2.77318
2018	5	8	2	-4.78879	3.04634
2018	5	8	3	-4.79218	3.15675
2018	5	8	4	-4.89307	3.23854
2018	5	8	5	-5.05415	3.25817
2018	5	8	6	-5.19572	3.21318
2018	5	8	7	-5.19403	3.17884
2018	5	8	8	-5.12451	3.02426
2018	5	8	9	-5.20675	2.87623
2018	5	8	10	-5.35765	2.35281
2018	5	8	11	-5.54416	3.01935
2018	5	8	12	-5.30933	3.4659
2018	5	8	13	-4.94987	3.47817
2018	5	8	14	-4.83118	2.99809
2018	5	8	15	-4.73114	2.75192
2018	5	8	16	-4.42425	2.27429
2018	5	8	17	-4.35049	2.10827
2018	5	8	18	-4.13007	2.06002
2018	5	8	19	-4.06987	2.29719
2018	5	8	20	-4.14363	2.64232
2018	5	8	21	-4.2869	2.91467
2018	5	8	22	-4.71927	3.39148
2018	5	8	23	-4.7854	3.48962
2018	5	9	0	-4.71079	3.58776
2018	5	9	1	-4.44798	3.5575
2018	5	9	2	-4.43951	3.48062
2018	5	9	3	-4.3861	3.52397
2018	5	9	4	-4.14448	3.57549
2018	5	9	5	-3.93677	3.51988
2018	5	9	6	-4.02325	3.42419
2018	5	9	7	-4.24875	3.41519
2018	5	9	8	-4.31743	3.4111
2018	5	9	9	-4.06055	3.28434
2018	5	9	10	-4.01138	2.75928
2018	5	9	11	-4.04529	2.98419
2018	5	9	12	-3.96136	2.96865
2018	5	9	13	-3.90456	2.61534
2018	5	9	14	-3.92236	2.08537
2018	5	9	15	-3.94101	2.22767
2018	5	9	16	-3.4866	1.73451
2018	5	9	17	-3.3925	1.22826
2018	5	9	18	-3.76891	0.982088
2018	5	9	19	-4.25384	0.960824
2018	5	9	20	-4.56498	1.1064
2018	5	9	21	-4.91426	1.44008
2018	5	9	22	-5.07195	1.99704
2018	5	9	23	-4.96682	2.24567
2018	5	10	0	-4.72012	2.34545
2018	5	10	1	-5.02702	2.7282
2018	5	10	2	-4.70316	3.18129
2018	5	10	3	-3.63157	3.52806
2018	5	10	4	-2.91774	3.4062
2018	5	10	5	-2.74819	3.20501
2018	5	10	6	-2.40823	3.30969
2018	5	10	7	-0.5855	3.28025
2018	5	10	8	2.09433	2.11154
2018	5	10	9	4.14341	0.227211
2018	5	10	10	7.2802	-1.65712
2018	5	10	11	6.85631	-2.843
2018	5	10	12	7.49045	-2.9346
2018	5	10	13	8.26956	-2.95341
2018	5	10	14	8.88759	-2.91824
2018	5	10	15	8.13985	-3.21676
2018	5	10	16	7.14455	-3.79416
2018	5	10	17	6.71388	-4.14011
2018	5	10	18	5.87967	-4.03052
2018	5	10	19	5.27435	-4.02888
2018	5	10	20	5.03612	-3.69602
2018	5	10	21	4.73771	-3.16769
2018	5	10	22	4.41385	-2.32939
2018	5	10	23	4.51898	-2.23861
2018	5	11	0	4.55713	-2.73423
2018	5	11	1	4.32908	-3.44167
2018	5	11	2	3.91112	-3.77208
2018	5	11	3	3.04384	-3.75818
2018	5	11	4	2.14859	-3.71156
2018	5	11	5	1.6306	-3.54145
2018	5	11	6	1.16093	-3.22576
2018	5	11	7	0.646323	-2.74322
2018	5	11	8	0.233455	-2.41608
2018	5	11	9	0.550524	-2.18872
2018	5	11	10	0.269061	-2.65571
2018	5	11	11	0.0418565	-3.32962
2018	5	11	12	-0.610086	-3.72219
2018	5	11	13	-1.0806	-3.91684
2018	5	11	14	-1.49517	-4.19409
2018	5	11	15	-1.94449	-3.72628
2018	5	11	16	-2.20137	-3.59624
2018	5	11	17	-2.62356	-3.47111
2018	5	11	18	-2.62695	-2.96486
2018	5	11	19	-2.61085	-2.48151
2018	5	11	20	-3.03219	-1.96463
2018	5	11	21	-3.45439	-1.23756
2018	5	11	22	-4.0597	-0.576736
2018	5	11	23	-4.04444	-0.548111
2018	5	12	0	-3.74772	0.00148448
2018	5	12	1	-3.59512	0.462752
2018	5	12	2	-3.39165	0.863499
2018	5	12	3	-3.45608	1.11131
2018	5	12	4	-3.66548	1.12276
2018	5	12	5	-4.0012	1.19228
2018	5	12	6	-4.26571	1.24952
2018	5	12	7	-4.41746	1.2209
2018	5	12	8	-4.40305	1.17919
2018	5	12	9	-4.48189	1.07941
2018	5	12	10	-4.95411	0.310632
2018	5	12	11	-5.40597	0.688479
2018	5	12	12	-5.42462	1.32722
2018	5	12	13	-5.4721	1.656
2018	5	12	14	-5.19996	1.3493
2018	5	12	15	-4.76081	0.709743
2018	5	12	16	-4.64467	0.201858
2018	5	12	17	-4.53785	-0.233239
2018	5	12	18	-4.69045	-0.820456
2018	5	12	19	-5.55603	-1.97035
2018	5	12	20	-6.96589	-2.22307
2018	5	12	21	-7.47795	-1.31198
2018	5	12	22	-7.12866	0.0112987
2018	5	12	23	-6.5598	0.178958
2018	5	13	0	-6.15456	0.0268379
2018	5	13	1	-6.31818	0.492195
2018	5	13	2	-6.55217	0.116801
2018	5	13	3	-6.71749	-0.394355
2018	5	13	4	-6.78107	0.241115
2018	5	13	5	-6.39872	0.682754
2018	5	13	6	-5.86462	0.582976
2018	5	13	7	-5.68913	0.49792
2018	5	13	8	-5.53823	0.406321
2018	5	13	9	-5.34324	0.048102
2018	5	13	10	-4.95411	-0.58655
2018	5	13	11	-5.15079	-1.12388
2018	5	13	12	-5.18301	-1.27027
2018	5	13	13	-5.23981	-1.27927
2018	5	13	14	-5.23642	-1.58106
2018	5	13	15	-4.76251	-2.54694
2018	5	13	16	-6.53437	-1.39786
2018	5	13	17	-4.89731	-0.38863
2018	5	13	18	-3.77739	-1.56634
2018	5	13	19	-4.64212	-2.15192
2018	5	13	20	-5.65861	-1.99325
2018	5	13	21	-6.46909	-1.46983
2018	5	13	22	-5.14655	-1.49518
2018	5	13	23	-5.66709	-1.1386
2018	5	14	0	-5.42123	-0.741124
2018	5	14	1	-5.26609	-0.458966
2018	5	14	2	-5.38563	-0.262681
2018	5	14	3	-5.43225	-0.372273
2018	5	14	4	-5.53992	-0.395173
2018	5	14	5	-5.66624	-0.43443
2018	5	14	6	-5.57553	-0.711681
2018	5	14	7	-5.17283	-1.05681
2018	5	14	8	-4.58193	-1.68492
2018	5	14	9	-4.20382	-2.5682
2018	5	14	10	-3.9088	-3.60687
2018	5	14	11	-3.95118	-4.45662
2018	5	14	12	-4.24621	-4.68153
2018	5	14	13	-4.56243	-4.27751
2018	5	14	14	-4.77946	-3.96182
2018	5	14	15	-4.72775	-4.00108
2018	5	14	16	-5.27542	-4.19409
2018	5	14	17	-5.91634	-4.21454
2018	5	14	18	-6.024	-3.83587
2018	5	14	19	-5.82139	-3.6036
2018	5	14	20	-5.95449	-3.41223
2018	5	14	21	-6.0452	-2.98285
2018	5	14	22	-6.35888	-2.99021
2018	5	14	23	-5.8926	-2.65653
2018	5	15	0	-5.22201	-2.43326
2018	5	15	1	-4.79218	-2.29913
2018	5	15	2	-4.54717	-1.83541
2018	5	15	3	-4.17245	-1.17786
2018	5	15	4	-3.70109	-0.720678
2018	5	15	5	-3.43658	-0.981572
2018	5	15	6	-3.10256	-1.53117
2018	5	15	7	-2.80499	-1.76017
2018	5	15	8	-2.33701	-1.81823
2018	5	15	9	-1.81648	-2.11593
2018	5	15	10	-0.979718	-3.01557
2018	5	15	11	-0.621107	-3.43349
2018	5	15	12	-0.451551	-3.96346
2018	5	15	13	-0.451551	-4.23008
2018	5	15	14	-0.482919	-4.3732
2018	5	15	15	-0.262496	-4.56458
2018	5	15	16	-0.297255	-4.86718
2018	5	15	17	-0.550741	-5.03729
2018	5	15	18	-1.15521	-5.17878
2018	5	15	19	-1.57316	-4.97268
2018	5	15	20	-1.72492	-4.78703
2018	5	15	21	-1.63759	-4.63082
2018	5	15	22	-2.02927	-4.87372
2018	5	15	23	-2.59474	-4.39365
2018	5	16	0	-2.7431	-4.17937
2018	5	16	1	-2.80329	-3.83914
2018	5	16	2	-2.52437	-3.08672
2018	5	16	3	-2.27682	-2.31222
2018	5	16	4	-1.4248	-2.25742
2018	5	16	5	-0.149742	-2.90352
2018	5	16	6	0.729406	-2.57393
2018	5	16	7	1.95445	-3.33862
2018	5	16	8	2.39614	-5.25648
2018	5	16	9	1.86713	-6.50779
2018	5	16	10	1.06428	-8.32178
2018	5	16	11	1.19145	-8.31197
2018	5	16	12	2.3919	-8.58922
2018	5	16	13	3.24392	-9.91905
2018	5	16	14	2.94296	-10.7353
2018	5	16	15	3.01502	-11.0068
2018	5	16	16	3.02011	-11.0812
2018	5	16	17	2.44785	-11.2088
2018	5	16	18	2.5462	-10.9144
2018	5	16	19	3.06758	-10.5071
2018	5	16	20	3.34226	-10.1055
2018	5	16	21	3.51182	-9.66878
2018	5	16	22	2.99976	-10.3165
2018	5	16	23	3.12523	-9.54447
2018	5	17	0	3.71274	-9.08075
2018	5	17	1	4.44353	-9.00633
2018	5	17	2	4.85385	-8.87138
2018	5	17	3	4.97169	-8.45346
2018	5	17	4	4.92167	-7.84007
2018	5	17	5	5.2735	-7.4246
2018	5	17	6	5.76098	-7.0443
2018	5	17	7	6.20436	-6.79895
2018	5	17	8	6.31203	-6.32377
2018	5	17	9	6.30101	-5.73165
2018	5	17	10	6.69353	-5.57871
2018	5	17	11	7.60829	-5.03975
2018	5	17	12	8.07541	-5.28674
2018	5	17	13	8.06185	-5.73738
2018	5	17	14	7.62016	-6.19783
2018	5	17	15	7.32682	-6.31478
2018	5	17	16	7.0708	-6.22481
2018	5	17	17	6.97584	-6.09887
2018	5	17	18	6.79272	-6.03017
2018	5	17	19	6.32984	-6.11195
2018	5	17	20	5.77708	-6.08005
2018	5	17	21	5.57616	-6.03916
2018	5	17	22	5.93138	-5.87068
2018	5	17	23	5.65161	-5.8208
2018	5	18	0	5.53971	-5.66213
2018	5	18	1	5.79997	-5.09618
2018	5	18	2	5.79574	-4.66435
2018	5	18	3	5.44984	-4.45171
2018	5	18	4	5.18873	-4.38138
2018	5	18	5	5.23451	-4.25216
2018	5	18	6	5.21755	-3.22085
2018	5	18	7	5.45578	-2.32039
2018	5	18	8	5.66433	-1.96299
2018	5	18	9	5.79065	-1.73645
2018	5	18	10	5.87204	-1.63422
2018	5	18	11	5.96529	-1.2899
2018	5	18	12	6.12552	-1.37741
2018	5	18	13	6.04753	-1.61459
2018	5	18	14	5.78048	-1.62849
2018	5	18	15	5.45154	-1.38641
2018	5	18	16	5.06834	-1.05518
2018	5	18	17	4.93015	-0.695324
2018	5	18	18	5.03528	-0.645436
2018	5	18	19	4.88098	-0.548929
2018	5	18	20	4.3579	-0.377998
2018	5	18	21	3.58557	0.00884514
2018	5	18	22	2.78273	1.08677
2018	5	18	23	2.63437	1.97332
2018	5	19	0	2.7929	2.22849
2018	5	19	1	2.58943	2.13935
2018	5	19	2	2.25371	1.99295
2018	5	19	3	2.27067	1.51206
2018	5	19	4	1.9714	1.37384
2018	5	19	5	1.43221	1.78767
2018	5	19	6	0.604782	2.17942
2018	5	19	7	-0.27267	2.41169
2018	5	19	8	-0.837291	2.44686
2018	5	19	9	-0.938176	2.17533
2018	5	19	10	-0.349818	0.316357
2018	5	19	11	-0.907656	-1.09198
2018	5	19	12	-1.26372	-1.92701
2018	5	19	13	-1.83089	-2.48969
2018	5	19	14	-2.03012	-2.95341
2018	5	19	15	-1.82834	-2.85609
2018	5	19	16	-1.47906	-2.36701
2018	5	19	17	-0.959371	-2.25906
2018	5	19	18	-0.355752	-2.84791
2018	5	19	19	-0.428661	-3.4752
2018	5	19	20	-1.12554	-3.90621
2018	5	19	21	-1.71474	-3.89721
2018	5	19	22	-2.35397	-3.97654
2018	5	19	23	-2.26665	-3.2552
2018	5	20	0	-2.7041	-2.27214
2018	5	20	1	-3.47643	-1.10098
2018	5	20	2	-4.0987	0.205947
2018	5	20	3	-4.29793	1.45235
2018	5	20	4	-4.41916	2.13444
2018	5	20	5	-4.59719	2.33236
2018	5	20	6	-4.79472	2.47385
2018	5	20	7	-4.84983	2.46567
2018	5	20	8	-5.05584	2.40351
2018	5	20	9	-4.97361	2.01176
2018	5	20	10	-4.55565	1.53332
2018	5	20	11	-4.76081	0.673758
2018	5	20	12	-5.00582	-0.00996543
2018	5	20	13	-5.07025	-0.286399
2018	5	20	14	-5.01176	-0.497405
2018	5	20	15	-5.18131	-0.531754
2018	5	20	16	-5.4738	-0.572647
2018	5	20	17	-5.50432	-0.746031
2018	5	20	18	-5.70015	-0.974212
2018	5	20	19	-6.11726	-1.19503
2018	5	20	20	-6.64373	-1.16068
2018	5	20	21	-6.88026	-0.826998
2018	5	20	22	-6.66069	-0.342831
2018	5	20	23	-6.70308	0.086541
2018	5	21	0	-6.59456	0.55517
2018	5	21	1	-6.49452	0.986177
2018	5	21	2	-6.47587	1.49406
2018	5	21	3	-6.0825	1.70098
2018	5	21	4	-5.70609	1.56031
2018	5	21	5	-5.96636	1.4499
2018	5	21	6	-6.07657	1.51451
2018	5	21	7	-6.07318	1.42618
2018	5	21	8	-6.13591	0.838964
2018	5	21	9	-6.27325	0.0955373
2018	5	21	10	-6.30123	-0.712499
2018	5	21	11	-6.51148	-0.601272
2018	5	21	12	-6.60473	-0.386995
2018	5	21	13	-6.503	-0.291306
2018	5	21	14	-6.37922	-0.449969
2018	5	21	15	-6.33514	-0.669153
2018	5	21	16	-6.30716	-0.965215
2018	5	21	17	-6.2351	-1.38723
2018	5	21	18	-6.30292	-1.66121
2018	5	21	19	-6.55471	-1.80351
2018	5	21	20	-6.90485	-1.73727
2018	5	21	21	-7.09475	-1.31771
2018	5	21	22	-7.62122	-0.142457
2018	5	21	23	-7.21174	0.145426
2018	5	22	0	-6.4657	0.340075
2018	5	22	1	-6.03587	0.128251
2018	5	22	2	-5.87988	0.598516
2018	5	22	3	-5.46277	0.929745
2018	5	22	4	-5.14655	0.877403
2018	5	22	5	-5.21522	0.785803
2018	5	22	6	-5.15418	0.505281
2018	5	22	7	-5.08127	0.582159
2018	5	22	8	-4.89392	0.151969
2018	5	22	9	-4.93546	-0.410712
2018	5	22	10	-4.62008	-1.69637
2018	5	22	11	-4.15126	-1.91883
2018	5	22	12	-3.98001	-2.4537
2018	5	22	13	-3.55442	-2.72278
2018	5	22	14	-3.06695	-3.05074
2018	5	22	15	-2.81346	-3.69357
2018	5	22	16	-2.79736	-4.32086
2018	5	22	17	-3.06271	-4.97187
2018	5	22	18	-4.19195	-5.39142
2018	5	22	19	-5.82139	-5.13871
2018	5	22	20	-6.70647	-4.27915
2018	5	22	21	-6.77514	-3.25193
2018	5	22	22	-5.36019	-1.23838
2018	5	22	23	-4.75573	-1.57533
2018	5	23	0	-4.71419	-1.91229
2018	5	23	1	-4.77946	-2.18872
2018	5	23	2	-4.6701	-2.26069
2018	5	23	3	-4.60482	-2.34657
2018	5	23	4	-4.73114	-2.70397
2018	5	23	5	-5.1652	-2.73177
2018	5	23	6	-5.55773	-2.34575
2018	5	23	7	-5.77306	-1.79697
[truncated: 906 more rows]

## Sheet: Sheet2
a	b	c	d	e
1-3-2018-1	-11.2067	1.83465	174.806	11.0454
1-3-2018-2	-11.0207	1.75538	174.806	11.0454
1-3-2018-3	-10.899	1.35802	174.289	10.0499
1-3-2018-4	-10.6297	0.52469	180	10
1-3-2018-5	-10.7863	0.06162	180	10
1-3-2018-6	-10.8652	-0.08961	-180	10
1-3-2018-7	-10.7728	0.22849	180	10
1-3-2018-8	-10.8539	0.42248	180	10
1-3-2018-9	-10.9193	0.78752	180	10
1-3-2018-10	-10.1823	1.01488	174.289	10.0499
1-3-2018-11	-11.183	0.24518	180	11
1-3-2018-12	-11.8051	-0.44317	-180	11
1-3-2018-13	-11.8569	-0.97299	-180	11
1-3-2018-14	-11.6744	-1.12839	-174.806	11.0454
1-3-2018-15	-12.3697	-1.37662	-175.236	12.0416
1-3-2018-16	-12.5252	-1.42042	-175.236	12.0416
1-3-2018-17	-12.1004	-0.94588	-180	12
1-3-2018-18	-12.3212	-0.44317	-180	12
1-3-2018-19	-12.5557	0.03555	180	12
1-3-2018-20	-12.3494	0.39224	180	12
1-3-2018-21	-11.973	0.79378	180	11
1-3-2018-22	-10.4877	1.12335	174.289	10.0499
1-3-2018-23	-10.4313	1.04096	174.289	10.0499
2-3-2018-0	-10.677	0.91893	180	10
2-3-2018-1	-10.3986	0.57997	180	10
2-3-2018-2	-10.1022	-0.02807	-180	10
2-3-2018-3	-10.2296	-0.52452	-180	10
2-3-2018-4	-10.5361	-0.53391	-180	10
2-3-2018-5	-10.3953	-0.46924	-180	10
2-3-2018-6	-10.3569	-0.48176	-180	10
2-3-2018-7	-10.2882	-0.4536	-180	10
2-3-2018-8	-10.3276	-0.39415	-180	10
2-3-2018-9	-10.1699	-0.40354	-180	10
2-3-2018-10	-9.40579	-0.35869	-180	9
2-3-2018-11	-9.44748	-0.14801	-180	9
2-3-2018-12	-9.4272	-0.30446	-180	9
2-3-2018-13	-9.71796	-0.9563	-180	9
2-3-2018-14	-9.90729	-1.60711	-173.66	9.05539
2-3-2018-15	-9.81487	-1.8011	-173.66	9.05539
2-3-2018-16	-10.0707	-1.50803	-174.289	10.0499
2-3-2018-17	-10.1101	-0.74146	-180	10
2-3-2018-18	-10.0053	0.3161	180	10
2-3-2018-19	-10.0831	1.00863	174.289	10.0499
2-3-2018-20	-9.74162	1.40078	173.66	9.05539
2-3-2018-21	-9.23787	1.88575	173.66	9.05539
2-3-2018-22	-9.03389	1.87845	173.66	9.05539
2-3-2018-23	-8.56056	2.1444	165.964	8.24621
3-3-2018-0	-8.58197	2.03489	165.964	8.24621
3-3-2018-1	-8.52901	1.77103	172.875	8.06226
3-3-2018-2	-8.55718	1.64691	172.875	8.06226
3-3-2018-3	-8.60451	1.47587	172.875	8.06226
3-3-2018-4	-8.80173	1.29961	172.875	8.06226
3-3-2018-5	-9.14996	1.33716	173.66	9.05539
3-3-2018-6	-9.46101	1.28814	173.66	9.05539
3-3-2018-7	-9.62216	1.4498	173.66	9.05539
3-3-2018-8	-9.67851	1.46023	173.66	9.05539
3-3-2018-9	-9.62893	1.53949	173.66	9.05539
3-3-2018-10	-9.24463	1.9014	173.66	9.05539
3-3-2018-11	-9.15447	2.17569	167.471	9.21954
3-3-2018-12	-9.29872	2.02655	167.471	9.21954
3-3-2018-13	-9.49256	1.66882	173.66	9.05539
3-3-2018-14	-9.48918	1.57599	173.66	9.05539
3-3-2018-15	-9.30661	1.77728	173.66	9.05539
3-3-2018-16	-9.09024	2.18195	167.471	9.21954
3-3-2018-17	-8.87048	2.58036	165.964	8.24621
3-3-2018-18	-8.71383	2.79104	165.964	8.24621
3-3-2018-19	-8.69692	3.01319	159.444	8.544
3-3-2018-20	-8.6372	2.94852	165.964	8.24621
3-3-2018-21	-8.67213	2.96938	165.964	8.24621
3-3-2018-22	-8.53351	2.98711	165.964	8.24621
3-3-2018-23	-8.43209	3.09349	159.444	8.544
4-3-2018-0	-8.5369	3.35319	159.444	8.544
4-3-2018-1	-8.49407	3.31773	159.444	8.544
4-3-2018-2	-8.55267	3.43558	159.444	8.544
4-3-2018-3	-8.16049	3.92369	159.444	8.544
4-3-2018-4	-7.57221	4.17504	150.255	8.06226
4-3-2018-5	-7.3626	4.19799	150.255	8.06226
4-3-2018-6	-7.20031	4.03633	150.255	8.06226
4-3-2018-7	-6.98957	4.04571	146.31	7.2111
4-3-2018-8	-6.75065	3.98001	153.435	6.7082
4-3-2018-9	-6.48694	3.75369	153.435	6.7082
4-3-2018-10	-6.03165	3.53988	153.435	6.7082
4-3-2018-11	-5.72962	3.64	149.036	5.83095
4-3-2018-12	-5.74315	3.28748	149.036	5.83095
4-3-2018-13	-5.86599	2.97043	158.199	5.38516
4-3-2018-14	-5.78146	2.73993	158.199	5.38516
4-3-2018-15	-5.79837	2.76392	158.199	5.38516
4-3-2018-16	-6.088	2.22263	161.565	6.32456
4-3-2018-17	-6.32015	2.42705	161.565	6.32456
4-3-2018-18	-6.61993	2.44582	161.565	6.32456
4-3-2018-19	-6.52075	2.68466	161.565	6.32456
4-3-2018-20	-6.45652	2.80668	161.565	6.32456
4-3-2018-21	-6.39679	3.00797	153.435	6.7082
4-3-2018-22	-6.42045	3.29374	153.435	6.7082
4-3-2018-23	-6.45088	4.21467	146.31	7.2111
5-3-2018-0	-6.17027	4.76953	146.31	7.2111
5-3-2018-1	-6.11617	5.02401	140.194	7.81025
5-3-2018-2	-5.60002	5.84168	135	7.07107
5-3-2018-3	-3.69996	7.0171	113.199	7.61577
5-3-2018-4	-0.60531	7.25489	90	7
5-3-2018-5	1.14036	6.98581	80.5377	6.08276
5-3-2018-6	0.94878	6.94305	90	6
5-3-2018-7	0.70648	7.13182	90	7
5-3-2018-8	1.07725	7.41029	81.8699	7.07107
5-3-2018-9	1.51902	7.1798	81.8699	7.07107
5-3-2018-10	1.82668	6.71777	80.5377	6.08276
5-3-2018-11	2.78573	6.58427	71.5651	6.32456
5-3-2018-12	2.95027	6.00751	71.5651	6.32456
5-3-2018-13	2.48821	5.291	68.1986	5.38516
5-3-2018-14	2.4792	4.86131	63.4349	4.47214
5-3-2018-15	2.10054	3.89031	56.3099	3.60555
5-3-2018-16	1.5224	2.90472	63.4349	2.23607
5-3-2018-17	0.85298	2.68361	90	2
5-3-2018-18	-0.07225	2.27686	90	2
5-3-2018-19	-0.77999	1.93894	90	1
5-3-2018-20	-1.34911	1.8044	135	1.41421
5-3-2018-21	-1.78073	2.20698	116.565	2.23607
5-3-2018-22	-2.20222	2.93601	135	2.82843
5-3-2018-23	-2.17968	3.16859	123.69	3.60555
6-3-2018-0	-2.38028	3.37718	123.69	3.60555
6-3-2018-1	-2.61244	3.1592	123.69	3.60555
6-3-2018-2	-2.77021	3.033	123.69	3.60555
6-3-2018-3	-3.19057	2.55846	146.31	3.60555
6-3-2018-4	-3.89718	2.36343	146.31	3.60555
6-3-2018-5	-4.22963	2.59288	153.435	4.47214
6-3-2018-6	-4.25217	2.63877	153.435	4.47214
6-3-2018-7	-4.10454	2.85779	153.435	4.47214
6-3-2018-8	-4.35022	2.66588	153.435	4.47214
6-3-2018-9	-4.74691	2.39054	153.435	4.47214
6-3-2018-10	-4.88102	2.03802	153.435	4.47214
6-3-2018-11	-5.20897	1.4644	168.69	5.09902
6-3-2018-12	-5.41971	1.25685	168.69	5.09902
6-3-2018-13	-5.11317	1.54053	168.69	5.09902
6-3-2018-14	-4.66351	1.70532	165.964	4.12311
6-3-2018-15	-4.59928	1.65213	165.964	4.12311
6-3-2018-16	-4.66239	1.41642	165.964	4.12311
6-3-2018-17	-4.73902	1.52906	165.964	4.12311
6-3-2018-18	-4.55645	1.89201	165.964	4.12311
6-3-2018-19	-4.18906	2.08391	153.435	4.47214
6-3-2018-20	-3.93211	2.04741	146.31	3.60555
6-3-2018-21	-3.68756	2.08496	146.31	3.60555
6-3-2018-22	-3.37314	2.49275	146.31	3.60555
6-3-2018-23	-2.87164	2.22367	135	2.82843
7-3-2018-0	-2.85361	2.00256	135	2.82843
7-3-2018-1	-3.0204	1.75225	161.565	3.16228
7-3-2018-2	-2.78035	1.53427	153.435	2.23607
7-3-2018-3	-2.51439	1.56243	153.435	2.23607
7-3-2018-4	-2.42311	1.50403	153.435	2.23607
7-3-2018-5	-2.18982	1.37679	153.435	2.23607
7-3-2018-6	-2.34873	1.21513	153.435	2.23607
7-3-2018-7	-2.58313	1.1682	153.435	2.23607
7-3-2018-8	-2.26871	1.18488	153.435	2.23607
7-3-2018-9	-1.68382	1.29231	135	1.41421
7-3-2018-10	-1.74242	1.07642	135	1.41421
7-3-2018-11	-1.44828	0.94918	180	1
7-3-2018-12	-1.22289	0.81776	180	1
7-3-2018-13	-1.39757	0.55702	180	1
7-3-2018-14	-1.86526	0.1169	180	1
7-3-2018-15	-2.02303	0.11064	180	2
7-3-2018-16	-2.19884	0.22119	180	2
7-3-2018-17	-2.52002	0.53825	180	2
7-3-2018-18	-2.75781	0.81985	180	2
7-3-2018-19	-2.63272	1.08267	153.435	2.23607
7-3-2018-20	-2.84008	1.32047	153.435	2.23607
7-3-2018-21	-2.95729	1.62397	153.435	2.23607
7-3-2018-22	-3.00011	2.15379	146.31	3.60555
7-3-2018-23	-3.09478	2.10686	146.31	3.60555
8-3-2018-0	-2.48847	3.11018	123.69	3.60555
8-3-2018-1	-1.53506	3.33546	108.435	3.16228
8-3-2018-2	-0.7428	3.10914	90	3
8-3-2018-3	0.60956	3.71614	90	3
8-3-2018-4	2.67642	3.17276	56.3099	3.60555
8-3-2018-5	4.48069	2.77018	26.5651	4.47214
8-3-2018-6	5.22899	2.63355	21.8014	5.38516
8-3-2018-7	4.8199	3.20301	36.8699	5
8-3-2018-8	4.32517	4.32731	45	5.65685
8-3-2018-9	3.86424	5.12204	59.0362	5.83095
8-3-2018-10	2.77784	5.4026	68.1986	5.38516
8-3-2018-11	1.40632	5.75825	78.6901	5.09902
8-3-2018-12	0.34698	6.14936	90	6
8-3-2018-13	-0.34723	6.17752	90	6
8-3-2018-14	-0.16467	6.82102	90	6
8-3-2018-15	2.30677	7.47078	74.0546	7.28011
8-3-2018-16	2.87476	6.64476	71.5651	6.32456
8-3-2018-17	1.88867	6.0023	80.5377	6.08276
8-3-2018-18	1.79964	6.07426	80.5377	6.08276
8-3-2018-19	2.68768	6.70734	71.5651	6.32456
8-3-2018-20	3.70533	6.80225	63.4349	6.7082
8-3-2018-21	4.66326	6.41114	56.3099	7.2111
8-3-2018-22	5.8939	5.43702	45	7.07107
8-3-2018-23	7.02538	4.78413	29.7449	8.06226
9-3-2018-0	8.40704	3.49712	20.556	8.544
9-3-2018-1	9.38074	1.74391	6.34019	9.05539
9-3-2018-2	9.64219	1.03157	6.34019	9.05539
9-3-2018-3	9.90703	1.0858	6.34019	9.05539
9-3-2018-4	9.96225	1.12335	6.34019	9.05539
9-3-2018-5	9.13618	1.11709	6.34019	9.05539
9-3-2018-6	8.18615	1.72305	7.12502	8.06226
9-3-2018-7	7.58999	2.6492	15.9454	7.28011
9-3-2018-8	7.23499	3.02362	23.1986	7.61577
9-3-2018-9	7.53477	2.77435	15.9454	7.28011
9-3-2018-10	6.60276	2.41557	18.4349	6.32456
9-3-2018-11	6.41569	1.87741	9.46232	6.08276
9-3-2018-12	6.29172	0.51113	0	6
9-3-2018-13	5.40705	-0.07292	0	5
9-3-2018-14	4.16852	-0.70704	0	4
9-3-2018-15	3.43148	-0.50053	0	3
9-3-2018-16	1.97093	-0.38372	0	1
9-3-2018-17	0.88454	-0.3347	0	0
9-3-2018-18	-0.73491	-0.09899	-180	0
9-3-2018-19	-2.20785	0.4715	180	2
9-3-2018-20	-2.6361	1.042	153.435	2.23607
9-3-2018-21	-3.1376	1.35384	161.565	3.16228
9-3-2018-22	-3.54106	1.97857	161.565	3.16228
9-3-2018-23	-4.03016	2.15588	153.435	4.47214
10-3-2018-0	-4.26569	2.49484	153.435	4.47214
10-3-2018-1	-4.44939	2.55429	153.435	4.47214
10-3-2018-2	-4.87088	2.09434	153.435	4.47214
10-3-2018-3	-5.40393	1.89618	168.69	5.09902
10-3-2018-4	-5.94825	1.87115	168.69	5.09902
10-3-2018-5	-6.24239	1.97857	170.538	6.08276
10-3-2018-6	-6.29198	2.00465	161.565	6.32456
10-3-2018-7	-6.37312	2.10373	161.565	6.32456
10-3-2018-8	-6.66726	2.49171	161.565	6.32456
10-3-2018-9	-6.33368	2.93705	161.565	6.32456
10-3-2018-10	-6.05644	3.18527	153.435	6.7082
10-3-2018-11	-5.81753	3.51902	149.036	5.83095
10-3-2018-12	-5.29687	3.53362	149.036	5.83095
10-3-2018-13	-4.23639	3.55761	143.13	5
10-3-2018-14	-3.62445	3.84755	135	4.24264
10-3-2018-15	-3.29988	3.68381	135	4.24264
10-3-2018-16	-2.99335	3.58786	123.69	3.60555
10-3-2018-17	-2.4896	3.89761	123.69	3.60555
10-3-2018-18	-1.67818	4.08013	104.036	4.12311
10-3-2018-19	-0.54558	4.40658	90	4
10-3-2018-20	1.01301	4.70278	75.9638	4.12311
10-3-2018-21	1.4345	4.47645	75.9638	4.12311
10-3-2018-22	0.7786	4.76222	90	4
10-3-2018-23	0.51151	4.50774	90	4
11-3-2018-0	-0.09367	4.31584	90	4
11-3-2018-1	0.10243	4.37633	90	4
11-3-2018-2	-0.23679	4.16461	90	4
11-3-2018-3	-0.06887	4.57554	90	4
11-3-2018-4	-0.01253	4.50774	90	4
11-3-2018-5	-0.60418	4.03007	90	4
11-3-2018-6	-1.10117	3.96541	108.435	3.16228
11-3-2018-7	-1.30065	3.94872	108.435	3.16228
11-3-2018-8	-2.147	3.25828	123.69	3.60555
11-3-2018-9	-3.60642	2.77331	146.31	3.60555
11-3-2018-10	-4.5125	3.52006	143.13	5
11-3-2018-11	-4.60378	3.66816	143.13	5
11-3-2018-12	-5.02865	4.52547	141.34	6.40312
11-3-2018-13	-4.83143	5.70401	128.66	6.40312
11-3-2018-14	-4.85848	5.44849	128.66	6.40312
11-3-2018-15	-4.17554	5.68524	128.66	6.40312
11-3-2018-16	-2.45241	6.16709	108.435	6.32456
11-3-2018-17	-0.61094	6.68335	90	6
11-3-2018-18	0.36388	6.31206	90	6
11-3-2018-19	0.76395	5.65395	90	5
11-3-2018-20	0.9037	5.03965	90	5
11-3-2018-21	1.10092	4.36069	75.9638	4.12311
11-3-2018-22	0.31317	3.66191	90	3
11-3-2018-23	0.4315	3.22699	90	3
12-3-2018-0	0.02128	2.74828	90	2
12-3-2018-1	-0.6549	2.12042	90	2
12-3-2018-2	-1.16767	1.68342	135	1.41421
12-3-2018-3	-1.61845	1.58017	135	1.41421
12-3-2018-4	-1.73678	1.79293	135	1.41421
12-3-2018-5	-1.66917	1.83465	135	1.41421
12-3-2018-6	-1.60831	2.3749	116.565	2.23607
12-3-2018-7	-1.65564	2.84006	116.565	2.23607
12-3-2018-8	-1.05835	2.98294	116.565	2.23607
12-3-2018-9	0.36163	2.34674	90	2
12-3-2018-10	0.94427	1.61771	90	1
12-3-2018-11	1.46493	0.88869	0	1
12-3-2018-12	1.30715	0.16592	0	1
12-3-2018-13	0.74705	-0.26378	0	0
12-3-2018-14	0.00889	-0.44108	0	0
12-3-2018-15	0.12722	-0.15949	0	0
12-3-2018-16	-0.08352	-0.40249	-180	0
12-3-2018-17	-0.18382	-0.82906	-180	0
12-3-2018-18	-0.56361	-0.80612	-180	0
12-3-2018-19	0.0472	-0.19182	0	0
12-3-2018-20	0.44502	-0.19495	0	0
12-3-2018-21	0.91384	-0.73207	0	0
12-3-2018-22	1.46605	-1.90957	-45	1.41421
12-3-2018-23	0.96005	-2.42583	-90	2
13-3-2018-0	0.45178	-2.07122	-90	2
13-3-2018-1	0.85524	-1.01471	-90	1
13-3-2018-2	1.62608	-1.16802	-45	1.41421
13-3-2018-3	2.13885	-1.90644	-26.5651	2.23607
13-3-2018-4	1.92924	-2.40393	-63.4349	2.23607
13-3-2018-5	1.93825	-3.08289	-71.5651	3.16228
13-3-2018-6	1.97882	-4.14462	-75.9638	4.12311
13-3-2018-7	2.03404	-4.57223	-63.4349	4.47214
13-3-2018-8	2.23014	-4.91432	-63.4349	4.47214
13-3-2018-9	2.35861	-5.46709	-68.1986	5.38516
13-3-2018-10	2.7553	-6.27538	-71.5651	6.32456
13-3-2018-11	3.57348	-6.45268	-63.4349	6.7082
13-3-2018-12	4.11668	-6.16274	-56.3099	7.2111
13-3-2018-13	4.36348	-5.71844	-51.3402	6.40312
13-3-2018-14	4.84132	-4.89034	-45	5.65685
13-3-2018-15	5.28196	-4.01634	-38.6598	6.40312
13-3-2018-16	5.64597	-3.39682	-30.9638	5.83095
13-3-2018-17	5.86686	-3.07559	-30.9638	5.83095
13-3-2018-18	5.77895	-2.67301	-21.8014	5.38516
13-3-2018-19	5.60991	-2.54368	-21.8014	5.38516
13-3-2018-20	5.28421	-2.44773	-21.8014	5.38516
13-3-2018-21	5.0036	-2.20994	-21.8014	5.38516
13-3-2018-22	4.86273	-2.25061	-26.5651	4.47214
13-3-2018-23	4.5145	-2.41227	-26.5651	4.47214
14-3-2018-0	3.83832	-2.66258	-33.6901	3.60555
14-3-2018-1	3.41345	-2.36221	-33.6901	3.60555
14-3-2018-2	3.46078	-1.95128	-18.4349	3.16228
14-3-2018-3	3.53516	-1.85742	-18.4349	3.16228
14-3-2018-4	3.15538	-2.10981	-33.6901	3.60555
14-3-2018-5	2.51526	-2.19325	-45	2.82843
14-3-2018-6	1.82668	-2.1265	-63.4349	2.23607
14-3-2018-7	1.12346	-2.21098	-63.4349	2.23607
14-3-2018-8	0.27823	-2.03576	-90	2
14-3-2018-9	-0.39682	-1.6676	-90	1
14-3-2018-10	-1.03468	-1.5268	-135	1.41421
14-3-2018-11	-1.15301	-1.43294	-135	1.41421
14-3-2018-12	-0.71913	-1.11483	-90	1
14-3-2018-13	-0.212	-1.41729	-90	1
14-3-2018-14	-1.18232	-1.9492	-135	1.41421
14-3-2018-15	-2.32506	-1.86576	-153.435	2.23607
14-3-2018-16	-3.34158	-1.67282	-161.565	3.16228
14-3-2018-17	-4.14173	-1.04078	-165.964	4.12311
14-3-2018-18	-4.43474	0.32236	180	4
14-3-2018-19	-4.38515	1.49256	165.964	4.12311
14-3-2018-20	-4.72212	1.92434	165.964	4.12311
14-3-2018-21	-4.99371	1.72931	165.964	4.12311
14-3-2018-22	-5.27546	1.80127	168.69	5.09902
14-3-2018-23	-5.94487	1.59268	168.69	5.09902
15-3-2018-0	-7.18454	1.56452	171.87	7.07107
15-3-2018-1	-7.99821	1.92851	171.87	7.07107
15-3-2018-2	-8.00159	2.0714	165.964	8.24621
15-3-2018-3	-7.39979	2.03594	164.055	7.28011
15-3-2018-4	-7.66575	2.61373	164.055	7.28011
15-3-2018-5	-8.43547	2.88282	165.964	8.24621
15-3-2018-6	-9.50045	3.20405	161.565	9.48683
15-3-2018-7	-9.98955	3.33337	161.565	9.48683
15-3-2018-8	-10.5508	3.35528	163.301	10.4403
15-3-2018-9	-11.1357	2.6784	169.695	11.1803
15-3-2018-10	-10.9204	2.35404	168.69	10.198
15-3-2018-11	-10.4347	2.64189	168.69	10.198
15-3-2018-12	-10.4516	2.4114	168.69	10.198
15-3-2018-13	-11.1875	1.69385	174.806	11.0454
15-3-2018-14	-11.5932	1.52489	174.806	11.0454
15-3-2018-15	-11.3577	1.81483	174.806	11.0454
15-3-2018-16	-10.7119	2.08496	168.69	10.198
15-3-2018-17	-10.4809	1.72931	174.289	10.0499
15-3-2018-18	-10.8494	1.62814	174.289	10.0499
15-3-2018-19	-10.8708	1.47587	174.289	10.0499
15-3-2018-20	-10.2014	1.67507	174.289	10.0499
15-3-2018-21	-10.1135	1.01905	174.289	10.0499
15-3-2018-22	-10.3592	-0.30029	-180	10
15-3-2018-23	-10.9678	-0.44213	-180	10
16-3-2018-0	-11.0433	-0.26274	-180	11
16-3-2018-1	-10.8314	-0.06249	-180	10
16-3-2018-2	-10.8314	0.18156	180	10
16-3-2018-3	-10.9768	-0.1282	-180	10
16-3-2018-4	-11.2574	-0.34409	-180	11
16-3-2018-5	-11.3599	-0.51618	-180	11
16-3-2018-6	-11.556	-0.49532	-180	11
16-3-2018-7	-11.7927	-0.98342	-180	11
16-3-2018-8	-12.1026	-1.37349	-175.236	12.0416
16-3-2018-9	-12.2615	-1.20349	-175.236	12.0416
16-3-2018-10	-12.4734	-2.13693	-170.538	12.1655
16-3-2018-11	-12.0914	-1.88141	-175.236	12.0416
16-3-2018-12	-12.0294	-2.09104	-170.538	12.1655
16-3-2018-13	-12.1105	-2.58957	-170.538	12.1655
16-3-2018-14	-12.0823	-2.94835	-170.538	12.1655
16-3-2018-15	-11.9212	-3.1632	-164.745	11.4018
16-3-2018-16	-11.946	-3.08289	-164.745	11.4018
16-3-2018-17	-12.2221	-2.64485	-170.538	12.1655
16-3-2018-18	-12.5342	-2.31006	-170.538	12.1655
16-3-2018-19	-12.7833	-2.20681	-170.538	12.1655
16-3-2018-20	-12.7517	-2.13172	-170.538	12.1655
16-3-2018-21	-12.7078	-1.91582	-175.236	12.0416
16-3-2018-22	-11.9527	-1.66447	-174.806	11.0454
16-3-2018-23	-12.3291	-1.73435	-175.236	12.0416
17-3-2018-0	-12.3472	-1.59772	-175.236	12.0416
17-3-2018-1	-12.2401	-2.03889	-170.538	12.1655
17-3-2018-2	-12.7889	-2.47485	-170.538	12.1655
17-3-2018-3	-12.5737	-2.49049	-170.538	12.1655
17-3-2018-4	-12.0868	-2.18908	-170.538	12.1655
17-3-2018-5	-12.0012	-1.93043	-175.236	12.0416
17-3-2018-6	-12.257	-1.79171	-175.236	12.0416
17-3-2018-7	-12.7934	-1.77815	-175.236	12.0416
17-3-2018-8	-13.029	-1.74895	-175.601	13.0384
17-3-2018-9	-14.3543	-1.70202	-175.914	14.0357
17-3-2018-10	-13.7243	-2.14423	-171.254	13.1529
17-3-2018-11	-13.7255	-1.78441	-175.601	13.0384
17-3-2018-12	-14.174	-1.72079	-175.914	14.0357
17-3-2018-13	-14.2247	-2.32153	-171.87	14.1421
17-3-2018-14	-14.2157	-2.55203	-171.87	14.1421
17-3-2018-15	-14.1672	-2.34969	-171.87	14.1421
17-3-2018-16	-14.0579	-2.163	-171.87	14.1421
17-3-2018-17	-13.979	-2.00865	-171.254	13.1529
17-3-2018-18	-14.0342	-1.76564	-175.914	14.0357
17-3-2018-19	-14.3216	-1.70619	-175.914	14.0357
17-3-2018-20	-14.1492	-1.82196	-175.914	14.0357
17-3-2018-21	-13.8483	-1.76981	-175.601	13.0384
17-3-2018-22	-13.5102	-1.85742	-175.601	13.0384
17-3-2018-23	-13.3242	-1.93773	-175.601	13.0384
18-3-2018-0	-13.1428	-1.81883	-175.601	13.0384
18-3-2018-1	-13.1236	-1.56018	-175.601	13.0384
18-3-2018-2	-13.1034	-1.3203	-175.601	13.0384
18-3-2018-3	-13.0064	-1.16281	-175.601	13.0384
18-3-2018-4	-12.9862	-0.949	-180	12
18-3-2018-5	-12.8058	-0.95735	-180	12
18-3-2018-6	-12.7089	-0.90624	-180	12
18-3-2018-7	-12.9884	-0.80403	-180	12
18-3-2018-8	-13.0403	-0.86035	-180	13
18-3-2018-9	-12.7461	-1.2306	-175.236	12.0416
18-3-2018-10	-11.9471	-1.64778	-174.806	11.0454
18-3-2018-11	-12.1274	-1.72601	-175.236	12.0416
18-3-2018-12	-11.9122	-1.56435	-174.806	11.0454
18-3-2018-13	-11.7082	-1.35471	-174.806	11.0454
18-3-2018-14	-11.591	-1.5268	-174.806	11.0454
18-3-2018-15	-11.494	-2.03681	-169.695	11.1803
18-3-2018-16	-11.1684	-2.10356	-169.695	11.1803
18-3-2018-17	-10.9373	-2.04932	-168.69	10.198
18-3-2018-18	-10.6308	-1.53619	-174.289	10.0499
18-3-2018-19	-10.2713	-0.94692	-180	10
18-3-2018-20	-9.75627	-0.76857	-180	9
18-3-2018-21	-9.20857	-0.81446	-180	9
18-3-2018-22	-8.99782	-1.02618	-172.875	8.06226
18-3-2018-23	-8.62367	-0.7571	-180	8
19-3-2018-0	-8.39264	-0.52139	-180	8
19-3-2018-1	-8.01511	-0.7133	-180	8
19-3-2018-2	-7.70858	-0.76649	-180	7
19-3-2018-3	-7.36823	-0.50679	-180	7
19-3-2018-4	-6.92872	-0.33366	-180	6
19-3-2018-5	-6.41031	-0.53704	-180	6
19-3-2018-6	-6.21985	-0.59336	-180	6
19-3-2018-7	-6.01925	-0.50888	-180	6
19-3-2018-8	-5.80513	-0.7936	-180	5
19-3-2018-9	-5.10641	-0.96986	-180	5
19-3-2018-10	-4.00762	-1.29005	-165.964	4.12311
19-3-2018-11	-3.4802	-2.29546	-146.31	3.60555
19-3-2018-12	-2.94151	-2.99946	-135	2.82843
19-3-2018-13	-2.18306	-3.55118	-123.69	3.60555
19-3-2018-14	-1.144	-4.48463	-104.036	4.12311
19-3-2018-15	-0.11395	-5.3096	-90	5
19-3-2018-16	0.75945	-5.30856	-90	5
19-3-2018-17	1.57988	-4.59518	-75.9638	4.12311
19-3-2018-18	2.60542	-3.91934	-56.3099	3.60555
19-3-2018-19	3.90368	-3.42811	-45	4.24264
19-3-2018-20	4.80413	-3.05578	-36.8699	5
19-3-2018-21	5.04192	-3.66903	-30.9638	5.83095
19-3-2018-22	5.3462	-4.2145	-38.6598	6.40312
19-3-2018-23	5.61667	-4.97169	-38.6598	6.40312
20-3-2018-0	5.4465	-6.5017	-50.1944	7.81025
20-3-2018-1	5.2335	-7.16294	-54.4623	8.60233
20-3-2018-2	3.97243	-8.21424	-69.444	8.544
20-3-2018-3	0.50701	-9.40738	-90	9
20-3-2018-4	-1.57788	-9.32081	-96.3402	9.05539
20-3-2018-5	-1.64099	-9.09449	-96.3402	9.05539
20-3-2018-6	-1.63874	-9.09554	-96.3402	9.05539
20-3-2018-7	-1.66128	-9.21652	-96.3402	9.05539
20-3-2018-8	-1.70297	-9.49394	-96.3402	9.05539
20-3-2018-9	-1.67367	-9.28431	-96.3402	9.05539
20-3-2018-10	-1.34009	-8.66271	-97.125	8.06226
20-3-2018-11	-0.99749	-8.29142	-90	8
20-3-2018-12	-0.1996	-7.92117	-90	7
20-3-2018-13	0.3188	-7.6281	-90	7
20-3-2018-14	0.72226	-7.33294	-90	7
20-3-2018-15	1.16515	-7.00128	-81.8699	7.07107
20-3-2018-16	1.85486	-6.69569	-80.5377	6.08276
20-3-2018-17	2.11406	-6.70404	-71.5651	6.32456
20-3-2018-18	1.90444	-6.49753	-80.5377	6.08276
20-3-2018-19	1.40407	-6.09599	-80.5377	6.08276
20-3-2018-20	0.82819	-5.40764	-90	5
20-3-2018-21	0.41347	-4.57536	-90	4
20-3-2018-22	0.98709	-3.55222	-90	3
20-3-2018-23	1.43788	-2.84927	-63.4349	2.23607
21-3-2018-0	1.94614	-2.54577	-63.4349	2.23607
21-3-2018-1	2.28536	-2.43626	-45	2.82843
21-3-2018-2	2.48821	-2.27147	-45	2.82843
21-3-2018-3	2.61105	-2.13485	-45	2.82843
21-3-2018-4	2.69557	-2.15675	-45	2.82843
21-3-2018-5	2.70121	-2.00552	-45	2.82843
21-3-2018-6	3.11593	-1.3787	-18.4349	3.16228
21-3-2018-7	3.97468	-0.79256	0	3
21-3-2018-8	4.58324	-0.50053	0	4
21-3-2018-9	5.50961	-0.87078	0	5
21-3-2018-10	6.21734	-0.84888	0	6
21-3-2018-11	5.8939	-0.73311	0	5
21-3-2018-12	5.57046	-0.66949	0	5
21-3-2018-13	5.64935	-0.90416	0	5
21-3-2018-14	6.10014	-0.89894	0	6
21-3-2018-15	6.06858	-0.9052	0	6
21-3-2018-16	5.97166	-0.88851	0	5
21-3-2018-17	5.86122	-0.47759	0	5
21-3-2018-18	5.74176	0.9982	0	5
21-3-2018-19	6.2196	2.08183	18.4349	6.32456
21-3-2018-20	7.0265	2.93601	15.9454	7.28011
21-3-2018-21	6.47767	3.77559	26.5651	6.7082
21-3-2018-22	7.35896	3.65878	23.1986	7.61577
21-3-2018-23	7.10652	4.1667	29.7449	8.06226
22-3-2018-0	7.17414	4.97082	29.7449	8.06226
22-3-2018-1	7.05806	5.70193	35.5377	8.60233
22-3-2018-2	7.36459	5.71862	35.5377	8.60233
22-3-2018-3	7.93822	5.13352	35.5377	8.60233
22-3-2018-4	8.37999	4.33357	26.5651	8.94427
22-3-2018-5	8.64032	3.00276	20.556	8.544
22-3-2018-6	8.4848	1.18071	7.12502	8.06226
22-3-2018-7	7.72748	-0.7498	0	7
22-3-2018-8	7.3398	-1.79484	-8.1301	7.07107
22-3-2018-9	7.48856	-2.84718	-15.9454	7.28011
22-3-2018-10	7.12004	-4.42518	-29.7449	8.06226
22-3-2018-11	5.93109	-5.29709	-45	7.07107
22-3-2018-12	5.01825	-5.90618	-45	7.07107
22-3-2018-13	4.30826	-5.59537	-51.3402	6.40312
22-3-2018-14	4.07723	-5.06034	-51.3402	6.40312
22-3-2018-15	4.17641	-4.59622	-45	5.65685
22-3-2018-16	4.2891	-4.08622	-45	5.65685
22-3-2018-17	4.32066	-3.83486	-36.8699	5
22-3-2018-18	3.75041	-3.51676	-45	4.24264
22-3-2018-19	3.35034	-2.9108	-33.6901	3.60555
22-3-2018-20	3.12157	-2.08165	-33.6901	3.60555
22-3-2018-21	2.96717	-1.32655	-26.5651	2.23607
22-3-2018-22	2.86349	-1.0387	-26.5651	2.23607
22-3-2018-23	2.85109	-0.42231	0	2
23-3-2018-0	2.86687	-0.06875	0	2
23-3-2018-1	2.42397	0.2723	0	2
23-3-2018-2	1.54494	0.98672	0	1
23-3-2018-3	1.10317	1.86489	45	1.41421
23-3-2018-4	1.36237	2.44269	63.4349	2.23607
23-3-2018-5	1.31166	2.62208	63.4349	2.23607
23-3-2018-6	0.72113	2.83588	90	2
23-3-2018-7	0.11933	3.13208	90	3
23-3-2018-8	-0.41373	3.54614	90	3
23-3-2018-9	-0.64926	3.96541	90	3
23-3-2018-10	-0.92086	3.84651	90	3
23-3-2018-11	-0.57714	4.06866	90	4
23-3-2018-12	-0.33033	4.07179	90	4
23-3-2018-13	-0.31343	4.01442	90	4
23-3-2018-14	0.05284	4.18964	90	4
23-3-2018-15	0.16666	4.08847	90	4
23-3-2018-16	-0.00576	4.10412	90	4
23-3-2018-17	0.0303	4.16565	90	4
23-3-2018-18	0.17906	4.29707	90	4
23-3-2018-19	0.23653	4.42013	90	4
23-3-2018-20	0.143	4.35026	90	4
23-3-2018-21	-0.16016	4.30437	90	4
23-3-2018-22	-0.17143	3.51381	90	3
23-3-2018-23	-0.30216	3.64835	90	3
24-3-2018-0	-0.43401	3.72553	90	3
24-3-2018-1	-0.64926	3.51485	90	3
24-3-2018-2	-0.86113	3.52528	90	3
24-3-2018-3	-0.8431	3.45227	90	3
24-3-2018-4	-0.83296	3.23847	90	3
24-3-2018-5	-0.8724	3.09558	90	3
24-3-2018-6	-0.76759	3.09454	90	3
24-3-2018-7	-0.84197	3.12687	90	3
24-3-2018-8	-0.90959	2.94435	90	2
24-3-2018-9	-0.85212	2.68674	90	2
24-3-2018-10	-0.74843	1.72722	90	1
24-3-2018-11	-0.55347	1.13482	90	1
24-3-2018-12	-0.48022	0.51844	180	0
24-3-2018-13	-0.6594	-0.32636	-180	0
24-3-2018-14	-0.97045	-1.06164	-90	1
24-3-2018-15	-1.00764	-1.52367	-135	1.41421
24-3-2018-16	-1.4156	-2.22663	-116.565	2.23607
24-3-2018-17	-2.02867	-2.14006	-135	2.82843
24-3-2018-18	-2.45579	-1.36723	-153.435	2.23607
24-3-2018-19	-2.61018	-0.63403	-180	2
24-3-2018-20	-2.42987	-0.002	-180	2
24-3-2018-21	-2.15151	0.66966	180	2
24-3-2018-22	-1.63536	0.95231	180	1
24-3-2018-23	-1.37954	1.19636	135	1.41421
25-3-2018-0	-1.41785	1.75225	135	1.41421
25-3-2018-1	-1.41334	1.97753	135	1.41421
25-3-2018-2	-1.33333	2.03177	116.565	2.23607
25-3-2018-3	-1.1564	2.12355	116.565	2.23607
25-3-2018-4	-1.18457	2.22993	116.565	2.23607
25-3-2018-5	-1.19697	2.5157	116.565	2.23607
25-3-2018-6	-0.71237	2.68257	90	2
25-3-2018-7	-0.28074	2.75662	90	2
25-3-2018-8	0.24217	2.60643	90	2
25-3-2018-9	0.68169	2.01821	90	2
25-3-2018-10	1.2463	0.67279	0	1
25-3-2018-11	1.45253	-0.30759	0	1
25-3-2018-12	1.26433	-1.12213	-45	1.41421
25-3-2018-13	1.24404	-1.92521	-45	1.41421
25-3-2018-14	1.24855	-2.67197	-63.4349	2.23607
25-3-2018-15	1.01189	-3.01406	-71.5651	3.16228
25-3-2018-16	1.0209	-2.72307	-63.4349	2.23607
25-3-2018-17	1.36463	-2.3935	-63.4349	2.23607
25-3-2018-18	1.79738	-2.27043	-63.4349	2.23607
25-3-2018-19	2.28648	-2.27982	-45	2.82843
25-3-2018-20	2.67867	-2.33509	-45	2.82843
25-3-2018-21	2.88378	-2.54786	-45	2.82843
25-3-2018-22	2.84433	-2.77939	-45	2.82843
25-3-2018-23	2.77784	-3.33424	-56.3099	3.60555
26-3-2018-0	2.80264	-3.76916	-56.3099	3.60555
26-3-2018-1	2.70797	-3.52823	-56.3099	3.60555
26-3-2018-2	2.74403	-3.05995	-56.3099	3.60555
26-3-2018-3	2.89167	-2.83571	-45	2.82843
26-3-2018-4	3.02239	-2.87639	-33.6901	3.60555
26-3-2018-5	3.0562	-2.64276	-33.6901	3.60555
26-3-2018-6	3.03592	-2.45295	-33.6901	3.60555
26-3-2018-7	2.95928	-2.33926	-45	2.82843
26-3-2018-8	2.97393	-2.21202	-45	2.82843
26-3-2018-9	3.26582	-2.28399	-33.6901	3.60555
26-3-2018-10	2.82292	-2.30693	-45	2.82843
26-3-2018-11	3.06184	-1.83865	-18.4349	3.16228
26-3-2018-12	3.21398	-1.63423	-18.4349	3.16228
26-3-2018-13	3.31879	-1.9711	-18.4349	3.16228
26-3-2018-14	3.05395	-2.5489	-33.6901	3.60555
26-3-2018-15	2.63584	-2.74497	-45	2.82843
26-3-2018-16	2.19858	-2.51552	-45	2.82843
26-3-2018-17	1.78048	-1.90539	-45	1.41421
26-3-2018-18	1.3342	-1.34116	-45	1.41421
26-3-2018-19	0.96793	-0.64655	0	0
26-3-2018-20	0.92286	0.24727	0	0
26-3-2018-21	0.93187	1.03783	90	1
26-3-2018-22	-0.00126	1.3747	90	1
26-3-2018-23	0.48559	1.72931	90	1
27-3-2018-0	1.00174	1.73557	45	1.41421
27-3-2018-1	1.00625	1.65421	45	1.41421
27-3-2018-2	0.60843	1.75747	90	1
27-3-2018-3	0.21287	1.989	90	1
27-3-2018-4	-0.17143	2.18925	90	2
27-3-2018-5	-0.66166	2.60122	90	2
27-3-2018-6	-1.3446	2.95895	116.565	2.23607
27-3-2018-7	-1.62071	3.23116	108.435	3.16228
27-3-2018-8	-1.55083	3.3	108.435	3.16228
27-3-2018-9	-1.51139	3.17276	108.435	3.16228
27-3-2018-10	-1.8044	3.1154	108.435	3.16228
27-3-2018-11	-2.43776	3.51068	123.69	3.60555
27-3-2018-12	-1.84272	4.05927	104.036	4.12311
27-3-2018-13	-1.22289	3.66712	108.435	3.16228
27-3-2018-14	-1.59028	3.34276	108.435	3.16228
27-3-2018-15	-2.58426	2.83901	135	2.82843
27-3-2018-16	-3.53993	2.3968	146.31	3.60555
27-3-2018-17	-4.06848	2.36238	153.435	4.47214
27-3-2018-18	-4.08989	2.6492	153.435	4.47214
27-3-2018-19	-4.26344	2.68778	153.435	4.47214
27-3-2018-20	-4.73902	2.37281	153.435	4.47214
27-3-2018-21	-5.1853	2.12667	158.199	5.38516
27-3-2018-22	-5.45126	1.75225	168.69	5.09902
27-3-2018-23	-5.89191	1.68655	168.69	5.09902
28-3-2018-0	-6.34833	2.00048	161.565	6.32456
28-3-2018-1	-5.83781	2.43748	158.199	5.38516
28-3-2018-2	-5.76907	2.06827	158.199	5.38516
28-3-2018-3	-6.0587	1.56348	170.538	6.08276
28-3-2018-4	-6.53991	1.40391	170.538	6.08276
28-3-2018-5	-6.50723	1.42164	170.538	6.08276
28-3-2018-6	-6.33255	1.69176	170.538	6.08276
28-3-2018-7	-7.11016	2.18508	164.055	7.28011
28-3-2018-8	-7.75703	2.55846	164.055	7.28011
28-3-2018-9	-7.88889	2.65441	164.055	7.28011
28-3-2018-10	-8.09851	3.03509	159.444	8.544
28-3-2018-11	-8.73186	3.43767	159.444	8.544
28-3-2018-12	-8.97303	4.21572	153.435	8.94427
28-3-2018-13	-9.24238	4.48688	156.038	9.84886
28-3-2018-14	-9.21082	4.92805	156.038	9.84886
28-3-2018-15	-9.01586	4.48793	156.038	9.84886
28-3-2018-16	-8.57296	3.95393	159.444	8.544
28-3-2018-17	-8.33179	3.22908	159.444	8.544
28-3-2018-18	-8.36334	2.8995	165.964	8.24621
28-3-2018-19	-7.93059	2.14023	164.055	7.28011
28-3-2018-20	-7.38063	1.40286	171.87	7.07107
28-3-2018-21	-6.11279	0.35469	180	6
28-3-2018-22	-5.36336	-0.50783	-180	5
28-3-2018-23	-4.38403	-1.09189	-165.964	4.12311
29-3-2018-0	-3.59966	-1.03557	-161.565	3.16228
29-3-2018-1	-1.50688	-0.97403	-180	1
29-3-2018-2	0.23991	-1.15134	-90	1
29-3-2018-3	2.11181	-1.59772	-26.5651	2.23607
29-3-2018-4	3.86424	-1.69367	-18.4349	3.16228
29-3-2018-5	4.95852	-1.97006	-14.0362	4.12311
29-3-2018-6	5.18279	-2.01699	-21.8014	5.38516
29-3-2018-7	4.7027	-1.82613	-14.0362	4.12311
29-3-2018-8	4.54943	-2.02429	-26.5651	4.47214
29-3-2018-9	4.11104	-2.41853	-26.5651	4.47214
29-3-2018-10	4.69256	-1.8522	-14.0362	4.12311
29-3-2018-11	4.91006	-1.78233	-14.0362	4.12311
29-3-2018-12	4.1595	-2.35804	-26.5651	4.47214
29-3-2018-13	3.03028	-2.94627	-33.6901	3.60555
29-3-2018-14	1.98446	-3.45418	-71.5651	3.16228
29-3-2018-15	0.87214	-3.55118	-90	3
29-3-2018-16	-0.33371	-3.11835	-90	3
29-3-2018-17	-1.48772	-2.66675	-116.565	2.23607
29-3-2018-18	-2.36	-1.79484	-153.435	2.23607
29-3-2018-19	-3.11957	-0.85827	-180	3
29-3-2018-20	-3.68982	-0.08022	-180	3
29-3-2018-21	-3.73827	0.88138	180	3
29-3-2018-22	-4.02227	0.7969	180	4
29-3-2018-23	-3.87802	0.75832	180	3
30-3-2018-0	-4.09101	0.82924	180	4
30-3-2018-1	-4.97794	0.73224	180	4
30-3-2018-2	-5.50648	1.0274	168.69	5.09902
30-3-2018-3	-5.8164	0.82194	180	5
30-3-2018-4	-6.25028	1.02427	170.538	6.08276
30-3-2018-5	-6.55907	1.16298	170.538	6.08276
30-3-2018-6	-6.7777	1.27562	170.538	6.08276
30-3-2018-7	-7.32315	1.95772	171.87	7.07107
30-3-2018-8	-7.42683	2.24349	164.055	7.28011
30-3-2018-9	-7.05494	2.20594	164.055	7.28011
30-3-2018-10	-7.34907	1.64691	171.87	7.07107
30-3-2018-11	-7.53728	1.36636	171.87	7.07107
30-3-2018-12	-7.53615	1.52489	171.87	7.07107
30-3-2018-13	-8.09851	0.30046	180	8
30-3-2018-14	-8.45688	0.41518	180	8
30-3-2018-15	-7.44374	1.37887	171.87	7.07107
30-3-2018-16	-7.83818	-0.21893	-180	7
30-3-2018-17	-9.02149	-1.39122	-173.66	9.05539
30-3-2018-18	-9.45425	-1.1576	-173.66	9.05539
30-3-2018-19	-9.35395	-0.58188	-180	9
30-3-2018-20	-9.33704	-0.30133	-180	9
30-3-2018-21	-9.44523	-0.06145	-180	9
30-3-2018-22	-8.99106	0.20659	180	8
30-3-2018-23	-8.98092	-0.20433	-180	8
31-3-2018-0	-9.15222	0.20763	180	9
31-3-2018-1	-8.63156	0.34426	180	8
31-3-2018-2	-8.1109	0.67071	180	8
31-3-2018-3	-8.02413	0.79795	180	8
31-3-2018-4	-8.40617	1.09519	172.875	8.06226
31-3-2018-5	-8.06132	1.49047	172.875	8.06226
31-3-2018-6	-7.80662	1.61771	171.87	7.07107
31-3-2018-7	-7.5801	1.59581	171.87	7.07107
31-3-2018-8	-7.26342	1.76268	171.87	7.07107
31-3-2018-9	-6.97267	1.97023	170.538	6.08276
31-3-2018-10	-6.37876	0.72181	180	6
31-3-2018-11	-6.33368	0.16905	180	6
31-3-2018-12	-6.58048	0.44856	180	6
31-3-2018-13	-6.36749	0.61543	180	6
31-3-2018-14	-5.51888	0.16696	180	5
31-3-2018-15	-5.17065	-0.59336	-180	5
31-3-2018-16	-5.34307	-1.04704	-168.69	5.09902
31-3-2018-17	-6.02263	-1.2087	-170.538	6.08276
31-3-2018-18	-6.54217	-1.20557	-170.538	6.08276
31-3-2018-19	-6.41369	-1.26189	-170.538	6.08276
31-3-2018-20	-6.0001	-1.22434	-170.538	6.08276
31-3-2018-21	-5.49747	-1.25876	-168.69	5.09902
31-3-2018-22	-4.78185	-0.78943	-180	4
31-3-2018-23	-4.1699	-1.0752	-165.964	4.12311
1-4-2018-0	-3.8012	-1.50977	-161.565	3.16228
1-4-2018-1	-3.04178	-2.19632	-146.31	3.60555
1-4-2018-2	-2.22715	-3.17566	-123.69	3.60555
1-4-2018-3	-1.56033	-3.98704	-108.435	3.16228
1-4-2018-4	-1.03196	-4.42393	-104.036	4.12311
1-4-2018-5	-0.57496	-4.70663	-90	4
1-4-2018-6	-0.32691	-5.30323	-90	5
1-4-2018-7	-0.1069	-5.72819	-90	5
1-4-2018-8	0.0443	-6.11644	-90	6
1-4-2018-9	0.39003	-5.96683	-90	5
1-4-2018-10	1.19787	-5.80621	-78.6901	5.09902
1-4-2018-11	2.28432	-5.13067	-68.1986	5.38516
1-4-2018-12	3.43874	-4.95078	-53.1301	5
1-4-2018-13	4.45384	-4.96821	-45	5.65685
1-4-2018-14	5.13766	-5.31149	-45	7.07107
1-4-2018-15	5.63459	-5.67863	-45	7.07107
1-4-2018-16	5.24214	-5.77592	-45	7.07107
1-4-2018-17	4.82166	-5.65293	-51.3402	6.40312
1-4-2018-18	4.53454	-5.26651	-51.3402	6.40312
1-4-2018-19	4.24148	-5.06092	-51.3402	6.40312
1-4-2018-20	4.27121	-4.76721	-45	5.65685
1-4-2018-21	3.61713	-4.71305	-53.1301	5
1-4-2018-22	3.80825	-3.61806	-45	4.24264
1-4-2018-23	3.7301	-2.97098	-33.6901	3.60555
2-4-2018-0	3.6613	-2.44414	-33.6901	3.60555
2-4-2018-1	3.51774	-1.88884	-18.4349	3.16228
2-4-2018-2	3.79891	-1.53363	-18.4349	3.16228
2-4-2018-3	3.79296	-1.64653	-18.4349	3.16228
2-4-2018-4	3.29263	-1.92005	-18.4349	3.16228
2-4-2018-5	2.69291	-1.4134	-26.5651	2.23607
2-4-2018-6	1.87064	-0.58733	0	1
2-4-2018-7	1.31084	0.48012	0	1
2-4-2018-8	0.88781	1.16942	90	1
2-4-2018-9	0.06809	1.7853	90	1
2-4-2018-10	-0.21988	1.60815	90	1
2-4-2018-11	-0.49001	1.47415	90	1
2-4-2018-12	-1.70389	1.40806	135	1.41421
2-4-2018-13	-2.57458	1.83119	153.435	2.23607
2-4-2018-14	-3.0112	2.35344	146.31	3.60555
2-4-2018-15	-3.60752	2.07993	146.31	3.60555
2-4-2018-16	-4.60649	2.60585	153.435	4.47214
2-4-2018-17	-6.01319	2.90782	161.565	6.32456
2-4-2018-18	-7.04444	3.08772	156.801	7.61577
2-4-2018-19	-6.88729	3.78437	153.435	6.7082
2-4-2018-20	-6.56449	4.3828	146.31	7.2111
2-4-2018-21	-5.48993	5.20152	135	7.07107
2-4-2018-22	-3.68143	5.84952	120.964	5.83095
2-4-2018-23	-1.70389	5.6017	101.31	5.09902
3-4-2018-0	-1.11266	5.38601	101.31	5.09902
3-4-2018-1	-0.60893	5.34379	90	5
3-4-2018-2	0.75785	5.16389	90	5
3-4-2018-3	2.06346	4.83714	63.4349	4.47214
3-4-2018-4	2.89339	4.58106	63.4349	4.47214
3-4-2018-5	3.35379	4.88028	53.1301	5
3-4-2018-6	3.11085	5.17399	59.0362	5.83095
3-4-2018-7	2.99617	5.49156	68.1986	5.38516
3-4-2018-8	3.30367	5.85595	59.0362	5.83095
3-4-2018-9	3.40646	5.64668	59.0362	5.83095
3-4-2018-10	2.11953	4.45623	63.4349	4.47214
3-4-2018-11	1.61495	4.57188	75.9638	4.12311
3-4-2018-12	0.89716	5.40987	90	5
3-4-2018-13	1.23015	5.91193	78.6901	5.09902
3-4-2018-14	1.34992	5.37408	78.6901	5.09902
3-4-2018-15	0.63043	3.83026	90	3
3-4-2018-16	1.35077	4.0845	75.9638	4.12311
3-4-2018-17	0.96426	3.61457	90	3
3-4-2018-18	0.05279	4.23503	90	4
3-4-2018-19	-0.2632	5.16297	90	5
3-4-2018-20	0.43845	5.76783	90	5
3-4-2018-21	-0.20459	5.62281	90	5
3-4-2018-22	-0.60893	5.88899	90	5
3-4-2018-23	-0.68454	5.7972	90	5
4-4-2018-0	-0.71936	5.98261	90	5
4-4-2018-1	0.96002	8.31669	90	8
4-4-2018-2	6.80599	6.27999	45	8.48528
4-4-2018-3	7.46178	3.42182	23.1986	7.61577
4-4-2018-4	6.18334	3.25293	26.5651	6.7082
4-4-2018-5	3.61628	3.34655	45	4.24264
4-4-2018-6	2.31321	5.01887	68.1986	5.38516
4-4-2018-7	1.69905	5.16389	78.6901	5.09902
4-4-2018-8	1.90377	5.38876	78.6901	5.09902
4-4-2018-9	1.09253	5.16389	78.6901	5.09902
4-4-2018-10	-1.18317	3.34655	108.435	3.16228
4-4-2018-11	-2.42168	3.91562	123.69	3.60555
4-4-2018-12	-2.42253	4.53792	116.565	4.47214
4-4-2018-13	-2.35117	4.7995	116.565	4.47214
4-4-2018-14	-2.12947	4.4443	116.565	4.47214
4-4-2018-15	-1.60025	4.15609	104.036	4.12311
4-4-2018-16	-1.78459	3.32636	108.435	3.16228
4-4-2018-17	-2.45481	3.67973	123.69	3.60555
4-4-2018-18	-1.42357	4.81878	104.036	4.12311
4-4-2018-19	0.73491	5.69165	90	5
4-4-2018-20	2.72434	5.20336	68.1986	5.38516
4-4-2018-21	3.3419	4.07349	53.1301	5
4-4-2018-22	2.70226	3.0299	56.3099	3.60555
4-4-2018-23	1.58182	3.99455	71.5651	3.16228
5-4-2018-0	0.71452	4.53333	90	4
5-4-2018-1	0.21674	4.93351	90	4
5-4-2018-2	0.56417	5.72745	90	5
5-4-2018-3	1.51726	6.63979	80.5377	6.08276
5-4-2018-4	2.40155	6.79857	71.5651	6.32456
5-4-2018-5	3.59589	7.17122	66.8014	7.61577
5-4-2018-6	4.38589	7.23547	60.2551	8.06226
5-4-2018-7	5.5335	6.84171	50.1944	7.81025
5-4-2018-8	6.59278	6.36627	45	8.48528
5-4-2018-9	7.04979	6.87292	40.6013	9.21954
5-4-2018-10	7.95871	6.6407	40.6013	9.21954
5-4-2018-11	8.42506	5.67788	32.0054	9.43398
5-4-2018-12	9.10463	2.1148	12.5288	9.21954
5-4-2018-13	9.32719	-4.79199	-23.9625	9.84886
5-4-2018-14	9.44526	-7.72634	-37.875	11.4018
5-4-2018-15	9.01544	-6.62768	-33.6901	10.8167
5-4-2018-16	9.0715	-5.50148	-29.0546	10.2956
5-4-2018-17	9.23969	-4.76354	-23.9625	9.84886
5-4-2018-18	8.43865	-3.70618	-20.556	8.544
5-4-2018-19	7.84318	-2.66809	-15.9454	7.28011
5-4-2018-20	7.59769	-1.67406	-8.1301	7.07107
5-4-2018-21	7.22818	-0.90675	0	7
5-4-2018-22	6.7992	0.8133	0	6
5-4-2018-23	6.25045	1.61917	9.46232	6.08276
6-4-2018-0	5.87329	2.23871	21.8014	5.38516
6-4-2018-1	5.73822	2.42779	21.8014	5.38516
6-4-2018-2	5.33983	2.57006	21.8014	5.38516
6-4-2018-3	4.86583	2.55629	26.5651	4.47214
6-4-2018-4	4.52095	2.42779	26.5651	4.47214
6-4-2018-5	4.01722	2.4131	26.5651	4.47214
6-4-2018-6	2.96814	2.87753	45	2.82843
6-4-2018-7	1.99041	3.16023	71.5651	3.16228
6-4-2018-8	1.12821	3.16115	71.5651	3.16228
6-4-2018-9	0.13944	2.76189	90	2
6-4-2018-10	-1.59685	1.93674	135	1.41421
6-4-2018-11	-2.57543	2.01017	135	2.82843
6-4-2018-12	-3.19724	1.87249	161.565	3.16228
6-4-2018-13	-3.86236	1.69351	161.565	3.16228
6-4-2018-14	-4.5912	1.54299	165.964	4.12311
6-4-2018-15	-5.39479	1.97162	168.69	5.09902
6-4-2018-16	-5.70399	2.27359	158.199	5.38516
6-4-2018-17	-5.9172	2.27359	158.199	5.38516
6-4-2018-18	-6.53561	2.84908	161.565	6.32456
6-4-2018-19	-7.04698	3.97895	156.801	7.61577
6-4-2018-20	-7.20413	5.07027	144.462	8.60233
6-4-2018-21	-7.0937	5.84952	144.462	8.60233
6-4-2018-22	-6.3878	6.61409	135	8.48528
6-4-2018-23	-6.03698	6.37178	135	8.48528
7-4-2018-0	-5.85944	6.34791	129.806	7.81025
7-4-2018-1	-5.39479	6.28825	129.806	7.81025
7-4-2018-2	-5.2198	6.09091	129.806	7.81025
7-4-2018-3	-5.38884	6.13222	129.806	7.81025
7-4-2018-4	-5.25717	6.15241	129.806	7.81025
7-4-2018-5	-5.07284	6.17536	129.806	7.81025
7-4-2018-6	-5.24868	6.37361	129.806	7.81025
7-4-2018-7	-4.94967	6.31854	123.69	7.2111
7-4-2018-8	-4.24377	6.3112	123.69	7.2111
7-4-2018-9	-3.78336	6.09734	116.565	6.7082
7-4-2018-10	-3.81564	5.35388	120.964	5.83095
7-4-2018-11	-3.86746	5.21804	120.964	5.83095
7-4-2018-12	-3.32465	4.93535	126.87	5
7-4-2018-13	-3.0885	4.6499	126.87	5
7-4-2018-14	-3.64065	4.02025	126.87	5
7-4-2018-15	-4.44509	3.6265	143.13	5
7-4-2018-16	-4.56147	3.78804	143.13	5
7-4-2018-17	-4.23527	4.12397	135	5.65685
7-4-2018-18	-3.89804	4.03586	126.87	5
7-4-2018-19	-3.77147	4.31213	126.87	5
7-4-2018-20	-3.28473	4.98124	126.87	5
7-4-2018-21	-2.26198	5.43465	111.801	5.38516
7-4-2018-22	-1.95533	5.03631	101.31	5.09902
7-4-2018-23	-1.44735	4.61777	104.036	4.12311
8-4-2018-0	-1.16108	4.19556	104.036	4.12311
8-4-2018-1	-0.86462	3.86605	90	3
8-4-2018-2	-0.33711	3.54664	90	3
8-4-2018-3	-0.06953	3.18868	90	3
8-4-2018-4	-0.70237	2.67102	90	2
8-4-2018-5	-1.70898	2.18181	116.565	2.23607
8-4-2018-6	-2.24074	2.34702	135	2.82843
8-4-2018-7	-1.93664	2.58933	116.565	2.23607
8-4-2018-8	-1.47538	2.47185	116.565	2.23607
8-4-2018-9	-1.68265	1.80824	135	1.41421
8-4-2018-10	-1.88567	1.05561	135	1.41421
8-4-2018-11	-2.29086	1.07213	153.435	2.23607
8-4-2018-12	-2.47265	1.39062	153.435	2.23607
8-4-2018-13	-1.87123	1.72747	135	1.41421
8-4-2018-14	-1.24518	1.65313	135	1.41421
8-4-2018-15	-0.84423	0.96658	180	0
8-4-2018-16	-0.21733	-0.16237	-180	0
8-4-2018-17	0.61344	-1.16099	-90	1
8-4-2018-18	1.29555	-3.62173	-71.5651	3.16228
8-4-2018-19	0.36794	-5.05541	-90	5
8-4-2018-20	-0.97165	-4.61943	-90	4
8-4-2018-21	-1.42187	-3.39319	-108.435	3.16228
8-4-2018-22	-1.27321	-1.83836	-135	1.41421
8-4-2018-23	-0.45518	-0.95172	-180	0
9-4-2018-0	1.03392	-1.09031	-45	1.41421
9-4-2018-1	1.79758	-1.99623	-45	1.41421
9-4-2018-2	1.31849	-2.92234	-63.4349	2.23607
9-4-2018-3	0.74256	-3.43358	-90	3
9-4-2018-4	0.73151	-3.65386	-90	3
9-4-2018-5	1.24289	-4.1238	-75.9638	4.12311
9-4-2018-6	1.24628	-5.05357	-78.6901	5.09902
9-4-2018-7	1.2293	-5.91084	-78.6901	5.09902
9-4-2018-8	1.10527	-6.08064	-80.5377	6.08276
9-4-2018-9	0.02221	-6.01731	-90	6
9-4-2018-10	-0.91304	-5.81172	-90	5
9-4-2018-11	-0.95466	-5.45008	-90	5
9-4-2018-12	-0.72616	-5.59327	-90	5
9-4-2018-13	-0.65141	-5.39868	-90	5
9-4-2018-14	-0.56136	-5.43173	-90	5
9-4-2018-15	-0.84593	-5.40419	-90	5
9-4-2018-16	-1.31483	-5.47762	-101.31	5.09902
9-4-2018-17	-2.10483	-5.88331	-111.801	5.38516
9-4-2018-18	-3.12928	-5.75756	-120.964	5.83095
9-4-2018-19	-4.41026	-5.16096	-128.66	6.40312
9-4-2018-20	-5.61395	-4.16326	-141.34	6.40312
9-4-2018-21	-6.52457	-3.13069	-153.435	6.7082
9-4-2018-22	-7.00961	-2.53042	-164.055	7.28011
9-4-2018-23	-7.54817	-2.26516	-164.055	7.28011
10-4-2018-0	-7.66794	-1.78696	-171.87	7.07107
10-4-2018-1	-7.47086	-1.81908	-171.87	7.07107
10-4-2018-2	-7.53967	-2.21927	-164.055	7.28011
10-4-2018-3	-7.83443	-2.15777	-164.055	7.28011
10-4-2018-4	-8.07738	-1.65846	-172.875	8.06226
10-4-2018-5	-8.01792	-1.3262	-172.875	8.06226
10-4-2018-6	-7.86501	-0.93887	-180	7
10-4-2018-7	-7.43774	-0.7397	-180	7
10-4-2018-8	-7.08691	-0.88931	-180	7
10-4-2018-9	-6.68681	-1.24451	-170.538	6.08276
10-4-2018-10	-6.69276	-2.29453	-161.565	6.32456
10-4-2018-11	-6.89748	-3.28213	-153.435	6.7082
10-4-2018-12	-7.29757	-3.99713	-156.801	7.61577
10-4-2018-13	-7.88625	-4.55518	-150.255	8.06226
10-4-2018-14	-8.47747	-4.6075	-153.435	8.94427
10-4-2018-15	-8.64312	-4.39456	-153.435	8.94427
10-4-2018-16	-8.74675	-4.49185	-153.435	8.94427
10-4-2018-17	-9.29041	-4.37253	-156.038	9.84886
10-4-2018-18	-10.0982	-3.68415	-163.301	10.4403
10-4-2018-19	-10.2588	-2.94895	-168.69	10.198
10-4-2018-20	-9.84086	-2.56713	-167.471	9.21954
10-4-2018-21	-9.55289	-2.18714	-167.471	9.21954
10-4-2018-22	-9.08229	-1.78604	-173.66	9.05539
10-4-2018-23	-9.31929	-1.39504	-173.66	9.05539
11-4-2018-0	-9.36771	-1.20321	-173.66	9.05539
11-4-2018-1	-8.99649	-0.95631	-180	8
11-4-2018-2	-8.95062	-1.2748	-172.875	8.06226
11-4-2018-3	-8.6652	-1.66489	-172.875	8.06226
11-4-2018-4	-8.52844	-2.42762	-165.964	8.24621
11-4-2018-5	-8.71023	-2.53959	-165.964	8.24621
11-4-2018-6	-9.11372	-2.08342	-167.471	9.21954
11-4-2018-7	-8.96251	-1.9228	-172.875	8.06226
11-4-2018-8	-9.02622	-1.86498	-173.66	9.05539
11-4-2018-9	-8.38998	-2.2982	-165.964	8.24621
11-4-2018-10	-8.21244	-2.00174	-165.964	8.24621
11-4-2018-11	-7.66539	-2.27066	-164.055	7.28011
11-4-2018-12	-7.6484	-3.26561	-156.801	7.61577
11-4-2018-13	-8.56497	-3.41522	-159.444	8.544
11-4-2018-14	-8.77733	-3.04349	-159.444	8.544
11-4-2018-15	-8.45794	-2.9049	-165.964	8.24621
11-4-2018-16	-8.1929	-3.06093	-159.444	8.544
11-4-2018-17	-7.99158	-3.01228	-156.801	7.61577
11-4-2018-18	-8.69154	-3.00861	-159.444	8.544
11-4-2018-19	-9.2199	-2.63321	-167.471	9.21954
11-4-2018-20	-8.62528	-2.02835	-165.964	8.24621
11-4-2018-21	-8.15808	-1.48866	-172.875	8.06226
11-4-2018-22	-7.83019	-1.59513	-171.87	7.07107
11-4-2018-23	-7.96695	-1.49967	-171.87	7.07107
12-4-2018-0	-7.69512	-1.71445	-171.87	7.07107
12-4-2018-1	-7.58129	-1.99806	-171.87	7.07107
12-4-2018-2	-7.51843	-2.1954	-164.055	7.28011
12-4-2018-3	-7.68068	-2.29728	-164.055	7.28011
12-4-2018-4	-8.14788	-2.44689	-165.964	8.24621
12-4-2018-5	-8.38318	-2.53409	-165.964	8.24621
12-4-2018-6	-7.5762	-2.45423	-164.055	7.28011
12-4-2018-7	-8.35855	-2.75896	-165.964	8.24621
12-4-2018-8	-8.72806	-2.54235	-165.964	8.24621
12-4-2018-9	-8.55138	-2.15226	-165.964	8.24621
12-4-2018-10	-8.38743	-2.76814	-165.964	8.24621
12-4-2018-11	-8.05529	-2.72683	-165.964	8.24621
12-4-2018-12	-8.14958	-2.2826	-165.964	8.24621
12-4-2018-13	-8.41716	-1.172	-172.875	8.06226
12-4-2018-14	-7.79876	-3.1417	-156.801	7.61577
12-4-2018-15	-8.41376	-3.33812	-159.444	8.544
12-4-2018-16	-8.38318	-1.77503	-172.875	8.06226
12-4-2018-17	-7.9695	-2.08251	-164.055	7.28011
12-4-2018-18	-8.14533	-2.42486	-165.964	8.24621
12-4-2018-19	-8.41291	-2.38081	-165.964	8.24621
12-4-2018-20	-8.38148	-1.93657	-172.875	8.06226
12-4-2018-21	-8.08502	-1.56943	-172.875	8.06226
12-4-2018-22	-7.60848	-0.80486	-180	7
12-4-2018-23	-7.48361	-1.18026	-171.87	7.07107
13-4-2018-0	-7.07247	-0.80395	-180	7
13-4-2018-1	-6.48549	-0.39	-180	6
13-4-2018-2	-5.6819	-0.83056	-180	5
13-4-2018-3	-5.51541	-0.8324	-180	5
13-4-2018-4	-4.7509	0.14878	180	4
13-4-2018-5	-4.47227	-0.6369	-180	4
13-4-2018-6	-5.35401	-1.30784	-168.69	5.09902
13-4-2018-7	-5.11786	-0.97558	-180	5
13-4-2018-8	-4.1206	-0.29179	-180	4
13-4-2018-9	-2.45141	-0.58366	-180	2
13-4-2018-10	-2.51087	-1.8815	-153.435	2.23607
13-4-2018-11	-2.17449	-2.3496	-135	2.82843
13-4-2018-12	-2.06491	-2.33032	-135	2.82843
13-4-2018-13	-1.71663	-2.41568	-116.565	2.23607
13-4-2018-14	0.1284	-2.81954	-90	2
13-4-2018-15	-0.41696	-3.66671	-90	3
13-4-2018-16	-0.6599	-3.87506	-90	3
13-4-2018-17	-0.42545	-3.49874	-90	3
13-4-2018-18	0.71452	-3.09581	-90	3
13-4-2018-19	2.53831	-2.83147	-45	2.82843
13-4-2018-20	4.30434	-2.71582	-26.5651	4.47214
13-4-2018-21	5.36446	-2.6378	-21.8014	5.38516
13-4-2018-22	4.56682	-2.35602	-26.5651	4.47214
13-4-2018-23	5.21836	-1.42808	-11.3099	5.09902
14-4-2018-0	6.0848	-0.31015	0	6
14-4-2018-1	6.93341	0.34061	0	6
14-4-2018-2	7.44224	0.00835	0	7
14-4-2018-3	7.47452	-0.18807	0	7
14-4-2018-4	7.48216	0.05149	0	7
14-4-2018-5	7.82704	0.83257	0	7
14-4-2018-6	8.46414	1.1272	7.12502	8.06226
14-4-2018-7	8.5321	1.10884	7.12502	8.06226
14-4-2018-8	8.42252	1.18044	7.12502	8.06226
14-4-2018-9	8.21355	1.12078	7.12502	8.06226
14-4-2018-10	8.46839	0.7775	0	8
14-4-2018-11	8.29595	1.08773	7.12502	8.06226
14-4-2018-12	7.6614	1.18411	8.1301	7.07107
14-4-2018-13	7.13474	1.29058	8.1301	7.07107
14-4-2018-14	6.81704	1.08682	9.46232	6.08276
14-4-2018-15	6.68622	0.55814	0	6
14-4-2018-16	6.02024	0.33694	0	6
14-4-2018-17	5.09433	-0.16421	0	5
14-4-2018-18	4.45469	-0.31015	0	4
14-4-2018-19	4.16503	0.1552	0	4
14-4-2018-20	3.95776	0.81972	0	3
14-4-2018-21	3.50245	0.95098	0	3
14-4-2018-22	3.0344	0.92528	0	3
14-4-2018-23	2.18324	1.59071	26.5651	2.23607
15-4-2018-0	1.33208	1.28691	45	1.41421
15-4-2018-1	0.62023	0.41862	0	0
15-4-2018-2	-0.01516	-0.02378	-180	0
15-4-2018-3	-0.79921	0.1497	180	0
15-4-2018-4	-1.7557	0.40669	180	1
15-4-2018-5	-1.9256	0.56548	180	1
15-4-2018-6	-2.23225	0.99962	180	2
15-4-2018-7	-3.018	1.3172	161.565	3.16228
15-4-2018-8	-3.19384	1.01706	161.565	3.16228
15-4-2018-9	-3.58544	0.67654	180	3
15-4-2018-10	-3.61262	0.4278	180	3
15-4-2018-11	-3.56845	1.23092	161.565	3.16228
15-4-2018-12	-3.59308	1.66506	161.565	3.16228
15-4-2018-13	-3.0129	2.00466	146.31	3.60555
15-4-2018-14	-2.63404	2.33968	135	2.82843
15-4-2018-15	-2.46925	2.29195	135	2.82843
15-4-2018-16	-2.81923	2.13316	135	2.82843
15-4-2018-17	-3.08511	2.05882	146.31	3.60555
15-4-2018-18	-3.30257	2.29746	146.31	3.60555
15-4-2018-19	-3.58289	2.91333	146.31	3.60555
15-4-2018-20	-3.64065	3.18777	135	4.24264
15-4-2018-21	-3.4886	3.23733	135	4.24264
15-4-2018-22	-3.17005	2.88855	146.31	3.60555
15-4-2018-23	-3.23036	3.36216	135	4.24264
16-4-2018-0	-2.89398	3.16298	123.69	3.60555
16-4-2018-1	-2.18468	2.82889	135	2.82843
16-4-2018-2	-1.6818	2.73343	116.565	2.23607
16-4-2018-3	-2.02668	3.16941	123.69	3.60555
16-4-2018-4	-1.72597	3.22356	108.435	3.16228
16-4-2018-5	-1.03196	3.39336	108.435	3.16228
16-4-2018-6	-0.38298	3.2254	90	3
16-4-2018-7	0.34076	2.67102	90	2
16-4-2018-8	1.372	2.23504	63.4349	2.23607
16-4-2018-9	2.0006	1.18962	26.5651	2.23607
16-4-2018-10	1.91991	-0.12107	0	1
16-4-2018-11	2.90613	-1.46112	-26.5651	2.23607
16-4-2018-12	3.4158	-2.92784	-33.6901	3.60555
16-4-2018-13	4.00703	-2.60476	-26.5651	4.47214
16-4-2018-14	3.19579	-2.81495	-33.6901	3.60555
16-4-2018-15	2.55275	-3.08847	-56.3099	3.60555
16-4-2018-16	2.18579	-3.32619	-56.3099	3.60555
16-4-2018-17	2.14586	-2.96456	-45	2.82843
16-4-2018-18	1.78484	-2.04671	-63.4349	2.23607
16-4-2018-19	1.07894	-1.0894	-45	1.41421
16-4-2018-20	1.58862	-0.27894	0	1
16-4-2018-21	2.07196	0.88856	0	2
16-4-2018-22	2.18154	1.73114	26.5651	2.23607
16-4-2018-23	2.21127	2.14601	45	2.82843
17-4-2018-0	2.13822	2.4746	45	2.82843
17-4-2018-1	2.00825	2.83256	45	2.82843
17-4-2018-2	2.05157	3.02806	56.3099	3.60555
17-4-2018-3	1.81882	3.21163	71.5651	3.16228
17-4-2018-4	2.33019	3.13912	56.3099	3.60555
17-4-2018-5	2.3234	3.10975	56.3099	3.60555
17-4-2018-6	2.26903	3.52462	56.3099	3.60555
17-4-2018-7	2.3234	3.48423	56.3099	3.60555
17-4-2018-8	2.30386	3.30984	56.3099	3.60555
17-4-2018-9	2.07621	3.24926	56.3099	3.60555
17-4-2018-10	1.29895	3.40713	71.5651	3.16228
17-4-2018-11	1.58862	3.02347	71.5651	3.16228
17-4-2018-12	1.28961	2.71875	63.4349	2.23607
17-4-2018-13	0.81051	2.36446	90	2
17-4-2018-14	0.15898	1.91747	90	1
17-4-2018-15	-0.31162	1.24285	90	1
17-4-2018-16	-0.44584	0.94088	180	0
17-4-2018-17	-1.33012	0.75088	180	1
17-4-2018-18	-2.16599	1.62376	153.435	2.23607
17-4-2018-19	-2.23055	2.40852	135	2.82843
17-4-2018-20	-1.8381	2.89589	116.565	2.23607
17-4-2018-21	-1.13305	3.45211	108.435	3.16228
17-4-2018-22	-0.55202	3.58244	90	3
17-4-2018-23	0.26091	3.84862	90	3
18-4-2018-0	1.07554	3.97344	71.5651	3.16228
18-4-2018-1	1.83156	3.76417	71.5651	3.16228
18-4-2018-2	2.14926	3.44752	56.3099	3.60555
18-4-2018-3	2.60287	3.22632	56.3099	3.60555
18-4-2018-4	2.82033	2.96932	45	2.82843
18-4-2018-5	2.70311	2.91608	45	2.82843
18-4-2018-6	2.59777	2.97666	45	2.82843
18-4-2018-7	2.14501	2.85642	45	2.82843
18-4-2018-8	1.86894	2.56547	63.4349	2.23607
18-4-2018-9	1.75341	2.38557	63.4349	2.23607
18-4-2018-10	1.38984	1.88167	45	1.41421
18-4-2018-11	1.47479	1.48883	45	1.41421
18-4-2018-12	1.06025	1.08315	45	1.41421
18-4-2018-13	0.78503	0.54345	0	0
18-4-2018-14	0.49112	-0.52584	0	0
18-4-2018-15	-0.36939	-1.42166	-90	1
18-4-2018-16	-1.55098	-1.78421	-135	1.41421
18-4-2018-17	-2.4684	-1.61349	-153.435	2.23607
18-4-2018-18	-3.13353	-1.37576	-161.565	3.16228
18-4-2018-19	-3.7205	-0.81129	-180	3
18-4-2018-20	-4.01866	-0.01552	-180	4
18-4-2018-21	-4.08832	0.83074	180	4
18-4-2018-22	-4.46888	1.09232	165.964	4.12311
18-4-2018-23	-4.58185	1.93858	165.964	4.12311
19-4-2018-0	-4.52239	2.88671	153.435	4.47214
19-4-2018-1	-4.15373	3.46955	143.13	5
19-4-2018-2	-3.92947	3.63659	135	4.24264
19-4-2018-3	-3.7205	3.47138	135	4.24264
19-4-2018-4	-3.79101	3.25018	135	4.24264
19-4-2018-5	-3.99997	3.19236	135	4.24264
19-4-2018-6	-3.99318	3.27129	135	4.24264
19-4-2018-7	-3.92013	3.30525	135	4.24264
19-4-2018-8	-3.68567	3.48974	135	4.24264
19-4-2018-9	-3.57355	3.59713	135	4.24264
19-4-2018-10	-3.57185	3.09874	135	4.24264
19-4-2018-11	-3.73155	3.02806	135	4.24264
19-4-2018-12	-3.67463	3.07395	135	4.24264
19-4-2018-13	-3.73834	2.85734	146.31	3.60555
19-4-2018-14	-3.85472	2.68387	146.31	3.60555
19-4-2018-15	-4.19025	2.43421	153.435	4.47214
19-4-2018-16	-4.31597	2.40025	153.435	4.47214
19-4-2018-17	-4.54788	2.66276	153.435	4.47214
19-4-2018-18	-4.63452	3.2153	143.13	5
19-4-2018-19	-4.73136	3.73205	143.13	5
19-4-2018-20	-4.5156	4.25522	135	5.65685
19-4-2018-21	-3.99658	4.77013	126.87	5
19-4-2018-22	-3.94306	5.05008	120.964	5.83095
19-4-2018-23	-3.41385	5.15012	120.964	5.83095
20-4-2018-0	-2.99252	5.13911	111.801	5.38516
20-4-2018-1	-2.82347	5.01244	111.801	5.38516
20-4-2018-2	-2.79034	4.92066	116.565	4.47214
20-4-2018-3	-2.57373	5.15196	111.801	5.38516
20-4-2018-4	-1.95872	5.37958	101.31	5.09902
20-4-2018-5	-1.06594	5.46678	101.31	5.09902
20-4-2018-6	-0.37618	5.42364	90	5
20-4-2018-7	0.53953	5.22722	90	5
20-4-2018-8	1.61835	4.78665	75.9638	4.12311
20-4-2018-9	2.46186	4.21667	63.4349	4.47214
20-4-2018-10	3.5721	3.13178	45	4.24264
20-4-2018-11	4.80127	2.07993	26.5651	4.47214
20-4-2018-12	5.73143	0.61321	0	5
20-4-2018-13	5.89792	-0.92418	0	5
20-4-2018-14	5.19457	-1.68049	-11.3099	5.09902
20-4-2018-15	4.46573	-1.92647	-14.0362	4.12311
20-4-2018-16	3.93312	-2.42211	-33.6901	3.60555
20-4-2018-17	3.5704	-3.00035	-45	4.24264
20-4-2018-18	3.22977	-3.05634	-45	4.24264
20-4-2018-19	2.80164	-3.02789	-56.3099	3.60555
20-4-2018-20	2.45167	-2.61945	-45	2.82843
20-4-2018-21	2.40495	-2.13941	-45	2.82843
20-4-2018-22	2.51198	-2.85166	-45	2.82843
20-4-2018-23	2.51538	-3.52352	-56.3099	3.60555
21-4-2018-0	2.42618	-3.83467	-56.3099	3.60555
21-4-2018-1	2.48395	-3.86772	-56.3099	3.60555
21-4-2018-2	2.40665	-3.97878	-56.3099	3.60555
21-4-2018-3	2.28857	-3.84752	-56.3099	3.60555
21-4-2018-4	2.16285	-3.59787	-56.3099	3.60555
21-4-2018-5	2.18069	-3.3987	-56.3099	3.60555
21-4-2018-6	2.16965	-3.4244	-56.3099	3.60555
21-4-2018-7	2.15945	-3.34546	-56.3099	3.60555
21-4-2018-8	2.15181	-2.83606	-45	2.82843
21-4-2018-9	2.23845	-2.43129	-45	2.82843
21-4-2018-10	1.80183	-2.30554	-63.4349	2.23607
21-4-2018-11	2.07111	-2.77273	-45	2.82843
21-4-2018-12	1.90971	-3.19126	-71.5651	3.16228
21-4-2018-13	1.70669	-3.34913	-71.5651	3.16228
21-4-2018-14	1.75936	-3.17291	-71.5651	3.16228
21-4-2018-15	1.81372	-3.00494	-71.5651	3.16228
21-4-2018-16	1.64553	-2.6892	-63.4349	2.23607
21-4-2018-17	1.08829	-2.45974	-63.4349	2.23607
21-4-2018-18	0.66695	-2.04212	-90	2
21-4-2018-19	0.33482	-1.73005	-90	1
21-4-2018-20	0.10546	-1.68416	-90	1
21-4-2018-21	-0.09416	-1.60247	-90	1
21-4-2018-22	-0.49935	-1.3776	-90	1
21-4-2018-23	-0.72616	-0.95539	-180	0
22-4-2018-0	-1.29275	-0.26425	-180	1
22-4-2018-1	-1.67416	0.3865	180	1
22-4-2018-2	-1.98846	0.65451	180	1
22-4-2018-3	-2.53975	0.66553	180	2
22-4-2018-4	-3.10804	1.0088	161.565	3.16228
22-4-2018-5	-3.18195	1.46405	161.565	3.16228
22-4-2018-6	-3.64745	1.46589	161.565	3.16228
22-4-2018-7	-4.13504	1.2915	165.964	4.12311
22-4-2018-8	-4.49351	1.0758	165.964	4.12311
22-4-2018-9	-4.84689	0.81605	180	4
22-4-2018-10	-4.86557	0.34428	180	4
22-4-2018-11	-5.22744	0.03221	180	5
22-4-2018-12	-5.56213	0.68113	180	5
22-4-2018-13	-5.7711	1.12169	168.69	5.09902
22-4-2018-14	-5.67936	1.86699	168.69	5.09902
22-4-2018-15	-4.8231	2.67836	153.435	4.47214
22-4-2018-16	-4.10701	2.41219	153.435	4.47214
22-4-2018-17	-4.24377	1.96336	165.964	4.12311
22-4-2018-18	-4.40347	2.23137	153.435	4.47214
22-4-2018-19	-4.04839	3.30433	143.13	5
22-4-2018-20	-0.86292	5.26761	90	5
22-4-2018-21	2.44742	5.36857	68.1986	5.38516
22-4-2018-22	3.71566	5.71552	59.0362	5.83095
22-4-2018-23	3.49905	5.19051	59.0362	5.83095
23-4-2018-0	3.1907	4.83071	53.1301	5
23-4-2018-1	4.09452	4.24604	45	5.65685
23-4-2018-2	5.11047	3.44109	30.9638	5.83095
23-4-2018-3	5.56239	2.97207	21.8014	5.38516
23-4-2018-4	6.14936	2.5774	18.4349	6.32456
23-4-2018-5	6.29717	1.75042	9.46232	6.08276
23-4-2018-6	6.26234	1.07856	9.46232	6.08276
23-4-2018-7	6.42799	0.95556	0	6
23-4-2018-8	6.57664	0.55722	0	6
23-4-2018-9	7.0328	0.30022	0	7
23-4-2018-10	7.25026	-0.58825	0	7
23-4-2018-11	7.29189	-0.48545	0	7
23-4-2018-12	7.2664	-0.64699	0	7
23-4-2018-13	7.36239	-1.12427	-8.1301	7.07107
23-4-2018-14	7.7472	-1.14722	-8.1301	7.07107
23-4-2018-15	8.10991	-1.23809	-7.12502	8.06226
23-4-2018-16	8.41827	-1.18118	-7.12502	8.06226
23-4-2018-17	8.08018	-0.6525	0	8
23-4-2018-18	7.14068	0.35713	0	7
23-4-2018-19	6.41864	1.0758	9.46232	6.08276
23-4-2018-20	5.64648	1.7752	11.3099	5.09902
23-4-2018-21	5.11472	2.66643	21.8014	5.38516
23-4-2018-22	5.21411	3.35298	30.9638	5.83095
23-4-2018-23	4.37739	4.39015	45	5.65685
24-4-2018-0	3.83798	5.23273	59.0362	5.83095
24-4-2018-1	3.91783	5.85044	59.0362	5.83095
24-4-2018-2	4.09027	6.47274	56.3099	7.2111
24-4-2018-3	5.3016	6.39931	50.1944	7.81025
24-4-2018-4	5.88348	6.19738	50.1944	7.81025
24-4-2018-5	5.87329	6.11294	50.1944	7.81025
24-4-2018-6	6.66413	5.81556	39.8056	7.81025
24-4-2018-7	6.84252	4.98766	33.6901	7.2111
24-4-2018-8	8.10142	3.75224	20.556	8.544
24-4-2018-9	8.81666	2.27726	14.0362	8.24621
24-4-2018-10	8.14984	0.36723	0	8
24-4-2018-11	7.4329	0.81881	0	7
24-4-2018-12	7.29273	0.44065	0	7
24-4-2018-13	7.41421	-0.48454	0	7
24-4-2018-14	7.13898	-0.9609	0	7
24-4-2018-15	6.27423	-0.74429	0	6
24-4-2018-16	6.26659	-0.22387	0	6
24-4-2018-17	5.47914	-0.46343	0	5
24-4-2018-18	4.72227	-0.12841	0	4
24-4-2018-19	4.28055	-0.15044	0	4
24-4-2018-20	3.47187	-0.80854	0	3
24-4-2018-21	2.01929	-0.5185	0	2
24-4-2018-22	-0.20119	2.02669	90	2
24-4-2018-23	-1.68265	3.41723	108.435	3.16228
25-4-2018-0	-1.33862	5.18041	101.31	5.09902
25-4-2018-1	0.70518	6.69302	90	6
25-4-2018-2	4.19646	7.11431	60.2551	8.06226
25-4-2018-3	6.67348	6.45989	45	8.48528
25-4-2018-4	7.80836	6.40757	40.6013	9.21954
25-4-2018-5	8.90586	6.58013	36.8699	10
25-4-2018-6	9.6211	5.92937	29.0546	10.2956
25-4-2018-7	10.5733	3.66321	16.6992	10.4403
25-4-2018-8	9.91756	0.00192	0	9
25-4-2018-9	8.32992	-4.09351	-26.5651	8.94427
25-4-2018-10	7.2681	-5.08845	-35.5377	8.60233
25-4-2018-11	7.59259	-3.51894	-23.1986	7.61577
25-4-2018-12	7.60703	-1.94116	-8.1301	7.07107
25-4-2018-13	7.14408	-1.21698	-8.1301	7.07107
25-4-2018-14	6.34134	-0.61671	0	6
25-4-2018-15	5.36786	-0.07609	0	5
25-4-2018-16	5.55984	0.90692	0	5
25-4-2018-17	6.52652	1.37502	9.46232	6.08276
25-4-2018-18	6.54776	1.25478	9.46232	6.08276
25-4-2018-19	6.21562	1.99548	9.46232	6.08276
25-4-2018-20	5.6244	2.19925	21.8014	5.38516
25-4-2018-21	4.94228	2.53977	26.5651	4.47214
25-4-2018-22	4.61184	2.49663	26.5651	4.47214
25-4-2018-23	4.49207	3.24743	36.8699	5
26-4-2018-0	4.88537	3.01613	36.8699	5
26-4-2018-1	4.34256	3.31627	36.8699	5
26-4-2018-2	5.13766	3.6577	30.9638	5.83095
26-4-2018-3	5.73568	3.38051	30.9638	5.83095
26-4-2018-4	5.83251	3.32544	30.9638	5.83095
26-4-2018-5	6.18504	3.33462	26.5651	6.7082
26-4-2018-6	6.70066	3.05468	26.5651	6.7082
26-4-2018-7	7.10415	3.59713	23.1986	7.61577
26-4-2018-8	7.47282	3.0198	23.1986	7.61577
26-4-2018-9	7.93578	2.10104	15.9454	7.28011
26-4-2018-10	8.2849	1.36492	7.12502	8.06226
26-4-2018-11	8.92879	0.40394	0	8
26-4-2018-12	9.51152	-0.18624	0	9
26-4-2018-13	9.08679	-0.7553	0	9
26-4-2018-14	9.29916	-0.47628	0	9
26-4-2018-15	9.14031	-0.05039	0	9
26-4-2018-16	8.92964	-0.44232	0	8
26-4-2018-17	8.09208	0.35346	0	8
26-4-2018-18	7.63931	0.64992	0	7
26-4-2018-19	7.09991	1.33096	8.1301	7.07107
26-4-2018-20	5.83846	2.46359	21.8014	5.38516
26-4-2018-21	5.20476	3.46312	30.9638	5.83095
26-4-2018-22	5.79684	3.54573	30.9638	5.83095
26-4-2018-23	5.35597	3.7963	30.9638	5.83095
27-4-2018-0	4.73077	4.10286	45	5.65685
27-4-2018-1	4.30349	4.74168	45	5.65685
27-4-2018-2	4.02572	5.10148	51.3402	6.40312
27-4-2018-3	3.83374	5.16114	59.0362	5.83095
27-4-2018-4	3.68508	5.16481	59.0362	5.83095
27-4-2018-5	3.50585	5.26118	59.0362	5.83095
27-4-2018-6	3.28499	5.13268	59.0362	5.83095
27-4-2018-7	2.78635	4.8766	63.4349	4.47214
27-4-2018-8	2.15266	4.63613	63.4349	4.47214
27-4-2018-9	1.54869	4.46082	75.9638	4.12311
27-4-2018-10	0.76719	3.47872	90	3
27-4-2018-11	0.55398	2.88488	90	2
27-4-2018-12	0.25072	2.32774	90	2
27-4-2018-13	-0.41271	2.14326	90	2
27-4-2018-14	-0.86717	2.21577	90	2
27-4-2018-15	-0.66925	1.9551	90	1
27-4-2018-16	-0.13239	1.67607	90	1
27-4-2018-17	0.61599	0.43606	0	0
27-4-2018-18	0.03496	-1.58595	-90	1
27-4-2018-19	-0.99459	-2.92968	-90	2
27-4-2018-20	-2.14306	-3.10315	-123.69	3.60555
27-4-2018-21	-3.50389	-2.87185	-146.31	3.60555
27-4-2018-22	-4.03395	-1.78145	-165.964	4.12311
27-4-2018-23	-3.66529	-2.34501	-146.31	3.60555
28-4-2018-0	-3.71456	-3.29131	-135	4.24264
28-4-2018-1	-4.62093	-2.82137	-153.435	4.47214
28-4-2018-2	-5.10767	-1.88058	-168.69	5.09902
28-4-2018-3	-5.35826	-1.0894	-168.69	5.09902
28-4-2018-4	-5.2096	-0.13667	-180	5
28-4-2018-5	-4.53259	0.90508	180	4
28-4-2018-6	-3.80545	1.58796	161.565	3.16228
28-4-2018-7	-2.84386	2.16988	135	2.82843
28-4-2018-8	-1.16023	3.30892	108.435	3.16228
28-4-2018-9	0.87507	3.92755	90	3
28-4-2018-10	3.17116	3.70819	45	4.24264
28-4-2018-11	3.84308	2.62329	33.6901	3.60555
28-4-2018-12	3.75983	1.63752	18.4349	3.16228
28-4-2018-13	3.03864	0.5719	0	3
28-4-2018-14	2.75238	0.30114	0	2
28-4-2018-15	2.74388	-0.15778	0	2
28-4-2018-16	2.22826	-0.99761	0	2
28-4-2018-17	1.33973	-1.50518	-45	1.41421
28-4-2018-18	1.43571	-0.92694	0	1
28-4-2018-19	0.91415	0.19742	0	0
28-4-2018-20	0.47667	1.37777	90	1
28-4-2018-21	0.85808	2.05239	90	2
28-4-2018-22	1.17068	2.07075	63.4349	2.23607
28-4-2018-23	1.72878	2.07258	63.4349	2.23607
29-4-2018-0	1.55464	2.0992	63.4349	2.23607
29-4-2018-1	1.49518	1.78254	45	1.41421
29-4-2018-2	1.79673	1.16392	45	1.41421
29-4-2018-3	1.18088	0.01477	0	1
29-4-2018-4	-0.11965	-1.05635	-90	1
29-4-2018-5	-1.1271	-0.95814	-180	1
29-4-2018-6	-1.69454	-1.13345	-135	1.41421
29-4-2018-7	-2.15155	-1.19862	-153.435	2.23607
29-4-2018-8	-2.98912	-1.64561	-153.435	2.23607
29-4-2018-9	-2.99591	-2.07608	-135	2.82843
29-4-2018-10	-2.41998	-2.39274	-135	2.82843
29-4-2018-11	-1.9927	-3.24817	-108.435	3.16228
29-4-2018-12	-2.37156	-4.10636	-116.565	4.47214
29-4-2018-13	-1.93834	-5.11507	-101.31	5.09902
29-4-2018-14	-1.38364	-6.77362	-99.4623	6.08276
29-4-2018-15	-2.13796	-7.1068	-105.945	7.28011
29-4-2018-16	-3.92692	-7.52075	-113.199	7.61577
29-4-2018-17	-6.39375	-7.35003	-130.601	9.21954
29-4-2018-18	-7.03679	-6.20914	-139.399	9.21954
29-4-2018-19	-6.65284	-5.46202	-140.194	7.81025
29-4-2018-20	-6.83632	-5.28028	-140.194	7.81025
29-4-2018-21	-6.89748	-5.02971	-140.194	7.81025
29-4-2018-22	-5.88153	-4.83696	-141.34	6.40312
29-4-2018-23	-5.18072	-5.18483	-135	7.07107
30-4-2018-0	-5.04651	-5.3684	-135	7.07107
30-4-2018-1	-5.41178	-5.99987	-135	7.07107
30-4-2018-2	-6.65029	-5.93287	-140.194	7.81025
30-4-2018-3	-7.61018	-5.33076	-144.462	8.60233
30-4-2018-4	-7.8013	-4.00539	-150.255	8.06226
30-4-2018-5	-7.36128	-3.03156	-156.801	7.61577
30-4-2018-6	-7.59998	-2.6066	-164.055	7.28011
30-4-2018-7	-7.70107	-0.89757	-180	7
30-4-2018-8	-6.38611	0.66002	180	6
30-4-2018-9	-4.36354	1.95326	165.964	4.12311
30-4-2018-10	-1.70983	4.24237	104.036	4.12311
30-4-2018-11	4.02062	8.02206	63.4349	8.94427
30-4-2018-12	5.27867	7.77149	54.4623	8.60233
30-4-2018-13	5.0748	7.587	54.4623	8.60233
30-4-2018-14	3.48971	6.75268	63.4349	6.7082
30-4-2018-15	2.40919	7.0262	74.0546	7.28011
30-4-2018-16	2.60032	7.66686	74.0546	7.28011
30-4-2018-17	3.55257	8.18177	69.444	8.544
30-4-2018-18	2.44062	7.47594	74.0546	7.28011
30-4-2018-19	0.55992	6.81142	90	6
30-4-2018-20	-0.58345	6.94359	90	6
30-4-2018-21	-0.81195	7.53377	90	7
30-4-2018-22	-1.3743	7.30155	98.1301	7.07107
30-4-2018-23	-0.82555	7.81096	90	7
1-5-2018-0	0.34536	9.06082	90	9
1-5-2018-1	0.5039	9.81324	90	9
1-5-2018-2	0.40047	10.3473	90	10
1-5-2018-3	0.10544	10.2688	90	10
1-5-2018-4	-0.47783	10.8347	90	10
1-5-2018-5	-0.69317	10.8552	90	10
1-5-2018-6	0.03931	11.0989	90	11
1-5-2018-7	3.95775	10.1927	73.3008	10.4403
1-5-2018-8	6.98093	7.00392	49.3987	9.21954
1-5-2018-9	8.31618	5.58332	32.0054	9.43398
1-5-2018-10	8.76296	5.02963	32.0054	9.43398
1-5-2018-11	10.6433	5.27826	26.5651	11.1803
1-5-2018-12	12.1719	4.65178	18.4349	12.6491
1-5-2018-13	12.2787	3.53296	14.0362	12.3693
1-5-2018-14	12.5593	2.92285	9.46232	12.1655
1-5-2018-15	12.1464	3.41029	14.0362	12.3693
1-5-2018-16	11.0816	2.98991	10.3048	11.1803
1-5-2018-17	9.96257	2.59407	12.5288	9.21954
1-5-2018-18	8.30262	2.54745	14.0362	8.24621
1-5-2018-19	6.77662	3.03326	26.5651	6.7082
1-5-2018-20	5.57786	3.36367	30.9638	5.83095
1-5-2018-21	4.57748	3.86828	36.8699	5
1-5-2018-22	4.13154	4.51847	45	5.65685
1-5-2018-23	2.56654	5.08361	68.1986	5.38516
2-5-2018-0	1.03037	4.9822	75.9638	4.12311
2-5-2018-1	-0.05988	4.82353	90	4
2-5-2018-2	-0.83983	5.1245	90	5
2-5-2018-3	-1.31459	6.15663	99.4623	6.08276
2-5-2018-4	-1.16538	6.79701	99.4623	6.08276
2-5-2018-5	-0.61517	6.73894	90	6
2-5-2018-6	-0.70419	6.57864	90	6
2-5-2018-7	-0.91105	6.55656	90	6
2-5-2018-8	-0.93309	6.23842	90	6
2-5-2018-9	-1.05432	6.12964	99.4623	6.08276
2-5-2018-10	-1.91058	5.69863	101.31	5.09902
2-5-2018-11	-0.65671	6.58437	90	6
2-5-2018-12	-0.10396	6.34228	90	6
2-5-2018-13	0.05203	5.98406	90	5
2-5-2018-14	-0.01155	5.49908	90	5
2-5-2018-15	-0.46512	4.77773	90	4
2-5-2018-16	-0.7381	4.38026	90	4
2-5-2018-17	-1.16877	4.23059	104.036	4.12311
2-5-2018-18	-1.84445	4.11446	104.036	4.12311
2-5-2018-19	-2.34973	4.26903	116.565	4.47214
2-5-2018-20	-2.55659	4.58799	116.565	4.47214
2-5-2018-21	-2.29038	5.02963	111.801	5.38516
2-5-2018-22	-1.26203	5.83603	101.31	5.09902
2-5-2018-23	0.84809	5.78778	90	5
3-5-2018-0	3.88908	4.27148	53.1301	5
3-5-2018-1	5.10395	2.77318	21.8014	5.38516
3-5-2018-2	5.811	1.60774	11.3099	5.09902
3-5-2018-3	6.62062	-0.71822	0	6
3-5-2018-4	6.41801	-2.60419	-18.4349	6.32456
3-5-2018-5	5.71265	-3.14724	-30.9638	5.83095
3-5-2018-6	4.95643	-2.88144	-26.5651	4.47214
3-5-2018-7	4.56137	-2.38991	-26.5651	4.47214
3-5-2018-8	4.4342	-1.9082	-14.0362	4.12311
3-5-2018-9	4.36468	-1.59823	-14.0362	4.12311
3-5-2018-10	3.59151	-0.99057	0	3
3-5-2018-11	3.67713	-1.85831	-18.4349	3.16228
3-5-2018-12	3.60846	-2.57229	-33.6901	3.60555
3-5-2018-13	3.53725	-3.25111	-45	4.24264
3-5-2018-14	3.03028	-3.72219	-45	4.24264
3-5-2018-15	2.45125	-3.97327	-56.3099	3.60555
3-5-2018-16	1.74081	-3.86613	-71.5651	3.16228
3-5-2018-17	1.31692	-3.49728	-71.5651	3.16228
3-5-2018-18	1.34235	-3.2233	-71.5651	3.16228
3-5-2018-19	1.31692	-2.84382	-63.4349	2.23607
3-5-2018-20	0.91846	-2.47742	-90	2
3-5-2018-21	0.63954	-1.85831	-90	1
3-5-2018-22	0.56663	-0.7902	0	0
3-5-2018-23	0.74043	-0.75912	0	0
4-5-2018-0	0.69295	-0.83027	0	0
4-5-2018-1	0.08933	-0.21852	0	0
4-5-2018-2	-0.00986	0.06855	180	0
4-5-2018-3	0.03253	-0.03777	0	0
4-5-2018-4	-0.17178	-0.21606	-180	0
4-5-2018-5	-0.4312	-0.00179	-180	0
4-5-2018-6	-0.53379	0.31145	180	0
4-5-2018-7	-0.55413	0.36952	180	0
4-5-2018-8	-0.68469	0.15442	180	0
4-5-2018-9	-0.64824	-0.43607	-180	0
4-5-2018-10	-0.4524	-1.09362	-90	1
4-5-2018-11	-0.24639	-1.68247	-90	1
4-5-2018-12	-0.34473	-2.32203	-90	2
4-5-2018-13	-0.1862	-3.06627	-90	3
4-5-2018-14	0.06475	-3.73037	-90	3
4-5-2018-15	0.17496	-4.45253	-90	4
4-5-2018-16	-0.2803	-4.46807	-90	4
4-5-2018-17	-0.80084	-3.99617	-90	3
4-5-2018-18	-1.05008	-3.29527	-108.435	3.16228
4-5-2018-19	-0.90427	-2.96159	-90	2
4-5-2018-20	-0.89664	-3.36888	-90	3
4-5-2018-21	-1.53077	-3.62323	-108.435	3.16228
4-5-2018-22	-2.03181	-3.2691	-123.69	3.60555
4-5-2018-23	-2.74988	-2.56984	-135	2.82843
5-5-2018-0	-3.19242	-1.88693	-161.565	3.16228
5-5-2018-1	-3.33146	-1.15823	-161.565	3.16228
5-5-2018-2	-3.38232	-0.07294	-180	3
5-5-2018-3	-3.09069	0.65985	180	3
5-5-2018-4	-3.06017	0.91012	180	3
5-5-2018-5	-3.06695	0.83324	180	3
5-5-2018-6	-2.99998	0.51837	180	2
5-5-2018-7	-3.03643	0.77926	180	3
5-5-2018-8	-2.84229	0.6026	180	2
5-5-2018-9	-2.82109	0.30491	180	2
5-5-2018-10	-2.70664	-0.67079	-180	2
5-5-2018-11	-2.80668	-1.42321	-153.435	2.23607
5-5-2018-12	-2.7431	-1.95154	-153.435	2.23607
5-5-2018-13	-2.70919	-2.50114	-135	2.82843
5-5-2018-14	-2.71682	-2.81519	-135	2.82843
5-5-2018-15	-2.91859	-2.6459	-135	2.82843
5-5-2018-16	-3.17038	-2.50768	-146.31	3.60555
5-5-2018-17	-3.3552	-2.28277	-146.31	3.60555
5-5-2018-18	-3.65531	-1.70292	-161.565	3.16228
5-5-2018-19	-4.24791	-1.07971	-165.964	4.12311
5-5-2018-20	-4.86933	-0.40499	-180	4
5-5-2018-21	-5.02702	0.32699	180	5
5-5-2018-22	-4.83118	0.79807	180	4
5-5-2018-23	-4.62686	1.11622	165.964	4.12311
6-5-2018-0	-4.32675	1.5873	165.964	4.12311
6-5-2018-1	-4.09107	2.14916	153.435	4.47214
6-5-2018-2	-3.73331	2.53437	146.31	3.60555
6-5-2018-3	-3.23057	2.22277	146.31	3.60555
6-5-2018-4	-3.06356	1.72306	161.565	3.16228
6-5-2018-5	-3.35096	1.75986	161.565	3.16228
6-5-2018-6	-3.43404	2.00358	146.31	3.60555
6-5-2018-7	-3.33909	1.87927	161.565	3.16228
6-5-2018-8	-3.33654	1.67971	161.565	3.16228
6-5-2018-9	-3.47812	1.58484	161.565	3.16228
6-5-2018-10	-3.5061	1.00581	161.565	3.16228
6-5-2018-11	-3.64853	0.52573	180	3
6-5-2018-12	-3.9249	0.35643	180	3
6-5-2018-13	-3.98001	0.10781	180	3
6-5-2018-14	-4.07666	-0.10974	-180	4
6-5-2018-15	-4.14448	-0.12937	-180	4
6-5-2018-16	-4.27504	0.07754	180	4
6-5-2018-17	-4.3064	0.38424	180	4
6-5-2018-18	-4.4039	0.77272	180	4
6-5-2018-19	-4.79557	1.11703	165.964	4.12311
6-5-2018-20	-5.19742	1.74105	168.69	5.09902
6-5-2018-21	-5.20844	2.33481	158.199	5.38516
6-5-2018-22	-4.86763	2.64151	153.435	4.47214
6-5-2018-23	-4.39966	3.16902	143.13	5
7-5-2018-0	-3.89947	3.66219	135	4.24264
7-5-2018-1	-3.51627	3.98605	135	4.24264
7-5-2018-2	-3.22972	4.08092	126.87	5
7-5-2018-3	-2.78973	4.09974	116.565	4.47214
7-5-2018-4	-2.50742	3.92962	123.69	3.60555
7-5-2018-5	-2.48876	3.62784	123.69	3.60555
7-5-2018-6	-2.65578	3.30642	123.69	3.60555
7-5-2018-7	-2.8957	2.98255	135	2.82843
7-5-2018-8	-3.14495	2.7143	146.31	3.60555
7-5-2018-9	-3.4281	1.99213	161.565	3.16228
7-5-2018-10	-4.04614	0.88149	180	4
7-5-2018-11	-4.41068	0.62878	180	4
7-5-2018-12	-4.59719	0.59279	180	4
7-5-2018-13	-4.63026	0.66067	180	4
7-5-2018-14	-4.51411	0.59279	180	4
7-5-2018-15	-4.47935	0.73264	180	4
7-5-2018-16	-4.37338	0.74409	180	4
7-5-2018-17	-4.48444	0.61814	180	4
7-5-2018-18	-4.59041	0.67948	180	4
7-5-2018-19	-4.98971	0.88722	180	4
7-5-2018-20	-5.29068	1.25934	168.69	5.09902
7-5-2018-21	-5.32967	1.67317	168.69	5.09902
7-5-2018-22	-5.50432	1.7247	168.69	5.09902
7-5-2018-23	-5.23981	2.06165	158.199	5.38516
8-5-2018-0	-4.98124	2.42641	153.435	4.47214
8-5-2018-1	-4.81931	2.77318	153.435	4.47214
8-5-2018-2	-4.78879	3.04634	143.13	5
8-5-2018-3	-4.79218	3.15675	143.13	5
8-5-2018-4	-4.89307	3.23854	143.13	5
8-5-2018-5	-5.05415	3.25817	149.036	5.83095
8-5-2018-6	-5.19572	3.21318	149.036	5.83095
8-5-2018-7	-5.19403	3.17884	149.036	5.83095
8-5-2018-8	-5.12451	3.02426	149.036	5.83095
8-5-2018-9	-5.20675	2.87623	158.199	5.38516
8-5-2018-10	-5.35765	2.35281	158.199	5.38516
8-5-2018-11	-5.54416	3.01935	149.036	5.83095
8-5-2018-12	-5.30933	3.4659	149.036	5.83095
8-5-2018-13	-4.94987	3.47817	143.13	5
8-5-2018-14	-4.83118	2.99809	153.435	4.47214
8-5-2018-15	-4.73114	2.75192	153.435	4.47214
8-5-2018-16	-4.42425	2.27429	153.435	4.47214
8-5-2018-17	-4.35049	2.10827	153.435	4.47214
8-5-2018-18	-4.13007	2.06002	153.435	4.47214
8-5-2018-19	-4.06987	2.29719	153.435	4.47214
8-5-2018-20	-4.14363	2.64232	153.435	4.47214
8-5-2018-21	-4.2869	2.91467	153.435	4.47214
8-5-2018-22	-4.71927	3.39148	143.13	5
8-5-2018-23	-4.7854	3.48962	143.13	5
9-5-2018-0	-4.71079	3.58776	143.13	5
9-5-2018-1	-4.44798	3.5575	143.13	5
9-5-2018-2	-4.43951	3.48062	143.13	5
9-5-2018-3	-4.3861	3.52397	143.13	5
9-5-2018-4	-4.14448	3.57549	143.13	5
9-5-2018-5	-3.93677	3.51988	135	4.24264
9-5-2018-6	-4.02325	3.42419	143.13	5
9-5-2018-7	-4.24875	3.41519	143.13	5
9-5-2018-8	-4.31743	3.4111	143.13	5
9-5-2018-9	-4.06055	3.28434	143.13	5
9-5-2018-10	-4.01138	2.75928	153.435	4.47214
9-5-2018-11	-4.04529	2.98419	153.435	4.47214
9-5-2018-12	-3.96136	2.96865	146.31	3.60555
9-5-2018-13	-3.90456	2.61534	146.31	3.60555
9-5-2018-14	-3.92236	2.08537	146.31	3.60555
9-5-2018-15	-3.94101	2.22767	146.31	3.60555
9-5-2018-16	-3.4866	1.73451	161.565	3.16228
9-5-2018-17	-3.3925	1.22826	161.565	3.16228
9-5-2018-18	-3.76891	0.98209	180	3
9-5-2018-19	-4.25384	0.96082	180	4
9-5-2018-20	-4.56498	1.1064	165.964	4.12311
9-5-2018-21	-4.91426	1.44008	165.964	4.12311
9-5-2018-22	-5.07195	1.99704	168.69	5.09902
9-5-2018-23	-4.96682	2.24567	153.435	4.47214
10-5-2018-0	-4.72012	2.34545	153.435	4.47214
10-5-2018-1	-5.02702	2.7282	158.199	5.38516
10-5-2018-2	-4.70316	3.18129	143.13	5
10-5-2018-3	-3.63157	3.52806	135	4.24264
10-5-2018-4	-2.91774	3.4062	123.69	3.60555
10-5-2018-5	-2.74819	3.20501	123.69	3.60555
10-5-2018-6	-2.40823	3.30969	123.69	3.60555
10-5-2018-7	-0.5855	3.28025	90	3
10-5-2018-8	2.09433	2.11154	45	2.82843
10-5-2018-9	4.14341	0.22721	0	4
10-5-2018-10	7.2802	-1.65712	-8.1301	7.07107
10-5-2018-11	6.85631	-2.843	-18.4349	6.32456
10-5-2018-12	7.49045	-2.9346	-15.9454	7.28011
10-5-2018-13	8.26956	-2.95341	-14.0362	8.24621
10-5-2018-14	8.88759	-2.91824	-14.0362	8.24621
10-5-2018-15	8.13985	-3.21676	-20.556	8.544
10-5-2018-16	7.14455	-3.79416	-23.1986	7.61577
10-5-2018-17	6.71388	-4.14011	-33.6901	7.2111
10-5-2018-18	5.87967	-4.03052	-38.6598	6.40312
10-5-2018-19	5.27435	-4.02888	-38.6598	6.40312
10-5-2018-20	5.03612	-3.69602	-30.9638	5.83095
10-5-2018-21	4.73771	-3.16769	-36.8699	5
10-5-2018-22	4.41385	-2.32939	-26.5651	4.47214
10-5-2018-23	4.51898	-2.23861	-26.5651	4.47214
11-5-2018-0	4.55713	-2.73423	-26.5651	4.47214
11-5-2018-1	4.32908	-3.44167	-36.8699	5
11-5-2018-2	3.91112	-3.77208	-45	4.24264
11-5-2018-3	3.04384	-3.75818	-45	4.24264
11-5-2018-4	2.14859	-3.71156	-56.3099	3.60555
11-5-2018-5	1.6306	-3.54145	-71.5651	3.16228
11-5-2018-6	1.16093	-3.22576	-71.5651	3.16228
11-5-2018-7	0.64632	-2.74322	-90	2
11-5-2018-8	0.23345	-2.41608	-90	2
11-5-2018-9	0.55052	-2.18872	-90	2
11-5-2018-10	0.26906	-2.65571	-90	2
11-5-2018-11	0.04186	-3.32962	-90	3
11-5-2018-12	-0.61009	-3.72219	-90	3
11-5-2018-13	-1.0806	-3.91684	-108.435	3.16228
11-5-2018-14	-1.49517	-4.19409	-104.036	4.12311
11-5-2018-15	-1.94449	-3.72628	-108.435	3.16228
11-5-2018-16	-2.20137	-3.59624	-123.69	3.60555
11-5-2018-17	-2.62356	-3.47111	-123.69	3.60555
11-5-2018-18	-2.62695	-2.96486	-135	2.82843
11-5-2018-19	-2.61085	-2.48151	-135	2.82843
11-5-2018-20	-3.03219	-1.96463	-161.565	3.16228
11-5-2018-21	-3.45439	-1.23756	-161.565	3.16228
11-5-2018-22	-4.0597	-0.57674	-180	4
11-5-2018-23	-4.04444	-0.54811	-180	4
12-5-2018-0	-3.74772	0.00148	180	3
12-5-2018-1	-3.59512	0.46275	180	3
12-5-2018-2	-3.39165	0.8635	180	3
12-5-2018-3	-3.45608	1.11131	161.565	3.16228
12-5-2018-4	-3.66548	1.12276	161.565	3.16228
12-5-2018-5	-4.0012	1.19228	165.964	4.12311
12-5-2018-6	-4.26571	1.24952	165.964	4.12311
12-5-2018-7	-4.41746	1.2209	165.964	4.12311
12-5-2018-8	-4.40305	1.17919	165.964	4.12311
12-5-2018-9	-4.48189	1.07941	165.964	4.12311
12-5-2018-10	-4.95411	0.31063	180	4
12-5-2018-11	-5.40597	0.68848	180	5
12-5-2018-12	-5.42462	1.32722	168.69	5.09902
12-5-2018-13	-5.4721	1.656	168.69	5.09902
12-5-2018-14	-5.19996	1.3493	168.69	5.09902
12-5-2018-15	-4.76081	0.70974	180	4
12-5-2018-16	-4.64467	0.20186	180	4
12-5-2018-17	-4.53785	-0.23324	-180	4
12-5-2018-18	-4.69045	-0.82046	-180	4
12-5-2018-19	-5.55603	-1.97035	-168.69	5.09902
12-5-2018-20	-6.96589	-2.22307	-161.565	6.32456
12-5-2018-21	-7.47795	-1.31198	-171.87	7.07107
12-5-2018-22	-7.12866	0.0113	180	7
12-5-2018-23	-6.5598	0.17896	180	6
13-5-2018-0	-6.15456	0.02684	180	6
13-5-2018-1	-6.31818	0.4922	180	6
13-5-2018-2	-6.55217	0.1168	180	6
13-5-2018-3	-6.71749	-0.39436	-180	6
13-5-2018-4	-6.78107	0.24111	180	6
13-5-2018-5	-6.39872	0.68275	180	6
13-5-2018-6	-5.86462	0.58298	180	5
13-5-2018-7	-5.68913	0.49792	180	5
13-5-2018-8	-5.53823	0.40632	180	5
13-5-2018-9	-5.34324	0.0481	180	5
13-5-2018-10	-4.95411	-0.58655	-180	4
13-5-2018-11	-5.15079	-1.12388	-168.69	5.09902
13-5-2018-12	-5.18301	-1.27027	-168.69	5.09902
13-5-2018-13	-5.23981	-1.27927	-168.69	5.09902
13-5-2018-14	-5.23642	-1.58106	-168.69	5.09902
13-5-2018-15	-4.76251	-2.54694	-153.435	4.47214
13-5-2018-16	-6.53437	-1.39786	-170.538	6.08276
13-5-2018-17	-4.89731	-0.38863	-180	4
13-5-2018-18	-3.77739	-1.56634	-161.565	3.16228
13-5-2018-19	-4.64212	-2.15192	-153.435	4.47214
13-5-2018-20	-5.65861	-1.99325	-168.69	5.09902
13-5-2018-21	-6.46909	-1.46983	-170.538	6.08276
13-5-2018-22	-5.14655	-1.49518	-168.69	5.09902
13-5-2018-23	-5.66709	-1.1386	-168.69	5.09902
14-5-2018-0	-5.42123	-0.74112	-180	5
14-5-2018-1	-5.26609	-0.45897	-180	5
14-5-2018-2	-5.38563	-0.26268	-180	5
14-5-2018-3	-5.43225	-0.37227	-180	5
14-5-2018-4	-5.53992	-0.39517	-180	5
14-5-2018-5	-5.66624	-0.43443	-180	5
14-5-2018-6	-5.57553	-0.71168	-180	5
14-5-2018-7	-5.17283	-1.05681	-168.69	5.09902
14-5-2018-8	-4.58193	-1.68492	-165.964	4.12311
14-5-2018-9	-4.20382	-2.5682	-153.435	4.47214
14-5-2018-10	-3.9088	-3.60687	-135	4.24264
14-5-2018-11	-3.95118	-4.45662	-126.87	5
14-5-2018-12	-4.24621	-4.68153	-135	5.65685
14-5-2018-13	-4.56243	-4.27751	-135	5.65685
14-5-2018-14	-4.77946	-3.96182	-143.13	5
14-5-2018-15	-4.72775	-4.00108	-135	5.65685
14-5-2018-16	-5.27542	-4.19409	-141.34	6.40312
14-5-2018-17	-5.91634	-4.21454	-141.34	6.40312
14-5-2018-18	-6.024	-3.83587	-153.435	6.7082
14-5-2018-19	-5.82139	-3.6036	-149.036	5.83095
14-5-2018-20	-5.95449	-3.41223	-149.036	5.83095
14-5-2018-21	-6.0452	-2.98285	-161.565	6.32456
14-5-2018-22	-6.35888	-2.99021	-161.565	6.32456
14-5-2018-23	-5.8926	-2.65653	-158.199	5.38516
15-5-2018-0	-5.22201	-2.43326	-158.199	5.38516
15-5-2018-1	-4.79218	-2.29913	-153.435	4.47214
15-5-2018-2	-4.54717	-1.83541	-165.964	4.12311
15-5-2018-3	-4.17245	-1.17786	-165.964	4.12311
15-5-2018-4	-3.70109	-0.72068	-180	3
15-5-2018-5	-3.43658	-0.98157	-180	3
15-5-2018-6	-3.10256	-1.53117	-161.565	3.16228
15-5-2018-7	-2.80499	-1.76017	-153.435	2.23607
15-5-2018-8	-2.33701	-1.81823	-153.435	2.23607
15-5-2018-9	-1.81648	-2.11593	-116.565	2.23607
15-5-2018-10	-0.97972	-3.01557	-90	3
15-5-2018-11	-0.62111	-3.43349	-90	3
15-5-2018-12	-0.45155	-3.96346	-90	3
15-5-2018-13	-0.45155	-4.23008	-90	4
15-5-2018-14	-0.48292	-4.3732	-90	4
15-5-2018-15	-0.2625	-4.56458	-90	4
15-5-2018-16	-0.29726	-4.86718	-90	4
15-5-2018-17	-0.55074	-5.03729	-90	5
15-5-2018-18	-1.15521	-5.17878	-101.31	5.09902
15-5-2018-19	-1.57316	-4.97268	-104.036	4.12311
15-5-2018-20	-1.72492	-4.78703	-104.036	4.12311
15-5-2018-21	-1.63759	-4.63082	-104.036	4.12311
15-5-2018-22	-2.02927	-4.87372	-116.565	4.47214
15-5-2018-23	-2.59474	-4.39365	-116.565	4.47214
16-5-2018-0	-2.7431	-4.17937	-116.565	4.47214
16-5-2018-1	-2.80329	-3.83914	-123.69	3.60555
16-5-2018-2	-2.52437	-3.08672	-123.69	3.60555
16-5-2018-3	-2.27682	-2.31222	-135	2.82843
16-5-2018-4	-1.4248	-2.25742	-116.565	2.23607
16-5-2018-5	-0.14974	-2.90352	-90	2
16-5-2018-6	0.72941	-2.57393	-90	2
16-5-2018-7	1.95445	-3.33862	-71.5651	3.16228
16-5-2018-8	2.39614	-5.25648	-68.1986	5.38516
16-5-2018-9	1.86713	-6.50779	-80.5377	6.08276
16-5-2018-10	1.06428	-8.32178	-82.875	8.06226
16-5-2018-11	1.19145	-8.31197	-82.875	8.06226
16-5-2018-12	2.3919	-8.58922	-75.9638	8.24621
16-5-2018-13	3.24392	-9.91905	-71.5651	9.48683
16-5-2018-14	2.94296	-10.7353	-78.6901	10.198
16-5-2018-15	3.01502	-11.0068	-74.7449	11.4018
16-5-2018-16	3.02011	-11.0812	-74.7449	11.4018
16-5-2018-17	2.44785	-11.2088	-79.6952	11.1803
16-5-2018-18	2.5462	-10.9144	-78.6901	10.198
16-5-2018-19	3.06758	-10.5071	-73.3008	10.4403
16-5-2018-20	3.34226	-10.1055	-73.3008	10.4403
16-5-2018-21	3.51182	-9.66878	-71.5651	9.48683
16-5-2018-22	2.99976	-10.3165	-78.6901	10.198
16-5-2018-23	3.12523	-9.54447	-71.5651	9.48683
17-5-2018-0	3.71274	-9.08075	-71.5651	9.48683
17-5-2018-1	4.44353	-9.00633	-66.0375	9.84886
17-5-2018-2	4.85385	-8.87138	-63.4349	8.94427
17-5-2018-3	4.97169	-8.45346	-63.4349	8.94427
17-5-2018-4	4.92167	-7.84007	-60.2551	8.06226
17-5-2018-5	5.2735	-7.4246	-54.4623	8.60233
17-5-2018-6	5.76098	-7.0443	-54.4623	8.60233
17-5-2018-7	6.20436	-6.79895	-45	8.48528
17-5-2018-8	6.31203	-6.32377	-45	8.48528
17-5-2018-9	6.30101	-5.73165	-39.8056	7.81025
17-5-2018-10	6.69353	-5.57871	-39.8056	7.81025
17-5-2018-11	7.60829	-5.03975	-35.5377	8.60233
17-5-2018-12	8.07541	-5.28674	-32.0054	9.43398
17-5-2018-13	8.06185	-5.73738	-32.0054	9.43398
17-5-2018-14	7.62016	-6.19783	-40.6013	9.21954
17-5-2018-15	7.32682	-6.31478	-40.6013	9.21954
17-5-2018-16	7.0708	-6.22481	-40.6013	9.21954
17-5-2018-17	6.97584	-6.09887	-45	8.48528
17-5-2018-18	6.79272	-6.03017	-45	8.48528
17-5-2018-19	6.32984	-6.11195	-45	8.48528
17-5-2018-20	5.77708	-6.08005	-50.1944	7.81025
17-5-2018-21	5.57616	-6.03916	-50.1944	7.81025
17-5-2018-22	5.93138	-5.87068	-45	7.07107
17-5-2018-23	5.65161	-5.8208	-45	7.07107
18-5-2018-0	5.53971	-5.66213	-45	7.07107
18-5-2018-1	5.79997	-5.09618	-45	7.07107
18-5-2018-2	5.79574	-4.66435	-38.6598	6.40312
18-5-2018-3	5.44984	-4.45171	-38.6598	6.40312
18-5-2018-4	5.18873	-4.38138	-38.6598	6.40312
18-5-2018-5	5.23451	-4.25216	-38.6598	6.40312
18-5-2018-6	5.21755	-3.22085	-30.9638	5.83095
18-5-2018-7	5.45578	-2.32039	-21.8014	5.38516
18-5-2018-8	5.66433	-1.96299	-11.3099	5.09902
18-5-2018-9	5.79065	-1.73645	-11.3099	5.09902
18-5-2018-10	5.87204	-1.63422	-11.3099	5.09902
18-5-2018-11	5.96529	-1.2899	-11.3099	5.09902
18-5-2018-12	6.12552	-1.37741	-9.46232	6.08276
18-5-2018-13	6.04753	-1.61459	-9.46232	6.08276
18-5-2018-14	5.78048	-1.62849	-11.3099	5.09902
18-5-2018-15	5.45154	-1.38641	-11.3099	5.09902
18-5-2018-16	5.06834	-1.05518	-11.3099	5.09902
18-5-2018-17	4.93015	-0.69532	0	4
18-5-2018-18	5.03528	-0.64544	0	5
18-5-2018-19	4.88098	-0.54893	0	4
18-5-2018-20	4.3579	-0.378	0	4
18-5-2018-21	3.58557	0.00885	0	3
18-5-2018-22	2.78273	1.08677	26.5651	2.23607
18-5-2018-23	2.63437	1.97332	26.5651	2.23607
19-5-2018-0	2.7929	2.22849	45	2.82843
19-5-2018-1	2.58943	2.13935	45	2.82843
19-5-2018-2	2.25371	1.99295	26.5651	2.23607
19-5-2018-3	2.27067	1.51206	26.5651	2.23607
19-5-2018-4	1.9714	1.37384	45	1.41421
19-5-2018-5	1.43221	1.78767	45	1.41421
19-5-2018-6	0.60478	2.17942	90	2
19-5-2018-7	-0.27267	2.41169	90	2
19-5-2018-8	-0.83729	2.44686	90	2
19-5-2018-9	-0.93818	2.17533	90	2
19-5-2018-10	-0.34982	0.31636	180	0
19-5-2018-11	-0.90766	-1.09198	-90	1
19-5-2018-12	-1.26372	-1.92701	-135	1.41421
19-5-2018-13	-1.83089	-2.48969	-116.565	2.23607
19-5-2018-14	-2.03012	-2.95341	-135	2.82843
19-5-2018-15	-1.82834	-2.85609	-116.565	2.23607
19-5-2018-16	-1.47906	-2.36701	-116.565	2.23607
19-5-2018-17	-0.95937	-2.25906	-90	2
19-5-2018-18	-0.35575	-2.84791	-90	2
19-5-2018-19	-0.42866	-3.4752	-90	3
19-5-2018-20	-1.12554	-3.90621	-108.435	3.16228
19-5-2018-21	-1.71474	-3.89721	-108.435	3.16228
19-5-2018-22	-2.35397	-3.97654	-123.69	3.60555
19-5-2018-23	-2.26665	-3.2552	-123.69	3.60555
20-5-2018-0	-2.7041	-2.27214	-135	2.82843
20-5-2018-1	-3.47643	-1.10098	-161.565	3.16228
20-5-2018-2	-4.0987	0.20595	180	4
20-5-2018-3	-4.29793	1.45235	165.964	4.12311
20-5-2018-4	-4.41916	2.13444	153.435	4.47214
20-5-2018-5	-4.59719	2.33236	153.435	4.47214
20-5-2018-6	-4.79472	2.47385	153.435	4.47214
20-5-2018-7	-4.84983	2.46567	153.435	4.47214
20-5-2018-8	-5.05584	2.40351	158.199	5.38516
20-5-2018-9	-4.97361	2.01176	153.435	4.47214
20-5-2018-10	-4.55565	1.53332	165.964	4.12311
20-5-2018-11	-4.76081	0.67376	180	4
20-5-2018-12	-5.00582	-0.00997	-180	5
20-5-2018-13	-5.07025	-0.2864	-180	5
20-5-2018-14	-5.01176	-0.4974	-180	5
20-5-2018-15	-5.18131	-0.53175	-180	5
20-5-2018-16	-5.4738	-0.57265	-180	5
20-5-2018-17	-5.50432	-0.74603	-180	5
20-5-2018-18	-5.70015	-0.97421	-180	5
20-5-2018-19	-6.11726	-1.19503	-170.538	6.08276
20-5-2018-20	-6.64373	-1.16068	-170.538	6.08276
20-5-2018-21	-6.88026	-0.827	-180	6
20-5-2018-22	-6.66069	-0.34283	-180	6
20-5-2018-23	-6.70308	0.08654	180	6
21-5-2018-0	-6.59456	0.55517	180	6
21-5-2018-1	-6.49452	0.98618	180	6
21-5-2018-2	-6.47587	1.49406	170.538	6.08276
21-5-2018-3	-6.0825	1.70098	170.538	6.08276
21-5-2018-4	-5.70609	1.56031	168.69	5.09902
21-5-2018-5	-5.96636	1.4499	168.69	5.09902
21-5-2018-6	-6.07657	1.51451	170.538	6.08276
21-5-2018-7	-6.07318	1.42618	170.538	6.08276
21-5-2018-8	-6.13591	0.83896	180	6
21-5-2018-9	-6.27325	0.09554	180	6
21-5-2018-10	-6.30123	-0.7125	-180	6
21-5-2018-11	-6.51148	-0.60127	-180	6
21-5-2018-12	-6.60473	-0.38699	-180	6
21-5-2018-13	-6.503	-0.29131	-180	6
21-5-2018-14	-6.37922	-0.44997	-180	6
21-5-2018-15	-6.33514	-0.66915	-180	6
21-5-2018-16	-6.30716	-0.96522	-180	6
21-5-2018-17	-6.2351	-1.38723	-170.538	6.08276
21-5-2018-18	-6.30292	-1.66121	-170.538	6.08276
21-5-2018-19	-6.55471	-1.80351	-170.538	6.08276
21-5-2018-20	-6.90485	-1.73727	-170.538	6.08276
21-5-2018-21	-7.09475	-1.31771	-171.87	7.07107
21-5-2018-22	-7.62122	-0.14246	-180	7
21-5-2018-23	-7.21174	0.14543	180	7
22-5-2018-0	-6.4657	0.34007	180	6
22-5-2018-1	-6.03587	0.12825	180	6
22-5-2018-2	-5.87988	0.59852	180	5
22-5-2018-3	-5.46277	0.92975	180	5
22-5-2018-4	-5.14655	0.8774	180	5
22-5-2018-5	-5.21522	0.7858	180	5
22-5-2018-6	-5.15418	0.50528	180	5
22-5-2018-7	-5.08127	0.58216	180	5
22-5-2018-8	-4.89392	0.15197	180	4
22-5-2018-9	-4.93546	-0.41071	-180	4
22-5-2018-10	-4.62008	-1.69637	-165.964	4.12311
22-5-2018-11	-4.15126	-1.91883	-165.964	4.12311
22-5-2018-12	-3.98001	-2.4537	-146.31	3.60555
22-5-2018-13	-3.55442	-2.72278	-146.31	3.60555
22-5-2018-14	-3.06695	-3.05074	-135	4.24264
22-5-2018-15	-2.81346	-3.69357	-123.69	3.60555
22-5-2018-16	-2.79736	-4.32086	-116.565	4.47214
22-5-2018-17	-3.06271	-4.97187	-126.87	5
22-5-2018-18	-4.19195	-5.39142	-128.66	6.40312
22-5-2018-19	-5.82139	-5.13871	-135	7.07107
22-5-2018-20	-6.70647	-4.27915	-146.31	7.2111
22-5-2018-21	-6.77514	-3.25193	-153.435	6.7082
22-5-2018-22	-5.36019	-1.23838	-168.69	5.09902
22-5-2018-23	-4.75573	-1.57533	-165.964	4.12311
23-5-2018-0	-4.71419	-1.91229	-165.964	4.12311
23-5-2018-1	-4.77946	-2.18872	-153.435	4.47214
23-5-2018-2	-4.6701	-2.26069	-153.435	4.47214
23-5-2018-3	-4.60482	-2.34657	-153.435	4.47214
23-5-2018-4	-4.73114	-2.70397	-153.435	4.47214
23-5-2018-5	-5.1652	-2.73177	-158.199	5.38516
23-5-2018-6	-5.55773	-2.34575	-158.199	5.38516
23-5-2018-7	-5.77306	-1.79697	-168.69	5.09902
[truncated: 906 more rows]
