# Supplementary material for: Particle-attached bacteria act as gatekeepers in the decomposition of complex phytoplankton polysaccharides
Source: Microbiome. 2024 Feb 20;12:32. doi: 10.1186/s40168-024-01757-5 (PMC10877868; doi:10.1186/s40168-024-01757-5)
Supplement: Supplementary file 2 — Additional file 1: Supplementary tables. [file 40168_2024_1757_MOESM1_ESM.zip › 40168_2024_1757_MOESM1_ESM/Additional file 1 Supplementary Tables/Table S4.xlsx]

## Sheet: 2018_weather
date [yyyy_mm_dd]	min. temp. [°C]	max. temp. [°C]	avg. temp. [°C]	precepitation [L/m2]	sunshine [hour]	max. wind [Bft.]	snow [cm]
2018_03_01	-5.5	-1.9	-3.8	0	7.7	10	0
2018_03_02	-5.9	-2.5	-4	0	2.5	9	0
2018_03_03	-5.9	-1.3	-3.7	0	9.6	9	0
2018_03_04	-3.5	1.6	-1.3	3.1	1.7	8	0
2018_03_05	1.2	5.8	3.6	0	1.8	8	0
2018_03_06	0.6	4.8	2.9	0	7.6	6	0
2018_03_07	1.9	3.2	2.5	1.5	0	5	0
2018_03_08	1.6	5.2	3.6	3	3.5	7	0
2018_03_09	0.9	5.2	3.4	0	6.6	6	0
2018_03_10	1.3	6.4	3.4	9.3	0	7	0
2018_03_11	4.7	8.2	6.3	0	0	6	0
2018_03_12	3	6.6	4.8	0	0	4	0
2018_03_13	2.2	4.6	3.6	0	0	6	0
2018_03_14	2.7	5.2	3.6	0	4.4	6	0
2018_03_15	1.8	3.5	2.8	0	0.3	9	0
2018_03_16	-1.4	2.1	0.8	0.1	0.3	10	0
2018_03_17	-3.4	-0.6	-1.8	0.2	3.7	11	0
2018_03_18	-3	0.4	-1.2	0	9.9	10	0
2018_03_19	-1.3	3.7	0.6	0	10.6	7	0
2018_03_20	1.8	4.2	2.9	0	11	7	0
2018_03_21	1.3	4.8	3.2	2	2.5	7	0
2018_03_22	2.1	4.8	3.5	0.3	0.5	8	0
2018_03_23	2.7	4.8	3.8	0	0	5	0
2018_03_24	3.5	6.8	4.4	0	0.8	4	0
2018_03_25	0.8	5.9	4.1	0	0	4	0
2018_03_26	0.9	5.3	2.9	0	2.2	5	0
2018_03_27	0.2	5.5	3.4	0	4.5	6	0
2018_03_28	0.8	4.2	2.8	11.7	0	8	0
2018_03_29	0.8	3.5	2	0	0.1	4	0
2018_03_30	1.3	5	2.8	1.6	4.9	8	0
2018_03_31	1.4	3.8	2.5	4.3	0	8	0
2018_04_01	1.5	4.7	3	0	11.5	6	0
2018_04_02	2	4.9	3.6	9.4	5.3	7	0
2018_04_03	4.5	10.6	6.7	6.8	0.4	5	0
2018_04_04	4.4	8.1	6.3	5.4	3.8	6	0
2018_04_05	3.8	6.6	5	1.8	3.2	7	0
2018_04_06	3.6	7.4	5.4	0	10	7	0
2018_04_07	5.1	10.2	7.3	0	10.6	6	0
2018_04_08	6.8	12.9	8.5	0	8.1	5	0
2018_04_09	4.7	9.2	6.2	0	2.2	6	0
2018_04_10	5.1	9.6	7.2	0	4.8	9	0
2018_04_11	4.5	7.2	5.5	0	5.7	8	0
2018_04_12	4.5	9.1	6.5	6.7	6.4	7	0
2018_04_13	5.8	8.8	7	13.3	0	7	-
2018_04_14	5.1	6.4	5.6	0.2	0	6	-
2018_04_15	5.2	8.7	6.7	6.9	0	5	-
2018_04_16	5.2	9.3	7.2	0	7.3	6	-
2018_04_17	5.6	10.9	8.3	0	8.5	5	-
2018_04_18	6.8	15.5	10.5	0	10.8	4	-
2018_04_19	8.1	15.6	11.2	0	12.8	6	-
2018_04_20	7.1	11.9	9.4	0	12.8	5	0
2018_04_21	3.4	9.9	7.4	0	13	4	0
2018_04_22	3.8	13.9	8.9	0	6.6	6	0
2018_04_23	6.4	9.2	7.8	0.1	10.2	5	0
2018_04_24	6.4	8.7	7.6	12.8	6.7	6	0
2018_04_25	6.5	8.8	7.4	0.7	3.1	7	0
2018_04_26	6.4	8.3	7.4	0.1	9	6	0
2018_04_27	7	10.7	8.3	1.8	7.2	5	0
2018_04_28	7	10.9	8.2	0.1	2	5	0
2018_04_29	6.5	9.8	8.3	34	0	7	0
2018_04_30	7.6	10.5	9.2	4.7	1.4	8	0
2018_05_01	5.9	8	7	0.8	0.9	7	-
2018_05_02	6.9	11.7	9.1	0.2	12.6	6	-
2018_05_03	6.4	9.9	8.1	0	13.6	6	-
2018_05_04	5.5	10.6	8.3	0	13.2	3	-
2018_05_05	7.7	13.5	10.4	0	12.9	4	-
2018_05_06	8.3	17	12.2	0	14	5	-
2018_05_07	9.6	17.9	13.2	0	14.1	5	-
2018_05_08	10.8	17.8	13.9	0	13.9	5	-
2018_05_09	11.8	19.5	14.9	0	13.8	6	-
2018_05_10	9.5	17.3	12	0.2	7	8	-
2018_05_11	8.7	11.9	10.4	0	14	5	-
2018_05_12	11.5	16.8	13.7	0	10.2	5	-
2018_05_13	11.9	18	14.5	0	10.7	5	-
2018_05_14	12	20.2	15.2	0	14.2	5	-
2018_05_15	12.5	17.7	14.7	0	14.2	5	-
2018_05_16	9.3	15.4	12.4	0	10.2	8	-
2018_05_17	9.2	11.9	10	0	4.2	7	-
2018_05_18	8.7	11.1	9.5	0	0	6	-
2018_05_19	8.5	14.1	10.8	0	5.4	4	-
2018_05_20	11.1	19.4	15.1	0	14.4	6	-
2018_05_21	12.7	19.7	15.3	0	14.5	6	-
2018_05_22	13.1	18.8	15.2	0	13.6	5	-
2018_05_23	12.9	19.7	15.5	0	14	5	-
2018_05_24	14.2	20.9	16.8	0	14.7	6	-
2018_05_25	14.1	20.3	16.5	0	14.6	6	-
2018_05_26	13.7	21.5	16.2	0	14.7	5	-
2018_05_27	14.2	19.5	16.7	9.9	14.2	6	-
2018_05_28	14.4	20.2	16.7	0	14.3	6	-
2018_05_29	14.3	22.3	18.2	0	12.6	6	-
2018_05_30	15.3	21.6	18.1	6	11	5	-
2018_05_31	15.1	21.7	17.8	0	12.9	5	-
