# Supplementary material for: Particle-attached bacteria act as gatekeepers in the decomposition of complex phytoplankton polysaccharides
Source: Microbiome. 2024 Feb 20;12:32. doi: 10.1186/s40168-024-01757-5 (PMC10877868; doi:10.1186/s40168-024-01757-5)
Supplement: Supplementary file 2 — Additional file 1: Supplementary tables. [file 40168_2024_1757_MOESM1_ESM.zip › 40168_2024_1757_MOESM1_ESM/Additional file 1 Supplementary Tables/Table S6.xlsx]

## Sheet: Legend
	Table	Description
	Sheet1	Summary information on Illumina metagenomic reads and metagenomic assemblies
	Sheet2	Summary information on PacBio metagenomic reads and metagenomic assemblies

## Sheet: Sheet1
	Metagenomic reads												Metagenomic assembly
Sample ID	Sample collection date	Sample source	Sample type	Sequencing platform	Project name	Number of raw read pairs	Number of SPAdes error-corrected	Number of trimmed read pairs	Percentage SPAdes error corrected reads of total raw reads [%]	Percentage trimmed reads of total raw reads [%]	ENA accession number	Coverage from Nonpareil	ENA accession number	L50	L75	N50	N75	Number of contigs [>= 0 bp]	Number of contigs [>= 2500 bp]	Total length [>= 0 bp]	Total length [>= 2500 bp]	GC content [%]	Largest contig	Number of protein-coding genes	Number of initial bins generated from assembly	Number of MAGs generated from the assembly	Percentage of SPAdes error corrected reads mapped to assembled contigs >= 2500 [%]	Percentage of trimmed reads mapped to assembled contigs >= 2500 [%]
2018-03-19_0.2µm	43178	0.2 µm pore-size polycarbonate filters	seawater	Illumina HiSeq2500 - Rapid Mode	4007.A	84626375	66155166	NA	78.1732	NA	ERX4297004 and ERX4625105	0.82	ERZ1764443	925375	2264381	670	442	4070716	81361	2793210393	493222230	40.7	211208	494395	91	70	39.2552	NA
2018-04-03_0.2µm	43193	0.2 µm pore-size polycarbonate filters	seawater	Illumina HiSeq2500 - Rapid Mode	4007.B	83217218	65220047	NA	78.3733	NA	ERX4297005	0.84	ERZ1764446	789545	1942480	664	442	3523852	70708	2396475751	439913589	38.56	584999	439457	56	41	38.8379	NA
2018-04-05_0.2µm	43195	0.2 µm pore-size polycarbonate filters	seawater	Illumina HiSeq2500 - Rapid Mode	4007.C	83634656	65292379	NA	78.0686	NA	ERX4297006	0.85	ERZ1764447	648136	1621183	702	452	3015416	65354	2112059830	411344957	38.6	759567	404769	47	33	39.4082	NA
2018-04-10_0.2µm	43200	0.2 µm pore-size polycarbonate filters	seawater	Illumina HiSeq2500 - Rapid Mode	4007.D	84526861	65619960	NA	77.6321	NA	ERX4297007	0.86	ERZ1764448	697536	1739524	665	441	3201128	68042	2161613979	413297113	38.66	654847	414051	52	37	36.0683	NA
2018-04-12_0.2µm	43202	0.2 µm pore-size polycarbonate filters	seawater	Illumina HiSeq2500 - Rapid Mode	4007.E	87433483	68547783	NA	78.3999	NA	ERX4297008	0.84	ERZ1764449	808685	1956147	632	437	3520055	68195	2311843336	405734298	38.46	390715	409663	57	42	34.3699	NA
2018-04-17_0.2µm	43207	0.2 µm pore-size polycarbonate filters	seawater	Illumina HiSeq2500 - Rapid Mode	4007.F	86336229	66851222	NA	77.4313	NA	ERX4297009	0.84	ERZ1764452	766153	1822159	674	448	3311922	61632	2235265335	358850583	41.59	741379	350078	53	41	35.8326	NA
2018-04-19_0.2µm	43209	0.2 µm pore-size polycarbonate filters	seawater	Illumina HiSeq2500 - Rapid Mode	4007.G	90798296	72583582	NA	79.9394	NA	ERX4297010	0.86	ERZ1764456	819721	1982522	697	449	3650020	76012	2506270675	423868313	42.04	743382	398186	63	49	36.1822	NA
2018-04-24_0.2µm	43214	0.2 µm pore-size polycarbonate filters	seawater	Illumina HiSeq2500 - Rapid Mode	4007.H	92282091	73964916	NA	80.1509	NA	ERX4297011	0.84	ERZ1764457	912060	2133052	650	442	3815431	63821	2518037024	377258156	42.45	647143	365623	54	45	35.7538	NA
2018-04-26_0.2µm	43216	0.2 µm pore-size polycarbonate filters	seawater	Illumina HiSeq2500 - Rapid Mode	4007.I	114016827	92825264	NA	81.4137	NA	ERX4297012	0.84	ERZ1764458	1170279	2784484	626	438	4941471	90383	3246630047	544576196	44.44	461565	477871	80	56	36.3143	NA
2018-05-02_0.2µm	43222	0.2 µm pore-size polycarbonate filters	seawater	Illumina HiSeq2500 - Rapid Mode	4007.J	105292803	85978271	NA	81.6564	NA	ERX4297013	0.83	ERZ1764461	1116704	2666096	615	434	4701934	86136	3074347490	531065455	42.59	435263	472264	58	49	37.4139	NA
2018-05-03_0.2µm	43223	0.2 µm pore-size polycarbonate filters	seawater	Illumina HiSeq2500 - Rapid Mode	4007.K	108158353	87536025	NA	80.9332	NA	ERX4297014	0.86	ERZ1764462	918311	2266925	659	443	4127226	81130	2793750145	521944664	44.25	543591	464674	61	54	38.845	NA
2018-05-08_0.2µm	43228	0.2 µm pore-size polycarbonate filters	seawater	Illumina HiSeq2500 - Rapid Mode	4007.L	100337644	78643209	NA	78.3786	NA	ERX4297015	0.87	ERZ1764463	675293	1753498	703	448	3291304	74856	2315420603	482781457	44	660401	436976	58	51	41.0066	NA
2018-05-11_0.2µm	43231	0.2 µm pore-size polycarbonate filters	seawater	Illumina HiSeq2500 - Rapid Mode	4007.M	109899423	87042613	NA	79.2021	NA	ERX4297016	0.88	ERZ1764466	738164	1895121	693	445	3551240	78883	2463179708	502800695	44.56	578965	465743	62	56	39.5188	NA
2018-05-15_0.2µm	43235	0.2 µm pore-size polycarbonate filters	seawater	Illumina HiSeq2500 - Rapid Mode	4007.N	107833553	83419188	NA	77.3592	NA	ERX4297017	0.89	ERZ1764469	663102	1736875	688	442	3265149	69638	2261685551	483269748	42.67	665161	460122	68	59	41.4988	NA
2018-05-17_0.2µm	43237	0.2 µm pore-size polycarbonate filters	seawater	Illumina HiSeq2500 - Rapid Mode	4007.O	111327153	89098377	NA	80.0329	NA	ERX4297018	0.88	ERZ1764471	775355	2003316	654	435	3694292	73046	2491871169	505845080	41.2	773728	488216	66	59	39.7039	NA
2018-05-22_0.2µm	43242	0.2 µm pore-size polycarbonate filters	seawater	Illumina HiSeq2500 - Rapid Mode	4007.P	106299593	81114216	NA	76.3072	NA	ERX4297019	0.89	ERZ1764472	595323	1622617	725	448	3114172	76107	2234856423	520466824	41.48	780947	500962	79	63	42.5353	NA
2018-05-24_0.2µm	43244	0.2 µm pore-size polycarbonate filters	seawater	Illumina HiSeq2500 - Rapid Mode	4007.Q	100584201	79459159	NA	78.9977	NA	ERX4297020	0.89	ERZ1764475	518834	1441369	753	452	2811780	74406	2052191461	497237360	41.31	779313	482490	72	61	44.76	NA
2018-05-29_0.2µm	43249	0.2 µm pore-size polycarbonate filters	seawater	Illumina HiSeq2500 - Rapid Mode	4007.R	109278944	85393625	NA	78.1428	NA	ERX4297021	0.87	ERZ1764476	785075	2028854	699	450	3797173	83416	2674518008	564671783	41.72	772220	544643	80	65	40.0289	NA
20180319_3µm	43178	3 µm pore-size polycarbonate filters	seawater	Illumina HiSeq2500 - Rapid Mode	4007.S	253470054	NA	204186582	NA	80.5565	ERX4297022	0.74	ERZ1764445	6010003	13145508	546	390	23453665	292658	12881194489	1466223851	47.51	456556	1488080	91	64	NA	18.4996
20180412_3µm	43202	3 µm pore-size polycarbonate filters	seawater	Illumina HiSeq2500 - Rapid Mode	4007.T	224714758	NA	166029865	NA	73.8847	ERX4297023	0.69	ERZ1764451	6030706	11781409	518	390	19544563	99586	10237342135	464550428	49.97	226866	454048	36	32	NA	10.2548
20180417_3µm	43207	3 µm pore-size polycarbonate filters	seawater	Illumina HiSeq2500 - Rapid Mode	4007.U	266038202	NA	210435844	NA	79.0999	ERX4297024	0.72	ERZ1764455	6328678	12277200	485	377	20679727	102712	10170961202	458558093	49.71	187862	441333	30	21	NA	12.3811
20180426_3µm	43216	3 µm pore-size polycarbonate filters	seawater	Illumina HiSeq2500 - Rapid Mode	4007.V	221017500	NA	170623048	NA	77.1989	ERX4297025	0.82	ERZ1764460	5625965	11314721	519	376	19479667	135021	9938968031	633573670	50.7	223120	601109	23	21	NA	18.0388
20180508_3µm	43228	3 µm pore-size polycarbonate filters	seawater	Illumina HiSeq2500 - Rapid Mode	4007.W	236498111	NA	195016026	NA	82.4599	ERX4297026	0.81	ERZ1764465	5401785	10370595	480	373	17207267	72420	8372098764	352784876	49.98	316939	318944	26	22	NA	11.7632
20180511_3µm	43231	3 µm pore-size polycarbonate filters	seawater	Illumina HiSeq2500 - Rapid Mode	4007.X	226318205	NA	173200001	NA	76.5294	ERX4297027	0.76	ERZ1764468	5543149	11055238	532	392	18806449	132716	9960350014	649349146	51.83	380347	593436	45	39	NA	14.8548
20180522_3µm	43242	3 µm pore-size polycarbonate filters	seawater	Illumina HiSeq2500 - Rapid Mode	4007.Y	209411031	NA	161449398	NA	77.0969	ERX4297028	0.91	ERZ1764474	1929783	3816396	474	384	6284495	48194	3218483653	271071542	47.96	279040	266510	41	33	NA	26.8293
20180529_3µm	43249	3 µm pore-size polycarbonate filters	seawater	Illumina HiSeq2500 - Rapid Mode	4007.Z	229231207	NA	180552896	NA	78.7645	ERX4297029	0.78	ERZ1764477	4572141	9313065	515	380	15936652	123235	8285407679	626828730	48.81	346852	588758	69	58	NA	23.9397
20180319_10µm	43178	10 µm pore-size polycarbonate filters	seawater	Illumina HiSeq2500 - Rapid Mode	4007.AA	175138923	NA	114618871	NA	65.4445	ERX4297030	0.75	ERZ1764444	1515469	2717565	461	392	4285951	11360	2051880033	46537438	44.65	82591	47676	6	3	NA	4.67938
20180412_10µm	43202	10 µm pore-size polycarbonate filters	seawater	Illumina HiSeq2500 - Rapid Mode	4007.AB	226545795	NA	183121559	NA	80.832	ERX4297031	0.96	ERZ1764450	5867435	11292492	471	381	18119507	94568	9162651626	532680620	49.59	560207	505381	45	42	NA	14.3333
20180417_10µm	43207	10 µm pore-size polycarbonate filters	seawater	Illumina HiSeq2500 - Rapid Mode	4007.AC	226053192	NA	174740380	NA	77.3006	ERX4297032	0.83	ERZ1764453	1900112	3543599	468	368	5794202	14847	2728544340	73266643	42.44	227399	64694	9	6	NA	5.54959
20180426_10µm	43216	10 µm pore-size polycarbonate filters	seawater	Illumina HiSeq2500 - Rapid Mode	4007.AD	226870714	NA	178542547	NA	78.6979	ERX4297033	0.98	ERZ1764459	6921319	13795625	530	386	23779913	137763	12286785975	555983358	38.61	260663	363226	23	15	NA	11.3444
20180508_10µm	43228	10 µm pore-size polycarbonate filters	seawater	Illumina HiSeq2500 - Rapid Mode	4007.AE	218424554	NA	166146650	NA	76.0659	ERX4297034	0.76	ERZ1764464	5540926	10620360	485	368	17702719	49366	8519944005	245687570	39.47	265791	184202	19	15	NA	8.86597
20180511_10µm	43231	10 µm pore-size polycarbonate filters	seawater	Illumina HiSeq2500 - Rapid Mode	4007.AF	221788976	NA	170424126	NA	76.8407	ERX4297035	0.69	ERZ1764467	6920399	13466768	512	378	22703722	77558	11416931366	362795876	43.97	375664	305620	27	19	NA	8.36608
20180522_10µm	43242	10 µm pore-size polycarbonate filters	seawater	Illumina HiSeq2500 - Rapid Mode	4007.AG	265148128	NA	208324263	NA	78.569	ERX4297036	0.79	ERZ1764473	6516506	13170704	499	356	23078742	110078	11135707950	574943686	38.07	357667	508686	52	44	NA	17.2534
20180529_10µm	43249	10 µm pore-size polycarbonate filters	seawater	Illumina HiSeq2500 - Rapid Mode	4007.AH	217759952	NA	184645263	NA	84.793	ERX4297037	0.81	ERZ1764478	1779129	3581726	536	389	6027820	31307	3249041379	179868791	38.86	297086	148075	22	19	NA	11.9244
NA: not available

## Sheet: Sheet2
	Metagenomic reads							Metagenomic assembly
Sample ID	Sample collection date	Sample source	Sample type	Sequencing platform	Project name	Total_bases	ENA accession number	L50	L75	N50	N75	Number of contigs [>= 0 bp]	Number of contigs [>= 2500 bp]	Total length [>= 0 bp]	Total length [>= 2500 bp]	GC content [%]	Largest contig	Number of protein-coding genes	Percentage of reads mapped to assembled contigs >= 2500 [%]	Number of initial bins generated from assembly	Number of nucleotides in bins	Number of MAGs generated from the assembly	Coverage [%]
2018-03-20_3µm	43179	3 µm pore-size polycarbonate filters	seawater	PacBio Sequel I - SMRT cell	5633_A	10683656413	ERS16479863	2032	5269	36005	16742	13241	12816	311766755	311766755	48.94	2037423	260234	44.58	26	77561625	16	44.58
2018-04-11_3µm	43201	3 µm pore-size polycarbonate filters	seawater	PacBio Sequel I - SMRT cell	5633_B	13540584836	ERS16479864	3100	8431	24547	10789	20646	19721	334063802	334063802	52.83	576230	279484	69.94	28	67828319	18	69.94
2018-04-13_3µm	43203	3 µm pore-size polycarbonate filters	seawater	PacBio Sequel I - SMRT cell	5633_C	9622068677	ERS16479865	854	2624	65359	26520	9300	8215	285849817	285849817	41.15	3321491	241562	87.28	34	115519792	27	87.28
2018-04-24_3µm	43214	3 µm pore-size polycarbonate filters	seawater	PacBio Sequel I - SMRT cell	5633_D	6161194133	ERS16479866	839	2606	20606	10262	6947	5974	99427306	99427306	52.63	1116135	74165	80.83	8	3227596	1	80.83
2018-05-02_3µm	43222	3 µm pore-size polycarbonate filters	seawater	PacBio Sequel I - SMRT cell	5633_E	14682633836	ERS16479867	2859	7319	18337	10426	17916	15582	242793050	242793050	53.36	1126423	189520	81.2	15	22241853	7	81.2
2018-05-07_3µm	43227	3 µm pore-size polycarbonate filters	seawater	PacBio Sequel I - SMRT cell	5633_F	14689715209	ERS16479868	4452	11403	17520	9519	29979	25080	352938649	352938649	55.43	1272221	273625	85.69	21	45506361	13	85.69
2018-05-16_3µm	43236	3 µm pore-size polycarbonate filters	seawater	PacBio Sequel I - SMRT cell	5633_G	9515988431	ERS16479869	1309	4212	32225	14392	11765	10861	237267090	237267090	52.44	1223970	195439	71.14	32	57435098	18	71.14
2018-05-24_3µm	43244	3 µm pore-size polycarbonate filters	seawater	PacBio Sequel I - SMRT cell	5633_H	9654840112	ERS16479870	1331	4206	41524	17882	12493	11695	299232520	299232520	52.28	2496500	243295	70.01	33	92631824	26	70.01
NA: not available
