# Supplementary material for: Particle-attached bacteria act as gatekeepers in the decomposition of complex phytoplankton polysaccharides
Source: Microbiome. 2024 Feb 20;12:32. doi: 10.1186/s40168-024-01757-5 (PMC10877868; doi:10.1186/s40168-024-01757-5)
Supplement: Supplementary file 2 — Additional file 1: Supplementary tables. [file 40168_2024_1757_MOESM1_ESM.zip › 40168_2024_1757_MOESM1_ESM/Additional file 1 Supplementary Tables/Table S7.xlsx]

## Sheet: Sheet1
Sample	dbCAN subfam	Subfam Composition	Subfam EC	Predicted substrate	Profile Length	Gene ID	Gene Length	E Value	Profile Start	Profile End	Gene Start	Gene End	Gene frequency	Tax	Tax_simplified
20180319_FL	CE17_e0	CE17:15|CBM32:2	3.1.1.-:1	beta-mannan	164	k141_3031688_1-675	225	9.1e-20	14	163	42	203	1.48165e-05	k_Bacteria;n_PVC group;p_Verrucomicrobia;c_Opitutae;n_unclassified Opitutae;s_Opitutae bacterium	Verrucomicrobia
20180319_FL	CE17_e0	CE17:15|CBM32:2	3.1.1.-:1	beta-mannan	164	k141_3439347_2-397	132	7.1e-16	18	129	4	129	9.96216e-06	k_Bacteria;n_PVC group;p_Verrucomicrobia;c_Opitutae;n_unclassified Opitutae;s_Opitutae bacterium	Verrucomicrobia
20180319_FL	GH2_e111	GH2:146	3.2.1.25:9	beta-mannan	687	k141_3802476_3-2597	865	6.8e-204	2	686	7	716	2.25946e-05	k_Bacteria;n_PVC group;p_Verrucomicrobia;c_Opitutae;o_Opitutales;f_Opitutaceae	Verrucomicrobia
20180319_FL	GH26_e13	GH26:11	3.2.1.100:1	beta-mannan	318	k141_1208775_1948-2709	254	7.5e-53	89	314	1	215	4.45954e-05	k_Bacteria;n_FCB group;n_Bacteroidetes/Chlorobi group;p_Bacteroidetes;c_Cytophagia;o_Cytophagales;f_Flammeovirgaceae;n_unclassified Flammeovirgaceae;s_Flammeovirgaceae bacterium	other Bacteroidetes
20180319_FL	GH2_e80	GH2:380	3.2.1.25:4	beta-mannan	707	k141_1394674_8491-11067	859	5.4e-296	3	703	26	733	0.000587285	k_Bacteria;n_FCB group;n_Bacteroidetes/Chlorobi group;p_Bacteroidetes;c_Flavobacteriia;o_Flavobacteriales	other Bacteroidetes
20180319_FL	GH2_e80	GH2:380	3.2.1.25:4	beta-mannan	707	k141_1444_562-2778	739	4.9e-214	5	701	14	701	2.60426e-05	k_Bacteria;n_FCB group;n_Bacteroidetes/Chlorobi group;p_Bacteroidetes	other Bacteroidetes
20180319_FL	GH2_e80	GH2:380	3.2.1.25:4	beta-mannan	707	k141_1464871_2-2110	703	4e-281	30	700	4	655	4.61267e-05	k_Bacteria;n_FCB group;n_Bacteroidetes/Chlorobi group;p_Bacteroidetes;c_Flavobacteriia;o_Flavobacteriales;n_unclassified Flavobacteriales;s_Flavobacteriales bacterium	other Bacteroidetes
20180319_FL	GH2_e80	GH2:380	3.2.1.25:4	beta-mannan	707	k141_1501200_1005-2660	552	2e-223	3	516	31	551	1.96604e-05	k_Bacteria;n_FCB group;n_Bacteroidetes/Chlorobi group;p_Bacteroidetes;c_Flavobacteriia;o_Flavobacteriales;f_Flavobacteriaceae;n_unclassified Flavobacteriaceae;s_Flavobacteriaceae bacterium	other Bacteroidetes
20180319_FL	GH2_e80	GH2:380	3.2.1.25:4	beta-mannan	707	k141_1740519_3-1838	612	3.6e-162	77	666	12	600	2.31988e-05	k_Bacteria;n_FCB group;n_Bacteroidetes/Chlorobi group;p_Bacteroidetes;c_Flavobacteriia;o_Flavobacteriales	other Bacteroidetes
20180319_FL	GH2_e80	GH2:380	3.2.1.25:4	beta-mannan	707	k141_1742163_2-958	319	4.9e-100	3	306	25	319	1.31012e-05	k_Bacteria;n_FCB group;n_Bacteroidetes/Chlorobi group;p_Bacteroidetes	other Bacteroidetes
20180319_FL	GH26_e34	GH26:48|GH5_7:1	3.2.1.100:1	beta-mannan	305	k141_1889395_448-915	156	3.1e-34	2	134	26	155	4.35016e-05	k_Bacteria;n_FCB group;n_Bacteroidetes/Chlorobi group;p_Bacteroidetes;c_Cytophagia;o_Cytophagales;f_Flammeovirgaceae;n_unclassified Flammeovirgaceae;s_Flammeovirgaceae bacterium	other Bacteroidetes
20180319_FL	GH2_e80	GH2:380	3.2.1.25:4	beta-mannan	707	k141_2075595_3-1322	440	1.8e-180	45	491	1	439	2.09383e-05	k_Bacteria;n_FCB group;n_Bacteroidetes/Chlorobi group;p_Bacteroidetes	other Bacteroidetes
20180319_FL	GH2_e80	GH2:380	3.2.1.25:4	beta-mannan	707	k141_2089205_3206-5740	845	1.7e-279	4	704	43	730	5.97383e-05	k_Bacteria;n_FCB group;n_Bacteroidetes/Chlorobi group;p_Bacteroidetes;c_Flavobacteriia;o_Flavobacteriales	other Bacteroidetes
20180319_FL	GH2_e80	GH2:380	3.2.1.25:4	beta-mannan	707	k141_2241817_2-1321	440	1.9e-135	54	506	6	440	3.63902e-05	k_Bacteria;n_FCB group;n_Bacteroidetes/Chlorobi group;p_Bacteroidetes;c_Flavobacteriia;o_Flavobacteriales;n_unclassified Flavobacteriales;s_Flavobacteriales bacterium	other Bacteroidetes
20180319_FL	GH2_e80	GH2:380	3.2.1.25:4	beta-mannan	707	k141_2243478_1-1434	478	5.8e-195	136	604	4	477	8.0871e-06	k_Bacteria;n_FCB group;n_Bacteroidetes/Chlorobi group;p_Bacteroidetes;c_Flavobacteriia;o_Flavobacteriales	other Bacteroidetes
20180319_FL	GH2_e80	GH2:380	3.2.1.25:4	beta-mannan	707	k141_2255220_2-1351	450	2.1e-199	250	684	1	438	2.0848e-05	k_Bacteria;n_FCB group;n_Bacteroidetes/Chlorobi group;p_Bacteroidetes;c_Flavobacteriia;o_Flavobacteriales	other Bacteroidetes
20180319_FL	GH26_e13	GH26:11	3.2.1.100:1	beta-mannan	318	k141_2333714_2-343	114	2.2e-26	89	210	1	113	0	k_Bacteria;n_FCB group;n_Bacteroidetes/Chlorobi group;p_Bacteroidetes;c_Cytophagia;o_Cytophagales;f_Flammeovirgaceae;n_unclassified Flammeovirgaceae;s_Flammeovirgaceae bacterium	other Bacteroidetes
20180319_FL	GH2_e80	GH2:380	3.2.1.25:4	beta-mannan	707	k141_2441111_3-2612	870	8.1e-194	3	696	57	743	3.34213e-05	k_Bacteria;n_FCB group;n_Bacteroidetes/Chlorobi group;p_Bacteroidetes;c_Flavobacteriia;o_Flavobacteriales	other Bacteroidetes
20180319_FL	GH2_e80	GH2:380	3.2.1.25:4	beta-mannan	707	k141_2673834_1-1245	415	5.7e-174	329	704	1	376	3.37894e-05	k_Bacteria;n_FCB group;n_Bacteroidetes/Chlorobi group;p_Bacteroidetes;c_Flavobacteriia;o_Flavobacteriales	other Bacteroidetes
20180319_FL	GH2_e80	GH2:380	3.2.1.25:4	beta-mannan	707	k141_2677332_3-2261	753	1.8e-262	4	696	28	713	1.91361e-05	k_Bacteria;n_FCB group;n_Bacteroidetes/Chlorobi group;p_Bacteroidetes;c_Flavobacteriia;o_Flavobacteriales;f_Crocinitomicaceae;g_Crocinitomix	other Bacteroidetes
20180319_FL	GH2_e80	GH2:380	3.2.1.25:4	beta-mannan	707	k141_2782661_2-1576	525	6.2e-132	258	696	2	452	1.88618e-05	k_Bacteria;n_FCB group;n_Bacteroidetes/Chlorobi group;p_Bacteroidetes;c_Flavobacteriia;o_Flavobacteriales;n_unclassified Flavobacteriales;s_Flavobacteriales bacterium	other Bacteroidetes
20180319_FL	GH2_e80	GH2:380	3.2.1.25:4	beta-mannan	707	k141_2897492_3-2210	736	2e-258	41	704	1	678	8.60795e-05	k_Bacteria;n_FCB group;n_Bacteroidetes/Chlorobi group;p_Bacteroidetes;c_Flavobacteriia;o_Flavobacteriales	other Bacteroidetes
20180319_FL	GH2_e80	GH2:380	3.2.1.25:4	beta-mannan	707	k141_3048807_244-2289	682	1.6e-228	8	674	22	679	1.42679e-05	k_Bacteria;n_FCB group;n_Bacteroidetes/Chlorobi group;p_Bacteroidetes	other Bacteroidetes
20180319_FL	GH2_e80	GH2:380	3.2.1.25:4	beta-mannan	707	k141_3133212_22802-25294	831	3.8e-283	5	704	30	716	6.79122e-05	k_Bacteria;n_FCB group;n_Bacteroidetes/Chlorobi group;p_Bacteroidetes;c_Flavobacteriia;o_Flavobacteriales;f_Flavobacteriaceae;n_unclassified Flavobacteriaceae;s_Flavobacteriaceae bacterium	other Bacteroidetes
20180319_FL	GH26_e13	GH26:11	3.2.1.100:1	beta-mannan	318	k141_3363073_2-667	222	4.9e-50	118	314	2	187	9.77119e-06	k_Bacteria;n_FCB group;n_Bacteroidetes/Chlorobi group;p_Bacteroidetes;c_Cytophagia;o_Cytophagales;f_Flammeovirgaceae;n_unclassified Flammeovirgaceae;s_Flammeovirgaceae bacterium	other Bacteroidetes
20180319_FL	GH2_e80	GH2:380	3.2.1.25:4	beta-mannan	707	k141_358817_3-2495	831	4e-190	7	700	5	701	9.84827e-05	k_Bacteria;n_FCB group;n_Bacteroidetes/Chlorobi group;p_Bacteroidetes;c_Flavobacteriia;o_Flavobacteriales;n_unclassified Flavobacteriales;s_Flavobacteriales bacterium	other Bacteroidetes
20180319_FL	GH2_e80	GH2:380	3.2.1.25:4	beta-mannan	707	k141_3751211_2-1309	436	5.1e-109	330	696	1	384	1.80006e-05	k_Bacteria;n_FCB group;n_Bacteroidetes/Chlorobi group;p_Bacteroidetes;c_Flavobacteriia;o_Flavobacteriales;n_unclassified Flavobacteriales;s_Flavobacteriales bacterium	other Bacteroidetes
20180319_FL	GH130_e13	GH130:541	2.4.1.319:4|2.4.1.320:2	beta-mannan	300	k141_3755646_2140-3123	328	5.2e-153	1	299	24	323	2.25112e-05	k_Bacteria;n_FCB group;n_Bacteroidetes/Chlorobi group;p_Bacteroidetes;c_Flavobacteriia;o_Flavobacteriales;f_Flavobacteriaceae	other Bacteroidetes
20180319_FL	GH2_e80	GH2:380	3.2.1.25:4	beta-mannan	707	k141_3775686_13187-15655	823	5.9e-283	3	697	25	702	8.68885e-05	k_Bacteria;n_FCB group;n_Bacteroidetes/Chlorobi group;p_Bacteroidetes;c_Flavobacteriia;o_Flavobacteriales;f_Flavobacteriaceae	other Bacteroidetes
20180319_FL	GH2_e80	GH2:380	3.2.1.25:4	beta-mannan	707	k141_517059_1-1506	502	1.7e-200	4	514	2	502	1.06219e-05	k_Bacteria;n_FCB group;n_Bacteroidetes/Chlorobi group;p_Bacteroidetes;c_Flavobacteriia;o_Flavobacteriales;n_unclassified Flavobacteriales;s_Flavobacteriales bacterium	other Bacteroidetes
20180319_FL	GH2_e80	GH2:380	3.2.1.25:4	beta-mannan	707	k141_562320_1-1314	438	2.1e-165	4	406	36	438	1.5261e-05	k_Bacteria;n_FCB group;n_Bacteroidetes/Chlorobi group;p_Bacteroidetes;c_Flavobacteriia;o_Flavobacteriales	other Bacteroidetes
20180319_FL	GH130_e13	GH130:541	2.4.1.319:4|2.4.1.320:2	beta-mannan	300	k141_651692_3232-4194	321	4.8e-153	1	299	17	316	3.23901e-05	k_Bacteria;n_FCB group;n_Bacteroidetes/Chlorobi group;p_Bacteroidetes;c_Flavobacteriia;o_Flavobacteriales;n_unclassified Flavobacteriales;s_Flavobacteriales bacterium	other Bacteroidetes
20180319_FL	GH2_e80	GH2:380	3.2.1.25:4	beta-mannan	707	k141_73528_750-3353	868	5.3e-299	3	705	29	742	5.15748e-05	k_Bacteria;n_FCB group;n_Bacteroidetes/Chlorobi group;p_Bacteroidetes;c_Flavobacteriia;o_Flavobacteriales	other Bacteroidetes
20180319_FL	GH2_e80	GH2:380	3.2.1.25:4	beta-mannan	707	k141_810296_3-1916	638	3.2e-151	255	697	106	558	2.08653e-05	k_Bacteria;n_FCB group;n_Bacteroidetes/Chlorobi group;p_Bacteroidetes;c_Flavobacteriia;o_Flavobacteriales;n_unclassified Flavobacteriales;s_Flavobacteriales bacterium	other Bacteroidetes
20180319_FL	GH2_e80	GH2:380	3.2.1.25:4	beta-mannan	707	k141_878533_1-1455	485	1.8e-200	286	706	5	429	1.79416e-05	k_Bacteria;n_FCB group;n_Bacteroidetes/Chlorobi group;p_Bacteroidetes;c_Flavobacteriia;o_Flavobacteriales;n_unclassified Flavobacteriales;s_Flavobacteriales bacterium	other Bacteroidetes
20180319_FL	GH26_e13	GH26:11	3.2.1.100:1	beta-mannan	318	k141_989454_263-820	186	9.5e-41	167	314	4	147	1.51707e-05	k_Bacteria;n_FCB group;n_Bacteroidetes/Chlorobi group;p_Bacteroidetes;c_Cytophagia;o_Cytophagales;f_Flammeovirgaceae;n_unclassified Flammeovirgaceae;s_Flammeovirgaceae bacterium	other Bacteroidetes
20180319_FL	GH130_e37	GH130:61	2.4.1.339:1|2.4.1.340:1	beta-mannan	285	k141_2311530_1-672	224	1.1e-63	50	255	1	224	5.17727e-06	k_Bacteria	other
20180319_FL	CE17_e0	CE17:15|CBM32:2	3.1.1.-:1	beta-mannan	164	k141_3443526_24-773	250	7.2e-19	13	164	52	215	1.53374e-05	k_Bacteria	other
20180319_FL	CE17_e0	CE17:15|CBM32:2	3.1.1.-:1	beta-mannan	164	k141_487908_37-1692	552	3.8e-17	13	163	385	547	2.99455e-05	k_Bacteria;n_PVC group;p_Lentisphaerae;c_Lentisphaeria	other
20180319_FL	GH2_e80	GH2:380	3.2.1.25:4	beta-mannan	707	k141_3579663_3-2093	697	6.8e-272	16	704	2	683	5.12067e-05	k_Bacteria;p_Proteobacteria;c_Alphaproteobacteria;o_Hyphomicrobiales;f_Rhodobiaceae;n_unclassified Rhodobiaceae;s_Rhodobiaceae bacterium	Alphaproteobacteria
20180319_PA10	GH130_e0	GH130:227	2.4.1.339:1	beta-mannan	343	k141_325863_1-465	155	5.5e-46	2	150	6	155	8.76948e-05	k_Bacteria;n_PVC group;p_Planctomycetes	Planctomycetes
20180319_PA10	GH5_e254	GH5_36:48	3.2.1.78:2	beta-mannan	305	k141_629593_3-467	155	4.7e-47	183	305	1	124	2.54545e-05	k_Bacteria;n_PVC group;p_Planctomycetes	Planctomycetes
20180319_PA10	GH2_e80	GH2:380	3.2.1.25:4	beta-mannan	707	k141_435856_2-1621	540	4e-158	7	556	2	537	0.000179902	k_Bacteria;n_FCB group;n_Bacteroidetes/Chlorobi group;p_Bacteroidetes;c_Flavobacteriia;o_Flavobacteriales;n_unclassified Flavobacteriales;s_Flavobacteriales bacterium	other Bacteroidetes
20180319_PA10	GH130_e6	GH130:437|CE2:1	2.4.1.281:5	beta-mannan	313	k141_624144_3-461	153	3.5e-79	73	224	2	153	2.50242e-05	k_Bacteria;n_FCB group;n_Bacteroidetes/Chlorobi group;p_Bacteroidetes;c_Flavobacteriia;o_Flavobacteriales;f_Flavobacteriaceae	other Bacteroidetes
20180319_PA10	GH26_e34	GH26:48|GH5_7:1	3.2.1.100:1	beta-mannan	305	k141_754653_2-487	162	1.6e-57	2	148	16	162	8.91256e-05	k_Bacteria;n_FCB group;n_Bacteroidetes/Chlorobi group;p_Bacteroidetes;c_Bacteroidia;o_Marinilabiliales;f_Prolixibacteraceae;g_Sunxiuqinia;s_Sunxiuqinia indica	other Bacteroidetes
20180319_PA10	GH130_e6	GH130:437|CE2:1	2.4.1.281:5	beta-mannan	313	k141_873145_63-506	148	7e-72	154	291	1	138	0.000107586	k_Bacteria;n_FCB group;n_Bacteroidetes/Chlorobi group;p_Bacteroidetes;c_Flavobacteriia;o_Flavobacteriales;f_Flavobacteriaceae	other Bacteroidetes
20180319_PA10	GH130_e0	GH130:227	2.4.1.339:1	beta-mannan	343	k141_395029_2-481	160	6e-48	21	178	1	159	3.47797e-05	k_Bacteria	other
20180319_PA10	CE17_e0	CE17:15|CBM32:2	3.1.1.-:1	beta-mannan	164	k141_483379_2-430	143	2.6e-16	18	143	5	143	2.1187e-05	k_Bacteria	other
20180319_PA10	GH130_e0	GH130:227	2.4.1.339:1	beta-mannan	343	k141_634464_2-406	135	5.4e-40	103	234	1	135	4.07031e-05	k_Bacteria	other
20180319_PA10	GH130_e6	GH130:437|CE2:1	2.4.1.281:5	beta-mannan	313	k141_820281_2-445	148	9.8e-75	151	298	1	148	2.55545e-05	k_Bacteria	other
20180319_PA10	GH130_e18	GH130:34	2.4.1.-:1	beta-mannan	332	k141_829949_3-419	139	3.8e-43	161	295	5	139	2.24928e-05	k_Bacteria	other
20180319_PA10	GH130_e13	GH130:541	2.4.1.319:4|2.4.1.320:2	beta-mannan	300	k141_845995_2-469	156	4.9e-67	21	176	1	156	6.63527e-05	k_Bacteria	other
20180319_PA10	GH26_e7	GH26:136|CBM35:106|CBM3:34|GH44:30|CBM27:2|CBM1:2|CBM2:2	3.2.1.78:13|3.2.1.151:5|3.2.1.4:3	beta-mannan	302	k141_859783_1-381	127	1.1e-60	93	218	2	127	5.4546e-05	k_Bacteria;p_Calditrichaeota	other
20180319_PA10	GH130_e0	GH130:227	2.4.1.339:1	beta-mannan	343	k141_921969_3-473	157	3.4e-58	82	236	2	156	3.84318e-05	k_Bacteria	other
20180319_PA10	GH130_e13	GH130:541	2.4.1.319:4|2.4.1.320:2	beta-mannan	300	k141_949338_96-449	118	6.2e-57	189	298	2	111	6.11097e-05	k_Bacteria	other
20180319_PA10	GH130_e0	GH130:227	2.4.1.339:1	beta-mannan	343	k141_97390_3-404	134	3.1e-61	129	260	1	132	4.16787e-05	k_Bacteria;n_PVC group;p_Lentisphaerae;n_unclassified Lentisphaerae;s_Lentisphaerae bacterium	other
20180319_PA10	GH130_e6	GH130:437|CE2:1	2.4.1.281:5	beta-mannan	313	k141_946098_25-486	154	7.2e-66	189	312	2	125	2.74956e-05	k_Bacteria;n_FCB group;n_Bacteroidetes/Chlorobi group;p_Bacteroidetes;c_Flavobacteriia;o_Flavobacteriales;f_Flavobacteriaceae;g_Maribacter	Maribacter
20180319_PA3	CE17_e0	CE17:15|CBM32:2	3.1.1.-:1	beta-mannan	164	k141_152357_215-706	164	1.7e-16	1	103	49	151	6.06789e-06	k_Bacteria;n_PVC group;p_Verrucomicrobia;c_Verrucomicrobiae;o_Verrucomicrobiales	Verrucomicrobia
20180319_PA3	CE17_e0	CE17:15|CBM32:2	3.1.1.-:1	beta-mannan	164	k141_2413875_3-455	151	3.3e-17	14	141	8	149	9.15869e-06	k_Bacteria;n_PVC group;p_Verrucomicrobia;c_Opitutae;n_unclassified Opitutae;s_Opitutae bacterium	Verrucomicrobia
20180319_PA3	GH130_e18	GH130:34	2.4.1.-:1	beta-mannan	332	k141_2445628_3-470	156	5.1e-58	6	156	2	155	6.19327e-06	k_Bacteria;n_PVC group;p_Verrucomicrobia;n_unclassified Verrucomicrobia;s_Verrucomicrobia bacterium	Verrucomicrobia
20180319_PA3	CE17_e0	CE17:15|CBM32:2	3.1.1.-:1	beta-mannan	164	k141_3511348_1168-3177	670	3.3e-17	14	161	343	502	5.89964e-05	k_Bacteria;n_PVC group;p_Verrucomicrobia;c_Verrucomicrobiae;o_Verrucomicrobiales;f_Verrucomicrobiaceae;n_unclassified Verrucomicrobiaceae;s_Verrucomicrobiaceae bacterium	Verrucomicrobia
20180319_PA3	GH2_e111	GH2:146	3.2.1.25:9	beta-mannan	687	k141_5381586_3-1865	621	1.3e-136	244	686	7	472	2.03585e-05	k_Bacteria;n_PVC group;p_Verrucomicrobia;c_Opitutae;o_Opitutales;f_Opitutaceae	Verrucomicrobia
20180319_PA3	GH26_e38	GH26:8	3.2.1.78:1	beta-mannan	303	k141_5667048_2-358	119	2.9e-38	47	166	2	118	3.32757e-05	k_Bacteria;n_PVC group;p_Verrucomicrobia;c_Verrucomicrobiae;o_Verrucomicrobiales;f_Verrucomicrobiaceae;n_unclassified Verrucomicrobiaceae;s_Verrucomicrobiaceae bacterium	Verrucomicrobia
20180319_PA3	CE17_e0	CE17:15|CBM32:2	3.1.1.-:1	beta-mannan	164	k141_5977993_1-417	139	6.8e-18	1	109	8	116	1.1608e-05	k_Bacteria;n_PVC group;p_Verrucomicrobia;c_Verrucomicrobiae;o_Verrucomicrobiales	Verrucomicrobia
20180319_PA3	CE17_e0	CE17:15|CBM32:2	3.1.1.-:1	beta-mannan	164	k141_6313879_2-421	140	5e-20	19	140	4	139	6.22826e-06	k_Bacteria;n_PVC group;p_Verrucomicrobia;c_Verrucomicrobiae	Verrucomicrobia
20180319_PA3	GH2_e80	GH2:380	3.2.1.25:4	beta-mannan	707	k141_5754916_3-2060	686	2.5e-265	52	705	2	651	2.51055e-05	k_Bacteria;n_FCB group;n_Bacteroidetes/Chlorobi group;p_Bacteroidetes;c_Saprospiria;o_Saprospirales;f_Saprospiraceae	Saprospiria
20180319_PA3	GH2_e80	GH2:380	3.2.1.25:4	beta-mannan	707	k141_3751179_412-1935	508	2.6e-201	3	500	27	508	2.00348e-05	k_Bacteria;n_FCB group;n_Bacteroidetes/Chlorobi group;p_Bacteroidetes;c_Flavobacteriia;o_Flavobacteriales;f_Flavobacteriaceae;g_Polaribacter	Polaribacter
20180319_PA3	GH148_e5	GH148:8|CBM4:7	3.2.1.4:1	beta-mannan	123	k141_1028562_1-585	195	1.3e-32	1	123	65	182	7.73575e-06	k_Bacteria;n_PVC group;p_Planctomycetes	Planctomycetes
20180319_PA3	GH2_e24	GH2:451|CBM67:1	3.2.1.25:5	beta-mannan	768	k141_107484_3-1676	558	1.4e-180	59	597	2	557	1.38969e-05	k_Bacteria;n_PVC group;p_Planctomycetes	Planctomycetes
20180319_PA3	GH148_e0	GH148:112|CBM4:3	3.2.1.4:1	beta-mannan	156	k141_1092454_1-363	121	4e-21	57	156	1	94	1.26023e-05	k_Bacteria;n_PVC group;p_Planctomycetes	Planctomycetes
20180319_PA3	GH26_e66	GH26:50|CBM35:22|CBM3:1	3.2.1.78:3|3.2.1.100:1	beta-mannan	303	k141_1231845_3-614	204	1e-37	178	303	2	124	7.07094e-06	k_Bacteria;n_PVC group;p_Planctomycetes;c_Planctomycetia	Planctomycetes
20180319_PA3	CE17_e0	CE17:15|CBM32:2	3.1.1.-:1	beta-mannan	164	k141_1598131_1-441	147	2.7e-24	20	138	4	132	7.58413e-06	k_Bacteria;n_PVC group;p_Planctomycetes;c_Phycisphaerae	Planctomycetes
20180319_PA3	CE17_e0	CE17:15|CBM32:2	3.1.1.-:1	beta-mannan	164	k141_178103_354-896	181	7.4e-22	16	107	69	162	4.77325e-06	k_Bacteria;n_PVC group;p_Planctomycetes;c_Planctomycetia;o_Planctomycetales;f_Planctomycetaceae;g_Gimesia	Planctomycetes
20180319_PA3	GH130_e18	GH130:34	2.4.1.-:1	beta-mannan	332	k141_1919015_3-350	116	2.8e-49	141	259	1	116	8.10315e-06	k_Bacteria;n_PVC group;p_Planctomycetes	Planctomycetes
20180319_PA3	GH148_e5	GH148:8|CBM4:7	3.2.1.4:1	beta-mannan	123	k141_1971391_3-416	138	4.9e-29	23	123	6	104	6.57816e-06	k_Bacteria;n_PVC group;p_Planctomycetes	Planctomycetes
20180319_PA3	CE17_e0	CE17:15|CBM32:2	3.1.1.-:1	beta-mannan	164	k141_2054759_3-365	121	7.6e-21	24	106	1	85	3.89558e-06	k_Bacteria;n_PVC group;p_Planctomycetes;c_Phycisphaerae	Planctomycetes
20180319_PA3	CE17_e0	CE17:15|CBM32:2	3.1.1.-:1	beta-mannan	164	k141_2387391_1-795	265	4.8e-20	14	158	93	249	6.78519e-06	k_Bacteria;n_PVC group;p_Planctomycetes;c_Planctomycetia;o_Planctomycetales;f_Planctomycetaceae	Planctomycetes
20180319_PA3	CE17_e0	CE17:15|CBM32:2	3.1.1.-:1	beta-mannan	164	k141_2683853_3-665	221	6.5e-18	19	163	2	158	1.1955e-05	k_Bacteria;n_PVC group;p_Planctomycetes;c_Planctomycetia;o_Planctomycetales;f_Planctomycetaceae;n_unclassified Planctomycetaceae;s_Planctomycetaceae bacterium	Planctomycetes
20180319_PA3	GH148_e5	GH148:8|CBM4:7	3.2.1.4:1	beta-mannan	123	k141_2712700_1-426	142	3.3e-21	41	123	1	82	9.96638e-06	k_Bacteria;n_PVC group;p_Planctomycetes	Planctomycetes
20180319_PA3	GH26_e66	GH26:50|CBM35:22|CBM3:1	3.2.1.78:3|3.2.1.100:1	beta-mannan	303	k141_2795145_2-499	166	5.1e-25	113	250	25	161	1.01472e-05	k_Bacteria;n_PVC group;p_Planctomycetes	Planctomycetes
20180319_PA3	GH148_e0	GH148:112|CBM4:3	3.2.1.4:1	beta-mannan	156	k141_280792_1-417	139	2.2e-24	47	156	6	109	7.49665e-06	k_Bacteria;n_PVC group;p_Planctomycetes	Planctomycetes
20180319_PA3	GH2_e24	GH2:451|CBM67:1	3.2.1.25:5	beta-mannan	768	k141_2919239_21164-23683	840	1.1e-238	10	764	4	779	9.41616e-05	k_Bacteria;n_PVC group;p_Planctomycetes;c_Phycisphaerae;o_Phycisphaerales;f_Phycisphaeraceae;g_Phycisphaera;n_unclassified Phycisphaera;s_Phycisphaera sp.	Planctomycetes
20180319_PA3	GH130_e0	GH130:227	2.4.1.339:1	beta-mannan	343	k141_3307875_360-905	182	2.1e-56	1	177	5	182	6.76186e-06	k_Bacteria;n_PVC group;p_Planctomycetes	Planctomycetes
20180319_PA3	GH148_e5	GH148:8|CBM4:7	3.2.1.4:1	beta-mannan	123	k141_3392153_2-349	116	3.9e-28	1	119	1	116	8.36266e-06	k_Bacteria;n_PVC group;p_Planctomycetes	Planctomycetes
20180319_PA3	GH26_e66	GH26:50|CBM35:22|CBM3:1	3.2.1.78:3|3.2.1.100:1	beta-mannan	303	k141_3684610_2-628	209	1.5e-82	102	303	4	204	1.35179e-05	k_Bacteria;n_PVC group;p_Planctomycetes;c_Planctomycetia	Planctomycetes
20180319_PA3	GH5_e254	GH5_36:48	3.2.1.78:2	beta-mannan	305	k141_3760001_3-452	150	1.9e-55	24	178	1	149	8.63092e-06	k_Bacteria;n_PVC group;p_Planctomycetes	Planctomycetes
20180319_PA3	GH130_e18	GH130:34	2.4.1.-:1	beta-mannan	332	k141_3847659_2-379	126	3.7e-54	214	331	2	118	1.28268e-05	k_Bacteria;n_PVC group;p_Planctomycetes	Planctomycetes
20180319_PA3	GH130_e13	GH130:541	2.4.1.319:4|2.4.1.320:2	beta-mannan	300	k141_3940774_2-412	137	1.3e-35	1	108	32	137	5.25728e-06	k_Bacteria;n_PVC group;p_Planctomycetes;n_unclassified Planctomycetes;s_Planctomycetes bacterium	Planctomycetes
20180319_PA3	GH113_e21	GH113:158	3.2.1.78:4|3.2.1.25:2	beta-mannan	300	k141_4139091_3-437	145	2.5e-30	25	162	14	145	6.63648e-06	k_Bacteria;n_PVC group;p_Planctomycetes;c_Phycisphaerae	Planctomycetes
20180319_PA3	GH130_e18	GH130:34	2.4.1.-:1	beta-mannan	332	k141_4395506_2-604	201	1.7e-54	53	191	1	139	6.35947e-06	k_Bacteria;n_PVC group;p_Planctomycetes	Planctomycetes
20180319_PA3	GH5_e254	GH5_36:48	3.2.1.78:2	beta-mannan	305	k141_4562477_379-894	172	1.3e-48	176	305	7	137	1.49e-05	k_Bacteria;n_PVC group;p_Planctomycetes	Planctomycetes
20180319_PA3	GH2_e24	GH2:451|CBM67:1	3.2.1.25:5	beta-mannan	768	k141_4701987_3-1319	439	2.7e-132	344	763	3	423	2.2038e-05	k_Bacteria;n_PVC group;p_Planctomycetes;c_Phycisphaerae;o_Phycisphaerales;f_Phycisphaeraceae;g_Phycisphaera	Planctomycetes
20180319_PA3	CE17_e0	CE17:15|CBM32:2	3.1.1.-:1	beta-mannan	164	k141_4737088_277-1263	329	1.6e-20	22	162	3	154	1.32875e-05	k_Bacteria;n_PVC group;p_Planctomycetes	Planctomycetes
20180319_PA3	GH26_e73	GH26:55|CBM23:44|CBM27:19|CBM59:17|CBM54:15|CBM0:2	3.2.1.78:1	beta-mannan	317	k141_4982373_1-408	136	1.2e-41	120	241	8	134	6.4382e-06	k_Bacteria;n_PVC group;p_Planctomycetes	Planctomycetes
20180319_PA3	GH130_e0	GH130:227	2.4.1.339:1	beta-mannan	343	k141_5183386_3-425	141	9.2e-50	107	242	2	141	1.10627e-05	k_Bacteria;n_PVC group;p_Planctomycetes	Planctomycetes
20180319_PA3	GH2_e24	GH2:451|CBM67:1	3.2.1.25:5	beta-mannan	768	k141_5305918_3413-5947	845	1.5e-234	12	761	4	778	7.30188e-05	k_Bacteria;n_PVC group;p_Planctomycetes;c_Planctomycetia;n_unclassified Planctomycetia;s_Planctomycetia bacterium	Planctomycetes
20180319_PA3	GH130_e13	GH130:541	2.4.1.319:4|2.4.1.320:2	beta-mannan	300	k141_5713099_1-402	134	1.2e-57	181	298	9	126	6.06497e-06	k_Bacteria;n_PVC group;p_Planctomycetes;c_Planctomycetia	Planctomycetes
20180319_PA3	GH2_e111	GH2:146	3.2.1.25:9	beta-mannan	687	k141_5797824_3-1742	580	2.4e-85	180	465	3	281	9.7302e-06	k_Bacteria;n_PVC group;p_Planctomycetes	Planctomycetes
20180319_PA3	GH130_e18	GH130:34	2.4.1.-:1	beta-mannan	332	k141_597624_3-593	197	3.1e-89	131	330	1	197	9.16744e-06	k_Bacteria;n_PVC group;p_Planctomycetes;c_Phycisphaerae	Planctomycetes
20180319_PA3	CE17_e0	CE17:15|CBM32:2	3.1.1.-:1	beta-mannan	164	k141_6026886_3-512	170	5.6e-21	11	104	16	111	6.34489e-06	k_Bacteria;n_PVC group;p_Planctomycetes	Planctomycetes
20180319_PA3	GH130_e13	GH130:541	2.4.1.319:4|2.4.1.320:2	beta-mannan	300	k141_611767_3-467	155	4.8e-72	154	299	1	148	1.20075e-05	k_Bacteria;n_PVC group;p_Planctomycetes;c_Planctomycetia	Planctomycetes
20180319_PA3	GH148_e5	GH148:8|CBM4:7	3.2.1.4:1	beta-mannan	123	k141_6123491_3-449	149	4.6e-22	1	107	46	148	4.56039e-06	k_Bacteria;n_PVC group;p_Planctomycetes	Planctomycetes
20180319_PA3	GH26_e66	GH26:50|CBM35:22|CBM3:1	3.2.1.78:3|3.2.1.100:1	beta-mannan	303	k141_6264267_2-376	125	1.5e-21	138	257	2	122	1.21999e-05	k_Bacteria;n_PVC group;p_Planctomycetes	Planctomycetes
20180319_PA3	GH130_e18	GH130:34	2.4.1.-:1	beta-mannan	332	k141_6644640_2-832	277	2.2e-119	59	331	1	270	8.80004e-06	k_Bacteria;n_PVC group;p_Planctomycetes	Planctomycetes
20180319_PA3	GH2_e111	GH2:146	3.2.1.25:9	beta-mannan	687	k141_6729393_277-1179	301	3.4e-66	2	277	8	294	1.29172e-05	k_Bacteria;n_PVC group;p_Planctomycetes	Planctomycetes
20180319_PA3	GH130_e0	GH130:227	2.4.1.339:1	beta-mannan	343	k141_997218_13-729	239	6.9e-87	124	342	13	233	1.41652e-05	k_Bacteria;n_PVC group;p_Planctomycetes	Planctomycetes
20180319_PA3	GH148_e0	GH148:112|CBM4:3	3.2.1.4:1	beta-mannan	156	k141_1198648_2-409	136	4.9e-38	49	156	4	108	1.16576e-05	k_Bacteria;p_Proteobacteria;c_Gammaproteobacteria;o_Pseudomonadales;f_Pseudomonadaceae;g_Pseudomonas	other Gammaproteobacteria
20180319_PA3	GH148_e0	GH148:112|CBM4:3	3.2.1.4:1	beta-mannan	156	k141_1225972_3-359	119	7.8e-30	18	127	3	118	1.01938e-05	k_Bacteria;p_Proteobacteria;c_Gammaproteobacteria;o_Pseudomonadales;f_Pseudomonadaceae;g_Pseudomonas	other Gammaproteobacteria
20180319_PA3	GH148_e0	GH148:112|CBM4:3	3.2.1.4:1	beta-mannan	156	k141_1412568_2-1285	428	3.6e-54	1	156	105	270	1.1885e-05	k_Bacteria;p_Proteobacteria;c_Gammaproteobacteria;o_Pseudomonadales;f_Pseudomonadaceae	other Gammaproteobacteria
20180319_PA3	GH148_e0	GH148:112|CBM4:3	3.2.1.4:1	beta-mannan	156	k141_2820984_2-388	129	4.8e-29	62	156	1	94	9.38904e-06	k_Bacteria;p_Proteobacteria;c_Gammaproteobacteria;o_Pseudomonadales;f_Pseudomonadaceae;g_Pseudomonas	other Gammaproteobacteria
20180319_PA3	GH148_e0	GH148:112|CBM4:3	3.2.1.4:1	beta-mannan	156	k141_2892218_2-952	317	3.2e-54	1	156	111	280	1.16372e-05	k_Bacteria;p_Proteobacteria;c_Gammaproteobacteria;o_Pseudomonadales;f_Pseudomonadaceae	other Gammaproteobacteria
20180319_PA3	GH148_e0	GH148:112|CBM4:3	3.2.1.4:1	beta-mannan	156	k141_2977417_3-1079	359	2.2e-40	1	156	34	197	8.5901e-06	k_Bacteria;p_Proteobacteria;c_Gammaproteobacteria;o_Pseudomonadales	other Gammaproteobacteria
20180319_PA3	GH130_e6	GH130:437|CE2:1	2.4.1.281:5	beta-mannan	313	k141_5962747_3-827	275	3.8e-133	58	313	1	255	6.75894e-06	k_Bacteria;p_Proteobacteria;c_Gammaproteobacteria	other Gammaproteobacteria
20180319_PA3	GH148_e0	GH148:112|CBM4:3	3.2.1.4:1	beta-mannan	156	k141_6515076_2-319	106	9.1e-29	1	75	22	106	1.05e-05	k_Bacteria;p_Proteobacteria;c_Gammaproteobacteria;o_Pseudomonadales;f_Pseudomonadaceae;g_Pseudomonas	other Gammaproteobacteria
20180319_PA3	GH2_e80	GH2:380	3.2.1.25:4	beta-mannan	707	k141_1110954_1157-3031	625	8.4e-259	3	590	31	625	3.23776e-05	k_Bacteria;n_FCB group;n_Bacteroidetes/Chlorobi group;p_Bacteroidetes;c_Flavobacteriia;o_Flavobacteriales;f_Flavobacteriaceae;n_unclassified Flavobacteriaceae;s_Flavobacteriaceae bacterium	other Bacteroidetes
20180319_PA3	GH130_e6	GH130:437|CE2:1	2.4.1.281:5	beta-mannan	313	k141_1161050_1275-2471	399	1.5e-170	1	313	53	365	1.25119e-05	k_Bacteria;n_FCB group;n_Bacteroidetes/Chlorobi group;p_Bacteroidetes;c_Bacteroidia;o_Marinilabiliales	other Bacteroidetes
20180319_PA3	GH5_e246	GH5_7:39	3.2.1.25:1	beta-mannan	317	k141_1209581_1-474	158	1.8e-55	69	234	1	158	7.69493e-06	k_Bacteria;n_FCB group;n_Bacteroidetes/Chlorobi group;p_Bacteroidetes;n_unclassified Bacteroidetes;s_Bacteroidetes bacterium	other Bacteroidetes
20180319_PA3	GH5_e254	GH5_36:48	3.2.1.78:2	beta-mannan	305	k141_1437620_3-431	143	2.3e-63	173	305	1	133	1.20366e-05	k_Bacteria;n_FCB group;n_Bacteroidetes/Chlorobi group;p_Bacteroidetes	other Bacteroidetes
20180319_PA3	GH2_e80	GH2:380	3.2.1.25:4	beta-mannan	707	k141_1559811_2-1057	352	3.7e-145	379	700	1	321	1.85915e-05	k_Bacteria;n_FCB group;n_Bacteroidetes/Chlorobi group;p_Bacteroidetes;c_Flavobacteriia;o_Flavobacteriales;n_unclassified Flavobacteriales;s_Flavobacteriales bacterium	other Bacteroidetes
20180319_PA3	GH130_e13	GH130:541	2.4.1.319:4|2.4.1.320:2	beta-mannan	300	k141_1565602_2-325	108	1.4e-53	154	260	1	108	8.51429e-06	k_Bacteria;n_FCB group;n_Bacteroidetes/Chlorobi group;p_Bacteroidetes;c_Flavobacteriia;o_Flavobacteriales;f_Flavobacteriaceae	other Bacteroidetes
20180319_PA3	GH5_e246	GH5_7:39	3.2.1.25:1	beta-mannan	317	k141_1605595_3-383	127	8.7e-49	172	298	1	126	7.22548e-06	k_Bacteria;n_FCB group;n_Bacteroidetes/Chlorobi group;p_Bacteroidetes	other Bacteroidetes
20180319_PA3	GH130_e6	GH130:437|CE2:1	2.4.1.281:5	beta-mannan	313	k141_163178_1-456	152	1.3e-63	99	252	1	151	6.80268e-06	k_Bacteria;n_FCB group;n_Bacteroidetes/Chlorobi group;p_Bacteroidetes	other Bacteroidetes
20180319_PA3	GH130_e6	GH130:437|CE2:1	2.4.1.281:5	beta-mannan	313	k141_1786579_1-480	160	3.8e-68	184	313	2	131	1.53374e-05	k_Bacteria;n_FCB group;n_Bacteroidetes/Chlorobi group;p_Bacteroidetes;c_Bacteroidia;o_Marinilabiliales	other Bacteroidetes
20180319_PA3	GH2_e80	GH2:380	3.2.1.25:4	beta-mannan	707	k141_1864908_1-2388	796	1.4e-232	8	699	13	695	6.55163e-05	k_Bacteria;n_FCB group;n_Bacteroidetes/Chlorobi group;p_Bacteroidetes	other Bacteroidetes
20180319_PA3	GH5_e254	GH5_36:48	3.2.1.78:2	beta-mannan	305	k141_2061283_3-383	127	3e-57	77	202	1	126	9.05372e-06	k_Bacteria;n_FCB group;n_Bacteroidetes/Chlorobi group;p_Bacteroidetes	other Bacteroidetes
20180319_PA3	GH2_e80	GH2:380	3.2.1.25:4	beta-mannan	707	k141_206467_2-2272	757	3.6e-269	36	701	1	664	1.82649e-05	k_Bacteria;n_FCB group;n_Bacteroidetes/Chlorobi group;p_Bacteroidetes	other Bacteroidetes
20180319_PA3	GH130_e13	GH130:541	2.4.1.319:4|2.4.1.320:2	beta-mannan	300	k141_2113028_1-333	111	2.5e-52	166	275	1	111	1.09723e-05	k_Bacteria;n_FCB group;n_Bacteroidetes/Chlorobi group;p_Bacteroidetes;c_Flavobacteriia;o_Flavobacteriales;f_Flavobacteriaceae	other Bacteroidetes
20180319_PA3	GH2_e80	GH2:380	3.2.1.25:4	beta-mannan	707	k141_2209391_3-1409	469	2.4e-191	38	519	1	469	1.77634e-05	k_Bacteria;n_FCB group;n_Bacteroidetes/Chlorobi group;p_Bacteroidetes;c_Flavobacteriia;o_Flavobacteriales;f_Flavobacteriaceae	other Bacteroidetes
20180319_PA3	GH2_e80	GH2:380	3.2.1.25:4	beta-mannan	707	k141_2233658_3-1622	540	2.7e-205	206	705	4	502	1.3168e-05	k_Bacteria;n_FCB group;n_Bacteroidetes/Chlorobi group;p_Bacteroidetes;c_Flavobacteriia;o_Flavobacteriales	other Bacteroidetes
20180319_PA3	GH130_e6	GH130:437|CE2:1	2.4.1.281:5	beta-mannan	313	k141_2394153_2-556	185	2.8e-100	121	305	1	185	6.66564e-06	k_Bacteria;n_FCB group;n_Bacteroidetes/Chlorobi group;p_Bacteroidetes	other Bacteroidetes
20180319_PA3	GH130_e13	GH130:541	2.4.1.319:4|2.4.1.320:2	beta-mannan	300	k141_2432256_2-481	160	7e-60	163	285	1	122	3.75562e-06	k_Bacteria;n_FCB group;n_Bacteroidetes/Chlorobi group;p_Bacteroidetes;c_Bacteroidia	other Bacteroidetes
20180319_PA3	GH2_e80	GH2:380	3.2.1.25:4	beta-mannan	707	k141_2506117_8979-11555	859	7e-296	3	703	26	733	0.000173957	k_Bacteria;n_FCB group;n_Bacteroidetes/Chlorobi group;p_Bacteroidetes;c_Flavobacteriia;o_Flavobacteriales	other Bacteroidetes
20180319_PA3	GH2_e80	GH2:380	3.2.1.25:4	beta-mannan	707	k141_2555335_192-2147	652	7e-266	4	642	15	645	2.41841e-05	k_Bacteria;n_FCB group;n_Bacteroidetes/Chlorobi group;p_Bacteroidetes	other Bacteroidetes
20180319_PA3	GH148_e5	GH148:8|CBM4:7	3.2.1.4:1	beta-mannan	123	k141_26120_3-677	225	2.3e-27	3	123	86	206	3.95389e-06	k_Bacteria;n_FCB group;n_Bacteroidetes/Chlorobi group;p_Bacteroidetes;c_Cytophagia;o_Cytophagales;f_Cyclobacteriaceae	other Bacteroidetes
20180319_PA3	GH2_e80	GH2:380	3.2.1.25:4	beta-mannan	707	k141_2637608_3-1013	337	2e-130	28	379	3	336	1.07857e-05	k_Bacteria;n_FCB group;n_Bacteroidetes/Chlorobi group;p_Bacteroidetes;c_Flavobacteriia;o_Flavobacteriales;n_unclassified Flavobacteriales;s_Flavobacteriales bacterium	other Bacteroidetes
20180319_PA3	GH130_e13	GH130:541	2.4.1.319:4|2.4.1.320:2	beta-mannan	300	k141_2806785_7375-8340	322	5.5e-153	1	298	18	316	3.56405e-05	k_Bacteria;n_FCB group;n_Bacteroidetes/Chlorobi group;p_Bacteroidetes;c_Flavobacteriia;o_Flavobacteriales;f_Flavobacteriaceae	other Bacteroidetes
20180319_PA3	GH2_e80	GH2:380	3.2.1.25:4	beta-mannan	707	k141_2852319_32213-34705	831	9.1e-284	5	704	30	716	5.46168e-05	k_Bacteria;n_FCB group;n_Bacteroidetes/Chlorobi group;p_Bacteroidetes;c_Flavobacteriia;o_Flavobacteriales;f_Flavobacteriaceae;n_unclassified Flavobacteriaceae;s_Flavobacteriaceae bacterium	other Bacteroidetes
20180319_PA3	GH130_e6	GH130:437|CE2:1	2.4.1.281:5	beta-mannan	313	k141_2950071_1-492	164	5.2e-64	1	126	38	163	8.85544e-06	k_Bacteria;n_FCB group;n_Bacteroidetes/Chlorobi group;p_Bacteroidetes	other Bacteroidetes
20180319_PA3	GH5_e254	GH5_36:48	3.2.1.78:2	beta-mannan	305	k141_2955488_1-681	227	3.9e-99	114	305	1	192	1.28997e-05	k_Bacteria;n_FCB group;n_Bacteroidetes/Chlorobi group;p_Bacteroidetes;c_Cytophagia;o_Cytophagales	other Bacteroidetes
20180319_PA3	GH5_e254	GH5_36:48	3.2.1.78:2	beta-mannan	305	k141_3037683_2-652	217	1.8e-102	95	305	1	211	8.73881e-06	k_Bacteria;n_FCB group;n_Bacteroidetes/Chlorobi group;p_Bacteroidetes;c_Bacteroidia;o_Marinilabiliales;f_Prolixibacteraceae	other Bacteroidetes
20180319_PA3	GH2_e80	GH2:380	3.2.1.25:4	beta-mannan	707	k141_3087164_2-1552	517	5.4e-152	254	697	4	457	9.7127e-06	k_Bacteria;n_FCB group;n_Bacteroidetes/Chlorobi group;p_Bacteroidetes;c_Flavobacteriia;o_Flavobacteriales;n_unclassified Flavobacteriales;s_Flavobacteriales bacterium	other Bacteroidetes
20180319_PA3	GH130_e6	GH130:437|CE2:1	2.4.1.281:5	beta-mannan	313	k141_3128440_3-539	179	2.9e-79	1	152	27	178	1.42643e-05	k_Bacteria;n_FCB group;n_Bacteroidetes/Chlorobi group;p_Bacteroidetes	other Bacteroidetes
20180319_PA3	GH2_e80	GH2:380	3.2.1.25:4	beta-mannan	707	k141_3211074_1-1266	422	7.2e-157	303	698	1	398	1.37657e-05	k_Bacteria;n_FCB group;n_Bacteroidetes/Chlorobi group;p_Bacteroidetes	other Bacteroidetes
20180319_PA3	GH2_e80	GH2:380	3.2.1.25:4	beta-mannan	707	k141_323200_2-1723	574	3.7e-163	115	687	2	572	1.17917e-05	k_Bacteria;n_FCB group;n_Bacteroidetes/Chlorobi group;p_Bacteroidetes;c_Flavobacteriia;o_Flavobacteriales;n_unclassified Flavobacteriales;s_Flavobacteriales bacterium	other Bacteroidetes
20180319_PA3	GH130_e18	GH130:34	2.4.1.-:1	beta-mannan	332	k141_3282720_1-378	126	1.1e-54	2	122	5	125	1.40457e-05	k_Bacteria;n_FCB group;n_Bacteroidetes/Chlorobi group;p_Bacteroidetes	other Bacteroidetes
20180319_PA3	GH2_e80	GH2:380	3.2.1.25:4	beta-mannan	707	k141_3285296_615-2609	665	6.8e-256	2	644	28	660	3.86146e-05	k_Bacteria;n_FCB group;n_Bacteroidetes/Chlorobi group;p_Bacteroidetes;c_Flavobacteriia;o_Flavobacteriales;n_unclassified Flavobacteriales;s_Flavobacteriales bacterium	other Bacteroidetes
20180319_PA3	GH130_e13	GH130:541	2.4.1.319:4|2.4.1.320:2	beta-mannan	300	k141_3326822_402-1364	321	1.1e-153	1	299	17	316	1.18763e-05	k_Bacteria;n_FCB group;n_Bacteroidetes/Chlorobi group;p_Bacteroidetes;c_Flavobacteriia;o_Flavobacteriales;n_unclassified Flavobacteriales;s_Flavobacteriales bacterium	other Bacteroidetes
20180319_PA3	GH130_e6	GH130:437|CE2:1	2.4.1.281:5	beta-mannan	313	k141_3335950_3935-5125	397	3e-167	1	312	58	369	1.8297e-05	k_Bacteria;n_FCB group;n_Bacteroidetes/Chlorobi group;p_Bacteroidetes;c_Flavobacteriia;o_Flavobacteriales;f_Flavobacteriaceae;g_Eudoraea	other Bacteroidetes
20180319_PA3	GH2_e80	GH2:380	3.2.1.25:4	beta-mannan	707	k141_3378650_1-1368	456	2e-181	272	704	1	446	2.3805e-05	k_Bacteria;n_FCB group;n_Bacteroidetes/Chlorobi group;p_Bacteroidetes;c_Flavobacteriia;o_Flavobacteriales	other Bacteroidetes
20180319_PA3	GH2_e80	GH2:380	3.2.1.25:4	beta-mannan	707	k141_3380639_4-2157	718	1.1e-243	91	704	2	604	1.01209e-05	k_Bacteria;n_FCB group;n_Bacteroidetes/Chlorobi group;p_Bacteroidetes	other Bacteroidetes
20180319_PA3	GH2_e80	GH2:380	3.2.1.25:4	beta-mannan	707	k141_3421161_2-1972	657	6.8e-284	8	674	2	656	8.03609e-06	k_Bacteria;n_FCB group;n_Bacteroidetes/Chlorobi group;p_Bacteroidetes;c_Flavobacteriia;o_Flavobacteriales;f_Flavobacteriaceae	other Bacteroidetes
20180319_PA3	GH130_e6	GH130:437|CE2:1	2.4.1.281:5	beta-mannan	313	k141_3427627_2-412	137	6.3e-68	165	302	1	137	6.26325e-06	k_Bacteria;n_FCB group;n_Bacteroidetes/Chlorobi group;p_Bacteroidetes	other Bacteroidetes
20180319_PA3	GH2_e80	GH2:380	3.2.1.25:4	beta-mannan	707	k141_3462544_3-1520	506	2.3e-172	58	572	1	504	8.07982e-06	k_Bacteria;n_FCB group;n_Bacteroidetes/Chlorobi group;p_Bacteroidetes	other Bacteroidetes
20180319_PA3	GH5_e254	GH5_36:48	3.2.1.78:2	beta-mannan	305	k141_3560777_1-738	246	2.2e-95	1	198	45	242	6.43528e-06	k_Bacteria;n_FCB group;n_Bacteroidetes/Chlorobi group;p_Bacteroidetes;c_Cytophagia;o_Cytophagales	other Bacteroidetes
20180319_PA3	GH130_e13	GH130:541	2.4.1.319:4|2.4.1.320:2	beta-mannan	300	k141_3717161_1-336	112	2.8e-51	191	299	1	107	8.17605e-06	k_Bacteria;n_FCB group;n_Bacteroidetes/Chlorobi group;p_Bacteroidetes;c_Bacteroidia	other Bacteroidetes
20180319_PA3	GH130_e6	GH130:437|CE2:1	2.4.1.281:5	beta-mannan	313	k141_3721879_2-499	166	3.9e-73	21	165	21	164	7.64536e-06	k_Bacteria;n_FCB group;n_Bacteroidetes/Chlorobi group;p_Bacteroidetes;c_Cytophagia;o_Cytophagales;f_Cyclobacteriaceae;n_unclassified Cyclobacteriaceae;s_Cyclobacteriaceae bacterium	other Bacteroidetes
20180319_PA3	GH2_e80	GH2:380	3.2.1.25:4	beta-mannan	707	k141_3987183_1-1275	425	1.4e-90	385	699	1	332	4.44755e-05	k_Bacteria;n_FCB group;n_Bacteroidetes/Chlorobi group;p_Bacteroidetes;c_Flavobacteriia;o_Flavobacteriales;n_unclassified Flavobacteriales;s_Flavobacteriales bacterium	other Bacteroidetes
20180319_PA3	CE17_e0	CE17:15|CBM32:2	3.1.1.-:1	beta-mannan	164	k141_4087791_1-906	302	4.6e-16	20	162	5	159	9.89057e-06	k_Bacteria;n_FCB group;n_Bacteroidetes/Chlorobi group;p_Bacteroidetes;c_Flavobacteriia;o_Flavobacteriales;f_Flavobacteriaceae	other Bacteroidetes
20180319_PA3	GH130_e13	GH130:541	2.4.1.319:4|2.4.1.320:2	beta-mannan	300	k141_4180708_1015-1980	322	1.3e-154	1	299	18	317	2.92897e-05	k_Bacteria;n_FCB group;n_Bacteroidetes/Chlorobi group;p_Bacteroidetes;c_Flavobacteriia;o_Flavobacteriales;f_Flavobacteriaceae	other Bacteroidetes
20180319_PA3	GH2_e80	GH2:380	3.2.1.25:4	beta-mannan	707	k141_4206298_3-2219	739	3.6e-253	104	705	1	613	2.21838e-05	k_Bacteria;n_FCB group;n_Bacteroidetes/Chlorobi group;p_Bacteroidetes;c_Flavobacteriia;o_Flavobacteriales	other Bacteroidetes
20180319_PA3	GH2_e80	GH2:380	3.2.1.25:4	beta-mannan	707	k141_4347391_2-1381	460	8.3e-133	51	522	1	460	1.02317e-05	k_Bacteria;n_FCB group;n_Bacteroidetes/Chlorobi group;p_Bacteroidetes;c_Flavobacteriia;o_Flavobacteriales	other Bacteroidetes
20180319_PA3	GH2_e80	GH2:380	3.2.1.25:4	beta-mannan	707	k141_4403831_12943-15411	823	2.1e-283	3	697	25	702	0.000206002	k_Bacteria;n_FCB group;n_Bacteroidetes/Chlorobi group;p_Bacteroidetes;c_Flavobacteriia;o_Flavobacteriales;f_Flavobacteriaceae	other Bacteroidetes
20180319_PA3	GH130_e13	GH130:541	2.4.1.319:4|2.4.1.320:2	beta-mannan	300	k141_4417023_1726-2697	324	2.1e-148	1	299	19	318	1.35325e-05	k_Bacteria;n_FCB group;n_Bacteroidetes/Chlorobi group;p_Bacteroidetes;c_Flavobacteriia;o_Flavobacteriales;f_Flavobacteriaceae	other Bacteroidetes
20180319_PA3	GH26_e34	GH26:48|GH5_7:1	3.2.1.100:1	beta-mannan	305	k141_443934_1-666	222	4.4e-97	21	238	1	219	1.06953e-05	k_Bacteria;n_FCB group;n_Bacteroidetes/Chlorobi group;p_Bacteroidetes;c_Bacteroidia;o_Marinilabiliales	other Bacteroidetes
20180319_PA3	GH2_e80	GH2:380	3.2.1.25:4	beta-mannan	707	k141_4581520_10526-12760	745	4.5e-285	3	705	26	715	2.04401e-05	k_Bacteria;n_FCB group;n_Bacteroidetes/Chlorobi group;p_Bacteroidetes;c_Flavobacteriia;o_Flavobacteriales;f_Flavobacteriaceae	other Bacteroidetes
20180319_PA3	GH2_e80	GH2:380	3.2.1.25:4	beta-mannan	707	k141_4756136_5093-6598	502	4.8e-106	349	696	4	373	1.55561e-05	k_Bacteria;n_FCB group;n_Bacteroidetes/Chlorobi group;p_Bacteroidetes;c_Flavobacteriia;o_Flavobacteriales;n_unclassified Flavobacteriales;s_Flavobacteriales bacterium	other Bacteroidetes
20180319_PA3	GH130_e13	GH130:541	2.4.1.319:4|2.4.1.320:2	beta-mannan	300	k141_4921097_1-420	140	5e-66	166	299	1	135	3.29783e-06	k_Bacteria;n_FCB group;n_Bacteroidetes/Chlorobi group;p_Bacteroidetes;c_Flavobacteriia;o_Flavobacteriales;f_Flavobacteriaceae	other Bacteroidetes
20180319_PA3	GH130_e6	GH130:437|CE2:1	2.4.1.281:5	beta-mannan	313	k141_4961132_1-357	119	1.2e-57	147	265	1	119	1.20396e-05	k_Bacteria;n_FCB group;n_Bacteroidetes/Chlorobi group;p_Bacteroidetes	other Bacteroidetes
20180319_PA3	GH130_e6	GH130:437|CE2:1	2.4.1.281:5	beta-mannan	313	k141_5360927_1-426	142	2.4e-75	114	255	1	142	1.0013e-05	k_Bacteria;n_FCB group;n_Bacteroidetes/Chlorobi group;p_Bacteroidetes;c_Flavobacteriia;o_Flavobacteriales;f_Flavobacteriaceae;g_Flavobacterium	other Bacteroidetes
20180319_PA3	GH2_e80	GH2:380	3.2.1.25:4	beta-mannan	707	k141_5492381_2-1195	398	4.2e-153	303	698	1	397	1.18879e-05	k_Bacteria;n_FCB group;n_Bacteroidetes/Chlorobi group;p_Bacteroidetes;c_Flavobacteriia	other Bacteroidetes
20180319_PA3	GH130_e13	GH130:541	2.4.1.319:4|2.4.1.320:2	beta-mannan	300	k141_549943_1-423	141	1.6e-70	37	177	1	141	2.086e-05	k_Bacteria;n_FCB group;n_Bacteroidetes/Chlorobi group;p_Bacteroidetes;c_Flavobacteriia;o_Flavobacteriales;f_Flavobacteriaceae	other Bacteroidetes
20180319_PA3	GH148_e5	GH148:8|CBM4:7	3.2.1.4:1	beta-mannan	123	k141_5560586_2-319	106	8.7e-25	31	123	14	105	1.55065e-05	k_Bacteria;n_FCB group;n_Bacteroidetes/Chlorobi group;p_Bacteroidetes	other Bacteroidetes
20180319_PA3	GH2_e80	GH2:380	3.2.1.25:4	beta-mannan	707	k141_5729462_50-2350	767	2e-262	4	696	22	707	4.30117e-05	k_Bacteria;n_FCB group;n_Bacteroidetes/Chlorobi group;p_Bacteroidetes;c_Flavobacteriia;o_Flavobacteriales;f_Crocinitomicaceae;g_Crocinitomix	other Bacteroidetes
20180319_PA3	GH148_e5	GH148:8|CBM4:7	3.2.1.4:1	beta-mannan	123	k141_5816240_2-679	226	4.3e-27	1	123	57	179	7.8174e-06	k_Bacteria;n_FCB group;n_Bacteroidetes/Chlorobi group;p_Bacteroidetes	other Bacteroidetes
20180319_PA3	GH130_e18	GH130:34	2.4.1.-:1	beta-mannan	332	k141_5941649_3-863	287	7e-140	51	332	2	283	8.7563e-06	k_Bacteria;n_FCB group;n_Bacteroidetes/Chlorobi group;p_Bacteroidetes	other Bacteroidetes
20180319_PA3	GH5_e254	GH5_36:48	3.2.1.78:2	beta-mannan	305	k141_5975245_3-443	147	1.8e-71	167	305	2	140	7.70951e-06	k_Bacteria;n_FCB group;n_Bacteroidetes/Chlorobi group;p_Bacteroidetes;c_Cytophagia;o_Cytophagales	other Bacteroidetes
20180319_PA3	GH130_e13	GH130:541	2.4.1.319:4|2.4.1.320:2	beta-mannan	300	k141_5975916_195-662	156	9.3e-61	1	133	24	156	1.25615e-05	k_Bacteria;n_FCB group;n_Bacteroidetes/Chlorobi group;p_Bacteroidetes;c_Flavobacteriia;o_Flavobacteriales	other Bacteroidetes
20180319_PA3	GH130_e13	GH130:541	2.4.1.319:4|2.4.1.320:2	beta-mannan	300	k141_6068878_2-481	160	3.8e-68	1	142	19	160	5.98916e-06	k_Bacteria;n_FCB group;n_Bacteroidetes/Chlorobi group;p_Bacteroidetes;c_Flavobacteriia;o_Flavobacteriales;f_Flavobacteriaceae	other Bacteroidetes
20180319_PA3	GH5_e269	GH5_10:12|CBM32:6|CBM35:3|CBM64:2	3.2.1.78:1	beta-mannan	297	k141_6077087_3-377	125	7.8e-51	144	262	1	123	6.17286e-06	k_Bacteria;n_FCB group;n_Bacteroidetes/Chlorobi group;p_Bacteroidetes;c_Flavobacteriia;o_Flavobacteriales;f_Flavobacteriaceae;g_Flavimarina;n_unclassified Flavimarina;s_Flavimarina sp.	other Bacteroidetes
20180319_PA3	GH5_e254	GH5_36:48	3.2.1.78:2	beta-mannan	305	k141_6180646_3-542	180	4.3e-56	75	201	2	128	8.51137e-06	k_Bacteria;n_FCB group;n_Bacteroidetes/Chlorobi group;p_Bacteroidetes;c_Bacteroidia;o_Marinilabiliales;f_Prolixibacteraceae	other Bacteroidetes
20180319_PA3	GH2_e80	GH2:380	3.2.1.25:4	beta-mannan	707	k141_6294050_2-1153	384	1.5e-172	267	644	1	379	3.00712e-05	k_Bacteria;n_FCB group;n_Bacteroidetes/Chlorobi group;p_Bacteroidetes	other Bacteroidetes
20180319_PA3	GH2_e80	GH2:380	3.2.1.25:4	beta-mannan	707	k141_635309_2-2173	724	1.6e-255	10	703	1	685	3.95506e-05	k_Bacteria;n_FCB group;n_Bacteroidetes/Chlorobi group;p_Bacteroidetes;c_Flavobacteriia;o_Flavobacteriales;f_Crocinitomicaceae	other Bacteroidetes
20180319_PA3	GH2_e80	GH2:380	3.2.1.25:4	beta-mannan	707	k141_6466890_1-1638	546	3.2e-207	203	705	3	504	1.3757e-05	k_Bacteria;n_FCB group;n_Bacteroidetes/Chlorobi group;p_Bacteroidetes;c_Flavobacteriia;o_Flavobacteriales	other Bacteroidetes
20180319_PA3	GH130_e13	GH130:541	2.4.1.319:4|2.4.1.320:2	beta-mannan	300	k141_6505858_48-719	224	4.2e-105	1	206	18	224	1.6839e-05	k_Bacteria;n_FCB group;n_Bacteroidetes/Chlorobi group;p_Bacteroidetes;c_Flavobacteriia;o_Flavobacteriales;f_Flavobacteriaceae	other Bacteroidetes
20180319_PA3	GH130_e6	GH130:437|CE2:1	2.4.1.281:5	beta-mannan	313	k141_654023_214-1389	392	1.2e-171	1	313	53	365	3.80052e-05	k_Bacteria;n_FCB group;n_Bacteroidetes/Chlorobi group;p_Bacteroidetes;c_Bacteroidia;o_Marinilabiliales	other Bacteroidetes
20180319_PA3	GH2_e80	GH2:380	3.2.1.25:4	beta-mannan	707	k141_6644297_3608-6142	845	1.7e-279	4	704	43	730	4.45717e-05	k_Bacteria;n_FCB group;n_Bacteroidetes/Chlorobi group;p_Bacteroidetes;c_Flavobacteriia;o_Flavobacteriales	other Bacteroidetes
20180319_PA3	GH2_e80	GH2:380	3.2.1.25:4	beta-mannan	707	k141_6667940_1-1182	394	1.6e-156	314	699	1	388	1.90259e-05	k_Bacteria;n_FCB group;n_Bacteroidetes/Chlorobi group;p_Bacteroidetes	other Bacteroidetes
20180319_PA3	GH130_e6	GH130:437|CE2:1	2.4.1.281:5	beta-mannan	313	k141_6668504_3-341	113	7.2e-59	202	312	1	111	1.25673e-05	k_Bacteria;n_FCB group;n_Bacteroidetes/Chlorobi group;p_Bacteroidetes;c_Flavobacteriia;o_Flavobacteriales;f_Flavobacteriaceae	other Bacteroidetes
20180319_PA3	GH2_e80	GH2:380	3.2.1.25:4	beta-mannan	707	k141_6773363_2-1180	393	4.8e-113	19	421	4	392	2.89719e-05	k_Bacteria;n_FCB group;n_Bacteroidetes/Chlorobi group;p_Bacteroidetes;c_Flavobacteriia;o_Flavobacteriales;n_unclassified Flavobacteriales;s_Flavobacteriales bacterium	other Bacteroidetes
20180319_PA3	GH2_e80	GH2:380	3.2.1.25:4	beta-mannan	707	k141_6801394_3-1244	414	2.7e-130	255	647	7	409	1.13631e-05	k_Bacteria;n_FCB group;n_Bacteroidetes/Chlorobi group;p_Bacteroidetes;c_Flavobacteriia;o_Flavobacteriales;n_unclassified Flavobacteriales;s_Flavobacteriales bacterium	other Bacteroidetes
20180319_PA3	GH5_e254	GH5_36:48	3.2.1.78:2	beta-mannan	305	k141_6878992_1-489	163	1.1e-51	1	115	48	162	7.72118e-06	k_Bacteria;n_FCB group;n_Bacteroidetes/Chlorobi group;p_Bacteroidetes	other Bacteroidetes
20180319_PA3	GH130_e13	GH130:541	2.4.1.319:4|2.4.1.320:2	beta-mannan	300	k141_6923310_2-370	123	1.8e-54	29	151	1	123	7.86988e-06	k_Bacteria;n_FCB group;n_Bacteroidetes/Chlorobi group;p_Bacteroidetes	other Bacteroidetes
20180319_PA3	GH2_e80	GH2:380	3.2.1.25:4	beta-mannan	707	k141_772537_3-1355	451	2.5e-154	243	652	19	430	2.03935e-05	k_Bacteria;n_FCB group;n_Bacteroidetes/Chlorobi group;p_Bacteroidetes;c_Flavobacteriia;o_Flavobacteriales;f_Crocinitomicaceae;n_unclassified Crocinitomicaceae;s_Crocinitomicaceae bacterium	other Bacteroidetes
20180319_PA3	GH26_e34	GH26:48|GH5_7:1	3.2.1.100:1	beta-mannan	305	k141_836680_2-514	171	8.2e-58	173	305	1	132	4.96278e-06	k_Bacteria;n_FCB group;n_Bacteroidetes/Chlorobi group;p_Bacteroidetes;c_Flavobacteriia;o_Flavobacteriales;f_Flavobacteriaceae;g_Flavobacterium	other Bacteroidetes
20180319_PA3	GH2_e80	GH2:380	3.2.1.25:4	beta-mannan	707	k141_8655_619-3129	837	7.1e-194	3	696	24	710	0.00023896	k_Bacteria;n_FCB group;n_Bacteroidetes/Chlorobi group;p_Bacteroidetes;c_Flavobacteriia;o_Flavobacteriales	other Bacteroidetes
20180319_PA3	GH130_e13	GH130:541	2.4.1.319:4|2.4.1.320:2	beta-mannan	300	k141_911806_2-358	119	6.3e-61	109	226	1	119	6.05331e-06	k_Bacteria;n_FCB group;n_Bacteroidetes/Chlorobi group;p_Bacteroidetes;c_Flavobacteriia;o_Flavobacteriales;f_Flavobacteriaceae	other Bacteroidetes
20180319_PA3	GH2_e80	GH2:380	3.2.1.25:4	beta-mannan	707	k141_936930_440-2527	696	4.5e-281	3	679	26	695	1.66349e-05	k_Bacteria;n_FCB group;n_Bacteroidetes/Chlorobi group;p_Bacteroidetes;c_Flavobacteriia;o_Flavobacteriales;f_Flavobacteriaceae	other Bacteroidetes
20180319_PA3	GH130_e18	GH130:34	2.4.1.-:1	beta-mannan	332	k141_1151451_1-378	126	6.4e-53	108	236	1	126	1.08907e-05	k_Bacteria	other
20180319_PA3	GH130_e18	GH130:34	2.4.1.-:1	beta-mannan	332	k141_1151455_205-633	143	1.2e-61	91	236	1	143	1.27714e-05	k_Bacteria	other
20180319_PA3	GH130_e0	GH130:227	2.4.1.339:1	beta-mannan	343	k141_1164224_20-907	296	4.2e-119	57	342	6	294	1.06749e-05	k_Bacteria;n_PVC group;p_Lentisphaerae	other
20180319_PA3	GH130_e0	GH130:227	2.4.1.339:1	beta-mannan	343	k141_1187691_2-724	241	5.4e-99	20	259	1	241	1.40311e-05	k_Bacteria;p_Proteobacteria	other
20180319_PA3	GH5_e246	GH5_7:39	3.2.1.25:1	beta-mannan	317	k141_1221034_1-414	138	2e-51	177	314	1	138	5.94542e-06	k_Bacteria;p_Acidobacteria	other
20180319_PA3	GH130_e6	GH130:437|CE2:1	2.4.1.281:5	beta-mannan	313	k141_1298280_1-690	230	7.9e-106	115	312	1	198	1.36753e-05	k_Bacteria;p_Acidobacteria	other
20180319_PA3	GH130_e6	GH130:437|CE2:1	2.4.1.281:5	beta-mannan	313	k141_1365151_2-502	167	1.6e-89	1	166	2	167	5.81421e-06	k_Bacteria	other
20180319_PA3	GH130_e13	GH130:541	2.4.1.319:4|2.4.1.320:2	beta-mannan	300	k141_1372718_15-338	108	8.8e-42	31	136	1	106	8.54053e-06	k_Bacteria	other
20180319_PA3	GH130_e13	GH130:541	2.4.1.319:4|2.4.1.320:2	beta-mannan	300	k141_1373787_2-439	146	4.3e-71	157	299	1	140	9.68646e-06	k_Bacteria	other
20180319_PA3	GH130_e13	GH130:541	2.4.1.319:4|2.4.1.320:2	beta-mannan	300	k141_1441787_17-430	138	1.1e-58	168	299	2	132	6.65689e-06	k_Bacteria	other
20180319_PA3	GH130_e6	GH130:437|CE2:1	2.4.1.281:5	beta-mannan	313	k141_1455212_1-405	135	1.1e-67	64	199	1	135	3.5865e-06	k_Bacteria	other
20180319_PA3	CE17_e0	CE17:15|CBM32:2	3.1.1.-:1	beta-mannan	164	k141_1548802_2-316	105	3e-19	27	105	3	86	7.83198e-06	k_Bacteria	other
20180319_PA3	GH130_e0	GH130:227	2.4.1.339:1	beta-mannan	343	k141_159800_1-474	158	2.2e-43	99	247	6	158	6.65689e-06	k_Bacteria;p_Proteobacteria;n_delta/epsilon subdivisions;c_Deltaproteobacteria	other
20180319_PA3	GH130_e13	GH130:541	2.4.1.319:4|2.4.1.320:2	beta-mannan	300	k141_1614523_175-567	131	1.2e-35	1	107	25	131	1.28793e-05	k_Bacteria	other
20180319_PA3	GH130_e13	GH130:541	2.4.1.319:4|2.4.1.320:2	beta-mannan	300	k141_1690811_1-363	121	1.4e-62	78	200	2	121	4.11135e-06	k_Bacteria	other
20180319_PA3	GH130_e13	GH130:541	2.4.1.319:4|2.4.1.320:2	beta-mannan	300	k141_1794294_3-437	145	4.4e-75	88	235	1	145	5.55761e-06	k_Bacteria	other
20180319_PA3	CE17_e0	CE17:15|CBM32:2	3.1.1.-:1	beta-mannan	164	k141_1802890_202-1272	357	2.1e-18	14	164	53	215	3.16632e-05	k_Bacteria	other
20180319_PA3	GH130_e13	GH130:541	2.4.1.319:4|2.4.1.320:2	beta-mannan	300	k141_2155417_2-361	120	7.4e-61	142	264	1	120	6.861e-06	k_Bacteria	other
20180319_PA3	GH130_e6	GH130:437|CE2:1	2.4.1.281:5	beta-mannan	313	k141_2238019_3-1010	336	2.1e-160	1	306	31	336	1.9819e-05	k_Bacteria;p_Acidobacteria;n_unclassified Acidobacteria;s_Acidobacteria bacterium	other
20180319_PA3	GH148_e0	GH148:112|CBM4:3	3.2.1.4:1	beta-mannan	156	k141_2243132_2-457	152	3.9e-23	49	156	6	103	5.12898e-06	k_Bacteria	other
20180319_PA3	GH130_e0	GH130:227	2.4.1.339:1	beta-mannan	343	k141_2301637_3-575	191	7.4e-57	1	178	13	191	9.28699e-06	k_Bacteria;n_PVC group;p_Lentisphaerae	other
20180319_PA3	CE17_e0	CE17:15|CBM32:2	3.1.1.-:1	beta-mannan	164	k141_234729_2-400	133	1.1e-20	21	131	8	131	1.05904e-05	k_Bacteria	other
20180319_PA3	GH130_e6	GH130:437|CE2:1	2.4.1.281:5	beta-mannan	313	k141_2373274_433-894	154	5.5e-61	188	312	2	126	8.48221e-06	k_Bacteria	other
20180319_PA3	CE17_e0	CE17:15|CBM32:2	3.1.1.-:1	beta-mannan	164	k141_243580_2-613	204	1.3e-18	15	163	13	174	1.40223e-05	k_Bacteria	other
20180319_PA3	GH130_e6	GH130:437|CE2:1	2.4.1.281:5	beta-mannan	313	k141_262307_3-866	288	9.4e-150	47	312	1	266	4.18716e-06	k_Bacteria	other
20180319_PA3	GH130_e13	GH130:541	2.4.1.319:4|2.4.1.320:2	beta-mannan	300	k141_2848631_2-655	218	4.7e-117	81	298	1	215	7.08552e-06	k_Bacteria	other
20180319_PA3	GH130_e13	GH130:541	2.4.1.319:4|2.4.1.320:2	beta-mannan	300	k141_2851032_146-643	166	2.4e-43	146	298	3	162	1.95566e-05	k_Bacteria;n_FCB group;p_Gemmatimonadetes;n_unclassified Gemmatimonadetes;s_Gemmatimonadetes bacterium	other
20180319_PA3	CE17_e0	CE17:15|CBM32:2	3.1.1.-:1	beta-mannan	164	k141_2952279_2-616	205	9e-19	15	163	34	194	8.04483e-06	k_Bacteria	other
20180319_PA3	CE17_e0	CE17:15|CBM32:2	3.1.1.-:1	beta-mannan	164	k141_2957664_1-864	288	4.6e-16	27	163	2	150	3.09139e-05	k_Bacteria	other
20180319_PA3	GH130_e13	GH130:541	2.4.1.319:4|2.4.1.320:2	beta-mannan	300	k141_3170622_2-382	127	9.3e-69	133	261	1	126	1.57194e-05	k_Bacteria	other
20180319_PA3	GH130_e6	GH130:437|CE2:1	2.4.1.281:5	beta-mannan	313	k141_317183_1-474	158	8.7e-80	134	291	1	158	6.74728e-06	k_Bacteria	other
20180319_PA3	GH130_e13	GH130:541	2.4.1.319:4|2.4.1.320:2	beta-mannan	300	k141_3266995_97-441	115	7.7e-55	188	299	1	110	5.03859e-06	k_Bacteria	other
20180319_PA3	GH5_e4	GH5_7:157|CBM27:33|GH5_41:2|CBM23:1|CBM3:1|GH44:1	3.2.1.78:15	beta-mannan	275	k141_3382414_3-371	123	1.1e-42	68	174	1	112	1.1608e-05	k_Bacteria	other
20180319_PA3	GH148_e0	GH148:112|CBM4:3	3.2.1.4:1	beta-mannan	156	k141_3393633_3-659	219	1.6e-23	8	151	21	148	7.42084e-06	k_Bacteria;p_Proteobacteria	other
20180319_PA3	GH130_e13	GH130:541	2.4.1.319:4|2.4.1.320:2	beta-mannan	300	k141_3422744_2-523	174	5.7e-75	14	179	2	171	7.47916e-06	k_Bacteria	other
20180319_PA3	GH130_e18	GH130:34	2.4.1.-:1	beta-mannan	332	k141_3630060_2-640	213	9.3e-94	127	331	2	204	6.82309e-06	k_Bacteria	other
20180319_PA3	GH130_e0	GH130:227	2.4.1.339:1	beta-mannan	343	k141_3676401_2-634	211	1.7e-87	66	268	8	210	4.56914e-06	k_Bacteria	other
20180319_PA3	GH130_e0	GH130:227	2.4.1.339:1	beta-mannan	343	k141_3725218_420-1040	207	6.8e-76	2	191	17	207	9.40945e-06	k_Bacteria	other
20180319_PA3	GH5_e92	GH5:24|GH5_7:1	3.2.1.-:1	beta-mannan	311	k141_374918_2-445	148	5.8e-30	38	208	4	148	6.40321e-06	k_Bacteria;p_Proteobacteria;n_delta/epsilon subdivisions;c_Deltaproteobacteria;n_unclassified Deltaproteobacteria;s_Deltaproteobacteria bacterium	other
20180319_PA3	GH130_e6	GH130:437|CE2:1	2.4.1.281:5	beta-mannan	313	k141_378243_3-812	270	7.9e-109	1	219	53	270	1.83057e-05	k_Bacteria	other
20180319_PA3	GH130_e18	GH130:34	2.4.1.-:1	beta-mannan	332	k141_3787462_2-559	186	1.9e-79	118	304	4	186	5.18438e-06	k_Bacteria	other
20180319_PA3	GH130_e6	GH130:437|CE2:1	2.4.1.281:5	beta-mannan	313	k141_3969472_685-1434	250	4.5e-118	84	312	1	227	1.02842e-05	k_Bacteria	other
20180319_PA3	CE17_e0	CE17:15|CBM32:2	3.1.1.-:1	beta-mannan	164	k141_408490_772-5148	1459	1.8e-16	13	163	1247	1409	4.43209e-05	k_Bacteria	other
20180319_PA3	CE17_e0	CE17:15|CBM32:2	3.1.1.-:1	beta-mannan	164	k141_4137239_3-1079	359	1.2e-16	16	163	159	318	1.37599e-05	k_Bacteria	other
20180319_PA3	GH130_e0	GH130:227	2.4.1.339:1	beta-mannan	343	k141_4181666_3-371	123	1.2e-58	179	301	1	123	0	k_Bacteria;p_Proteobacteria;n_delta/epsilon subdivisions;c_Deltaproteobacteria	other
20180319_PA3	GH130_e0	GH130:227	2.4.1.339:1	beta-mannan	343	k141_4220470_2-415	138	9.2e-60	157	292	2	137	5.39433e-06	k_Bacteria	other
20180319_PA3	GH130_e6	GH130:437|CE2:1	2.4.1.281:5	beta-mannan	313	k141_4283614_3-614	204	7e-89	1	170	35	203	5.65675e-06	k_Bacteria	other
20180319_PA3	GH130_e18	GH130:34	2.4.1.-:1	beta-mannan	332	k141_4323603_90-569	160	2.2e-64	1	155	4	159	6.07372e-06	k_Bacteria	other
20180319_PA3	GH5_e246	GH5_7:39	3.2.1.25:1	beta-mannan	317	k141_4364773_3-539	179	3.2e-69	1	173	6	179	1.00393e-05	k_Bacteria;p_Acidobacteria;n_unclassified Acidobacteria;s_Acidobacteria bacterium	other
20180319_PA3	GH130_e6	GH130:437|CE2:1	2.4.1.281:5	beta-mannan	313	k141_4483400_1-591	197	1.1e-72	1	146	53	197	1.08995e-05	k_Bacteria	other
20180319_PA3	CE17_e0	CE17:15|CBM32:2	3.1.1.-:1	beta-mannan	164	k141_448439_3-596	198	8.1e-20	14	163	23	184	3.8635e-06	k_Bacteria	other
20180319_PA3	GH130_e0	GH130:227	2.4.1.339:1	beta-mannan	343	k141_4567872_1-525	175	4.7e-56	111	277	2	174	6.80851e-06	k_Bacteria	other
20180319_PA3	GH130_e6	GH130:437|CE2:1	2.4.1.281:5	beta-mannan	313	k141_4795037_3-503	167	8.8e-85	33	200	1	167	6.46153e-06	k_Bacteria	other
20180319_PA3	GH5_e269	GH5_10:12|CBM32:6|CBM35:3|CBM64:2	3.2.1.78:1	beta-mannan	297	k141_4802612_1-735	245	5.7e-76	62	253	4	245	7.7999e-06	k_Bacteria	other
20180319_PA3	GH130_e6	GH130:437|CE2:1	2.4.1.281:5	beta-mannan	313	k141_481867_1-405	135	1.3e-67	176	310	1	135	1.07332e-05	k_Bacteria	other
20180319_PA3	CE17_e0	CE17:15|CBM32:2	3.1.1.-:1	beta-mannan	164	k141_4849137_2-463	154	1.2e-16	14	146	5	151	9.36572e-06	k_Bacteria	other
20180319_PA3	GH130_e13	GH130:541	2.4.1.319:4|2.4.1.320:2	beta-mannan	300	k141_4942864_2-403	134	1.2e-58	14	145	3	134	3.98305e-06	k_Bacteria	other
20180319_PA3	CE17_e0	CE17:15|CBM32:2	3.1.1.-:1	beta-mannan	164	k141_4946411_3-482	160	7.7e-16	27	163	2	150	2.04664e-05	k_Bacteria;n_PVC group;p_Lentisphaerae;n_unclassified Lentisphaerae;s_Lentisphaerae bacterium	other
20180319_PA3	GH130_e6	GH130:437|CE2:1	2.4.1.281:5	beta-mannan	313	k141_5030588_2-388	129	6.6e-67	135	262	1	128	7.39168e-06	k_Bacteria	other
20180319_PA3	CE17_e0	CE17:15|CBM32:2	3.1.1.-:1	beta-mannan	164	k141_5084917_3-581	193	1e-21	19	158	2	153	1.21883e-05	k_Bacteria	other
20180319_PA3	GH148_e0	GH148:112|CBM4:3	3.2.1.4:1	beta-mannan	156	k141_5086829_1-336	112	1.6e-28	29	133	1	112	7.54914e-06	k_Bacteria;p_Proteobacteria	other
20180319_PA3	CE17_e0	CE17:15|CBM32:2	3.1.1.-:1	beta-mannan	164	k141_5326075_1-906	302	4.4e-17	15	163	84	244	1.01093e-05	k_Bacteria	other
20180319_PA3	GH130_e18	GH130:34	2.4.1.-:1	beta-mannan	332	k141_5335466_1-459	153	3.3e-68	42	195	1	153	5.27186e-06	k_Bacteria	other
20180319_PA3	CE17_e0	CE17:15|CBM32:2	3.1.1.-:1	beta-mannan	164	k141_5336231_2-943	314	8.3e-21	14	163	30	191	1.54686e-05	k_Bacteria	other
20180319_PA3	GH130_e6	GH130:437|CE2:1	2.4.1.281:5	beta-mannan	313	k141_5364094_3-443	147	1.9e-62	201	313	1	113	6.09705e-06	k_Bacteria	other
20180319_PA3	GH130_e37	GH130:61	2.4.1.339:1|2.4.1.340:1	beta-mannan	285	k141_5368938_3-431	143	5.2e-53	1	138	1	143	6.28658e-06	k_Bacteria	other
20180319_PA3	GH5_e246	GH5_7:39	3.2.1.25:1	beta-mannan	317	k141_5374902_2-400	133	2.8e-42	201	317	12	128	1.06778e-05	k_Bacteria	other
20180319_PA3	CE17_e0	CE17:15|CBM32:2	3.1.1.-:1	beta-mannan	164	k141_5388389_1-387	129	2.4e-24	23	132	2	121	7.49665e-06	k_Bacteria	other
20180319_PA3	GH26_e7	GH26:136|CBM35:106|CBM3:34|GH44:30|CBM27:2|CBM1:2|CBM2:2	3.2.1.78:13|3.2.1.151:5|3.2.1.4:3	beta-mannan	302	k141_5440077_1-393	131	9.5e-34	2	111	21	131	7.2109e-06	k_Bacteria	other
20180319_PA3	GH130_e6	GH130:437|CE2:1	2.4.1.281:5	beta-mannan	313	k141_5649929_3-998	332	1.1e-159	19	312	1	294	1.1608e-05	k_Bacteria	other
20180319_PA3	GH130_e18	GH130:34	2.4.1.-:1	beta-mannan	332	k141_5829397_3-437	145	7.8e-43	14	153	3	144	6.64231e-06	k_Bacteria	other
20180319_PA3	GH130_e0	GH130:227	2.4.1.339:1	beta-mannan	343	k141_5900889_1-417	139	5.6e-60	154	291	2	139	1.23545e-05	k_Bacteria;n_PVC group;p_Lentisphaerae;n_unclassified Lentisphaerae;s_Lentisphaerae bacterium	other
20180319_PA3	GH130_e0	GH130:227	2.4.1.339:1	beta-mannan	343	k141_5989599_3-449	149	5.4e-52	121	261	8	146	8.63092e-06	k_Bacteria	other
20180319_PA3	GH130_e0	GH130:227	2.4.1.339:1	beta-mannan	343	k141_6048669_2-523	174	2.9e-68	67	231	10	174	5.74714e-06	k_Bacteria	other
20180319_PA3	GH130_e6	GH130:437|CE2:1	2.4.1.281:5	beta-mannan	313	k141_6056915_3-614	204	1.9e-94	138	312	2	176	1.33838e-05	k_Bacteria	other
20180319_PA3	CE17_e0	CE17:15|CBM32:2	3.1.1.-:1	beta-mannan	164	k141_6217948_3-1007	335	2.1e-19	15	163	99	259	1.01238e-05	k_Bacteria	other
20180319_PA3	GH130_e0	GH130:227	2.4.1.339:1	beta-mannan	343	k141_6369513_88-579	164	1.3e-73	182	342	1	162	1.48883e-05	k_Bacteria;p_Proteobacteria;n_delta/epsilon subdivisions;c_Deltaproteobacteria	other
20180319_PA3	GH148_e0	GH148:112|CBM4:3	3.2.1.4:1	beta-mannan	156	k141_6402620_3-422	140	6.8e-16	73	150	2	77	1.1401e-05	k_Bacteria;p_Proteobacteria	other
20180319_PA3	GH130_e13	GH130:541	2.4.1.319:4|2.4.1.320:2	beta-mannan	300	k141_6426881_1-381	127	1.3e-63	135	263	1	127	8.00401e-06	k_Bacteria	other
20180319_PA3	GH148_e0	GH148:112|CBM4:3	3.2.1.4:1	beta-mannan	156	k141_6439069_3-395	131	2.7e-24	53	156	2	103	1.05e-05	k_Bacteria;n_PVC group;p_Lentisphaerae	other
20180319_PA3	GH148_e0	GH148:112|CBM4:3	3.2.1.4:1	beta-mannan	156	k141_6452918_1-639	213	8.7e-35	55	156	1	104	1.36112e-05	k_Bacteria;p_Proteobacteria	other
20180319_PA3	CE17_e0	CE17:15|CBM32:2	3.1.1.-:1	beta-mannan	164	k141_656312_3-707	235	9.4e-18	15	162	10	169	1.28502e-05	k_Bacteria;n_PVC group;p_Lentisphaerae;c_Lentisphaeria;n_unclassified Lentisphaeria;s_Lentisphaeria bacterium	other
20180319_PA3	GH130_e6	GH130:437|CE2:1	2.4.1.281:5	beta-mannan	313	k141_6575217_172-1365	398	8.2e-161	1	312	53	363	6.43674e-05	k_Bacteria	other
20180319_PA3	GH130_e6	GH130:437|CE2:1	2.4.1.281:5	beta-mannan	313	k141_6637428_3-473	157	4.3e-63	182	312	1	130	7.18757e-06	k_Bacteria	other
20180319_PA3	GH2_e111	GH2:146	3.2.1.25:9	beta-mannan	687	k141_6658934_3-1646	548	4.1e-166	87	626	2	548	1.38445e-05	k_Bacteria	other
20180319_PA3	GH130_e6	GH130:437|CE2:1	2.4.1.281:5	beta-mannan	313	k141_6665653_3-374	124	1.1e-63	107	229	2	124	1.02696e-05	k_Bacteria	other
20180319_PA3	CE17_e0	CE17:15|CBM32:2	3.1.1.-:1	beta-mannan	164	k141_6702580_2-538	179	3e-17	22	163	5	158	1.70781e-05	k_Bacteria	other
20180319_PA3	CE17_e0	CE17:15|CBM32:2	3.1.1.-:1	beta-mannan	164	k141_6795682_131-1267	379	1.4e-17	14	163	36	197	8.78546e-06	k_Bacteria	other
20180319_PA3	GH130_e37	GH130:61	2.4.1.339:1|2.4.1.340:1	beta-mannan	285	k141_6826117_2-313	104	2.7e-43	168	269	2	104	9.31906e-06	k_Bacteria	other
20180319_PA3	CE17_e0	CE17:15|CBM32:2	3.1.1.-:1	beta-mannan	164	k141_6930882_1-579	193	5.1e-18	16	147	43	187	8.15855e-06	k_Bacteria	other
20180319_PA3	GH130_e13	GH130:541	2.4.1.319:4|2.4.1.320:2	beta-mannan	300	k141_7051092_2-391	130	7.1e-56	183	299	6	122	7.46166e-06	k_Bacteria	other
20180319_PA3	GH148_e0	GH148:112|CBM4:3	3.2.1.4:1	beta-mannan	156	k141_714445_3-536	178	7.3e-25	13	149	3	122	1.43839e-05	k_Bacteria;p_Proteobacteria	other
20180319_PA3	GH130_e13	GH130:541	2.4.1.319:4|2.4.1.320:2	beta-mannan	300	k141_723885_2-343	114	3.9e-53	134	249	1	114	8.96041e-06	k_Bacteria;n_PVC group;p_Candidatus Omnitrophica	other
20180319_PA3	GH130_e0	GH130:227	2.4.1.339:1	beta-mannan	343	k141_80265_3-386	128	1e-43	99	222	2	128	7.98943e-06	k_Bacteria	other
20180319_PA3	GH130_e0	GH130:227	2.4.1.339:1	beta-mannan	343	k141_819799_3-458	152	1.3e-71	104	255	1	152	4.73826e-06	k_Bacteria;p_Proteobacteria;n_delta/epsilon subdivisions;c_Deltaproteobacteria	other
20180319_PA3	GH130_e6	GH130:437|CE2:1	2.4.1.281:5	beta-mannan	313	k141_2257651_1-372	124	9.4e-64	58	174	1	117	7.60454e-06	k_Bacteria;n_Terrabacteria group;p_Firmicutes;c_Bacilli;o_Bacillales;f_Paenibacillaceae;g_Paenibacillus	Firmicutes
20180319_PA3	GH130_e6	GH130:437|CE2:1	2.4.1.281:5	beta-mannan	313	k141_2272463_150-692	181	1.3e-66	1	125	56	180	7.73867e-06	k_Bacteria;n_Terrabacteria group;p_Firmicutes;c_Bacilli;o_Bacillales;f_Paenibacillaceae;g_Paenibacillus	Firmicutes
20180319_PA3	GH130_e6	GH130:437|CE2:1	2.4.1.281:5	beta-mannan	313	k141_2769209_2-382	127	7.3e-63	102	227	2	127	8.7184e-06	k_Bacteria;n_Terrabacteria group;p_Firmicutes;c_Bacilli;o_Bacillales;f_Paenibacillaceae;g_Paenibacillus	Firmicutes
20180319_PA3	GH130_e6	GH130:437|CE2:1	2.4.1.281:5	beta-mannan	313	k141_324119_1-534	178	2.2e-62	1	125	53	177	2.30381e-05	k_Bacteria;n_Terrabacteria group;p_Firmicutes;c_Bacilli;o_Bacillales;f_Paenibacillaceae;g_Paenibacillus	Firmicutes
20180319_PA3	GH130_e6	GH130:437|CE2:1	2.4.1.281:5	beta-mannan	313	k141_509023_3-479	159	2.3e-85	14	172	1	159	9.40071e-06	k_Bacteria;n_Terrabacteria group;p_Firmicutes;c_Bacilli;o_Bacillales;f_Paenibacillaceae;g_Paenibacillus	Firmicutes
20180319_PA3	GH130_e13	GH130:541	2.4.1.319:4|2.4.1.320:2	beta-mannan	300	k141_1683656_3-380	126	3.4e-44	1	110	16	125	7.67452e-06	k_Bacteria;n_Terrabacteria group;p_Chloroflexi	Chloroflexi
20180319_PA3	GH130_e13	GH130:541	2.4.1.319:4|2.4.1.320:2	beta-mannan	300	k141_3144491_3-311	103	1e-51	88	193	1	103	9.4182e-06	k_Bacteria;n_Terrabacteria group;p_Chloroflexi	Chloroflexi
20180319_PA3	GH130_e13	GH130:541	2.4.1.319:4|2.4.1.320:2	beta-mannan	300	k141_3804107_1-357	119	1.8e-61	97	218	1	119	1.19492e-05	k_Bacteria;n_Terrabacteria group;p_Chloroflexi	Chloroflexi
20180319_PA3	GH130_e0	GH130:227	2.4.1.339:1	beta-mannan	343	k141_4938822_8-649	214	4.4e-91	132	342	1	210	8.96041e-06	k_Bacteria;n_Terrabacteria group;p_Chloroflexi;c_Anaerolineae	Chloroflexi
20180319_PA3	GH130_e37	GH130:61	2.4.1.339:1|2.4.1.340:1	beta-mannan	285	k141_6515003_1-660	220	3.9e-72	77	280	1	218	4.79658e-06	k_Bacteria;n_Terrabacteria group;p_Chloroflexi	Chloroflexi
20180319_PA3	GH130_e13	GH130:541	2.4.1.319:4|2.4.1.320:2	beta-mannan	300	k141_6919287_248-655	136	6e-65	167	299	1	130	9.66896e-06	k_Bacteria;n_Terrabacteria group;p_Chloroflexi	Chloroflexi
20180319_PA3	GH2_e24	GH2:451|CBM67:1	3.2.1.25:5	beta-mannan	768	k141_2912490_285-2417	711	2.1e-286	16	684	42	711	1.79996e-05	k_Bacteria;n_Terrabacteria group;p_Actinobacteria;c_Actinomycetia	Actinobacteria
20180403_FL	GH2_e111	GH2:146	3.2.1.25:9	beta-mannan	687	k141_3416078_423-3014	864	4.2e-204	1	686	5	715	3.53573e-05	k_Bacteria;n_PVC group;p_Verrucomicrobia;c_Opitutae;o_Opitutales;f_Opitutaceae	Verrucomicrobia
20180403_FL	GH2_e80	GH2:380	3.2.1.25:4	beta-mannan	707	k141_308430_2-2461	820	7.9e-300	4	706	30	716	1.85747e-05	k_Bacteria;n_FCB group;n_Bacteroidetes/Chlorobi group;p_Bacteroidetes;c_Flavobacteriia;o_Flavobacteriales;f_Flavobacteriaceae;g_Polaribacter	Polaribacter
20180403_FL	GH2_e80	GH2:380	3.2.1.25:4	beta-mannan	707	k141_1244551_1-2010	670	6.4e-179	51	696	1	649	1.55551e-05	k_Bacteria;n_FCB group;n_Bacteroidetes/Chlorobi group;p_Bacteroidetes;c_Flavobacteriia;o_Flavobacteriales;n_unclassified Flavobacteriales;s_Flavobacteriales bacterium	other Bacteroidetes
20180403_FL	GH2_e80	GH2:380	3.2.1.25:4	beta-mannan	707	k141_134154_2-973	324	1.5e-100	3	319	8	324	4.21896e-05	k_Bacteria;n_FCB group;n_Bacteroidetes/Chlorobi group;p_Bacteroidetes;c_Flavobacteriia;o_Flavobacteriales	other Bacteroidetes
20180403_FL	GH2_e80	GH2:380	3.2.1.25:4	beta-mannan	707	k141_1382335_2-1831	610	5.1e-262	7	619	19	610	4.17148e-05	k_Bacteria;n_FCB group;n_Bacteroidetes/Chlorobi group;p_Bacteroidetes;c_Flavobacteriia;o_Flavobacteriales;n_unclassified Flavobacteriales;s_Flavobacteriales bacterium	other Bacteroidetes
20180403_FL	GH2_e80	GH2:380	3.2.1.25:4	beta-mannan	707	k141_1385559_7202-9778	859	6.3e-296	3	703	26	733	0.00100412	k_Bacteria;n_FCB group;n_Bacteroidetes/Chlorobi group;p_Bacteroidetes;c_Flavobacteriia;o_Flavobacteriales	other Bacteroidetes
20180403_FL	GH2_e80	GH2:380	3.2.1.25:4	beta-mannan	707	k141_143985_3-1166	388	7.3e-124	3	364	27	388	2.73467e-05	k_Bacteria;n_FCB group;n_Bacteroidetes/Chlorobi group;p_Bacteroidetes;c_Flavobacteriia;o_Flavobacteriales;f_Crocinitomicaceae	other Bacteroidetes
20180403_FL	GH26_e13	GH26:11	3.2.1.100:1	beta-mannan	318	k141_1663636_2-721	240	3.7e-48	116	314	14	201	2.32762e-05	k_Bacteria;n_FCB group;n_Bacteroidetes/Chlorobi group;p_Bacteroidetes;c_Cytophagia;o_Cytophagales;f_Flammeovirgaceae;n_unclassified Flammeovirgaceae;s_Flammeovirgaceae bacterium	other Bacteroidetes
20180403_FL	GH2_e80	GH2:380	3.2.1.25:4	beta-mannan	707	k141_1764926_3-1349	449	6.2e-134	309	701	10	411	2.50509e-05	k_Bacteria;n_FCB group;n_Bacteroidetes/Chlorobi group;p_Bacteroidetes	other Bacteroidetes
20180403_FL	GH2_e80	GH2:380	3.2.1.25:4	beta-mannan	707	k141_1820283_2-1471	490	3.4e-136	113	596	9	489	1.69447e-05	k_Bacteria;n_FCB group;n_Bacteroidetes/Chlorobi group;p_Bacteroidetes;c_Flavobacteriia;o_Flavobacteriales;n_unclassified Flavobacteriales;s_Flavobacteriales bacterium	other Bacteroidetes
20180403_FL	GH2_e80	GH2:380	3.2.1.25:4	beta-mannan	707	k141_1859104_201-1322	374	5.7e-122	7	364	29	374	6.82364e-06	k_Bacteria;n_FCB group;n_Bacteroidetes/Chlorobi group;p_Bacteroidetes	other Bacteroidetes
20180403_FL	GH2_e80	GH2:380	3.2.1.25:4	beta-mannan	707	k141_1947374_196-2799	868	5.7e-299	3	705	29	742	2.21211e-05	k_Bacteria;n_FCB group;n_Bacteroidetes/Chlorobi group;p_Bacteroidetes;c_Flavobacteriia;o_Flavobacteriales	other Bacteroidetes
20180403_FL	GH2_e80	GH2:380	3.2.1.25:4	beta-mannan	707	k141_1948331_2-1609	536	2e-147	152	683	4	530	8.92834e-06	k_Bacteria;n_FCB group;n_Bacteroidetes/Chlorobi group;p_Bacteroidetes;c_Flavobacteriia;o_Flavobacteriales	other Bacteroidetes
20180403_FL	GH26_e34	GH26:48|GH5_7:1	3.2.1.100:1	beta-mannan	305	k141_1954714_2-502	167	3e-38	2	144	26	165	3.29602e-05	k_Bacteria;n_FCB group;n_Bacteroidetes/Chlorobi group;p_Bacteroidetes;c_Cytophagia;o_Cytophagales;f_Flammeovirgaceae;n_unclassified Flammeovirgaceae;s_Flammeovirgaceae bacterium	other Bacteroidetes
20180403_FL	GH2_e80	GH2:380	3.2.1.25:4	beta-mannan	707	k141_2097796_3-1052	350	2.2e-159	267	615	1	350	7.95271e-06	k_Bacteria;n_FCB group;n_Bacteroidetes/Chlorobi group;p_Bacteroidetes	other Bacteroidetes
20180403_FL	GH2_e80	GH2:380	3.2.1.25:4	beta-mannan	707	k141_2227323_1005-3539	845	3.2e-279	4	704	43	730	3.34523e-05	k_Bacteria;n_FCB group;n_Bacteroidetes/Chlorobi group;p_Bacteroidetes;c_Flavobacteriia;o_Flavobacteriales	other Bacteroidetes
20180403_FL	GH26_e34	GH26:48|GH5_7:1	3.2.1.100:1	beta-mannan	305	k141_2398960_571-1080	170	2.8e-37	2	144	26	165	3.23899e-05	k_Bacteria;n_FCB group;n_Bacteroidetes/Chlorobi group;p_Bacteroidetes;c_Cytophagia;o_Cytophagales;f_Flammeovirgaceae;n_unclassified Flammeovirgaceae;s_Flammeovirgaceae bacterium	other Bacteroidetes
20180403_FL	GH26_e13	GH26:11	3.2.1.100:1	beta-mannan	318	k141_2676325_2-721	240	7.6e-49	116	314	14	201	2.76709e-05	k_Bacteria;n_FCB group;n_Bacteroidetes/Chlorobi group;p_Bacteroidetes;c_Cytophagia;o_Cytophagales;f_Flammeovirgaceae;n_unclassified Flammeovirgaceae;s_Flammeovirgaceae bacterium	other Bacteroidetes
20180403_FL	GH2_e80	GH2:380	3.2.1.25:4	beta-mannan	707	k141_2861723_3-1142	380	7e-138	4	369	30	380	1.5393e-05	k_Bacteria;n_FCB group;n_Bacteroidetes/Chlorobi group;p_Bacteroidetes;c_Flavobacteriia;o_Flavobacteriales;f_Flavobacteriaceae	other Bacteroidetes
20180403_FL	GH2_e80	GH2:380	3.2.1.25:4	beta-mannan	707	k141_2913669_3-1181	393	3.9e-193	308	689	2	387	1.27498e-05	k_Bacteria;n_FCB group;n_Bacteroidetes/Chlorobi group;p_Bacteroidetes;c_Flavobacteriia	other Bacteroidetes
20180403_FL	GH2_e80	GH2:380	3.2.1.25:4	beta-mannan	707	k141_3080119_3-1547	515	6.5e-197	5	503	30	515	3.24941e-05	k_Bacteria;n_FCB group;n_Bacteroidetes/Chlorobi group;p_Bacteroidetes;c_Flavobacteriia;o_Flavobacteriales	other Bacteroidetes
20180403_FL	GH2_e80	GH2:380	3.2.1.25:4	beta-mannan	707	k141_3211070_3-1442	480	1.2e-177	244	696	2	456	1.52656e-05	k_Bacteria;n_FCB group;n_Bacteroidetes/Chlorobi group;p_Bacteroidetes;c_Flavobacteriia;o_Flavobacteriales;f_Crocinitomicaceae;g_Crocinitomix	other Bacteroidetes
20180403_FL	GH2_e80	GH2:380	3.2.1.25:4	beta-mannan	707	k141_3386953_193-1656	488	3.3e-188	4	453	31	487	1.37081e-05	k_Bacteria;n_FCB group;n_Bacteroidetes/Chlorobi group;p_Bacteroidetes;c_Flavobacteriia;o_Flavobacteriales	other Bacteroidetes
20180403_FL	GH2_e80	GH2:380	3.2.1.25:4	beta-mannan	707	k141_3623069_3-2360	786	5.8e-190	6	699	27	723	3.95841e-05	k_Bacteria;n_FCB group;n_Bacteroidetes/Chlorobi group;p_Bacteroidetes;c_Flavobacteriia;o_Flavobacteriales;n_unclassified Flavobacteriales;s_Flavobacteriales bacterium	other Bacteroidetes
20180403_FL	GH26_e13	GH26:11	3.2.1.100:1	beta-mannan	318	k141_3666381_1146-2237	364	3.6e-84	2	313	26	324	2.54736e-05	k_Bacteria;n_FCB group;n_Bacteroidetes/Chlorobi group;p_Bacteroidetes;c_Cytophagia;o_Cytophagales;f_Flammeovirgaceae;n_unclassified Flammeovirgaceae;s_Flammeovirgaceae bacterium	other Bacteroidetes
20180403_FL	GH2_e80	GH2:380	3.2.1.25:4	beta-mannan	707	k141_3856816_2-1348	449	3.4e-191	36	473	3	447	8.32907e-06	k_Bacteria;n_FCB group;n_Bacteroidetes/Chlorobi group;p_Bacteroidetes;c_Flavobacteriia;o_Flavobacteriales;f_Flavobacteriaceae;n_unclassified Flavobacteriaceae;s_Flavobacteriaceae bacterium	other Bacteroidetes
20180403_FL	GH2_e80	GH2:380	3.2.1.25:4	beta-mannan	707	k141_4024091_19358-21826	823	5.9e-283	3	697	25	702	2.68777e-05	k_Bacteria;n_FCB group;n_Bacteroidetes/Chlorobi group;p_Bacteroidetes;c_Flavobacteriia;o_Flavobacteriales;f_Flavobacteriaceae	other Bacteroidetes
20180403_FL	GH130_e13	GH130:541	2.4.1.319:4|2.4.1.320:2	beta-mannan	300	k141_4066698_970-1953	328	5.2e-153	1	299	24	323	2.46022e-05	k_Bacteria;n_FCB group;n_Bacteroidetes/Chlorobi group;p_Bacteroidetes;c_Flavobacteriia;o_Flavobacteriales;f_Flavobacteriaceae	other Bacteroidetes
20180403_FL	GH130_e13	GH130:541	2.4.1.319:4|2.4.1.320:2	beta-mannan	300	k141_4159813_15-560	182	3.4e-93	124	299	1	177	5.11266e-06	k_Bacteria;n_FCB group;n_Bacteroidetes/Chlorobi group;p_Bacteroidetes;c_Flavobacteriia;o_Flavobacteriales;f_Flavobacteriaceae	other Bacteroidetes
20180403_FL	GH2_e80	GH2:380	3.2.1.25:4	beta-mannan	707	k141_505544_2-1279	426	7.4e-127	409	706	1	302	1.7075e-05	k_Bacteria;n_FCB group;n_Bacteroidetes/Chlorobi group;p_Bacteroidetes;c_Flavobacteriia;o_Flavobacteriales;n_unclassified Flavobacteriales;s_Flavobacteriales bacterium	other Bacteroidetes
20180403_FL	GH130_e13	GH130:541	2.4.1.319:4|2.4.1.320:2	beta-mannan	300	k141_704584_23176-24138	321	4.8e-153	1	299	17	316	0.000103	k_Bacteria;n_FCB group;n_Bacteroidetes/Chlorobi group;p_Bacteroidetes;c_Flavobacteriia;o_Flavobacteriales;n_unclassified Flavobacteriales;s_Flavobacteriales bacterium	other Bacteroidetes
20180403_FL	CE17_e0	CE17:15|CBM32:2	3.1.1.-:1	beta-mannan	164	k141_465420_1-1932	644	5.1e-17	13	163	406	568	5.27276e-05	k_Bacteria;n_PVC group;p_Lentisphaerae;c_Lentisphaeria	other
20180403_FL	GH2_e80	GH2:380	3.2.1.25:4	beta-mannan	707	k141_737154_3-2003	667	5.4e-261	37	704	2	662	2.85192e-05	k_Bacteria;p_Proteobacteria;c_Alphaproteobacteria;o_Hyphomicrobiales;f_Rhodobiaceae;n_unclassified Rhodobiaceae;s_Rhodobiaceae bacterium	Alphaproteobacteria
20180405_FL	CE17_e0	CE17:15|CBM32:2	3.1.1.-:1	beta-mannan	164	k141_2212638_2180-3637	486	6.8e-19	14	163	315	476	2.36308e-05	k_Bacteria;n_PVC group;p_Verrucomicrobia;c_Opitutae;n_unclassified Opitutae;s_Opitutae bacterium	Verrucomicrobia
20180405_FL	GH2_e111	GH2:146	3.2.1.25:9	beta-mannan	687	k141_664831_3210-5801	864	4.2e-204	1	686	5	715	4.53596e-05	k_Bacteria;n_PVC group;p_Verrucomicrobia;c_Opitutae;o_Opitutales;f_Opitutaceae	Verrucomicrobia
20180405_FL	GH2_e80	GH2:380	3.2.1.25:4	beta-mannan	707	k141_1044285_1-1467	489	6.4e-180	60	534	1	488	4.49082e-05	k_Bacteria;n_FCB group;n_Bacteroidetes/Chlorobi group;p_Bacteroidetes;c_Flavobacteriia;o_Flavobacteriales	other Bacteroidetes
20180405_FL	GH2_e80	GH2:380	3.2.1.25:4	beta-mannan	707	k141_1343676_3539-6142	868	2.6e-298	3	705	29	742	2.02327e-05	k_Bacteria;n_FCB group;n_Bacteroidetes/Chlorobi group;p_Bacteroidetes;c_Flavobacteriia;o_Flavobacteriales	other Bacteroidetes
20180405_FL	GH2_e80	GH2:380	3.2.1.25:4	beta-mannan	707	k141_1842237_3-1280	426	9.4e-181	165	587	1	426	1.24116e-05	k_Bacteria;n_FCB group;n_Bacteroidetes/Chlorobi group;p_Bacteroidetes;c_Flavobacteriia;o_Flavobacteriales;n_unclassified Flavobacteriales;s_Flavobacteriales bacterium	other Bacteroidetes
20180405_FL	GH2_e80	GH2:380	3.2.1.25:4	beta-mannan	707	k141_207590_3-2075	691	9.9e-262	4	686	9	684	2.1249e-05	k_Bacteria;n_FCB group;n_Bacteroidetes/Chlorobi group;p_Bacteroidetes;c_Flavobacteriia;o_Flavobacteriales;f_Crocinitomicaceae;g_Crocinitomix	other Bacteroidetes
20180405_FL	GH26_e13	GH26:11	3.2.1.100:1	beta-mannan	318	k141_2274439_1-543	181	3.9e-47	70	246	3	171	2.36422e-05	k_Bacteria;n_FCB group;n_Bacteroidetes/Chlorobi group;p_Bacteroidetes;c_Cytophagia;o_Cytophagales;f_Flammeovirgaceae;n_unclassified Flammeovirgaceae;s_Flammeovirgaceae bacterium	other Bacteroidetes
20180405_FL	GH130_e13	GH130:541	2.4.1.319:4|2.4.1.320:2	beta-mannan	300	k141_2293144_1312-2295	328	5.2e-153	1	299	24	323	2.52603e-05	k_Bacteria;n_FCB group;n_Bacteroidetes/Chlorobi group;p_Bacteroidetes;c_Flavobacteriia;o_Flavobacteriales;f_Flavobacteriaceae	other Bacteroidetes
20180405_FL	GH2_e80	GH2:380	3.2.1.25:4	beta-mannan	707	k141_2323293_169-2661	831	4.6e-280	5	704	30	716	5.20792e-05	k_Bacteria;n_FCB group;n_Bacteroidetes/Chlorobi group;p_Bacteroidetes;c_Flavobacteriia;o_Flavobacteriales	other Bacteroidetes
20180405_FL	GH2_e80	GH2:380	3.2.1.25:4	beta-mannan	707	k141_2400749_121-2394	758	1.7e-286	7	700	19	691	3.42227e-05	k_Bacteria;n_FCB group;n_Bacteroidetes/Chlorobi group;p_Bacteroidetes;c_Flavobacteriia;o_Flavobacteriales;n_unclassified Flavobacteriales;s_Flavobacteriales bacterium	other Bacteroidetes
20180405_FL	GH130_e13	GH130:541	2.4.1.319:4|2.4.1.320:2	beta-mannan	300	k141_2424915_5389-6351	321	4.8e-153	1	299	17	316	0.000107417	k_Bacteria;n_FCB group;n_Bacteroidetes/Chlorobi group;p_Bacteroidetes;c_Flavobacteriia;o_Flavobacteriales;n_unclassified Flavobacteriales;s_Flavobacteriales bacterium	other Bacteroidetes
20180405_FL	GH2_e80	GH2:380	3.2.1.25:4	beta-mannan	707	k141_2581759_5279-7747	823	5.9e-283	3	697	25	702	2.68501e-05	k_Bacteria;n_FCB group;n_Bacteroidetes/Chlorobi group;p_Bacteroidetes;c_Flavobacteriia;o_Flavobacteriales;f_Flavobacteriaceae	other Bacteroidetes
20180405_FL	GH2_e80	GH2:380	3.2.1.25:4	beta-mannan	707	k141_262830_7409-9625	739	4.9e-214	5	701	14	701	4.89735e-05	k_Bacteria;n_FCB group;n_Bacteroidetes/Chlorobi group;p_Bacteroidetes	other Bacteroidetes
20180405_FL	GH2_e80	GH2:380	3.2.1.25:4	beta-mannan	707	k141_2647472_3-1421	473	6.9e-185	4	439	31	473	1.33995e-05	k_Bacteria;n_FCB group;n_Bacteroidetes/Chlorobi group;p_Bacteroidetes;c_Flavobacteriia;o_Flavobacteriales	other Bacteroidetes
20180405_FL	GH26_e13	GH26:11	3.2.1.100:1	beta-mannan	318	k141_295933_873-1964	364	1.1e-80	2	314	26	325	3.24455e-05	k_Bacteria;n_FCB group;n_Bacteroidetes/Chlorobi group;p_Bacteroidetes;c_Cytophagia;o_Cytophagales;f_Flammeovirgaceae;n_unclassified Flammeovirgaceae;s_Flammeovirgaceae bacterium	other Bacteroidetes
20180405_FL	GH2_e80	GH2:380	3.2.1.25:4	beta-mannan	707	k141_3405980_22893-25385	831	9.1e-284	5	704	30	716	4.97002e-05	k_Bacteria;n_FCB group;n_Bacteroidetes/Chlorobi group;p_Bacteroidetes;c_Flavobacteriia;o_Flavobacteriales;f_Flavobacteriaceae;n_unclassified Flavobacteriaceae;s_Flavobacteriaceae bacterium	other Bacteroidetes
20180405_FL	GH2_e80	GH2:380	3.2.1.25:4	beta-mannan	707	k141_3790511_3-2213	737	8.2e-190	6	700	14	711	3.01375e-05	k_Bacteria;n_FCB group;n_Bacteroidetes/Chlorobi group;p_Bacteroidetes;c_Flavobacteriia;o_Flavobacteriales;n_unclassified Flavobacteriales;s_Flavobacteriales bacterium	other Bacteroidetes
20180405_FL	GH2_e80	GH2:380	3.2.1.25:4	beta-mannan	707	k141_4014421_1-1932	644	6.4e-181	39	676	6	638	1.53044e-05	k_Bacteria;n_FCB group;n_Bacteroidetes/Chlorobi group;p_Bacteroidetes;c_Flavobacteriia;o_Flavobacteriales;n_unclassified Flavobacteriales;s_Flavobacteriales bacterium	other Bacteroidetes
20180405_FL	GH2_e80	GH2:380	3.2.1.25:4	beta-mannan	707	k141_4104894_1-1443	481	2e-132	254	696	17	471	1.38906e-05	k_Bacteria;n_FCB group;n_Bacteroidetes/Chlorobi group;p_Bacteroidetes;c_Flavobacteriia;o_Flavobacteriales;n_unclassified Flavobacteriales;s_Flavobacteriales bacterium	other Bacteroidetes
20180405_FL	GH2_e80	GH2:380	3.2.1.25:4	beta-mannan	707	k141_474956_14640-17216	859	5.4e-296	3	703	26	733	0.00114655	k_Bacteria;n_FCB group;n_Bacteroidetes/Chlorobi group;p_Bacteroidetes;c_Flavobacteriia;o_Flavobacteriales	other Bacteroidetes
20180405_FL	GH26_e13	GH26:11	3.2.1.100:1	beta-mannan	318	k141_478922_2-769	256	3.3e-70	2	239	26	253	3.9838e-05	k_Bacteria;n_FCB group;n_Bacteroidetes/Chlorobi group;p_Bacteroidetes;c_Cytophagia;o_Cytophagales;f_Flammeovirgaceae;n_unclassified Flammeovirgaceae;s_Flammeovirgaceae bacterium	other Bacteroidetes
20180405_FL	GH2_e80	GH2:380	3.2.1.25:4	beta-mannan	707	k141_848781_1-1398	466	1.6e-175	4	440	43	466	2.93228e-05	k_Bacteria;n_FCB group;n_Bacteroidetes/Chlorobi group;p_Bacteroidetes;c_Flavobacteriia;o_Flavobacteriales	other Bacteroidetes
20180405_FL	GH2_e80	GH2:380	3.2.1.25:4	beta-mannan	707	k141_908978_1837-4035	733	7.7e-276	3	692	27	730	6.32388e-05	k_Bacteria;n_FCB group;n_Bacteroidetes/Chlorobi group;p_Bacteroidetes;c_Flavobacteriia;o_Flavobacteriales	other Bacteroidetes
20180405_FL	GH2_e80	GH2:380	3.2.1.25:4	beta-mannan	707	k141_94233_1-1095	365	1.9e-182	268	629	1	365	4.72673e-06	k_Bacteria;n_FCB group;n_Bacteroidetes/Chlorobi group;p_Bacteroidetes;c_Flavobacteriia;o_Flavobacteriales;f_Flavobacteriaceae;n_unclassified Flavobacteriaceae;s_Flavobacteriaceae bacterium	other Bacteroidetes
20180405_FL	CE17_e0	CE17:15|CBM32:2	3.1.1.-:1	beta-mannan	164	k141_3022953_2-4303	1434	1.8e-16	13	163	1247	1409	0.000105053	k_Bacteria	other
20180405_FL	CE17_e0	CE17:15|CBM32:2	3.1.1.-:1	beta-mannan	164	k141_383226_3-1505	501	5.9e-18	14	163	323	484	3.91879e-05	k_Bacteria;n_PVC group;p_Lentisphaerae;c_Lentisphaeria	other
20180410_FL	GH2_e111	GH2:146	3.2.1.25:9	beta-mannan	687	k141_2048834_5651-8242	864	4.2e-204	1	686	5	715	3.73811e-05	k_Bacteria;n_PVC group;p_Verrucomicrobia;c_Opitutae;o_Opitutales;f_Opitutaceae	Verrucomicrobia
20180410_FL	GH2_e80	GH2:380	3.2.1.25:4	beta-mannan	707	k141_4135677_3-2372	790	2.7e-293	10	706	1	681	1.91271e-05	k_Bacteria;n_FCB group;n_Bacteroidetes/Chlorobi group;p_Bacteroidetes;c_Flavobacteriia;o_Flavobacteriales;f_Flavobacteriaceae;g_Polaribacter	Polaribacter
20180410_FL	GH2_e80	GH2:380	3.2.1.25:4	beta-mannan	707	k141_1184517_3-1820	606	1.6e-249	7	606	28	606	2.29419e-05	k_Bacteria;n_FCB group;n_Bacteroidetes/Chlorobi group;p_Bacteroidetes;c_Flavobacteriia;o_Flavobacteriales;n_unclassified Flavobacteriales;s_Flavobacteriales bacterium	other Bacteroidetes
20180410_FL	GH26_e13	GH26:11	3.2.1.100:1	beta-mannan	318	k141_1358442_496-1158	221	5.3e-47	124	313	3	181	2.62083e-05	k_Bacteria;n_FCB group;n_Bacteroidetes/Chlorobi group;p_Bacteroidetes;c_Cytophagia;o_Cytophagales;f_Flammeovirgaceae;n_unclassified Flammeovirgaceae;s_Flammeovirgaceae bacterium	other Bacteroidetes
20180410_FL	GH2_e80	GH2:380	3.2.1.25:4	beta-mannan	707	k141_1475817_3-1250	416	2.1e-170	343	706	1	368	1.359e-05	k_Bacteria;n_FCB group;n_Bacteroidetes/Chlorobi group;p_Bacteroidetes;c_Flavobacteriia;o_Flavobacteriales;n_unclassified Flavobacteriales;s_Flavobacteriales bacterium	other Bacteroidetes
20180410_FL	GH2_e80	GH2:380	3.2.1.25:4	beta-mannan	707	k141_160323_71-1057	329	8.3e-164	317	628	1	316	1.03396e-05	k_Bacteria;n_FCB group;n_Bacteroidetes/Chlorobi group;p_Bacteroidetes;c_Flavobacteriia;o_Flavobacteriales;f_Flavobacteriaceae;n_unclassified Flavobacteriaceae;s_Flavobacteriaceae bacterium	other Bacteroidetes
20180410_FL	GH2_e80	GH2:380	3.2.1.25:4	beta-mannan	707	k141_1634129_2-1942	647	3e-221	133	704	4	589	6.29905e-05	k_Bacteria;n_FCB group;n_Bacteroidetes/Chlorobi group;p_Bacteroidetes;c_Flavobacteriia;o_Flavobacteriales	other Bacteroidetes
20180410_FL	GH2_e80	GH2:380	3.2.1.25:4	beta-mannan	707	k141_1880226_706-2922	739	4.9e-214	5	701	14	701	4.05357e-05	k_Bacteria;n_FCB group;n_Bacteroidetes/Chlorobi group;p_Bacteroidetes	other Bacteroidetes
20180410_FL	GH2_e80	GH2:380	3.2.1.25:4	beta-mannan	707	k141_1937897_326-1855	510	4.4e-179	329	702	1	382	7.90642e-06	k_Bacteria;n_FCB group;n_Bacteroidetes/Chlorobi group;p_Bacteroidetes;c_Flavobacteriia	other Bacteroidetes
20180410_FL	GH2_e80	GH2:380	3.2.1.25:4	beta-mannan	707	k141_2166198_2-1186	395	1.7e-166	76	473	2	392	7.29414e-06	k_Bacteria;n_FCB group;n_Bacteroidetes/Chlorobi group;p_Bacteroidetes	other Bacteroidetes
20180410_FL	GH2_e80	GH2:380	3.2.1.25:4	beta-mannan	707	k141_2359196_2-1765	588	1.9e-241	101	695	1	578	1.68271e-05	k_Bacteria;n_FCB group;n_Bacteroidetes/Chlorobi group;p_Bacteroidetes;c_Flavobacteriia;o_Flavobacteriales;f_Flavobacteriaceae	other Bacteroidetes
20180410_FL	GH2_e80	GH2:380	3.2.1.25:4	beta-mannan	707	k141_2659007_633-3167	845	1.7e-279	4	704	43	730	3.18493e-05	k_Bacteria;n_FCB group;n_Bacteroidetes/Chlorobi group;p_Bacteroidetes;c_Flavobacteriia;o_Flavobacteriales	other Bacteroidetes
20180410_FL	GH2_e80	GH2:380	3.2.1.25:4	beta-mannan	707	k141_2749564_335-1192	286	3.7e-84	3	260	26	286	0.000227529	k_Bacteria;n_FCB group;n_Bacteroidetes/Chlorobi group;p_Bacteroidetes;c_Flavobacteriia;o_Flavobacteriales	other Bacteroidetes
20180410_FL	GH26_e13	GH26:11	3.2.1.100:1	beta-mannan	318	k141_2850500_2450-3112	221	4e-47	124	314	3	182	4.26015e-05	k_Bacteria;n_FCB group;n_Bacteroidetes/Chlorobi group;p_Bacteroidetes;c_Cytophagia;o_Cytophagales;f_Flammeovirgaceae;n_unclassified Flammeovirgaceae;s_Flammeovirgaceae bacterium	other Bacteroidetes
20180410_FL	GH2_e80	GH2:380	3.2.1.25:4	beta-mannan	707	k141_2853001_675-3167	831	8.5e-284	5	704	30	716	1.6119e-05	k_Bacteria;n_FCB group;n_Bacteroidetes/Chlorobi group;p_Bacteroidetes;c_Flavobacteriia;o_Flavobacteriales;f_Flavobacteriaceae;n_unclassified Flavobacteriaceae;s_Flavobacteriaceae bacterium	other Bacteroidetes
20180410_FL	GH2_e80	GH2:380	3.2.1.25:4	beta-mannan	707	k141_2884152_2-2131	710	1.4e-186	21	700	1	683	1.83924e-05	k_Bacteria;n_FCB group;n_Bacteroidetes/Chlorobi group;p_Bacteroidetes;c_Flavobacteriia;o_Flavobacteriales;n_unclassified Flavobacteriales;s_Flavobacteriales bacterium	other Bacteroidetes
20180410_FL	GH26_e13	GH26:11	3.2.1.100:1	beta-mannan	318	k141_3089288_367-1458	364	3.5e-84	2	314	26	325	6.21679e-05	k_Bacteria;n_FCB group;n_Bacteroidetes/Chlorobi group;p_Bacteroidetes;c_Cytophagia;o_Cytophagales;f_Flammeovirgaceae;n_unclassified Flammeovirgaceae;s_Flammeovirgaceae bacterium	other Bacteroidetes
20180410_FL	GH2_e80	GH2:380	3.2.1.25:4	beta-mannan	707	k141_3118450_1-2166	722	3.5e-181	44	694	2	647	2.85643e-05	k_Bacteria;n_FCB group;n_Bacteroidetes/Chlorobi group;p_Bacteroidetes;c_Flavobacteriia;o_Flavobacteriales;n_unclassified Flavobacteriales;s_Flavobacteriales bacterium	other Bacteroidetes
20180410_FL	GH130_e13	GH130:541	2.4.1.319:4|2.4.1.320:2	beta-mannan	300	k141_3129147_23030-23992	321	4.8e-153	1	299	17	316	8.3619e-05	k_Bacteria;n_FCB group;n_Bacteroidetes/Chlorobi group;p_Bacteroidetes;c_Flavobacteriia;o_Flavobacteriales;n_unclassified Flavobacteriales;s_Flavobacteriales bacterium	other Bacteroidetes
20180410_FL	GH130_e13	GH130:541	2.4.1.319:4|2.4.1.320:2	beta-mannan	300	k141_3307475_1-618	206	2.8e-107	95	299	1	206	1.13192e-05	k_Bacteria;n_FCB group;n_Bacteroidetes/Chlorobi group;p_Bacteroidetes;c_Flavobacteriia;o_Flavobacteriales;f_Flavobacteriaceae	other Bacteroidetes
20180410_FL	GH130_e13	GH130:541	2.4.1.319:4|2.4.1.320:2	beta-mannan	300	k141_3581102_2-328	109	9.3e-54	59	167	1	109	6.96936e-06	k_Bacteria;n_FCB group;n_Bacteroidetes/Chlorobi group;p_Bacteroidetes	other Bacteroidetes
20180410_FL	GH2_e80	GH2:380	3.2.1.25:4	beta-mannan	707	k141_358342_1-1326	442	1.2e-136	40	486	1	433	1.27807e-05	k_Bacteria;n_FCB group;n_Bacteroidetes/Chlorobi group;p_Bacteroidetes;c_Flavobacteriia;o_Flavobacteriales;n_unclassified Flavobacteriales;s_Flavobacteriales bacterium	other Bacteroidetes
20180410_FL	GH130_e13	GH130:541	2.4.1.319:4|2.4.1.320:2	beta-mannan	300	k141_3717680_2-385	128	2.2e-60	64	190	1	128	5.25497e-06	k_Bacteria;n_FCB group;n_Bacteroidetes/Chlorobi group;p_Bacteroidetes;c_Flavobacteriia;o_Flavobacteriales	other Bacteroidetes
20180410_FL	GH2_e80	GH2:380	3.2.1.25:4	beta-mannan	707	k141_3844331_2-862	287	3.3e-117	191	475	3	286	1.02783e-05	k_Bacteria;n_FCB group;n_Bacteroidetes/Chlorobi group;p_Bacteroidetes;c_Flavobacteriia	other Bacteroidetes
20180410_FL	GH2_e80	GH2:380	3.2.1.25:4	beta-mannan	707	k141_3942067_219-1988	590	3.9e-227	4	552	31	590	1.20699e-05	k_Bacteria;n_FCB group;n_Bacteroidetes/Chlorobi group;p_Bacteroidetes;c_Flavobacteriia;o_Flavobacteriales	other Bacteroidetes
20180410_FL	GH2_e80	GH2:380	3.2.1.25:4	beta-mannan	707	k141_4100557_3-803	267	3.8e-128	297	562	1	267	4.56017e-06	k_Bacteria;n_FCB group;n_Bacteroidetes/Chlorobi group;p_Bacteroidetes;c_Bacteroidia;o_Bacteroidales;f_Bacteroidaceae	other Bacteroidetes
20180410_FL	GH2_e80	GH2:380	3.2.1.25:4	beta-mannan	707	k141_482526_8438-11014	859	5.4e-296	3	703	26	733	0.00083664	k_Bacteria;n_FCB group;n_Bacteroidetes/Chlorobi group;p_Bacteroidetes;c_Flavobacteriia;o_Flavobacteriales	other Bacteroidetes
20180410_FL	GH2_e80	GH2:380	3.2.1.25:4	beta-mannan	707	k141_544236_3-827	275	4.8e-133	314	588	2	275	7.44321e-06	k_Bacteria;n_FCB group;n_Bacteroidetes/Chlorobi group;p_Bacteroidetes;c_Flavobacteriia;o_Flavobacteriales;f_Flavobacteriaceae	other Bacteroidetes
20180410_FL	GH2_e24	GH2:451|CBM67:1	3.2.1.25:5	beta-mannan	768	k141_58950_2-814	271	1.5e-73	115	391	1	271	1.05792e-05	k_Bacteria;n_FCB group;n_Bacteroidetes/Chlorobi group;p_Bacteroidetes;c_Flavobacteriia;o_Flavobacteriales	other Bacteroidetes
20180410_FL	GH2_e80	GH2:380	3.2.1.25:4	beta-mannan	707	k141_598199_1-1035	345	1.8e-123	212	534	15	344	6.43694e-05	k_Bacteria;n_FCB group;n_Bacteroidetes/Chlorobi group;p_Bacteroidetes;c_Flavobacteriia;o_Flavobacteriales	other Bacteroidetes
20180410_FL	CE17_e0	CE17:15|CBM32:2	3.1.1.-:1	beta-mannan	164	k141_1024903_3-722	240	9.5e-17	14	145	92	237	1.0478e-05	k_Bacteria	other
20180410_FL	CE17_e0	CE17:15|CBM32:2	3.1.1.-:1	beta-mannan	164	k141_1789346_1952-3481	510	6.1e-18	14	163	323	484	4.66532e-05	k_Bacteria;n_PVC group;p_Lentisphaerae;c_Lentisphaeria	other
20180410_FL	CE17_e0	CE17:15|CBM32:2	3.1.1.-:1	beta-mannan	164	k141_3462806_203-2167	655	1.2e-18	14	163	315	476	4.45395e-05	k_Bacteria	other
20180410_FL	CE17_e0	CE17:15|CBM32:2	3.1.1.-:1	beta-mannan	164	k141_3983718_2499-6845	1449	1.8e-16	13	163	1247	1409	9.09611e-05	k_Bacteria	other
20180410_FL	GH2_e80	GH2:380	3.2.1.25:4	beta-mannan	707	k141_2455846_2-2131	710	1.4e-261	34	704	2	665	2.02213e-05	k_Bacteria;p_Proteobacteria;c_Alphaproteobacteria;o_Hyphomicrobiales;f_Rhodobiaceae;n_unclassified Rhodobiaceae;s_Rhodobiaceae bacterium	Alphaproteobacteria
20180412_FL	CE17_e0	CE17:15|CBM32:2	3.1.1.-:1	beta-mannan	164	k141_1548382_1-1605	535	8.2e-19	14	163	195	356	3.14572e-05	k_Bacteria;n_PVC group;p_Verrucomicrobia;c_Opitutae;n_unclassified Opitutae;s_Opitutae bacterium	Verrucomicrobia
20180412_FL	GH2_e111	GH2:146	3.2.1.25:9	beta-mannan	687	k141_4074592_5731-8322	864	2.8e-204	1	686	5	715	2.65689e-05	k_Bacteria;n_PVC group;p_Verrucomicrobia;c_Opitutae;o_Opitutales;f_Opitutaceae	Verrucomicrobia
20180412_FL	GH5_e246	GH5_7:39	3.2.1.25:1	beta-mannan	317	k141_1992364_1-552	184	1.2e-39	190	317	1	129	5.53688e-06	k_Bacteria;n_FCB group;n_Bacteroidetes/Chlorobi group;p_Bacteroidetes;c_Saprospiria;o_Saprospirales;f_Saprospiraceae;g_Aureispira	Saprospiria
20180412_FL	GH130_e13	GH130:541	2.4.1.319:4|2.4.1.320:2	beta-mannan	300	k141_1031508_3-581	193	3.3e-71	1	150	24	173	1.58737e-05	k_Bacteria;n_FCB group;n_Bacteroidetes/Chlorobi group;p_Bacteroidetes;c_Flavobacteriia;o_Flavobacteriales;f_Flavobacteriaceae	other Bacteroidetes
20180412_FL	GH2_e80	GH2:380	3.2.1.25:4	beta-mannan	707	k141_1081187_1-786	262	2.6e-82	37	291	1	258	0.000149917	k_Bacteria;n_FCB group;n_Bacteroidetes/Chlorobi group;p_Bacteroidetes;c_Flavobacteriia;o_Flavobacteriales	other Bacteroidetes
20180412_FL	GH2_e80	GH2:380	3.2.1.25:4	beta-mannan	707	k141_2137705_1-960	320	9e-143	166	491	1	319	7.64917e-06	k_Bacteria;n_FCB group;n_Bacteroidetes/Chlorobi group;p_Bacteroidetes;c_Flavobacteriia;o_Flavobacteriales;f_Flavobacteriaceae	other Bacteroidetes
20180412_FL	GH26_e13	GH26:11	3.2.1.100:1	beta-mannan	318	k141_2196455_3-968	322	4.1e-84	2	300	26	312	5.69713e-05	k_Bacteria;n_FCB group;n_Bacteroidetes/Chlorobi group;p_Bacteroidetes;c_Cytophagia;o_Cytophagales;f_Flammeovirgaceae;n_unclassified Flammeovirgaceae;s_Flammeovirgaceae bacterium	other Bacteroidetes
20180412_FL	GH2_e80	GH2:380	3.2.1.25:4	beta-mannan	707	k141_2428711_2-1042	347	3.8e-172	330	670	1	345	8.21194e-06	k_Bacteria;n_FCB group;n_Bacteroidetes/Chlorobi group;p_Bacteroidetes;c_Flavobacteriia;o_Flavobacteriales;n_unclassified Flavobacteriales;s_Flavobacteriales bacterium	other Bacteroidetes
20180412_FL	GH2_e80	GH2:380	3.2.1.25:4	beta-mannan	707	k141_297375_1-1995	665	2.2e-256	3	628	27	665	0.000100804	k_Bacteria;n_FCB group;n_Bacteroidetes/Chlorobi group;p_Bacteroidetes;c_Flavobacteriia;o_Flavobacteriales	other Bacteroidetes
20180412_FL	GH2_e80	GH2:380	3.2.1.25:4	beta-mannan	707	k141_3003391_802-3018	739	4.9e-214	5	701	14	701	2.80983e-05	k_Bacteria;n_FCB group;n_Bacteroidetes/Chlorobi group;p_Bacteroidetes	other Bacteroidetes
20180412_FL	GH2_e80	GH2:380	3.2.1.25:4	beta-mannan	707	k141_3094219_2-892	297	6.1e-108	46	338	1	296	1.24239e-05	k_Bacteria;n_FCB group;n_Bacteroidetes/Chlorobi group;p_Bacteroidetes;c_Flavobacteriia;o_Flavobacteriales;n_unclassified Flavobacteriales;s_Flavobacteriales bacterium	other Bacteroidetes
20180412_FL	GH130_e13	GH130:541	2.4.1.319:4|2.4.1.320:2	beta-mannan	300	k141_3105883_32-403	124	1.3e-56	183	299	3	119	1.10308e-05	k_Bacteria;n_FCB group;n_Bacteroidetes/Chlorobi group;p_Bacteroidetes;c_Flavobacteriia;o_Flavobacteriales;f_Flavobacteriaceae	other Bacteroidetes
20180412_FL	GH130_e13	GH130:541	2.4.1.319:4|2.4.1.320:2	beta-mannan	300	k141_3130543_5454-6416	321	4.8e-153	1	299	17	316	7.01523e-05	k_Bacteria;n_FCB group;n_Bacteroidetes/Chlorobi group;p_Bacteroidetes;c_Flavobacteriia;o_Flavobacteriales;n_unclassified Flavobacteriales;s_Flavobacteriales bacterium	other Bacteroidetes
20180412_FL	GH2_e80	GH2:380	3.2.1.25:4	beta-mannan	707	k141_3188090_288-1298	337	1.9e-149	242	561	14	337	3.32869e-05	k_Bacteria;n_FCB group;n_Bacteroidetes/Chlorobi group;p_Bacteroidetes;c_Flavobacteriia;o_Flavobacteriales	other Bacteroidetes
20180412_FL	GH2_e80	GH2:380	3.2.1.25:4	beta-mannan	707	k141_3216429_2-1219	406	3.2e-188	294	684	13	403	1.75065e-05	k_Bacteria;n_FCB group;n_Bacteroidetes/Chlorobi group;p_Bacteroidetes;c_Flavobacteriia;o_Flavobacteriales	other Bacteroidetes
20180412_FL	GH2_e80	GH2:380	3.2.1.25:4	beta-mannan	707	k141_3246218_3-827	275	3.6e-95	452	705	1	255	9.61761e-06	k_Bacteria;n_FCB group;n_Bacteroidetes/Chlorobi group;p_Bacteroidetes	other Bacteroidetes
20180412_FL	GH2_e80	GH2:380	3.2.1.25:4	beta-mannan	707	k141_3274852_2-2107	702	2.6e-189	7	691	12	699	2.07115e-05	k_Bacteria;n_FCB group;n_Bacteroidetes/Chlorobi group;p_Bacteroidetes;c_Flavobacteriia;o_Flavobacteriales;n_unclassified Flavobacteriales;s_Flavobacteriales bacterium	other Bacteroidetes
20180412_FL	GH2_e80	GH2:380	3.2.1.25:4	beta-mannan	707	k141_3299930_1-1278	426	1.2e-131	75	506	11	426	1.89601e-05	k_Bacteria;n_FCB group;n_Bacteroidetes/Chlorobi group;p_Bacteroidetes;c_Flavobacteriia;o_Flavobacteriales;n_unclassified Flavobacteriales;s_Flavobacteriales bacterium	other Bacteroidetes
20180412_FL	GH2_e80	GH2:380	3.2.1.25:4	beta-mannan	707	k141_3527210_2-1648	549	1.2e-201	251	697	3	448	1.29387e-05	k_Bacteria;n_FCB group;n_Bacteroidetes/Chlorobi group;p_Bacteroidetes;c_Flavobacteriia;o_Flavobacteriales;f_Flavobacteriaceae	other Bacteroidetes
20180412_FL	GH2_e80	GH2:380	3.2.1.25:4	beta-mannan	707	k141_3880447_2-1072	357	4.8e-86	382	696	1	333	7.70216e-06	k_Bacteria;n_FCB group;n_Bacteroidetes/Chlorobi group;p_Bacteroidetes;c_Flavobacteriia;o_Flavobacteriales;n_unclassified Flavobacteriales;s_Flavobacteriales bacterium	other Bacteroidetes
20180412_FL	GH26_e13	GH26:11	3.2.1.100:1	beta-mannan	318	k141_3886054_2894-3985	364	6.4e-80	2	314	26	325	5.11593e-05	k_Bacteria;n_FCB group;n_Bacteroidetes/Chlorobi group;p_Bacteroidetes;c_Cytophagia;o_Cytophagales;f_Flammeovirgaceae;n_unclassified Flammeovirgaceae;s_Flammeovirgaceae bacterium	other Bacteroidetes
20180412_FL	GH2_e80	GH2:380	3.2.1.25:4	beta-mannan	707	k141_3962334_3-1166	388	6.8e-162	38	437	1	388	1.37412e-05	k_Bacteria;n_FCB group;n_Bacteroidetes/Chlorobi group;p_Bacteroidetes	other Bacteroidetes
20180412_FL	GH2_e80	GH2:380	3.2.1.25:4	beta-mannan	707	k141_4052856_2-937	312	2.1e-114	414	703	2	305	1.00391e-05	k_Bacteria;n_FCB group;n_Bacteroidetes/Chlorobi group;p_Bacteroidetes;c_Flavobacteriia;o_Flavobacteriales	other Bacteroidetes
20180412_FL	GH2_e80	GH2:380	3.2.1.25:4	beta-mannan	707	k141_4107073_6148-8724	859	6.3e-296	3	703	26	733	0.000696993	k_Bacteria;n_FCB group;n_Bacteroidetes/Chlorobi group;p_Bacteroidetes;c_Flavobacteriia;o_Flavobacteriales	other Bacteroidetes
20180412_FL	GH2_e80	GH2:380	3.2.1.25:4	beta-mannan	707	k141_4193943_2-916	305	9.9e-132	152	458	3	304	8.94884e-06	k_Bacteria;n_FCB group;n_Bacteroidetes/Chlorobi group;p_Bacteroidetes;c_Flavobacteriia;o_Flavobacteriales	other Bacteroidetes
20180412_FL	GH2_e80	GH2:380	3.2.1.25:4	beta-mannan	707	k141_4527899_3-1079	359	3.4e-130	3	340	17	357	4.78231e-06	k_Bacteria;n_FCB group;n_Bacteroidetes/Chlorobi group;p_Bacteroidetes;c_Flavobacteriia;o_Flavobacteriales;f_Flavobacteriaceae;n_unclassified Flavobacteriaceae;s_Flavobacteriaceae bacterium	other Bacteroidetes
20180412_FL	GH2_e80	GH2:380	3.2.1.25:4	beta-mannan	707	k141_4721909_414-2075	554	7.1e-226	4	540	30	550	1.15103e-05	k_Bacteria;n_FCB group;n_Bacteroidetes/Chlorobi group;p_Bacteroidetes;c_Flavobacteriia;o_Flavobacteriales;f_Flavobacteriaceae	other Bacteroidetes
20180412_FL	GH2_e80	GH2:380	3.2.1.25:4	beta-mannan	707	k141_4722013_1-2082	694	6.6e-281	5	682	30	694	1.08693e-05	k_Bacteria;n_FCB group;n_Bacteroidetes/Chlorobi group;p_Bacteroidetes;c_Flavobacteriia;o_Flavobacteriales	other Bacteroidetes
20180412_FL	GH26_e13	GH26:11	3.2.1.100:1	beta-mannan	318	k141_55394_5051-6142	364	2.3e-82	2	314	26	325	9.73824e-05	k_Bacteria;n_FCB group;n_Bacteroidetes/Chlorobi group;p_Bacteroidetes;c_Cytophagia;o_Cytophagales;f_Flammeovirgaceae;n_unclassified Flammeovirgaceae;s_Flammeovirgaceae bacterium	other Bacteroidetes
20180412_FL	GH2_e80	GH2:380	3.2.1.25:4	beta-mannan	707	k141_764397_2-2062	687	1e-237	62	696	2	629	8.07566e-06	k_Bacteria;n_FCB group;n_Bacteroidetes/Chlorobi group;p_Bacteroidetes;c_Flavobacteriia;o_Flavobacteriales;f_Crocinitomicaceae;g_Crocinitomix	other Bacteroidetes
20180412_FL	GH2_e80	GH2:380	3.2.1.25:4	beta-mannan	707	k141_89491_3-1364	454	3e-171	251	685	14	452	9.04222e-06	k_Bacteria;n_FCB group;n_Bacteroidetes/Chlorobi group;p_Bacteroidetes	other Bacteroidetes
20180412_FL	GH2_e80	GH2:380	3.2.1.25:4	beta-mannan	707	k141_971494_1-1746	582	1.4e-227	60	628	1	582	9.48007e-05	k_Bacteria;n_FCB group;n_Bacteroidetes/Chlorobi group;p_Bacteroidetes;c_Flavobacteriia;o_Flavobacteriales	other Bacteroidetes
20180412_FL	GH2_e80	GH2:380	3.2.1.25:4	beta-mannan	707	k141_971740_3-1172	390	3.2e-178	226	606	11	390	2.45374e-05	k_Bacteria;n_FCB group;n_Bacteroidetes/Chlorobi group;p_Bacteroidetes;c_Flavobacteriia;o_Flavobacteriales;n_unclassified Flavobacteriales;s_Flavobacteriales bacterium	other Bacteroidetes
20180412_FL	CE17_e0	CE17:15|CBM32:2	3.1.1.-:1	beta-mannan	164	k141_277776_3528-8291	1588	2.1e-16	13	163	1247	1409	6.61775e-05	k_Bacteria	other
20180412_FL	CE17_e0	CE17:15|CBM32:2	3.1.1.-:1	beta-mannan	164	k141_4703460_152-1420	423	1.2e-17	14	163	77	238	7.96967e-06	k_Bacteria	other
20180412_FL	GH2_e80	GH2:380	3.2.1.25:4	beta-mannan	707	k141_2957717_2-1327	442	2.4e-173	74	520	3	442	2.35355e-05	k_Bacteria;p_Proteobacteria;c_Alphaproteobacteria;o_Hyphomicrobiales;f_Rhodobiaceae;n_unclassified Rhodobiaceae;s_Rhodobiaceae bacterium	Alphaproteobacteria
20180412_PA10	GH130_e6	GH130:437|CE2:1	2.4.1.281:5	beta-mannan	313	k141_929734_192-812	207	7.2e-88	1	159	49	207	1.26888e-05	k_Bacteria;n_FCB group;n_Bacteroidetes/Chlorobi group;p_Bacteroidetes;c_Flavobacteriia;o_Flavobacteriales;f_Flavobacteriaceae;g_Winogradskyella	Winogradskyella
20180412_PA10	GH130_e6	GH130:437|CE2:1	2.4.1.281:5	beta-mannan	313	k141_2612832_3-758	252	9.1e-80	156	312	1	157	1.35318e-05	k_Bacteria;n_FCB group;n_Bacteroidetes/Chlorobi group;p_Bacteroidetes;c_Saprospiria;o_Saprospirales;f_Saprospiraceae;n_unclassified Saprospiraceae;s_Saprospiraceae bacterium	Saprospiria
20180412_PA10	GH5_e246	GH5_7:39	3.2.1.25:1	beta-mannan	317	k141_3249040_3-980	326	1.5e-103	45	317	3	269	2.04521e-05	k_Bacteria;n_FCB group;n_Bacteroidetes/Chlorobi group;p_Bacteroidetes;c_Saprospiria;o_Saprospirales	Saprospiria
20180412_PA10	GH130_e6	GH130:437|CE2:1	2.4.1.281:5	beta-mannan	313	k141_3666486_1-555	185	1.4e-57	1	126	60	184	1.16097e-05	k_Bacteria;n_FCB group;n_Bacteroidetes/Chlorobi group;p_Bacteroidetes;c_Saprospiria;o_Saprospirales	Saprospiria
20180412_PA10	GH26_e13	GH26:11	3.2.1.100:1	beta-mannan	318	k141_4701586_2-310	103	4.2e-33	202	314	2	103	7.11234e-06	k_Bacteria;n_FCB group;n_Bacteroidetes/Chlorobi group;p_Bacteroidetes;c_Saprospiria;o_Saprospirales	Saprospiria
20180412_PA10	GH2_e80	GH2:380	3.2.1.25:4	beta-mannan	707	k141_5144049_2-952	317	1.4e-132	269	582	1	316	1.09499e-05	k_Bacteria;n_FCB group;n_Bacteroidetes/Chlorobi group;p_Bacteroidetes;c_Saprospiria;o_Saprospirales;f_Lewinellaceae;g_Lewinella;s_Lewinella cohaerens	Saprospiria
20180412_PA10	GH5_e269	GH5_10:12|CBM32:6|CBM35:3|CBM64:2	3.2.1.78:1	beta-mannan	297	k141_532452_3-407	135	4.9e-54	88	222	2	135	1.79916e-05	k_Bacteria;n_FCB group;n_Bacteroidetes/Chlorobi group;p_Bacteroidetes;c_Saprospiria;o_Saprospirales;f_Saprospiraceae	Saprospiria
20180412_PA10	GH2_e80	GH2:380	3.2.1.25:4	beta-mannan	707	k141_4201399_3684-6152	823	2e-289	3	704	27	712	5.28957e-05	k_Bacteria;n_FCB group;n_Bacteroidetes/Chlorobi group;p_Bacteroidetes;c_Flavobacteriia;o_Flavobacteriales;f_Flavobacteriaceae;g_Polaribacter	Polaribacter
20180412_PA10	GH130_e13	GH130:541	2.4.1.319:4|2.4.1.320:2	beta-mannan	300	k141_1007697_31-429	133	4.3e-60	182	299	9	126	6.85194e-06	k_Bacteria;n_PVC group;p_Planctomycetes;c_Planctomycetia	Planctomycetes
20180412_PA10	CE17_e0	CE17:15|CBM32:2	3.1.1.-:1	beta-mannan	164	k141_1247533_3-317	105	4e-16	13	104	7	104	1.03894e-05	k_Bacteria;n_PVC group;p_Planctomycetes;c_Planctomycetia;o_Planctomycetales;f_Planctomycetaceae;g_Gimesia	Planctomycetes
20180412_PA10	GH2_e111	GH2:146	3.2.1.25:9	beta-mannan	687	k141_1371472_3-1019	339	1.6e-84	171	465	2	287	2.6322e-05	k_Bacteria;n_PVC group;p_Planctomycetes	Planctomycetes
20180412_PA10	GH148_e5	GH148:8|CBM4:7	3.2.1.4:1	beta-mannan	123	k141_1467577_2-388	129	7.8e-30	23	123	26	125	7.90897e-06	k_Bacteria;n_PVC group;p_Planctomycetes	Planctomycetes
20180412_PA10	GH26_e32	GH26:83|CBM35:44|CBM10:19|CBM27:6|CBM3:6|CBM0:3|CBM2:3|GH5_8:1|CBM59:1	3.2.1.78:4	beta-mannan	313	k141_1629994_1-459	153	1.2e-32	13	186	1	153	5.28957e-06	k_Bacteria;n_PVC group;p_Planctomycetes;c_Planctomycetia;o_Pirellulales;f_Pirellulaceae;g_Candidatus Anammoximicrobium;n_unclassified Candidatus Anammoximicrobium;s_Candidatus Anammoximicrobium sp.	Planctomycetes
20180412_PA10	GH130_e18	GH130:34	2.4.1.-:1	beta-mannan	332	k141_2051617_1-396	132	5.9e-61	161	295	1	132	1.01599e-05	k_Bacteria;n_PVC group;p_Planctomycetes	Planctomycetes
20180412_PA10	GH130_e0	GH130:227	2.4.1.339:1	beta-mannan	343	k141_2203602_2-763	254	1.6e-109	93	342	3	252	1.67646e-05	k_Bacteria;n_PVC group;p_Planctomycetes	Planctomycetes
20180412_PA10	GH2_e24	GH2:451|CBM67:1	3.2.1.25:5	beta-mannan	768	k141_2437843_1-996	332	7.1e-75	9	329	4	332	1.7089e-05	k_Bacteria;n_PVC group;p_Planctomycetes	Planctomycetes
20180412_PA10	CE17_e0	CE17:15|CBM32:2	3.1.1.-:1	beta-mannan	164	k141_2440125_2-553	184	7e-17	14	78	111	175	1.32758e-05	k_Bacteria;n_PVC group;p_Planctomycetes	Planctomycetes
20180412_PA10	CE17_e0	CE17:15|CBM32:2	3.1.1.-:1	beta-mannan	164	k141_2467079_3-470	156	1.2e-17	13	104	45	141	9.45369e-06	k_Bacteria;n_PVC group;p_Planctomycetes	Planctomycetes
20180412_PA10	GH26_e61	GH26:77|GH5_7:3|GH3:1	3.2.1.100:2|3.2.1.-:1	beta-mannan	298	k141_2590556_2-463	154	5.9e-45	69	205	13	146	8.63058e-06	k_Bacteria;n_PVC group;p_Planctomycetes	Planctomycetes
20180412_PA10	CE17_e0	CE17:15|CBM32:2	3.1.1.-:1	beta-mannan	164	k141_2871681_3-371	123	1.9e-19	16	106	16	108	1.9693e-05	k_Bacteria;n_PVC group;p_Planctomycetes;c_Planctomycetia;o_Pirellulales;f_Pirellulaceae	Planctomycetes
20180412_PA10	CE17_e0	CE17:15|CBM32:2	3.1.1.-:1	beta-mannan	164	k141_287874_2-301	100	1.4e-18	14	92	10	93	1.1336e-05	k_Bacteria;n_PVC group;p_Planctomycetes	Planctomycetes
20180412_PA10	GH148_e5	GH148:8|CBM4:7	3.2.1.4:1	beta-mannan	123	k141_3051815_3-377	125	1.2e-27	25	123	4	100	5.81918e-06	k_Bacteria;n_PVC group;p_Planctomycetes	Planctomycetes
20180412_PA10	GH130_e6	GH130:437|CE2:1	2.4.1.281:5	beta-mannan	313	k141_3095406_1-501	167	1.1e-55	1	111	56	166	1.60188e-05	k_Bacteria;n_PVC group;p_Planctomycetes;c_Phycisphaerae;o_Phycisphaerales	Planctomycetes
20180412_PA10	GH130_e0	GH130:227	2.4.1.339:1	beta-mannan	343	k141_3505428_879-1625	249	1.2e-109	96	342	1	247	2.3237e-05	k_Bacteria;n_PVC group;p_Planctomycetes	Planctomycetes
20180412_PA10	GH148_e5	GH148:8|CBM4:7	3.2.1.4:1	beta-mannan	123	k141_366690_2-481	160	4e-30	27	123	7	102	4.50617e-06	k_Bacteria;n_PVC group;p_Planctomycetes	Planctomycetes
20180412_PA10	GH5_e83	GH5_36:17	3.2.1.78:4	beta-mannan	287	k141_4020291_1-456	152	4.9e-52	111	261	1	152	9.37425e-06	k_Bacteria;n_PVC group;p_Planctomycetes	Planctomycetes
20180412_PA10	CE17_e0	CE17:15|CBM32:2	3.1.1.-:1	beta-mannan	164	k141_4042250_3-1049	349	3.4e-16	7	163	60	228	2.45743e-05	k_Bacteria;n_PVC group;p_Planctomycetes;c_Planctomycetia;o_Pirellulales;f_Pirellulaceae	Planctomycetes
20180412_PA10	GH130_e0	GH130:227	2.4.1.339:1	beta-mannan	343	k141_4069950_2-385	128	1.2e-52	193	317	1	126	5.40873e-06	k_Bacteria;n_PVC group;p_Planctomycetes	Planctomycetes
20180412_PA10	GH26_e66	GH26:50|CBM35:22|CBM3:1	3.2.1.78:3|3.2.1.100:1	beta-mannan	303	k141_4276271_149-1447	433	2.7e-97	2	240	182	433	2.09111e-05	k_Bacteria;n_PVC group;p_Planctomycetes;c_Planctomycetia;o_Planctomycetales;n_unclassified Planctomycetales;s_Planctomycetales bacterium	Planctomycetes
20180412_PA10	CE17_e0	CE17:15|CBM32:2	3.1.1.-:1	beta-mannan	164	k141_4596073_1-441	147	3.5e-16	14	140	5	145	2.14518e-05	k_Bacteria;n_PVC group;p_Planctomycetes	Planctomycetes
20180412_PA10	GH130_e13	GH130:541	2.4.1.319:4|2.4.1.320:2	beta-mannan	300	k141_4599341_2-406	135	2e-55	176	299	3	128	3.02324e-06	k_Bacteria;n_PVC group;p_Planctomycetes;c_Planctomycetia;o_Pirellulales;f_Lacipirellulaceae	Planctomycetes
20180412_PA10	GH26_e7	GH26:136|CBM35:106|CBM3:34|GH44:30|CBM27:2|CBM1:2|CBM2:2	3.2.1.78:13|3.2.1.151:5|3.2.1.4:3	beta-mannan	302	k141_4768836_2-361	120	3.6e-33	10	118	2	119	9.06531e-06	k_Bacteria;n_PVC group;p_Planctomycetes;c_Planctomycetia	Planctomycetes
20180412_PA10	GH2_e24	GH2:451|CBM67:1	3.2.1.25:5	beta-mannan	768	k141_4857625_3-1163	387	5.3e-75	449	761	3	320	1.53987e-05	k_Bacteria;n_PVC group;p_Planctomycetes;c_Planctomycetia;n_unclassified Planctomycetia;s_Planctomycetia bacterium	Planctomycetes
20180412_PA10	GH130_e13	GH130:541	2.4.1.319:4|2.4.1.320:2	beta-mannan	300	k141_4971556_1573-2457	295	7.6e-136	15	299	2	288	2.41616e-05	k_Bacteria;n_PVC group;p_Planctomycetes;c_Planctomycetia;o_Planctomycetales;n_unclassified Planctomycetales;s_Planctomycetales bacterium	Planctomycetes
20180412_PA10	GH130_e18	GH130:34	2.4.1.-:1	beta-mannan	332	k141_5017319_1-357	119	1.6e-52	137	259	1	119	1.21283e-05	k_Bacteria;n_PVC group;p_Planctomycetes	Planctomycetes
20180412_PA10	GH148_e5	GH148:8|CBM4:7	3.2.1.4:1	beta-mannan	123	k141_5157064_1-330	110	1.7e-23	1	101	15	110	1.57076e-05	k_Bacteria;n_PVC group;p_Planctomycetes	Planctomycetes
20180412_PA10	GH5_e254	GH5_36:48	3.2.1.78:2	beta-mannan	305	k141_5233487_2-448	149	7e-54	34	187	1	148	6.42383e-06	k_Bacteria;n_PVC group;p_Planctomycetes	Planctomycetes
20180412_PA10	GH26_e7	GH26:136|CBM35:106|CBM3:34|GH44:30|CBM27:2|CBM1:2|CBM2:2	3.2.1.78:13|3.2.1.151:5|3.2.1.4:3	beta-mannan	302	k141_5401548_3-353	117	3.5e-49	63	172	6	116	6.14799e-06	k_Bacteria;n_PVC group;p_Planctomycetes;c_Planctomycetia	Planctomycetes
20180412_PA10	CE17_e0	CE17:15|CBM32:2	3.1.1.-:1	beta-mannan	164	k141_5552982_1-384	128	1.6e-18	23	130	3	123	8.62616e-06	k_Bacteria;n_PVC group;p_Planctomycetes;c_Planctomycetia;o_Pirellulales;f_Pirellulaceae	Planctomycetes
20180412_PA10	CE17_e0	CE17:15|CBM32:2	3.1.1.-:1	beta-mannan	164	k141_672752_2-1156	385	1.2e-23	14	163	199	359	7.59561e-06	k_Bacteria;n_PVC group;p_Planctomycetes	Planctomycetes
20180412_PA10	GH5_e136	GH5_41:876|CBM35:845|CBM23:6|CBM61:5|GH5:5	3.2.1.78:1	beta-mannan	260	k141_3318367_3-344	114	1.7e-48	30	137	2	109	1.60408e-05	k_Bacteria;p_Proteobacteria;c_Gammaproteobacteria	other Gammaproteobacteria
20180412_PA10	GH130_e6	GH130:437|CE2:1	2.4.1.281:5	beta-mannan	313	k141_4140331_38-874	279	2.7e-136	67	312	1	245	7.86263e-06	k_Bacteria;p_Proteobacteria;c_Gammaproteobacteria	other Gammaproteobacteria
20180412_PA10	GH26_e0	GH26:579|CBM10:1|CBM59:1	3.2.1.78:30|3.2.1.-:1	beta-mannan	319	k141_4740120_3-449	149	3.4e-67	150	297	2	149	6.18992e-06	k_Bacteria;p_Proteobacteria;c_Gammaproteobacteria;o_Enterobacterales;f_Enterobacteriaceae	other Gammaproteobacteria
20180412_PA10	GH148_e0	GH148:112|CBM4:3	3.2.1.4:1	beta-mannan	156	k141_5142370_1-453	151	3.5e-50	2	146	1	151	4.86146e-06	k_Bacteria;p_Proteobacteria;c_Gammaproteobacteria;o_Pseudomonadales;f_Pseudomonadaceae;g_Pseudomonas	other Gammaproteobacteria
20180412_PA10	GH5_e136	GH5_41:876|CBM35:845|CBM23:6|CBM61:5|GH5:5	3.2.1.78:1	beta-mannan	260	k141_522497_1-330	110	1.9e-45	17	126	1	110	9.97007e-06	k_Bacteria;p_Proteobacteria;c_Gammaproteobacteria	other Gammaproteobacteria
20180412_PA10	GH130_e6	GH130:437|CE2:1	2.4.1.281:5	beta-mannan	313	k141_5542595_3-665	221	8.6e-123	8	229	1	221	6.63347e-06	k_Bacteria;p_Proteobacteria;c_Gammaproteobacteria	other Gammaproteobacteria
20180412_PA10	GH5_e136	GH5_41:876|CBM35:845|CBM23:6|CBM61:5|GH5:5	3.2.1.78:1	beta-mannan	260	k141_5607184_1-441	147	3.8e-67	44	189	2	147	1.61534e-05	k_Bacteria;p_Proteobacteria;c_Gammaproteobacteria	other Gammaproteobacteria
20180412_PA10	GH148_e0	GH148:112|CBM4:3	3.2.1.4:1	beta-mannan	156	k141_5618792_2-430	143	6.8e-35	10	147	2	143	2.14187e-05	k_Bacteria;p_Proteobacteria;c_Gammaproteobacteria;o_Pseudomonadales	other Gammaproteobacteria
20180412_PA10	GH130_e6	GH130:437|CE2:1	2.4.1.281:5	beta-mannan	313	k141_5683828_2-364	121	3e-61	89	210	1	121	1.43659e-05	k_Bacteria;p_Proteobacteria;c_Gammaproteobacteria	other Gammaproteobacteria
20180412_PA10	GH148_e0	GH148:112|CBM4:3	3.2.1.4:1	beta-mannan	156	k141_688135_3-335	111	4e-22	11	84	29	110	3.6323e-06	k_Bacteria;p_Proteobacteria;c_Gammaproteobacteria;o_Pseudomonadales;f_Pseudomonadaceae;g_Pseudomonas	other Gammaproteobacteria
20180412_PA10	GH130_e13	GH130:541	2.4.1.319:4|2.4.1.320:2	beta-mannan	300	k141_103751_3-449	149	1.4e-72	53	200	1	149	7.36611e-06	k_Bacteria;n_FCB group;n_Bacteroidetes/Chlorobi group;p_Bacteroidetes	other Bacteroidetes
20180412_PA10	GH130_e13	GH130:541	2.4.1.319:4|2.4.1.320:2	beta-mannan	300	k141_1133866_2-343	114	3.5e-51	20	133	1	114	1.59901e-05	k_Bacteria;n_FCB group;n_Bacteroidetes/Chlorobi group;p_Bacteroidetes;c_Flavobacteriia;o_Flavobacteriales;f_Flavobacteriaceae	other Bacteroidetes
20180412_PA10	GH130_e13	GH130:541	2.4.1.319:4|2.4.1.320:2	beta-mannan	300	k141_1199065_393-890	166	2.2e-72	1	149	18	166	1.14464e-05	k_Bacteria;n_FCB group;n_Bacteroidetes/Chlorobi group;p_Bacteroidetes;c_Flavobacteriia;o_Flavobacteriales;f_Flavobacteriaceae	other Bacteroidetes
20180412_PA10	GH130_e13	GH130:541	2.4.1.319:4|2.4.1.320:2	beta-mannan	300	k141_1258194_3-401	133	2.3e-53	1	122	12	133	5.33149e-06	k_Bacteria;n_FCB group;n_Bacteroidetes/Chlorobi group;p_Bacteroidetes	other Bacteroidetes
20180412_PA10	GH130_e13	GH130:541	2.4.1.319:4|2.4.1.320:2	beta-mannan	300	k141_1449991_190-996	269	4.6e-127	1	251	18	269	3.35469e-05	k_Bacteria;n_FCB group;n_Bacteroidetes/Chlorobi group;p_Bacteroidetes;c_Flavobacteriia;o_Flavobacteriales;f_Flavobacteriaceae	other Bacteroidetes
20180412_PA10	GH130_e6	GH130:437|CE2:1	2.4.1.281:5	beta-mannan	313	k141_1499443_2-565	188	9.2e-71	1	138	49	187	1.62659e-05	k_Bacteria;n_FCB group;n_Bacteroidetes/Chlorobi group;p_Bacteroidetes;c_Flavobacteriia;o_Flavobacteriales;f_Flavobacteriaceae	other Bacteroidetes
20180412_PA10	GH130_e6	GH130:437|CE2:1	2.4.1.281:5	beta-mannan	313	k141_1554885_26733-27926	398	3e-167	1	312	58	369	4.68757e-05	k_Bacteria;n_FCB group;n_Bacteroidetes/Chlorobi group;p_Bacteroidetes;c_Flavobacteriia;o_Flavobacteriales;f_Flavobacteriaceae;g_Eudoraea	other Bacteroidetes
20180412_PA10	GH130_e13	GH130:541	2.4.1.319:4|2.4.1.320:2	beta-mannan	300	k141_1575274_1-327	109	7.4e-58	121	227	1	108	6.72836e-06	k_Bacteria;n_FCB group;n_Bacteroidetes/Chlorobi group;p_Bacteroidetes;c_Flavobacteriia;o_Flavobacteriales;f_Flavobacteriaceae	other Bacteroidetes
20180412_PA10	GH5_e254	GH5_36:48	3.2.1.78:2	beta-mannan	305	k141_1603567_2-613	204	6.2e-82	1	177	28	204	1.51449e-05	k_Bacteria;n_FCB group;n_Bacteroidetes/Chlorobi group;p_Bacteroidetes	other Bacteroidetes
20180412_PA10	GH2_e80	GH2:380	3.2.1.25:4	beta-mannan	707	k141_1640373_301-2766	822	1.8e-293	2	704	24	708	3.11945e-05	k_Bacteria;n_FCB group;n_Bacteroidetes/Chlorobi group;p_Bacteroidetes	other Bacteroidetes
20180412_PA10	GH5_e6	GH5_7:84|GH26:3|CE7:1	3.2.1.-:1	beta-mannan	313	k141_1656411_2-577	192	7.9e-59	174	312	1	139	2.8584e-05	k_Bacteria;n_FCB group;n_Bacteroidetes/Chlorobi group;p_Bacteroidetes;c_Bacteroidia;o_Marinilabiliales;f_Prolixibacteraceae;g_Sunxiuqinia;s_Sunxiuqinia indica	other Bacteroidetes
20180412_PA10	GH130_e6	GH130:437|CE2:1	2.4.1.281:5	beta-mannan	313	k141_1814083_759-1850	364	1.3e-164	1	306	58	363	1.55333e-05	k_Bacteria;n_FCB group;n_Bacteroidetes/Chlorobi group;p_Bacteroidetes;c_Flavobacteriia;o_Flavobacteriales;f_Flavobacteriaceae;g_Eudoraea	other Bacteroidetes
20180412_PA10	GH2_e80	GH2:380	3.2.1.25:4	beta-mannan	707	k141_1915456_1-942	314	2.4e-98	4	303	30	314	3.00691e-05	k_Bacteria;n_FCB group;n_Bacteroidetes/Chlorobi group;p_Bacteroidetes;c_Flavobacteriia;o_Flavobacteriales	other Bacteroidetes
20180412_PA10	GH130_e13	GH130:541	2.4.1.319:4|2.4.1.320:2	beta-mannan	300	k141_1965809_3-332	110	6.2e-43	3	112	1	110	1.20908e-05	k_Bacteria;n_FCB group;n_Bacteroidetes/Chlorobi group;p_Bacteroidetes	other Bacteroidetes
20180412_PA10	GH2_e80	GH2:380	3.2.1.25:4	beta-mannan	707	k141_2060313_2806-4686	627	2.7e-213	184	704	2	513	1.46704e-05	k_Bacteria;n_FCB group;n_Bacteroidetes/Chlorobi group;p_Bacteroidetes;c_Flavobacteriia;o_Flavobacteriales;f_Flavobacteriaceae	other Bacteroidetes
20180412_PA10	GH130_e6	GH130:437|CE2:1	2.4.1.281:5	beta-mannan	313	k141_2069686_3-560	186	2.1e-100	123	308	1	186	1.05902e-05	k_Bacteria;n_FCB group;n_Bacteroidetes/Chlorobi group;p_Bacteroidetes;c_Bacteroidia;o_Marinilabiliales	other Bacteroidetes
20180412_PA10	GH130_e13	GH130:541	2.4.1.319:4|2.4.1.320:2	beta-mannan	300	k141_2105789_2-358	119	4e-52	13	130	2	119	2.80146e-05	k_Bacteria;n_FCB group;n_Bacteroidetes/Chlorobi group;p_Bacteroidetes;c_Flavobacteriia;o_Flavobacteriales	other Bacteroidetes
20180412_PA10	GH5_e254	GH5_36:48	3.2.1.78:2	beta-mannan	305	k141_2118858_1-366	122	8.2e-62	173	292	2	121	5.956e-06	k_Bacteria;n_FCB group;n_Bacteroidetes/Chlorobi group;p_Bacteroidetes	other Bacteroidetes
20180412_PA10	GH130_e13	GH130:541	2.4.1.319:4|2.4.1.320:2	beta-mannan	300	k141_2205887_3-425	141	8.4e-69	18	158	1	141	1.11683e-05	k_Bacteria;n_FCB group;n_Bacteroidetes/Chlorobi group;p_Bacteroidetes;c_Flavobacteriia;o_Flavobacteriales;f_Flavobacteriaceae	other Bacteroidetes
20180412_PA10	GH130_e6	GH130:437|CE2:1	2.4.1.281:5	beta-mannan	313	k141_2207358_3-446	148	2.1e-81	153	300	1	148	7.42569e-06	k_Bacteria;n_FCB group;n_Bacteroidetes/Chlorobi group;p_Bacteroidetes;c_Flavobacteriia;o_Flavobacteriales;f_Flavobacteriaceae	other Bacteroidetes
20180412_PA10	GH130_e6	GH130:437|CE2:1	2.4.1.281:5	beta-mannan	313	k141_2433248_935-1708	258	4e-125	84	312	1	229	9.12709e-06	k_Bacteria;n_FCB group;n_Bacteroidetes/Chlorobi group;p_Bacteroidetes;c_Flavobacteriia;o_Flavobacteriales;f_Flavobacteriaceae;g_Muricauda;n_unclassified Muricauda;s_Muricauda sp.	other Bacteroidetes
20180412_PA10	GH2_e80	GH2:380	3.2.1.25:4	beta-mannan	707	k141_2546893_555-2219	555	1.6e-205	265	705	1	440	1.35582e-05	k_Bacteria;n_FCB group;n_Bacteroidetes/Chlorobi group;p_Bacteroidetes;c_Flavobacteriia;o_Flavobacteriales;f_Flavobacteriaceae	other Bacteroidetes
20180412_PA10	GH130_e13	GH130:541	2.4.1.319:4|2.4.1.320:2	beta-mannan	300	k141_2591502_1-636	212	3.1e-91	1	192	20	212	1.95209e-05	k_Bacteria;n_FCB group;n_Bacteroidetes/Chlorobi group;p_Bacteroidetes;c_Flavobacteriia;o_Flavobacteriales	other Bacteroidetes
20180412_PA10	GH130_e13	GH130:541	2.4.1.319:4|2.4.1.320:2	beta-mannan	300	k141_2619484_2-397	132	5.2e-59	175	299	2	127	1.7537e-05	k_Bacteria;n_FCB group;n_Bacteroidetes/Chlorobi group;p_Bacteroidetes;c_Flavobacteriia;o_Flavobacteriales;f_Flavobacteriaceae	other Bacteroidetes
20180412_PA10	GH130_e6	GH130:437|CE2:1	2.4.1.281:5	beta-mannan	313	k141_268262_3-368	122	7.9e-65	27	147	1	122	9.08517e-06	k_Bacteria;n_FCB group;n_Bacteroidetes/Chlorobi group;p_Bacteroidetes;c_Flavobacteriia;o_Flavobacteriales;f_Flavobacteriaceae	other Bacteroidetes
20180412_PA10	GH130_e13	GH130:541	2.4.1.319:4|2.4.1.320:2	beta-mannan	300	k141_2737083_3-335	111	2.7e-58	105	214	1	111	6.59375e-06	k_Bacteria;n_FCB group;n_Bacteroidetes/Chlorobi group;p_Bacteroidetes;c_Flavobacteriia;o_Flavobacteriales;f_Flavobacteriaceae	other Bacteroidetes
20180412_PA10	GH130_e18	GH130:34	2.4.1.-:1	beta-mannan	332	k141_2782972_1-357	119	2.9e-60	154	272	1	119	1.37039e-05	k_Bacteria;n_FCB group;n_Bacteroidetes/Chlorobi group;p_Bacteroidetes	other Bacteroidetes
20180412_PA10	GH130_e13	GH130:541	2.4.1.319:4|2.4.1.320:2	beta-mannan	300	k141_2940948_1-375	125	5.8e-60	153	276	1	125	1.1058e-05	k_Bacteria;n_FCB group;n_Bacteroidetes/Chlorobi group;p_Bacteroidetes;c_Flavobacteriia;o_Flavobacteriales;n_unclassified Flavobacteriales;s_Flavobacteriales bacterium	other Bacteroidetes
20180412_PA10	GH2_e80	GH2:380	3.2.1.25:4	beta-mannan	707	k141_3009914_137-2668	844	6.7e-283	7	703	30	713	2.21998e-05	k_Bacteria;n_FCB group;n_Bacteroidetes/Chlorobi group;p_Bacteroidetes;c_Flavobacteriia;o_Flavobacteriales;f_Flavobacteriaceae	other Bacteroidetes
20180412_PA10	GH130_e13	GH130:541	2.4.1.319:4|2.4.1.320:2	beta-mannan	300	k141_3109857_3-383	127	4.8e-66	109	234	1	127	2.34114e-05	k_Bacteria;n_FCB group;n_Bacteroidetes/Chlorobi group;p_Bacteroidetes;c_Flavobacteriia;o_Flavobacteriales;f_Flavobacteriaceae	other Bacteroidetes
20180412_PA10	GH130_e13	GH130:541	2.4.1.319:4|2.4.1.320:2	beta-mannan	300	k141_3131187_1-408	136	2.7e-69	109	243	1	136	4.66285e-06	k_Bacteria;n_FCB group;n_Bacteroidetes/Chlorobi group;p_Bacteroidetes;c_Flavobacteriia;o_Flavobacteriales;f_Flavobacteriaceae	other Bacteroidetes
20180412_PA10	GH130_e6	GH130:437|CE2:1	2.4.1.281:5	beta-mannan	313	k141_3144600_2-376	125	9.4e-64	115	238	2	125	3.02412e-05	k_Bacteria;n_FCB group;n_Bacteroidetes/Chlorobi group;p_Bacteroidetes;c_Bacteroidia	other Bacteroidetes
20180412_PA10	GH5_e254	GH5_36:48	3.2.1.78:2	beta-mannan	305	k141_3189488_618-1760	381	7.4e-143	1	305	41	345	2.12024e-05	k_Bacteria;n_FCB group;n_Bacteroidetes/Chlorobi group;p_Bacteroidetes	other Bacteroidetes
20180412_PA10	GH130_e6	GH130:437|CE2:1	2.4.1.281:5	beta-mannan	313	k141_3287418_680-1861	394	3.5e-171	1	313	53	365	2.17894e-05	k_Bacteria;n_FCB group;n_Bacteroidetes/Chlorobi group;p_Bacteroidetes;c_Bacteroidia;o_Marinilabiliales	other Bacteroidetes
20180412_PA10	GH130_e13	GH130:541	2.4.1.319:4|2.4.1.320:2	beta-mannan	300	k141_3439630_160-771	204	2.5e-92	1	186	18	204	1.17046e-05	k_Bacteria;n_FCB group;n_Bacteroidetes/Chlorobi group;p_Bacteroidetes;c_Flavobacteriia;o_Flavobacteriales;f_Flavobacteriaceae	other Bacteroidetes
20180412_PA10	GH130_e6	GH130:437|CE2:1	2.4.1.281:5	beta-mannan	313	k141_3454698_1-333	111	5.2e-49	98	208	1	111	1.32272e-05	k_Bacteria;n_FCB group;n_Bacteroidetes/Chlorobi group;p_Bacteroidetes;c_Bacteroidia	other Bacteroidetes
20180412_PA10	GH130_e13	GH130:541	2.4.1.319:4|2.4.1.320:2	beta-mannan	300	k141_3485835_2-394	131	2.6e-66	73	201	2	131	1.30264e-05	k_Bacteria;n_FCB group;n_Bacteroidetes/Chlorobi group;p_Bacteroidetes;c_Bacteroidia;o_Bacteroidales	other Bacteroidetes
20180412_PA10	GH130_e6	GH130:437|CE2:1	2.4.1.281:5	beta-mannan	313	k141_357832_1-384	128	7.9e-70	43	172	1	128	1.71486e-05	k_Bacteria;n_FCB group;n_Bacteroidetes/Chlorobi group;p_Bacteroidetes;c_Bacteroidia;o_Bacteroidales;f_Prevotellaceae;g_Prevotella	other Bacteroidetes
20180412_PA10	GH130_e13	GH130:541	2.4.1.319:4|2.4.1.320:2	beta-mannan	300	k141_3604423_1-399	133	4.2e-59	172	299	1	129	5.12627e-06	k_Bacteria;n_FCB group;n_Bacteroidetes/Chlorobi group;p_Bacteroidetes;c_Flavobacteriia;o_Flavobacteriales;f_Flavobacteriaceae	other Bacteroidetes
20180412_PA10	GH5_e254	GH5_36:48	3.2.1.78:2	beta-mannan	305	k141_3663006_1-474	158	5.2e-77	75	232	1	158	9.2264e-06	k_Bacteria;n_FCB group;n_Bacteroidetes/Chlorobi group;p_Bacteroidetes;c_Bacteroidia;o_Marinilabiliales;f_Prolixibacteraceae	other Bacteroidetes
20180412_PA10	GH130_e13	GH130:541	2.4.1.319:4|2.4.1.320:2	beta-mannan	300	k141_3971737_3-986	328	7.5e-154	1	299	24	323	9.68319e-06	k_Bacteria;n_FCB group;n_Bacteroidetes/Chlorobi group;p_Bacteroidetes;c_Flavobacteriia;o_Flavobacteriales;f_Flavobacteriaceae	other Bacteroidetes
20180412_PA10	GH2_e80	GH2:380	3.2.1.25:4	beta-mannan	707	k141_3974083_8302-10263	654	3.1e-274	3	645	27	654	5.26595e-05	k_Bacteria;n_FCB group;n_Bacteroidetes/Chlorobi group;p_Bacteroidetes;c_Flavobacteriia;o_Flavobacteriales;f_Flavobacteriaceae	other Bacteroidetes
20180412_PA10	GH130_e18	GH130:34	2.4.1.-:1	beta-mannan	332	k141_402158_3-527	175	4e-86	130	303	2	175	1.26932e-05	k_Bacteria;n_FCB group;n_Bacteroidetes/Chlorobi group;p_Bacteroidetes	other Bacteroidetes
20180412_PA10	GH130_e13	GH130:541	2.4.1.319:4|2.4.1.320:2	beta-mannan	300	k141_4061473_74-484	137	2.6e-61	169	298	1	131	7.77436e-06	k_Bacteria;n_FCB group;n_Bacteroidetes/Chlorobi group;p_Bacteroidetes;c_Flavobacteriia;o_Flavobacteriales;f_Flavobacteriaceae	other Bacteroidetes
20180412_PA10	GH26_e7	GH26:136|CBM35:106|CBM3:34|GH44:30|CBM27:2|CBM1:2|CBM2:2	3.2.1.78:13|3.2.1.151:5|3.2.1.4:3	beta-mannan	302	k141_4083400_1-327	109	9.1e-48	94	200	1	107	7.45659e-06	k_Bacteria;n_FCB group;n_Bacteroidetes/Chlorobi group;p_Bacteroidetes	other Bacteroidetes
20180412_PA10	GH130_e13	GH130:541	2.4.1.319:4|2.4.1.320:2	beta-mannan	300	k141_4103962_3-347	115	3.8e-49	1	112	4	115	1.54163e-05	k_Bacteria;n_FCB group;n_Bacteroidetes/Chlorobi group;p_Bacteroidetes;c_Flavobacteriia;o_Flavobacteriales;f_Flavobacteriaceae	other Bacteroidetes
20180412_PA10	GH26_e13	GH26:11	3.2.1.100:1	beta-mannan	318	k141_4206114_3-701	233	6.3e-67	79	245	2	165	7.57355e-06	k_Bacteria;n_FCB group;n_Bacteroidetes/Chlorobi group;p_Bacteroidetes;c_Bacteroidia;o_Marinilabiliales	other Bacteroidetes
20180412_PA10	GH2_e80	GH2:380	3.2.1.25:4	beta-mannan	707	k141_4246037_3-854	284	2.8e-99	454	705	1	251	1.06851e-05	k_Bacteria;n_FCB group;n_Bacteroidetes/Chlorobi group;p_Bacteroidetes	other Bacteroidetes
20180412_PA10	GH2_e80	GH2:380	3.2.1.25:4	beta-mannan	707	k141_4269494_2-727	242	5.5e-71	101	357	1	242	5.98469e-06	k_Bacteria;n_FCB group;n_Bacteroidetes/Chlorobi group;p_Bacteroidetes;c_Flavobacteriia;o_Flavobacteriales	other Bacteroidetes
20180412_PA10	CE17_e0	CE17:15|CBM32:2	3.1.1.-:1	beta-mannan	164	k141_4332860_44-823	260	2e-16	14	163	103	260	5.82801e-05	k_Bacteria;n_FCB group;n_Bacteroidetes/Chlorobi group;p_Bacteroidetes	other Bacteroidetes
20180412_PA10	GH26_e7	GH26:136|CBM35:106|CBM3:34|GH44:30|CBM27:2|CBM1:2|CBM2:2	3.2.1.78:13|3.2.1.151:5|3.2.1.4:3	beta-mannan	302	k141_439591_3-767	255	4.8e-78	107	301	1	191	1.40702e-05	k_Bacteria;n_FCB group;n_Bacteroidetes/Chlorobi group;p_Bacteroidetes	other Bacteroidetes
20180412_PA10	GH130_e13	GH130:541	2.4.1.319:4|2.4.1.320:2	beta-mannan	300	k141_4402777_3-356	118	2.2e-60	102	217	1	117	1.33287e-05	k_Bacteria;n_FCB group;n_Bacteroidetes/Chlorobi group;p_Bacteroidetes;c_Flavobacteriia;o_Flavobacteriales;f_Flavobacteriaceae	other Bacteroidetes
20180412_PA10	GH2_e80	GH2:380	3.2.1.25:4	beta-mannan	707	k141_4476077_1-987	329	1.8e-171	302	631	1	329	2.81426e-05	k_Bacteria;n_FCB group;n_Bacteroidetes/Chlorobi group;p_Bacteroidetes;c_Flavobacteriia;o_Flavobacteriales;f_Flavobacteriaceae	other Bacteroidetes
20180412_PA10	GH130_e13	GH130:541	2.4.1.319:4|2.4.1.320:2	beta-mannan	300	k141_4522412_1-324	108	2.6e-51	165	270	1	107	1.93223e-05	k_Bacteria;n_FCB group;n_Bacteroidetes/Chlorobi group;p_Bacteroidetes;c_Flavobacteriia;o_Flavobacteriales;f_Flavobacteriaceae	other Bacteroidetes
20180412_PA10	GH130_e13	GH130:541	2.4.1.319:4|2.4.1.320:2	beta-mannan	300	k141_4534047_1-792	264	8.7e-126	1	242	22	264	8.7674e-06	k_Bacteria;n_FCB group;n_Bacteroidetes/Chlorobi group;p_Bacteroidetes	other Bacteroidetes
20180412_PA10	GH2_e80	GH2:380	3.2.1.25:4	beta-mannan	707	k141_4561221_3-1031	343	1.9e-142	386	705	1	319	1.37105e-05	k_Bacteria;n_FCB group;n_Bacteroidetes/Chlorobi group;p_Bacteroidetes;c_Flavobacteriia;o_Flavobacteriales;f_Flavobacteriaceae	other Bacteroidetes
20180412_PA10	GH26_e34	GH26:48|GH5_7:1	3.2.1.100:1	beta-mannan	305	k141_4642073_3-626	208	3.5e-80	2	187	23	208	8.3106e-06	k_Bacteria;n_FCB group;n_Bacteroidetes/Chlorobi group;p_Bacteroidetes;c_Bacteroidia;o_Marinilabiliales;f_Prolixibacteraceae;g_Sunxiuqinia;s_Sunxiuqinia indica	other Bacteroidetes
20180412_PA10	GH2_e80	GH2:380	3.2.1.25:4	beta-mannan	707	k141_4652654_1-912	304	6.4e-117	89	403	2	303	7.43231e-06	k_Bacteria;n_FCB group;n_Bacteroidetes/Chlorobi group;p_Bacteroidetes;c_Flavobacteriia;o_Flavobacteriales;f_Flavobacteriaceae	other Bacteroidetes
20180412_PA10	GH2_e80	GH2:380	3.2.1.25:4	beta-mannan	707	k141_4742408_319-1521	401	2e-152	3	394	26	401	2.06684e-05	k_Bacteria;n_FCB group;n_Bacteroidetes/Chlorobi group;p_Bacteroidetes;c_Flavobacteriia;o_Flavobacteriales;f_Flavobacteriaceae	other Bacteroidetes
20180412_PA10	GH2_e80	GH2:380	3.2.1.25:4	beta-mannan	707	k141_4794320_2-1867	622	5.1e-251	106	705	1	586	2.27361e-05	k_Bacteria;n_FCB group;n_Bacteroidetes/Chlorobi group;p_Bacteroidetes	other Bacteroidetes
20180412_PA10	GH130_e13	GH130:541	2.4.1.319:4|2.4.1.320:2	beta-mannan	300	k141_4800324_620-1591	324	2.1e-148	1	299	19	318	2.97756e-05	k_Bacteria;n_FCB group;n_Bacteroidetes/Chlorobi group;p_Bacteroidetes;c_Flavobacteriia;o_Flavobacteriales;f_Flavobacteriaceae	other Bacteroidetes
20180412_PA10	GH2_e80	GH2:380	3.2.1.25:4	beta-mannan	707	k141_4825183_3-1061	353	1.2e-139	119	465	1	353	1.99203e-05	k_Bacteria;n_FCB group;n_Bacteroidetes/Chlorobi group;p_Bacteroidetes;c_Flavobacteriia;o_Flavobacteriales	other Bacteroidetes
20180412_PA10	GH5_e254	GH5_36:48	3.2.1.78:2	beta-mannan	305	k141_4826601_3-383	127	4.9e-57	116	240	2	126	1.09697e-05	k_Bacteria;n_FCB group;n_Bacteroidetes/Chlorobi group;p_Bacteroidetes;c_Bacteroidia;o_Marinilabiliales;f_Prolixibacteraceae;g_Sunxiuqinia;s_Sunxiuqinia dokdonensis	other Bacteroidetes
20180412_PA10	GH130_e6	GH130:437|CE2:1	2.4.1.281:5	beta-mannan	313	k141_487273_2-430	143	2.5e-73	149	291	1	143	5.03138e-06	k_Bacteria;n_FCB group;n_Bacteroidetes/Chlorobi group;p_Bacteroidetes	other Bacteroidetes
20180412_PA10	GH2_e80	GH2:380	3.2.1.25:4	beta-mannan	707	k141_4978540_2-958	319	8.9e-139	368	667	1	313	1.7815e-05	k_Bacteria;n_FCB group;n_Bacteroidetes/Chlorobi group;p_Bacteroidetes;c_Flavobacteriia;o_Flavobacteriales	other Bacteroidetes
20180412_PA10	GH26_e34	GH26:48|GH5_7:1	3.2.1.100:1	beta-mannan	305	k141_5009752_2-328	109	1.3e-37	42	149	1	108	6.74822e-06	k_Bacteria;n_FCB group;n_Bacteroidetes/Chlorobi group;p_Bacteroidetes;c_Bacteroidia;o_Marinilabiliales	other Bacteroidetes
20180412_PA10	GH130_e13	GH130:541	2.4.1.319:4|2.4.1.320:2	beta-mannan	300	k141_5072590_10984-11763	260	1.6e-123	1	242	18	260	3.83069e-05	k_Bacteria;n_FCB group;n_Bacteroidetes/Chlorobi group;p_Bacteroidetes;c_Flavobacteriia;o_Flavobacteriales;f_Flavobacteriaceae	other Bacteroidetes
20180412_PA10	GH26_e66	GH26:50|CBM35:22|CBM3:1	3.2.1.78:3|3.2.1.100:1	beta-mannan	303	k141_5252012_2-571	190	8.3e-32	3	122	75	189	1.44917e-05	k_Bacteria;n_FCB group;n_Bacteroidetes/Chlorobi group;p_Bacteroidetes	other Bacteroidetes
20180412_PA10	GH130_e6	GH130:437|CE2:1	2.4.1.281:5	beta-mannan	313	k141_5269409_1-618	206	4.8e-110	61	265	1	206	1.58334e-05	k_Bacteria;n_FCB group;n_Bacteroidetes/Chlorobi group;p_Bacteroidetes;c_Flavobacteriia;o_Flavobacteriales;f_Flavobacteriaceae	other Bacteroidetes
20180412_PA10	GH130_e6	GH130:437|CE2:1	2.4.1.281:5	beta-mannan	313	k141_5344466_2-577	192	1.5e-103	51	242	1	192	3.03163e-05	k_Bacteria;n_FCB group;n_Bacteroidetes/Chlorobi group;p_Bacteroidetes;c_Bacteroidia;o_Marinilabiliales	other Bacteroidetes
20180412_PA10	GH130_e6	GH130:437|CE2:1	2.4.1.281:5	beta-mannan	313	k141_5484713_1-381	127	2.8e-67	51	177	1	127	1.76319e-05	k_Bacteria;n_FCB group;n_Bacteroidetes/Chlorobi group;p_Bacteroidetes;c_Bacteroidia	other Bacteroidetes
20180412_PA10	GH5_e254	GH5_36:48	3.2.1.78:2	beta-mannan	305	k141_5545525_1-402	134	6.8e-56	1	124	10	134	1.36686e-05	k_Bacteria;n_FCB group;n_Bacteroidetes/Chlorobi group;p_Bacteroidetes	other Bacteroidetes
20180412_PA10	GH130_e6	GH130:437|CE2:1	2.4.1.281:5	beta-mannan	313	k141_5551502_1-384	128	1.2e-66	17	144	1	128	1.38032e-05	k_Bacteria;n_FCB group;n_Bacteroidetes/Chlorobi group;p_Bacteroidetes;c_Bacteroidia	other Bacteroidetes
20180412_PA10	GH130_e13	GH130:541	2.4.1.319:4|2.4.1.320:2	beta-mannan	300	k141_5565677_1-786	262	6.6e-136	2	262	1	262	2.79793e-05	k_Bacteria;n_FCB group;n_Bacteroidetes/Chlorobi group;p_Bacteroidetes;c_Flavobacteriia;o_Flavobacteriales;f_Flavobacteriaceae	other Bacteroidetes
20180412_PA10	GH130_e13	GH130:541	2.4.1.319:4|2.4.1.320:2	beta-mannan	300	k141_5589997_1-414	138	3.1e-71	110	245	1	137	2.1187e-05	k_Bacteria;n_FCB group;n_Bacteroidetes/Chlorobi group;p_Bacteroidetes;c_Flavobacteriia;o_Flavobacteriales;f_Flavobacteriaceae	other Bacteroidetes
20180412_PA10	GH130_e6	GH130:437|CE2:1	2.4.1.281:5	beta-mannan	313	k141_5775664_3-1142	380	9.1e-172	1	313	53	365	6.15902e-05	k_Bacteria;n_FCB group;n_Bacteroidetes/Chlorobi group;p_Bacteroidetes;c_Bacteroidia;o_Marinilabiliales	other Bacteroidetes
20180412_PA10	GH26_e13	GH26:11	3.2.1.100:1	beta-mannan	318	k141_5859918_3-1025	341	2e-111	9	313	39	333	1.75171e-05	k_Bacteria;n_FCB group;n_Bacteroidetes/Chlorobi group;p_Bacteroidetes;c_Bacteroidia;o_Marinilabiliales	other Bacteroidetes
20180412_PA10	GH130_e13	GH130:541	2.4.1.319:4|2.4.1.320:2	beta-mannan	300	k141_600230_44-1009	322	4.1e-152	1	298	18	316	4.55273e-05	k_Bacteria;n_FCB group;n_Bacteroidetes/Chlorobi group;p_Bacteroidetes;c_Flavobacteriia;o_Flavobacteriales;f_Flavobacteriaceae	other Bacteroidetes
20180412_PA10	GH2_e80	GH2:380	3.2.1.25:4	beta-mannan	707	k141_617684_8163-10739	859	6.3e-296	3	703	26	733	6.12305e-05	k_Bacteria;n_FCB group;n_Bacteroidetes/Chlorobi group;p_Bacteroidetes;c_Flavobacteriia;o_Flavobacteriales	other Bacteroidetes
20180412_PA10	GH2_e80	GH2:380	3.2.1.25:4	beta-mannan	707	k141_629015_1-1707	569	2.2e-180	7	569	17	568	2.2116e-05	k_Bacteria;n_FCB group;n_Bacteroidetes/Chlorobi group;p_Bacteroidetes	other Bacteroidetes
20180412_PA10	GH130_e13	GH130:541	2.4.1.319:4|2.4.1.320:2	beta-mannan	300	k141_630903_2-622	207	2.3e-105	17	222	1	207	1.00164e-05	k_Bacteria;n_FCB group;n_Bacteroidetes/Chlorobi group;p_Bacteroidetes;c_Flavobacteriia;o_Flavobacteriales;f_Flavobacteriaceae	other Bacteroidetes
20180412_PA10	CE17_e0	CE17:15|CBM32:2	3.1.1.-:1	beta-mannan	164	k141_66126_3-1646	548	1.5e-17	14	162	313	473	3.45422e-05	k_Bacteria;n_FCB group;n_Bacteroidetes/Chlorobi group;p_Bacteroidetes;c_Flavobacteriia;o_Flavobacteriales;f_Flavobacteriaceae	other Bacteroidetes
20180412_PA10	GH2_e80	GH2:380	3.2.1.25:4	beta-mannan	707	k141_732730_6796-9267	824	4.4e-290	2	705	24	713	5.6539e-05	k_Bacteria;n_FCB group;n_Bacteroidetes/Chlorobi group;p_Bacteroidetes	other Bacteroidetes
20180412_PA10	GH130_e13	GH130:541	2.4.1.319:4|2.4.1.320:2	beta-mannan	300	k141_78058_3-404	134	5.2e-70	111	243	1	134	6.15902e-06	k_Bacteria;n_FCB group;n_Bacteroidetes/Chlorobi group;p_Bacteroidetes;c_Flavobacteriia;o_Flavobacteriales;f_Flavobacteriaceae	other Bacteroidetes
20180412_PA10	GH130_e13	GH130:541	2.4.1.319:4|2.4.1.320:2	beta-mannan	300	k141_827028_1-549	183	4.1e-92	40	219	2	182	2.34268e-05	k_Bacteria;n_FCB group;n_Bacteroidetes/Chlorobi group;p_Bacteroidetes;c_Flavobacteriia;o_Flavobacteriales;f_Flavobacteriaceae	other Bacteroidetes
20180412_PA10	GH26_e66	GH26:50|CBM35:22|CBM3:1	3.2.1.78:3|3.2.1.100:1	beta-mannan	303	k141_925834_1-726	242	4.5e-77	132	303	1	171	2.66884e-05	k_Bacteria;n_FCB group;n_Bacteroidetes/Chlorobi group;p_Bacteroidetes	other Bacteroidetes
20180412_PA10	GH130_e13	GH130:541	2.4.1.319:4|2.4.1.320:2	beta-mannan	300	k141_933481_173-1138	322	5.5e-155	1	299	18	317	3.17815e-05	k_Bacteria;n_FCB group;n_Bacteroidetes/Chlorobi group;p_Bacteroidetes;c_Flavobacteriia;o_Flavobacteriales;f_Flavobacteriaceae	other Bacteroidetes
20180412_PA10	GH5_e269	GH5_10:12|CBM32:6|CBM35:3|CBM64:2	3.2.1.78:1	beta-mannan	297	k141_950704_1-465	155	2.4e-60	109	253	2	155	7.09027e-06	k_Bacteria;n_FCB group;n_Bacteroidetes/Chlorobi group;p_Bacteroidetes;c_Flavobacteriia;o_Flavobacteriales;f_Flavobacteriaceae	other Bacteroidetes
20180412_PA10	GH130_e6	GH130:437|CE2:1	2.4.1.281:5	beta-mannan	313	k141_1102572_2-355	118	3.2e-57	151	268	1	118	1.52795e-05	k_Bacteria	other
20180412_PA10	GH148_e0	GH148:112|CBM4:3	3.2.1.4:1	beta-mannan	156	k141_1118308_3-617	205	1.4e-19	30	156	2	122	1.70802e-05	k_Bacteria	other
20180412_PA10	GH130_e6	GH130:437|CE2:1	2.4.1.281:5	beta-mannan	313	k141_1170683_433-1146	238	2e-98	1	200	40	238	8.2113e-06	k_Bacteria	other
20180412_PA10	CE17_e0	CE17:15|CBM32:2	3.1.1.-:1	beta-mannan	164	k141_1293917_3-1610	536	6e-18	14	161	375	534	1.70625e-05	k_Bacteria	other
20180412_PA10	GH130_e0	GH130:227	2.4.1.339:1	beta-mannan	343	k141_1311478_2-514	171	5.4e-59	34	201	2	170	6.32012e-06	k_Bacteria	other
20180412_PA10	GH130_e0	GH130:227	2.4.1.339:1	beta-mannan	343	k141_1367877_1-387	129	4.5e-46	130	259	1	129	1.0343e-05	k_Bacteria	other
20180412_PA10	GH130_e37	GH130:61	2.4.1.339:1|2.4.1.340:1	beta-mannan	285	k141_1437341_3-434	144	1.2e-51	131	267	2	144	1.02172e-05	k_Bacteria	other
20180412_PA10	GH5_e83	GH5_36:17	3.2.1.78:4	beta-mannan	287	k141_1503589_1-366	122	6.4e-46	5	124	3	122	2.85487e-05	k_Bacteria	other
20180412_PA10	GH130_e13	GH130:541	2.4.1.319:4|2.4.1.320:2	beta-mannan	300	k141_1587946_2-385	128	5.3e-64	108	237	2	128	6.09061e-06	k_Bacteria	other
20180412_PA10	GH5_e6	GH5_7:84|GH26:3|CE7:1	3.2.1.-:1	beta-mannan	313	k141_2014414_1-330	110	8.1e-31	86	197	3	107	1.32074e-05	k_Bacteria	other
20180412_PA10	GH130_e18	GH130:34	2.4.1.-:1	beta-mannan	332	k141_2168472_1-381	127	9.2e-61	140	270	1	127	4.15971e-06	k_Bacteria	other
20180412_PA10	GH148_e5	GH148:8|CBM4:7	3.2.1.4:1	beta-mannan	123	k141_2191353_3-341	113	2.8e-28	13	123	3	109	6.47017e-06	k_Bacteria;n_Terrabacteria group;p_Armatimonadetes	other
20180412_PA10	GH130_e0	GH130:227	2.4.1.339:1	beta-mannan	343	k141_2210097_3-539	179	3.1e-58	1	175	4	179	1.9779e-05	k_Bacteria;p_Proteobacteria	other
20180412_PA10	GH130_e6	GH130:437|CE2:1	2.4.1.281:5	beta-mannan	313	k141_2252976_2-637	212	2.1e-98	129	312	1	184	4.07586e-06	k_Bacteria	other
20180412_PA10	GH130_e6	GH130:437|CE2:1	2.4.1.281:5	beta-mannan	313	k141_2415889_1719-2912	398	1.7e-162	1	312	53	363	4.52669e-05	k_Bacteria	other
20180412_PA10	GH130_e37	GH130:61	2.4.1.339:1|2.4.1.340:1	beta-mannan	285	k141_2474909_3-344	114	3.2e-41	104	216	2	114	1.91325e-05	k_Bacteria	other
20180412_PA10	GH130_e13	GH130:541	2.4.1.319:4|2.4.1.320:2	beta-mannan	300	k141_2568654_1-399	133	1.4e-40	164	289	1	132	2.64368e-06	k_Bacteria;n_FCB group;p_Gemmatimonadetes;n_unclassified Gemmatimonadetes;s_Gemmatimonadetes bacterium	other
20180412_PA10	GH130_e18	GH130:34	2.4.1.-:1	beta-mannan	332	k141_2635226_2005-3027	341	8.4e-156	1	331	4	333	3.23751e-05	k_Bacteria	other
20180412_PA10	CE17_e0	CE17:15|CBM32:2	3.1.1.-:1	beta-mannan	164	k141_2707266_2-487	162	1e-24	2	122	31	161	8.4739e-06	k_Bacteria	other
20180412_PA10	GH130_e0	GH130:227	2.4.1.339:1	beta-mannan	343	k141_2739144_2-454	151	4.4e-60	55	201	2	149	1.20334e-05	k_Bacteria	other
20180412_PA10	GH5_e246	GH5_7:39	3.2.1.25:1	beta-mannan	317	k141_2868864_3-455	151	2.4e-63	50	199	1	151	2.15599e-05	k_Bacteria;p_Acidobacteria	other
20180412_PA10	GH148_e5	GH148:8|CBM4:7	3.2.1.4:1	beta-mannan	123	k141_300490_1-489	163	8.5e-23	1	123	10	131	4.49955e-06	k_Bacteria	other
20180412_PA10	CE17_e0	CE17:15|CBM32:2	3.1.1.-:1	beta-mannan	164	k141_3014185_2-661	220	5.7e-16	15	141	81	220	9.13371e-06	k_Bacteria	other
20180412_PA10	GH148_e0	GH148:112|CBM4:3	3.2.1.4:1	beta-mannan	156	k141_3028232_3-353	117	5.7e-32	60	156	1	99	1.8263e-05	k_Bacteria;p_Proteobacteria	other
20180412_PA10	GH130_e6	GH130:437|CE2:1	2.4.1.281:5	beta-mannan	313	k141_3093693_852-1499	216	5.5e-84	1	161	57	216	1.16671e-05	k_Bacteria	other
20180412_PA10	GH130_e6	GH130:437|CE2:1	2.4.1.281:5	beta-mannan	313	k141_3221547_3-494	164	2.3e-79	158	312	1	155	8.95718e-06	k_Bacteria	other
20180412_PA10	GH130_e6	GH130:437|CE2:1	2.4.1.281:5	beta-mannan	313	k141_3254480_1-477	159	2.5e-66	187	313	1	127	4.6121e-06	k_Bacteria	other
20180412_PA10	GH130_e6	GH130:437|CE2:1	2.4.1.281:5	beta-mannan	313	k141_3263120_1-354	118	2.3e-57	21	138	1	117	9.04544e-06	k_Bacteria	other
20180412_PA10	GH130_e0	GH130:227	2.4.1.339:1	beta-mannan	343	k141_3279448_3-389	129	6.1e-47	61	187	3	129	1.94436e-05	k_Bacteria;p_Proteobacteria	other
20180412_PA10	GH5_e254	GH5_36:48	3.2.1.78:2	beta-mannan	305	k141_3374940_3-377	125	9.2e-42	1	115	7	125	1.67293e-05	k_Bacteria	other
20180412_PA10	GH130_e0	GH130:227	2.4.1.339:1	beta-mannan	343	k141_3382550_3-734	244	1.1e-108	106	342	1	238	1.87419e-05	k_Bacteria;p_Proteobacteria;n_delta/epsilon subdivisions;c_Deltaproteobacteria	other
20180412_PA10	GH148_e5	GH148:8|CBM4:7	3.2.1.4:1	beta-mannan	123	k141_3428220_2-370	123	3e-25	1	108	14	121	2.67016e-05	k_Bacteria	other
20180412_PA10	GH148_e0	GH148:112|CBM4:3	3.2.1.4:1	beta-mannan	156	k141_3463038_3-344	114	4.4e-30	44	156	4	110	1.60673e-05	k_Bacteria	other
20180412_PA10	GH148_e0	GH148:112|CBM4:3	3.2.1.4:1	beta-mannan	156	k141_3474936_1-450	150	3.1e-35	6	148	1	149	7.24695e-06	k_Bacteria;n_PVC group;p_Lentisphaerae	other
20180412_PA10	GH148_e0	GH148:112|CBM4:3	3.2.1.4:1	beta-mannan	156	k141_3549701_1-306	102	7.6e-16	79	156	3	79	7.002e-06	k_Bacteria;n_PVC group;p_Lentisphaerae	other
20180412_PA10	GH130_e6	GH130:437|CE2:1	2.4.1.281:5	beta-mannan	313	k141_3784167_441-935	165	4.6e-63	180	312	2	133	1.0994e-05	k_Bacteria;p_Acidobacteria	other
20180412_PA10	GH130_e13	GH130:541	2.4.1.319:4|2.4.1.320:2	beta-mannan	300	k141_3810126_3-386	128	1e-40	2	117	12	127	5.31605e-06	k_Bacteria	other
20180412_PA10	GH130_e6	GH130:437|CE2:1	2.4.1.281:5	beta-mannan	313	k141_3913585_140-607	156	1.3e-69	180	312	1	133	1.40525e-05	k_Bacteria	other
20180412_PA10	CE17_e0	CE17:15|CBM32:2	3.1.1.-:1	beta-mannan	164	k141_39654_1-744	248	2.8e-18	14	163	55	216	1.44365e-05	k_Bacteria	other
20180412_PA10	GH130_e0	GH130:227	2.4.1.339:1	beta-mannan	343	k141_4027216_192-806	205	4.6e-92	141	342	1	203	2.88024e-05	k_Bacteria;p_Proteobacteria;n_delta/epsilon subdivisions;c_Deltaproteobacteria	other
20180412_PA10	GH26_e13	GH26:11	3.2.1.100:1	beta-mannan	318	k141_4088986_1-363	121	4.1e-52	146	262	4	121	6.01338e-06	k_Bacteria	other
20180412_PA10	CE17_e0	CE17:15|CBM32:2	3.1.1.-:1	beta-mannan	164	k141_4182876_3-377	125	9.5e-18	14	74	64	124	5.22557e-06	k_Bacteria	other
20180412_PA10	CE17_e0	CE17:15|CBM32:2	3.1.1.-:1	beta-mannan	164	k141_422689_2-475	158	7.2e-20	5	127	21	157	1.06387e-05	k_Bacteria	other
20180412_PA10	GH5_e246	GH5_7:39	3.2.1.25:1	beta-mannan	317	k141_4254143_3-803	267	1.5e-83	109	317	1	209	1.43085e-05	k_Bacteria;p_Acidobacteria;n_unclassified Acidobacteria;s_Acidobacteria bacterium	other
20180412_PA10	GH130_e13	GH130:541	2.4.1.319:4|2.4.1.320:2	beta-mannan	300	k141_4342486_17-376	120	5.6e-45	183	298	2	116	8.87553e-06	k_Bacteria	other
20180412_PA10	GH5_e254	GH5_36:48	3.2.1.78:2	beta-mannan	305	k141_4391389_3-443	147	1.1e-50	12	142	11	143	4.91442e-06	k_Bacteria	other
20180412_PA10	GH5_e269	GH5_10:12|CBM32:6|CBM35:3|CBM64:2	3.2.1.78:1	beta-mannan	297	k141_4442444_2-376	125	2.2e-52	71	196	2	125	5.73091e-06	k_Bacteria	other
20180412_PA10	GH26_e13	GH26:11	3.2.1.100:1	beta-mannan	318	k141_4488614_2-436	145	4.3e-58	159	301	1	144	4.65623e-06	k_Bacteria	other
20180412_PA10	GH130_e6	GH130:437|CE2:1	2.4.1.281:5	beta-mannan	313	k141_4499001_3-572	190	1.4e-98	46	236	1	190	7.73905e-06	k_Bacteria	other
20180412_PA10	GH5_e269	GH5_10:12|CBM32:6|CBM35:3|CBM64:2	3.2.1.78:1	beta-mannan	297	k141_4547182_3-371	123	1e-27	53	161	2	116	7.42128e-06	k_Bacteria	other
20180412_PA10	GH2_e80	GH2:380	3.2.1.25:4	beta-mannan	707	k141_4603556_3-1130	376	3.2e-165	130	494	2	371	7.56031e-06	k_Bacteria	other
20180412_PA10	CE17_e0	CE17:15|CBM32:2	3.1.1.-:1	beta-mannan	164	k141_4615125_1-678	226	2.5e-16	16	141	87	225	1.67139e-05	k_Bacteria	other
20180412_PA10	GH148_e0	GH148:112|CBM4:3	3.2.1.4:1	beta-mannan	156	k141_509280_3-371	123	7.3e-18	1	64	52	123	5.79491e-06	k_Bacteria;p_Proteobacteria;n_delta/epsilon subdivisions;c_Deltaproteobacteria;o_Myxococcales	other
20180412_PA10	GH130_e13	GH130:541	2.4.1.319:4|2.4.1.320:2	beta-mannan	300	k141_5134925_2-355	118	2.2e-36	143	263	1	118	9.28157e-06	k_Bacteria	other
20180412_PA10	GH148_e0	GH148:112|CBM4:3	3.2.1.4:1	beta-mannan	156	k141_5154464_3-332	110	6.1e-21	1	75	27	110	1.78548e-05	k_Bacteria;p_Proteobacteria	other
20180412_PA10	GH130_e6	GH130:437|CE2:1	2.4.1.281:5	beta-mannan	313	k141_5205934_365-1060	232	6.1e-85	1	177	58	232	1.04578e-05	k_Bacteria	other
20180412_PA10	CE17_e0	CE17:15|CBM32:2	3.1.1.-:1	beta-mannan	164	k141_522405_2-592	197	8.8e-17	30	163	1	146	7.8185e-06	k_Bacteria	other
20180412_PA10	GH130_e13	GH130:541	2.4.1.319:4|2.4.1.320:2	beta-mannan	300	k141_5477928_3-371	123	9.2e-40	122	243	6	122	6.33998e-06	k_Bacteria	other
20180412_PA10	CE17_e0	CE17:15|CBM32:2	3.1.1.-:1	beta-mannan	164	k141_5478964_2-634	211	1.5e-16	15	144	68	210	2.56049e-05	k_Bacteria	other
20180412_PA10	GH130_e6	GH130:437|CE2:1	2.4.1.281:5	beta-mannan	313	k141_5487353_1-354	118	1.2e-60	7	125	2	118	6.20978e-06	k_Bacteria	other
20180412_PA10	GH26_e13	GH26:11	3.2.1.100:1	beta-mannan	318	k141_5523816_3-563	187	1.3e-76	125	311	1	187	1.15611e-05	k_Bacteria;n_FCB group;n_Bacteroidetes/Chlorobi group;p_Ignavibacteriae;c_Ignavibacteria;o_Ignavibacteriales	other
20180412_PA10	GH5_e254	GH5_36:48	3.2.1.78:2	beta-mannan	305	k141_5535043_2-388	129	2.4e-42	132	269	1	129	4.13323e-06	k_Bacteria	other
20180412_PA10	GH130_e37	GH130:61	2.4.1.339:1|2.4.1.340:1	beta-mannan	285	k141_5583177_2-328	109	4.3e-43	171	277	2	108	1.30794e-05	k_Bacteria	other
20180412_PA10	GH130_e13	GH130:541	2.4.1.319:4|2.4.1.320:2	beta-mannan	300	k141_5602193_850-1227	126	1.4e-37	191	298	1	117	1.4794e-05	k_Bacteria;n_FCB group;p_Gemmatimonadetes;n_unclassified Gemmatimonadetes;s_Gemmatimonadetes bacterium	other
20180412_PA10	CE17_e0	CE17:15|CBM32:2	3.1.1.-:1	beta-mannan	164	k141_5654328_1-441	147	2.6e-17	29	157	2	142	4.85925e-06	k_Bacteria	other
20180412_PA10	GH26_e38	GH26:8	3.2.1.78:1	beta-mannan	303	k141_5700644_1-474	158	7.3e-38	1	128	41	157	4.5812e-06	k_Bacteria;n_FCB group;p_Candidatus Hydrogenedentes	other
20180412_PA10	GH130_e6	GH130:437|CE2:1	2.4.1.281:5	beta-mannan	313	k141_5758929_1-456	152	2.4e-66	196	312	2	118	1.80225e-05	k_Bacteria	other
20180412_PA10	CE17_e0	CE17:15|CBM32:2	3.1.1.-:1	beta-mannan	164	k141_5786082_3-461	153	2.2e-23	14	132	23	151	4.30315e-06	k_Bacteria	other
20180412_PA10	CE17_e0	CE17:15|CBM32:2	3.1.1.-:1	beta-mannan	164	k141_5892931_2-862	287	1.6e-18	14	163	89	250	1.28587e-05	k_Bacteria	other
20180412_PA10	GH148_e0	GH148:112|CBM4:3	3.2.1.4:1	beta-mannan	156	k141_924260_2-388	129	4.8e-24	16	149	2	118	5.15495e-06	k_Bacteria;p_Proteobacteria	other
20180412_PA10	GH130_e6	GH130:437|CE2:1	2.4.1.281:5	beta-mannan	313	k141_939596_3-401	133	6.3e-60	166	296	4	133	1.31522e-05	k_Bacteria	other
20180412_PA10	GH130_e13	GH130:541	2.4.1.319:4|2.4.1.320:2	beta-mannan	300	k141_99597_2-481	160	4.4e-77	44	205	2	160	1.125e-05	k_Bacteria	other
20180412_PA10	GH2_e80	GH2:380	3.2.1.25:4	beta-mannan	707	k141_1253229_854-3454	867	0	3	705	32	739	3.77199e-05	k_Bacteria;n_FCB group;n_Bacteroidetes/Chlorobi group;p_Bacteroidetes;c_Flavobacteriia;o_Flavobacteriales;f_Flavobacteriaceae;g_Maribacter	Maribacter
20180412_PA10	GH130_e13	GH130:541	2.4.1.319:4|2.4.1.320:2	beta-mannan	300	k141_3493138_3-929	309	8.4e-155	1	299	6	305	2.1123e-05	k_Bacteria;n_FCB group;n_Bacteroidetes/Chlorobi group;p_Bacteroidetes;c_Flavobacteriia;o_Flavobacteriales;f_Flavobacteriaceae;g_Maribacter	Maribacter
20180412_PA10	GH130_e6	GH130:437|CE2:1	2.4.1.281:5	beta-mannan	313	k141_4094439_2406-3593	396	6.7e-170	1	312	56	367	2.25971e-05	k_Bacteria;n_FCB group;n_Bacteroidetes/Chlorobi group;p_Bacteroidetes;c_Flavobacteriia;o_Flavobacteriales;f_Flavobacteriaceae;g_Maribacter	Maribacter
20180412_PA10	GH130_e6	GH130:437|CE2:1	2.4.1.281:5	beta-mannan	313	k141_1172941_2-712	237	9.1e-105	1	202	36	237	1.27815e-05	k_Bacteria;n_Terrabacteria group;p_Firmicutes	Firmicutes
20180412_PA10	GH130_e6	GH130:437|CE2:1	2.4.1.281:5	beta-mannan	313	k141_1587194_3-563	187	2.2e-67	1	135	53	187	5.9229e-06	k_Bacteria;n_Terrabacteria group;p_Firmicutes;c_Bacilli;o_Bacillales;f_Paenibacillaceae;g_Paenibacillus	Firmicutes
20180412_PA10	GH5_e296	GH5:7|CBM32:3|CBM16:3|CBM62:1	3.2.1.78:1	beta-mannan	262	k141_1832969_1-441	147	9.5e-20	55	166	23	142	5.01372e-06	k_Bacteria;n_Terrabacteria group;p_Firmicutes	Firmicutes
20180412_PA10	GH130_e6	GH130:437|CE2:1	2.4.1.281:5	beta-mannan	313	k141_1874905_3-470	156	2.7e-82	77	232	1	156	1.07645e-05	k_Bacteria;n_Terrabacteria group;p_Firmicutes;c_Bacilli;o_Bacillales;f_Paenibacillaceae;g_Paenibacillus	Firmicutes
20180412_PA10	GH5_e296	GH5:7|CBM32:3|CBM16:3|CBM62:1	3.2.1.78:1	beta-mannan	262	k141_2357053_1-345	115	6e-22	55	161	7	112	5.68678e-06	k_Bacteria;n_Terrabacteria group;p_Firmicutes	Firmicutes
20180412_PA10	GH130_e6	GH130:437|CE2:1	2.4.1.281:5	beta-mannan	313	k141_5380505_3-893	297	1.6e-131	1	240	58	297	1.04533e-05	k_Bacteria;n_Terrabacteria group;p_Firmicutes;c_Bacilli;o_Bacillales;f_Paenibacillaceae;g_Paenibacillus	Firmicutes
20180412_PA10	GH130_e6	GH130:437|CE2:1	2.4.1.281:5	beta-mannan	313	k141_5913328_1-588	196	9.7e-101	1	183	14	196	1.40812e-05	k_Bacteria;n_Terrabacteria group;p_Firmicutes;c_Bacilli;o_Bacillales;f_Paenibacillaceae	Firmicutes
20180412_PA10	GH130_e6	GH130:437|CE2:1	2.4.1.281:5	beta-mannan	313	k141_5916479_2-436	145	5.8e-75	47	190	1	144	1.51581e-05	k_Bacteria;n_Terrabacteria group;p_Firmicutes;c_Bacilli;o_Bacillales;f_Paenibacillaceae;g_Paenibacillus	Firmicutes
20180412_PA10	GH130_e6	GH130:437|CE2:1	2.4.1.281:5	beta-mannan	313	k141_806283_1-582	194	2e-73	1	142	53	194	7.06379e-06	k_Bacteria;n_Terrabacteria group;p_Firmicutes	Firmicutes
20180412_PA10	GH130_e37	GH130:61	2.4.1.339:1|2.4.1.340:1	beta-mannan	285	k141_1143566_2-373	124	1.2e-43	166	282	4	123	1.66344e-05	k_Bacteria;n_Terrabacteria group;p_Chloroflexi	Chloroflexi
20180412_PA10	GH130_e37	GH130:61	2.4.1.339:1|2.4.1.340:1	beta-mannan	285	k141_1334287_3-341	113	2.9e-39	141	250	1	113	6.46355e-06	k_Bacteria;n_Terrabacteria group;p_Chloroflexi	Chloroflexi
20180412_PA10	GH130_e13	GH130:541	2.4.1.319:4|2.4.1.320:2	beta-mannan	300	k141_173943_1-699	233	6e-119	63	294	2	233	1.50897e-05	k_Bacteria;n_Terrabacteria group;p_Chloroflexi	Chloroflexi
20180412_PA10	GH130_e13	GH130:541	2.4.1.319:4|2.4.1.320:2	beta-mannan	300	k141_176373_3-416	138	3.3e-48	1	117	21	137	4.90339e-06	k_Bacteria;n_Terrabacteria group;p_Chloroflexi	Chloroflexi
20180412_PA10	GH130_e13	GH130:541	2.4.1.319:4|2.4.1.320:2	beta-mannan	300	k141_2308608_1-660	220	6.9e-110	54	275	2	220	6.1855e-06	k_Bacteria;n_Terrabacteria group;p_Chloroflexi	Chloroflexi
20180412_PA10	GH130_e0	GH130:227	2.4.1.339:1	beta-mannan	343	k141_2620674_3-389	129	4.8e-47	67	192	2	129	1.125e-05	k_Bacteria;n_Terrabacteria group;p_Chloroflexi;c_Anaerolineae;o_Anaerolineales;f_Anaerolineaceae;n_unclassified Anaerolineaceae;s_Anaerolineaceae bacterium	Chloroflexi
20180412_PA10	GH130_e37	GH130:61	2.4.1.339:1|2.4.1.340:1	beta-mannan	285	k141_3347908_223-927	235	7.7e-77	75	284	4	227	7.83836e-06	k_Bacteria;n_Terrabacteria group;p_Chloroflexi	Chloroflexi
20180412_PA10	GH130_e13	GH130:541	2.4.1.319:4|2.4.1.320:2	beta-mannan	300	k141_3486862_2-340	113	6e-58	84	199	1	113	1.56304e-05	k_Bacteria;n_Terrabacteria group;p_Chloroflexi	Chloroflexi
20180412_PA10	GH130_e13	GH130:541	2.4.1.319:4|2.4.1.320:2	beta-mannan	300	k141_3749338_32-442	137	1.2e-65	165	299	1	132	1.23335e-05	k_Bacteria;n_Terrabacteria group;p_Chloroflexi	Chloroflexi
20180412_PA10	GH130_e13	GH130:541	2.4.1.319:4|2.4.1.320:2	beta-mannan	300	k141_3951268_1-867	289	1.7e-132	1	265	27	289	6.14578e-06	k_Bacteria;n_Terrabacteria group;p_Chloroflexi	Chloroflexi
20180412_PA10	GH130_e13	GH130:541	2.4.1.319:4|2.4.1.320:2	beta-mannan	300	k141_4205342_1-366	122	5.7e-49	1	119	1	122	1.19738e-05	k_Bacteria;n_Terrabacteria group;p_Chloroflexi	Chloroflexi
20180412_PA10	GH130_e13	GH130:541	2.4.1.319:4|2.4.1.320:2	beta-mannan	300	k141_4208472_1-360	120	1.3e-64	88	209	1	120	9.17564e-06	k_Bacteria;n_Terrabacteria group;p_Chloroflexi	Chloroflexi
20180412_PA10	GH130_e37	GH130:61	2.4.1.339:1|2.4.1.340:1	beta-mannan	285	k141_4259960_2-727	242	7.4e-74	66	284	3	233	2.19306e-05	k_Bacteria;n_Terrabacteria group;p_Chloroflexi	Chloroflexi
20180412_PA10	GH130_e37	GH130:61	2.4.1.339:1|2.4.1.340:1	beta-mannan	285	k141_4474345_90-506	139	2.5e-43	159	284	1	131	8.5732e-06	k_Bacteria;n_Terrabacteria group;p_Chloroflexi	Chloroflexi
20180412_PA10	GH130_e13	GH130:541	2.4.1.319:4|2.4.1.320:2	beta-mannan	300	k141_492628_1-525	175	4.2e-90	72	245	5	175	1.22739e-05	k_Bacteria;n_Terrabacteria group;p_Chloroflexi	Chloroflexi
20180412_PA10	GH130_e13	GH130:541	2.4.1.319:4|2.4.1.320:2	beta-mannan	300	k141_5171409_3-356	118	1.3e-60	121	241	1	118	1.7985e-05	k_Bacteria;n_Terrabacteria group;p_Chloroflexi	Chloroflexi
20180412_PA10	GH130_e37	GH130:61	2.4.1.339:1|2.4.1.340:1	beta-mannan	285	k141_5923373_118-696	193	1.2e-58	5	174	8	187	2.16371e-05	k_Bacteria;n_Terrabacteria group;p_Chloroflexi	Chloroflexi
20180412_PA10	GH130_e37	GH130:61	2.4.1.339:1|2.4.1.340:1	beta-mannan	285	k141_79417_2-553	184	6.2e-64	114	284	1	176	3.6985e-06	k_Bacteria;n_Terrabacteria group;p_Chloroflexi	Chloroflexi
20180412_PA10	GH130_e13	GH130:541	2.4.1.319:4|2.4.1.320:2	beta-mannan	300	k141_962867_3-335	111	1.2e-46	30	136	2	111	6.54741e-06	k_Bacteria;n_Terrabacteria group;p_Chloroflexi	Chloroflexi
20180412_PA10	GH5_e246	GH5_7:39	3.2.1.25:1	beta-mannan	317	k141_2060705_3-470	156	3.3e-67	144	298	1	155	4.69154e-06	k_Bacteria;p_Proteobacteria;c_Gammaproteobacteria;o_Cellvibrionales;f_Cellvibrionaceae;g_Gilvimarinus;s_Gilvimarinus polysaccharolyticus	Cellvibrionales
20180412_PA10	GH26_e7	GH26:136|CBM35:106|CBM3:34|GH44:30|CBM27:2|CBM1:2|CBM2:2	3.2.1.78:13|3.2.1.151:5|3.2.1.4:3	beta-mannan	302	k141_3596685_1-402	134	3.5e-31	1	114	11	133	7.48307e-06	k_Bacteria;p_Proteobacteria;c_Gammaproteobacteria;o_Cellvibrionales;f_Cellvibrionaceae;g_Marinagarivorans;s_Marinagarivorans algicola	Cellvibrionales
20180412_PA10	GH5_e22	GH5_8:550|CBM2:245|CBM10:73|CE3:6|GH5:3|CBM5:1|CBM60:1|GH18:1	3.2.1.78:15	beta-mannan	249	k141_969336_3-368	122	1.6e-43	39	157	1	122	5.97586e-06	k_Bacteria;p_Proteobacteria;c_Gammaproteobacteria;o_Cellvibrionales	Cellvibrionales
20180412_PA10	GH26_e7	GH26:136|CBM35:106|CBM3:34|GH44:30|CBM27:2|CBM1:2|CBM2:2	3.2.1.78:13|3.2.1.151:5|3.2.1.4:3	beta-mannan	302	k141_2990990_1-456	152	1.1e-27	1	125	5	152	6.85194e-06	k_Bacteria;p_Proteobacteria;c_Gammaproteobacteria;o_Alteromonadales;f_Alteromonadaceae;g_Paraglaciecola	Alteromonadales
20180412_PA10	GH26_e32	GH26:83|CBM35:44|CBM10:19|CBM27:6|CBM3:6|CBM0:3|CBM2:3|GH5_8:1|CBM59:1	3.2.1.78:4	beta-mannan	313	k141_5774762_3-356	118	1.5e-48	158	272	1	118	8.95718e-06	k_Bacteria;p_Proteobacteria;c_Gammaproteobacteria;o_Alteromonadales	Alteromonadales
20180412_PA10	GH2_e75	GH2:472	3.2.1.25:2	beta-mannan	725	k141_1538986_1-903	301	6.6e-153	255	558	3	301	7.8847e-06	k_Bacteria;p_Proteobacteria;c_Alphaproteobacteria;o_Sphingomonadales;f_Sphingomonadaceae;g_Sphingomonas	Alphaproteobacteria
20180412_PA10	GH5_e269	GH5_10:12|CBM32:6|CBM35:3|CBM64:2	3.2.1.78:1	beta-mannan	297	k141_4377038_1-426	142	6.3e-34	67	190	2	141	1.29293e-05	k_Bacteria;p_Proteobacteria;c_Alphaproteobacteria;o_Hyphomonadales;f_Hyphomonadaceae;g_Ponticaulis	Alphaproteobacteria
20180412_PA10	GH2_e24	GH2:451|CBM67:1	3.2.1.25:5	beta-mannan	768	k141_1074702_1-2067	689	3.9e-279	16	662	42	689	1.98254e-05	k_Bacteria;n_Terrabacteria group;p_Actinobacteria;c_Actinomycetia	Actinobacteria
20180412_PA10	GH5_e224	GH5_18:398|GH5:1	3.2.1.25:5	beta-mannan	282	k141_1943734_1-654	218	4.5e-50	154	282	2	130	3.07113e-05	k_Bacteria;n_Terrabacteria group;p_Actinobacteria;c_Actinomycetia;o_Propionibacteriales;f_Propionibacteriaceae	Actinobacteria
20180412_PA10	GH5_e22	GH5_8:550|CBM2:245|CBM10:73|CE3:6|GH5:3|CBM5:1|CBM60:1|GH18:1	3.2.1.78:15	beta-mannan	249	k141_4418811_2-316	105	2.1e-43	45	146	3	105	6.94904e-06	k_Bacteria;n_Terrabacteria group;p_Actinobacteria;c_Actinomycetia;o_Micromonosporales;f_Micromonosporaceae	Actinobacteria
20180412_PA3	GH2_e111	GH2:146	3.2.1.25:9	beta-mannan	687	k141_1725858_3299-5890	864	2.8e-204	1	686	5	715	0.000133894	k_Bacteria;n_PVC group;p_Verrucomicrobia;c_Opitutae;o_Opitutales;f_Opitutaceae	Verrucomicrobia
20180412_PA3	GH5_e246	GH5_7:39	3.2.1.25:1	beta-mannan	317	k141_1205275_2-700	233	1.3e-62	136	317	2	178	2.77843e-05	k_Bacteria;n_FCB group;n_Bacteroidetes/Chlorobi group;p_Bacteroidetes;c_Saprospiria;o_Saprospirales;f_Saprospiraceae;g_Aureispira	Saprospiria
20180412_PA3	GH2_e80	GH2:380	3.2.1.25:4	beta-mannan	707	k141_88350_1-1326	442	1.3e-178	3	432	27	441	5.1852e-05	k_Bacteria;n_FCB group;n_Bacteroidetes/Chlorobi group;p_Bacteroidetes;c_Flavobacteriia;o_Flavobacteriales;f_Flavobacteriaceae;g_Polaribacter	Polaribacter
20180412_PA3	GH26_e32	GH26:83|CBM35:44|CBM10:19|CBM27:6|CBM3:6|CBM0:3|CBM2:3|GH5_8:1|CBM59:1	3.2.1.78:4	beta-mannan	313	k141_1017396_2-355	118	4.4e-34	167	282	1	116	2.41366e-05	k_Bacteria;n_PVC group;p_Planctomycetes	Planctomycetes
20180412_PA3	GH2_e24	GH2:451|CBM67:1	3.2.1.25:5	beta-mannan	768	k141_1504355_1-978	326	2.6e-72	454	761	2	314	4.7342e-05	k_Bacteria;n_PVC group;p_Planctomycetes;c_Planctomycetia;n_unclassified Planctomycetia;s_Planctomycetia bacterium	Planctomycetes
20180412_PA3	GH148_e5	GH148:8|CBM4:7	3.2.1.4:1	beta-mannan	123	k141_1589326_2-340	113	2e-28	6	121	2	113	2.53094e-05	k_Bacteria;n_PVC group;p_Planctomycetes	Planctomycetes
20180412_PA3	GH2_e24	GH2:451|CBM67:1	3.2.1.25:5	beta-mannan	768	k141_1887194_9053-11572	840	1.1e-238	10	764	4	779	6.7693e-05	k_Bacteria;n_PVC group;p_Planctomycetes;c_Phycisphaerae;o_Phycisphaerales;f_Phycisphaeraceae;g_Phycisphaera;n_unclassified Phycisphaera;s_Phycisphaera sp.	Planctomycetes
20180412_PA3	GH130_e6	GH130:437|CE2:1	2.4.1.281:5	beta-mannan	313	k141_225323_3-602	200	2e-74	1	144	57	200	1.39525e-05	k_Bacteria;n_PVC group;p_Planctomycetes;c_Phycisphaerae;o_Phycisphaerales	Planctomycetes
20180412_PA3	GH2_e24	GH2:451|CBM67:1	3.2.1.25:5	beta-mannan	768	k141_320097_294-2387	698	4.1e-199	134	763	1	641	7.52901e-05	k_Bacteria;n_PVC group;p_Planctomycetes;c_Phycisphaerae;o_Phycisphaerales;f_Phycisphaeraceae;g_Phycisphaera	Planctomycetes
20180412_PA3	CE17_e0	CE17:15|CBM32:2	3.1.1.-:1	beta-mannan	164	k141_463780_2-526	175	2.6e-24	14	148	23	167	2.37141e-05	k_Bacteria;n_PVC group;p_Planctomycetes;c_Phycisphaerae;o_Phycisphaerales	Planctomycetes
20180412_PA3	GH130_e13	GH130:541	2.4.1.319:4|2.4.1.320:2	beta-mannan	300	k141_89049_143-550	136	2.1e-60	174	299	2	129	1.86005e-05	k_Bacteria;n_PVC group;p_Planctomycetes;c_Planctomycetia;o_Planctomycetales;n_unclassified Planctomycetales;s_Planctomycetales bacterium	Planctomycetes
20180412_PA3	GH148_e0	GH148:112|CBM4:3	3.2.1.4:1	beta-mannan	156	k141_1630146_3-410	136	5.1e-36	48	156	18	131	2.09633e-05	k_Bacteria;p_Proteobacteria;c_Gammaproteobacteria;o_Pseudomonadales;f_Pseudomonadaceae	other Gammaproteobacteria
20180412_PA3	GH148_e0	GH148:112|CBM4:3	3.2.1.4:1	beta-mannan	156	k141_1648733_3-410	136	3.2e-34	1	115	15	136	2.62321e-05	k_Bacteria;p_Proteobacteria;c_Gammaproteobacteria;o_Pseudomonadales;f_Pseudomonadaceae;g_Pseudomonas	other Gammaproteobacteria
20180412_PA3	GH148_e0	GH148:112|CBM4:3	3.2.1.4:1	beta-mannan	156	k141_1789836_2-322	107	7.9e-18	6	115	11	107	5.36197e-05	k_Bacteria;p_Proteobacteria;c_Gammaproteobacteria	other Gammaproteobacteria
20180412_PA3	GH5_e136	GH5_41:876|CBM35:845|CBM23:6|CBM61:5|GH5:5	3.2.1.78:1	beta-mannan	260	k141_2081623_3-419	139	6.8e-40	154	260	11	121	2.8845e-05	k_Bacteria;p_Proteobacteria;c_Gammaproteobacteria	other Gammaproteobacteria
20180412_PA3	GH5_e136	GH5_41:876|CBM35:845|CBM23:6|CBM61:5|GH5:5	3.2.1.78:1	beta-mannan	260	k141_537503_3-716	238	1.7e-94	55	260	1	210	2.92675e-05	k_Bacteria;p_Proteobacteria;c_Gammaproteobacteria	other Gammaproteobacteria
20180412_PA3	GH2_e80	GH2:380	3.2.1.25:4	beta-mannan	707	k141_1025644_3-1130	376	9.9e-111	121	514	1	376	3.28462e-05	k_Bacteria;n_FCB group;n_Bacteroidetes/Chlorobi group;p_Bacteroidetes	other Bacteroidetes
20180412_PA3	GH26_e13	GH26:11	3.2.1.100:1	beta-mannan	318	k141_1048818_1-747	249	3.8e-67	40	295	4	247	3.39931e-05	k_Bacteria;n_FCB group;n_Bacteroidetes/Chlorobi group;p_Bacteroidetes;c_Cytophagia;o_Cytophagales;f_Flammeovirgaceae;n_unclassified Flammeovirgaceae;s_Flammeovirgaceae bacterium	other Bacteroidetes
20180412_PA3	GH2_e80	GH2:380	3.2.1.25:4	beta-mannan	707	k141_1145154_5389-7965	859	3.5e-295	3	703	26	733	0.000409987	k_Bacteria;n_FCB group;n_Bacteroidetes/Chlorobi group;p_Bacteroidetes;c_Flavobacteriia;o_Flavobacteriales	other Bacteroidetes
20180412_PA3	GH164_e1	GH164:7	3.2.1.25:1	beta-mannan	650	k141_1190014_2-751	250	1.1e-113	122	371	1	250	1.64188e-05	k_Bacteria;n_FCB group;n_Bacteroidetes/Chlorobi group;p_Bacteroidetes;c_Bacteroidia;o_Bacteroidales;f_Tannerellaceae;g_Parabacteroides	other Bacteroidetes
20180412_PA3	GH2_e80	GH2:380	3.2.1.25:4	beta-mannan	707	k141_1209434_3-1202	400	7.6e-138	158	566	1	399	4.54448e-05	k_Bacteria;n_FCB group;n_Bacteroidetes/Chlorobi group;p_Bacteroidetes	other Bacteroidetes
20180412_PA3	GH130_e13	GH130:541	2.4.1.319:4|2.4.1.320:2	beta-mannan	300	k141_1226169_2-757	252	2.8e-129	52	299	1	247	5.21624e-05	k_Bacteria;n_FCB group;n_Bacteroidetes/Chlorobi group;p_Bacteroidetes;c_Flavobacteriia;o_Flavobacteriales;f_Weeksellaceae	other Bacteroidetes
20180412_PA3	GH26_e34	GH26:48|GH5_7:1	3.2.1.100:1	beta-mannan	305	k141_130587_152-649	166	5.3e-39	2	144	26	165	2.54388e-05	k_Bacteria;n_FCB group;n_Bacteroidetes/Chlorobi group;p_Bacteroidetes;c_Cytophagia;o_Cytophagales;f_Flammeovirgaceae;n_unclassified Flammeovirgaceae;s_Flammeovirgaceae bacterium	other Bacteroidetes
20180412_PA3	GH130_e13	GH130:541	2.4.1.319:4|2.4.1.320:2	beta-mannan	300	k141_1372030_3-599	199	6.4e-102	107	299	1	194	2.75773e-05	k_Bacteria;n_FCB group;n_Bacteroidetes/Chlorobi group;p_Bacteroidetes;c_Flavobacteriia;o_Flavobacteriales;f_Flavobacteriaceae	other Bacteroidetes
20180412_PA3	GH2_e80	GH2:380	3.2.1.25:4	beta-mannan	707	k141_1452539_3-1850	616	1.7e-211	86	693	1	600	7.8886e-05	k_Bacteria;n_FCB group;n_Bacteroidetes/Chlorobi group;p_Bacteroidetes;c_Flavobacteriia	other Bacteroidetes
20180412_PA3	GH130_e18	GH130:34	2.4.1.-:1	beta-mannan	332	k141_1647169_3-467	155	2.3e-73	82	236	1	155	1.84366e-05	k_Bacteria;n_FCB group;n_Bacteroidetes/Chlorobi group;p_Bacteroidetes;c_Flavobacteriia;o_Flavobacteriales;f_Flavobacteriaceae	other Bacteroidetes
20180412_PA3	GH2_e80	GH2:380	3.2.1.25:4	beta-mannan	707	k141_173113_3-1706	568	5.4e-202	251	697	2	447	6.31054e-05	k_Bacteria;n_FCB group;n_Bacteroidetes/Chlorobi group;p_Bacteroidetes;c_Flavobacteriia;o_Flavobacteriales;f_Flavobacteriaceae	other Bacteroidetes
20180412_PA3	GH2_e80	GH2:380	3.2.1.25:4	beta-mannan	707	k141_1735753_3-2201	733	1e-229	6	701	20	706	4.9998e-05	k_Bacteria;n_FCB group;n_Bacteroidetes/Chlorobi group;p_Bacteroidetes;c_Flavobacteriia	other Bacteroidetes
20180412_PA3	GH2_e80	GH2:380	3.2.1.25:4	beta-mannan	707	k141_1737477_3-881	293	2.1e-102	434	704	2	286	4.25474e-05	k_Bacteria;n_FCB group;n_Bacteroidetes/Chlorobi group;p_Bacteroidetes;c_Flavobacteriia;o_Flavobacteriales	other Bacteroidetes
20180412_PA3	GH2_e80	GH2:380	3.2.1.25:4	beta-mannan	707	k141_175117_3-773	257	2.1e-105	165	426	1	257	4.96444e-05	k_Bacteria;n_FCB group;n_Bacteroidetes/Chlorobi group;p_Bacteroidetes;c_Flavobacteriia;o_Flavobacteriales	other Bacteroidetes
20180412_PA3	GH130_e13	GH130:541	2.4.1.319:4|2.4.1.320:2	beta-mannan	300	k141_1818956_3-353	117	5.9e-50	3	118	1	116	2.43264e-05	k_Bacteria;n_FCB group;n_Bacteroidetes/Chlorobi group;p_Bacteroidetes;c_Flavobacteriia;o_Flavobacteriales	other Bacteroidetes
20180412_PA3	GH26_e61	GH26:77|GH5_7:3|GH3:1	3.2.1.100:2|3.2.1.-:1	beta-mannan	298	k141_1886935_15-422	136	5.9e-21	38	168	19	136	1.8704e-05	k_Bacteria;n_FCB group;n_Bacteroidetes/Chlorobi group;p_Bacteroidetes	other Bacteroidetes
20180412_PA3	GH2_e80	GH2:380	3.2.1.25:4	beta-mannan	707	k141_2098190_1294-3078	595	1.3e-130	257	696	20	468	6.88571e-05	k_Bacteria;n_FCB group;n_Bacteroidetes/Chlorobi group;p_Bacteroidetes;c_Flavobacteriia;o_Flavobacteriales	other Bacteroidetes
20180412_PA3	GH2_e80	GH2:380	3.2.1.25:4	beta-mannan	707	k141_264561_3-1208	402	4.7e-181	315	705	1	391	2.91554e-05	k_Bacteria;n_FCB group;n_Bacteroidetes/Chlorobi group;p_Bacteroidetes;c_Flavobacteriia;o_Flavobacteriales;f_Flavobacteriaceae	other Bacteroidetes
20180412_PA3	GH130_e6	GH130:437|CE2:1	2.4.1.281:5	beta-mannan	313	k141_380539_2-457	152	1e-74	53	203	2	152	3.01471e-05	k_Bacteria;n_FCB group;n_Bacteroidetes/Chlorobi group;p_Bacteroidetes;c_Flavobacteriia;o_Flavobacteriales;f_Flavobacteriaceae	other Bacteroidetes
20180412_PA3	GH130_e13	GH130:541	2.4.1.319:4|2.4.1.320:2	beta-mannan	300	k141_617962_3-353	117	4.2e-62	109	223	2	117	2.82758e-05	k_Bacteria;n_FCB group;n_Bacteroidetes/Chlorobi group;p_Bacteroidetes;c_Flavobacteriia;o_Flavobacteriales;f_Flavobacteriaceae	other Bacteroidetes
20180412_PA3	GH2_e80	GH2:380	3.2.1.25:4	beta-mannan	707	k141_744082_2-1135	378	8.4e-102	446	704	5	263	4.0383e-05	k_Bacteria;n_FCB group;n_Bacteroidetes/Chlorobi group;p_Bacteroidetes;c_Flavobacteriia;o_Flavobacteriales;f_Flavobacteriaceae;n_unclassified Flavobacteriaceae;s_Flavobacteriaceae bacterium	other Bacteroidetes
20180412_PA3	GH130_e6	GH130:437|CE2:1	2.4.1.281:5	beta-mannan	313	k141_744106_1216-1803	196	2.1e-87	145	313	1	169	2.61028e-05	k_Bacteria;n_FCB group;n_Bacteroidetes/Chlorobi group;p_Bacteroidetes;c_Bacteroidia;o_Marinilabiliales	other Bacteroidetes
20180412_PA3	GH2_e80	GH2:380	3.2.1.25:4	beta-mannan	707	k141_832163_3-899	299	2.6e-136	255	546	3	298	6.12772e-05	k_Bacteria;n_FCB group;n_Bacteroidetes/Chlorobi group;p_Bacteroidetes	other Bacteroidetes
20180412_PA3	GH130_e13	GH130:541	2.4.1.319:4|2.4.1.320:2	beta-mannan	300	k141_871866_3-455	151	3.9e-63	1	134	18	151	3.91412e-05	k_Bacteria;n_FCB group;n_Bacteroidetes/Chlorobi group;p_Bacteroidetes;c_Flavobacteriia;o_Flavobacteriales;f_Flavobacteriaceae	other Bacteroidetes
20180412_PA3	GH130_e13	GH130:541	2.4.1.319:4|2.4.1.320:2	beta-mannan	300	k141_874998_2-358	119	5e-57	185	299	1	114	2.50248e-05	k_Bacteria;n_FCB group;n_Bacteroidetes/Chlorobi group;p_Bacteroidetes;c_Bacteroidia;o_Marinilabiliales;f_Marinilabiliaceae;g_Saccharicrinis	other Bacteroidetes
20180412_PA3	GH130_e13	GH130:541	2.4.1.319:4|2.4.1.320:2	beta-mannan	300	k141_956630_2-790	263	3.6e-131	44	299	2	258	7.00644e-05	k_Bacteria;n_FCB group;n_Bacteroidetes/Chlorobi group;p_Bacteroidetes;c_Flavobacteriia;o_Flavobacteriales;n_unclassified Flavobacteriales;s_Flavobacteriales bacterium	other Bacteroidetes
20180412_PA3	GH130_e13	GH130:541	2.4.1.319:4|2.4.1.320:2	beta-mannan	300	k141_999670_2-322	107	2e-49	144	249	1	107	2.6784e-05	k_Bacteria;n_FCB group;n_Bacteroidetes/Chlorobi group;p_Bacteroidetes;c_Flavobacteriia;o_Flavobacteriales;f_Flavobacteriaceae	other Bacteroidetes
20180412_PA3	CE17_e0	CE17:15|CBM32:2	3.1.1.-:1	beta-mannan	164	k141_1012044_3-1202	400	1.8e-18	15	163	173	333	2.34468e-05	k_Bacteria	other
20180412_PA3	CE17_e0	CE17:15|CBM32:2	3.1.1.-:1	beta-mannan	164	k141_1073133_645-4874	1410	1.7e-16	13	163	1247	1409	0.000244385	k_Bacteria	other
20180412_PA3	GH130_e0	GH130:227	2.4.1.339:1	beta-mannan	343	k141_1145279_1-381	127	6.4e-54	213	338	1	127	3.85031e-05	k_Bacteria;p_Proteobacteria;n_delta/epsilon subdivisions;c_Deltaproteobacteria	other
20180412_PA3	GH2_e80	GH2:380	3.2.1.25:4	beta-mannan	707	k141_1178759_1-1014	338	7.6e-152	171	507	1	338	6.11651e-05	k_Bacteria	other
20180412_PA3	CE17_e0	CE17:15|CBM32:2	3.1.1.-:1	beta-mannan	164	k141_1299624_2-424	141	9.3e-16	18	133	4	133	3.65283e-05	k_Bacteria	other
20180412_PA3	GH130_e0	GH130:227	2.4.1.339:1	beta-mannan	343	k141_1424249_3-380	126	9.1e-59	164	288	2	126	2.27483e-05	k_Bacteria	other
20180412_PA3	GH130_e6	GH130:437|CE2:1	2.4.1.281:5	beta-mannan	313	k141_1471671_1-426	142	1.5e-66	69	212	1	142	2.36192e-05	k_Bacteria	other
20180412_PA3	GH130_e18	GH130:34	2.4.1.-:1	beta-mannan	332	k141_1764413_1-699	233	3.1e-106	9	242	1	233	2.56026e-05	k_Bacteria	other
20180412_PA3	GH130_e13	GH130:541	2.4.1.319:4|2.4.1.320:2	beta-mannan	300	k141_1867937_1-405	135	1.6e-73	90	227	1	135	2.10409e-05	k_Bacteria	other
20180412_PA3	CE17_e0	CE17:15|CBM32:2	3.1.1.-:1	beta-mannan	164	k141_1896909_2-847	282	5.6e-20	15	163	69	229	4.61002e-05	k_Bacteria	other
20180412_PA3	GH130_e13	GH130:541	2.4.1.319:4|2.4.1.320:2	beta-mannan	300	k141_1932628_2-406	135	3.1e-72	83	220	1	135	2.11616e-05	k_Bacteria	other
20180412_PA3	GH130_e0	GH130:227	2.4.1.339:1	beta-mannan	343	k141_1954018_3-413	137	3.1e-61	91	224	4	137	4.8463e-05	k_Bacteria	other
20180412_PA3	GH130_e0	GH130:227	2.4.1.339:1	beta-mannan	343	k141_2067175_3-371	123	8.5e-50	121	242	2	123	2.32053e-05	k_Bacteria	other
20180412_PA3	GH130_e13	GH130:541	2.4.1.319:4|2.4.1.320:2	beta-mannan	300	k141_2155876_1-483	161	1.8e-53	1	129	33	161	3.51917e-05	k_Bacteria	other
20180412_PA3	GH130_e18	GH130:34	2.4.1.-:1	beta-mannan	332	k141_35904_3-377	125	2.3e-54	198	323	1	124	2.43953e-05	k_Bacteria	other
20180412_PA3	GH130_e13	GH130:541	2.4.1.319:4|2.4.1.320:2	beta-mannan	300	k141_600179_99-575	159	4.1e-46	157	298	3	150	4.03485e-05	k_Bacteria;n_FCB group;p_Gemmatimonadetes;n_unclassified Gemmatimonadetes;s_Gemmatimonadetes bacterium	other
20180412_PA3	GH26_e13	GH26:11	3.2.1.100:1	beta-mannan	318	k141_600465_2-433	144	1.1e-52	77	210	13	140	6.52353e-05	k_Bacteria	other
20180412_PA3	CE17_e0	CE17:15|CBM32:2	3.1.1.-:1	beta-mannan	164	k141_644028_3-1010	336	3.4e-18	14	163	31	192	3.40535e-05	k_Bacteria	other
20180412_PA3	GH5_e171	GH5_40:125|CBM2:94|GH5:1	3.2.1.78:1	beta-mannan	292	k141_697519_3-821	273	1.3e-89	3	275	6	270	2.88795e-05	k_Bacteria	other
20180412_PA3	GH130_e6	GH130:437|CE2:1	2.4.1.281:5	beta-mannan	313	k141_743336_1-639	213	2.8e-90	1	189	26	213	2.67754e-05	k_Bacteria	other
20180412_PA3	CE17_e0	CE17:15|CBM32:2	3.1.1.-:1	beta-mannan	164	k141_93768_2-1057	352	2.8e-18	15	163	50	210	4.95754e-05	k_Bacteria	other
20180412_PA3	GH130_e37	GH130:61	2.4.1.339:1|2.4.1.340:1	beta-mannan	285	k141_973679_1-396	132	1e-36	109	230	2	132	9.33904e-06	k_Bacteria	other
20180412_PA3	GH113_e21	GH113:158	3.2.1.78:4|3.2.1.25:2	beta-mannan	300	k141_1913665_2-547	182	4.9e-44	77	228	1	180	3.12681e-05	k_Bacteria;n_Terrabacteria group;p_Firmicutes	Firmicutes
20180417_FL	CE17_e0	CE17:15|CBM32:2	3.1.1.-:1	beta-mannan	164	k141_3456395_775-2529	585	9.8e-19	14	163	245	406	3.49148e-05	k_Bacteria;n_PVC group;p_Verrucomicrobia;c_Opitutae;n_unclassified Opitutae;s_Opitutae bacterium	Verrucomicrobia
20180417_FL	GH2_e111	GH2:146	3.2.1.25:9	beta-mannan	687	k141_471321_268-2859	864	4.2e-204	1	686	5	715	1.59014e-05	k_Bacteria;n_PVC group;p_Verrucomicrobia;c_Opitutae;o_Opitutales;f_Opitutaceae	Verrucomicrobia
20180417_FL	GH2_e80	GH2:380	3.2.1.25:4	beta-mannan	707	k141_1132614_867-3083	739	4.9e-214	5	701	14	701	6.21006e-05	k_Bacteria;n_FCB group;n_Bacteroidetes/Chlorobi group;p_Bacteroidetes	other Bacteroidetes
20180417_FL	GH2_e80	GH2:380	3.2.1.25:4	beta-mannan	707	k141_1140238_38-2017	660	1e-234	170	703	1	533	9.48834e-06	k_Bacteria;n_FCB group;n_Bacteroidetes/Chlorobi group;p_Bacteroidetes;c_Flavobacteriia;o_Flavobacteriales;n_unclassified Flavobacteriales;s_Flavobacteriales bacterium	other Bacteroidetes
20180417_FL	GH2_e80	GH2:380	3.2.1.25:4	beta-mannan	707	k141_1571037_3-890	296	9.6e-93	11	325	3	296	6.16177e-06	k_Bacteria;n_FCB group;n_Bacteroidetes/Chlorobi group;p_Bacteroidetes;c_Flavobacteriia;o_Flavobacteriales	other Bacteroidetes
20180417_FL	GH2_e80	GH2:380	3.2.1.25:4	beta-mannan	707	k141_1650103_3-1859	619	2.3e-246	152	705	8	553	1.02847e-05	k_Bacteria;n_FCB group;n_Bacteroidetes/Chlorobi group;p_Bacteroidetes;c_Flavobacteriia;o_Flavobacteriales;f_Flavobacteriaceae	other Bacteroidetes
20180417_FL	GH2_e80	GH2:380	3.2.1.25:4	beta-mannan	707	k141_1928814_1-843	281	2.5e-114	174	459	1	279	1.60483e-05	k_Bacteria;n_FCB group;n_Bacteroidetes/Chlorobi group;p_Bacteroidetes;c_Flavobacteriia;o_Flavobacteriales	other Bacteroidetes
20180417_FL	GH2_e80	GH2:380	3.2.1.25:4	beta-mannan	707	k141_2182028_2-1282	427	4.3e-125	296	696	2	419	8.41243e-06	k_Bacteria;n_FCB group;n_Bacteroidetes/Chlorobi group;p_Bacteroidetes;c_Flavobacteriia;o_Flavobacteriales;n_unclassified Flavobacteriales;s_Flavobacteriales bacterium	other Bacteroidetes
20180417_FL	GH2_e80	GH2:380	3.2.1.25:4	beta-mannan	707	k141_2225067_2-1219	406	2.5e-141	133	522	4	406	0.000142226	k_Bacteria;n_FCB group;n_Bacteroidetes/Chlorobi group;p_Bacteroidetes;c_Flavobacteriia;o_Flavobacteriales	other Bacteroidetes
20180417_FL	GH2_e80	GH2:380	3.2.1.25:4	beta-mannan	707	k141_2235260_2-1219	406	2.2e-143	133	522	4	406	6.59439e-05	k_Bacteria;n_FCB group;n_Bacteroidetes/Chlorobi group;p_Bacteroidetes;c_Flavobacteriia;o_Flavobacteriales;f_Crocinitomicaceae	other Bacteroidetes
20180417_FL	GH2_e80	GH2:380	3.2.1.25:4	beta-mannan	707	k141_2606632_213-2618	802	2e-286	7	700	19	691	3.42117e-05	k_Bacteria;n_FCB group;n_Bacteroidetes/Chlorobi group;p_Bacteroidetes;c_Flavobacteriia;o_Flavobacteriales;n_unclassified Flavobacteriales;s_Flavobacteriales bacterium	other Bacteroidetes
20180417_FL	GH26_e13	GH26:11	3.2.1.100:1	beta-mannan	318	k141_2667725_3244-4335	364	3.6e-84	2	313	26	324	0.000105665	k_Bacteria;n_FCB group;n_Bacteroidetes/Chlorobi group;p_Bacteroidetes;c_Cytophagia;o_Cytophagales;f_Flammeovirgaceae;n_unclassified Flammeovirgaceae;s_Flammeovirgaceae bacterium	other Bacteroidetes
20180417_FL	GH2_e80	GH2:380	3.2.1.25:4	beta-mannan	707	k141_2677393_1-912	304	4.8e-100	52	353	1	304	0.000219584	k_Bacteria;n_FCB group;n_Bacteroidetes/Chlorobi group;p_Bacteroidetes;c_Flavobacteriia;o_Flavobacteriales	other Bacteroidetes
20180417_FL	GH130_e13	GH130:541	2.4.1.319:4|2.4.1.320:2	beta-mannan	300	k141_2802023_2-439	146	2.6e-59	1	129	18	146	7.90977e-06	k_Bacteria;n_FCB group;n_Bacteroidetes/Chlorobi group;p_Bacteroidetes;c_Flavobacteriia;o_Flavobacteriales;f_Flavobacteriaceae	other Bacteroidetes
20180417_FL	GH2_e80	GH2:380	3.2.1.25:4	beta-mannan	707	k141_2821556_1-969	323	2.5e-115	387	693	1	309	8.56492e-06	k_Bacteria;n_FCB group;n_Bacteroidetes/Chlorobi group;p_Bacteroidetes;c_Flavobacteriia;o_Flavobacteriales	other Bacteroidetes
20180417_FL	GH2_e80	GH2:380	3.2.1.25:4	beta-mannan	707	k141_2998553_1-900	300	2.2e-124	325	623	1	300	5.67606e-06	k_Bacteria;n_FCB group;n_Bacteroidetes/Chlorobi group;p_Bacteroidetes	other Bacteroidetes
20180417_FL	GH26_e13	GH26:11	3.2.1.100:1	beta-mannan	318	k141_3160663_778-1869	364	2.3e-82	2	314	26	325	0.000189905	k_Bacteria;n_FCB group;n_Bacteroidetes/Chlorobi group;p_Bacteroidetes;c_Cytophagia;o_Cytophagales;f_Flammeovirgaceae;n_unclassified Flammeovirgaceae;s_Flammeovirgaceae bacterium	other Bacteroidetes
20180417_FL	GH2_e80	GH2:380	3.2.1.25:4	beta-mannan	707	k141_3428227_1-2145	715	3.6e-272	26	705	1	669	6.10614e-05	k_Bacteria;n_FCB group;n_Bacteroidetes/Chlorobi group;p_Bacteroidetes	other Bacteroidetes
20180417_FL	GH130_e13	GH130:541	2.4.1.319:4|2.4.1.320:2	beta-mannan	300	k141_3530539_3-659	219	4.3e-111	14	231	1	219	6.39616e-06	k_Bacteria;n_FCB group;n_Bacteroidetes/Chlorobi group;p_Bacteroidetes;c_Flavobacteriia;o_Flavobacteriales;f_Flavobacteriaceae	other Bacteroidetes
20180417_FL	GH2_e80	GH2:380	3.2.1.25:4	beta-mannan	707	k141_3572505_423-2558	712	3e-242	126	702	2	585	2.59659e-05	k_Bacteria;n_FCB group;n_Bacteroidetes/Chlorobi group;p_Bacteroidetes;c_Flavobacteriia;o_Flavobacteriales	other Bacteroidetes
20180417_FL	GH130_e13	GH130:541	2.4.1.319:4|2.4.1.320:2	beta-mannan	300	k141_366156_6666-7649	328	5.2e-153	1	299	24	323	3.7719e-05	k_Bacteria;n_FCB group;n_Bacteroidetes/Chlorobi group;p_Bacteroidetes;c_Flavobacteriia;o_Flavobacteriales;f_Flavobacteriaceae	other Bacteroidetes
20180417_FL	GH2_e80	GH2:380	3.2.1.25:4	beta-mannan	707	k141_3773108_1-2052	684	9.9e-187	21	696	2	680	2.48222e-05	k_Bacteria;n_FCB group;n_Bacteroidetes/Chlorobi group;p_Bacteroidetes;c_Flavobacteriia;o_Flavobacteriales;n_unclassified Flavobacteriales;s_Flavobacteriales bacterium	other Bacteroidetes
20180417_FL	GH2_e80	GH2:380	3.2.1.25:4	beta-mannan	707	k141_3929675_1-1143	381	1.9e-145	155	530	1	381	2.14137e-05	k_Bacteria;n_FCB group;n_Bacteroidetes/Chlorobi group;p_Bacteroidetes;c_Flavobacteriia;o_Flavobacteriales;f_Crocinitomicaceae	other Bacteroidetes
20180417_FL	GH2_e80	GH2:380	3.2.1.25:4	beta-mannan	707	k141_401595_2-2041	680	4e-276	7	671	25	677	1.18265e-05	k_Bacteria;n_FCB group;n_Bacteroidetes/Chlorobi group;p_Bacteroidetes	other Bacteroidetes
20180417_FL	GH130_e13	GH130:541	2.4.1.319:4|2.4.1.320:2	beta-mannan	300	k141_433260_3583-4545	321	4.8e-153	1	299	17	316	0.000118692	k_Bacteria;n_FCB group;n_Bacteroidetes/Chlorobi group;p_Bacteroidetes;c_Flavobacteriia;o_Flavobacteriales;n_unclassified Flavobacteriales;s_Flavobacteriales bacterium	other Bacteroidetes
20180417_FL	GH2_e80	GH2:380	3.2.1.25:4	beta-mannan	707	k141_479542_1-1776	592	2e-251	25	628	1	591	1.36112e-05	k_Bacteria;n_FCB group;n_Bacteroidetes/Chlorobi group;p_Bacteroidetes;c_Flavobacteriia;o_Flavobacteriales	other Bacteroidetes
20180417_FL	GH26_e13	GH26:11	3.2.1.100:1	beta-mannan	318	k141_623336_6088-6861	258	6.6e-55	86	314	2	219	8.72645e-05	k_Bacteria;n_FCB group;n_Bacteroidetes/Chlorobi group;p_Bacteroidetes;c_Cytophagia;o_Cytophagales;f_Flammeovirgaceae;n_unclassified Flammeovirgaceae;s_Flammeovirgaceae bacterium	other Bacteroidetes
20180417_FL	GH2_e80	GH2:380	3.2.1.25:4	beta-mannan	707	k141_657619_17838-20414	859	6.3e-296	3	703	26	733	0.000874653	k_Bacteria;n_FCB group;n_Bacteroidetes/Chlorobi group;p_Bacteroidetes;c_Flavobacteriia;o_Flavobacteriales	other Bacteroidetes
20180417_FL	GH2_e80	GH2:380	3.2.1.25:4	beta-mannan	707	k141_665231_1-978	326	4.2e-122	255	565	13	325	6.4131e-06	k_Bacteria;n_FCB group;n_Bacteroidetes/Chlorobi group;p_Bacteroidetes;c_Flavobacteriia;o_Flavobacteriales	other Bacteroidetes
20180417_FL	GH2_e80	GH2:380	3.2.1.25:4	beta-mannan	707	k141_783579_1-1410	470	1.4e-201	207	682	2	468	1.07252e-05	k_Bacteria;n_FCB group;n_Bacteroidetes/Chlorobi group;p_Bacteroidetes;c_Flavobacteriia;o_Flavobacteriales;f_Flavobacteriaceae	other Bacteroidetes
20180417_FL	GH2_e80	GH2:380	3.2.1.25:4	beta-mannan	707	k141_849895_3-2636	878	1.9e-194	4	694	65	750	7.97387e-05	k_Bacteria;n_FCB group;n_Bacteroidetes/Chlorobi group;p_Bacteroidetes;c_Flavobacteriia;o_Flavobacteriales;n_unclassified Flavobacteriales;s_Flavobacteriales bacterium	other Bacteroidetes
20180417_FL	GH2_e80	GH2:380	3.2.1.25:4	beta-mannan	707	k141_911248_1-951	317	3.1e-137	288	589	14	317	7.43818e-06	k_Bacteria;n_FCB group;n_Bacteroidetes/Chlorobi group;p_Bacteroidetes;c_Flavobacteriia;o_Flavobacteriales;f_Crocinitomicaceae;g_Crocinitomix;n_unclassified Crocinitomix;s_Crocinitomix sp.	other Bacteroidetes
20180417_FL	CE17_e0	CE17:15|CBM32:2	3.1.1.-:1	beta-mannan	164	k141_1843608_3-1730	576	4.2e-17	13	163	367	529	4.01136e-05	k_Bacteria;n_PVC group;p_Lentisphaerae;c_Lentisphaeria	other
20180417_FL	CE17_e0	CE17:15|CBM32:2	3.1.1.-:1	beta-mannan	164	k141_3601940_36-1148	371	4.3e-16	14	150	198	348	1.65199e-05	k_Bacteria;n_PVC group;p_Lentisphaerae;c_Lentisphaeria	other
20180417_FL	GH26_e75	GH26:32|CBM23:28|CBM27:24|CE7:2	3.2.1.78:2	beta-mannan	328	k141_508180_3-392	130	4.8e-35	121	241	3	129	6.6842e-06	k_Bacteria	other
20180417_FL	GH2_e75	GH2:472	3.2.1.25:2	beta-mannan	725	k141_887817_679-2367	563	8e-221	3	473	30	496	1.13662e-05	k_Bacteria;p_Proteobacteria;c_Alphaproteobacteria;o_Sphingomonadales;f_Sphingomonadaceae;g_Sphingomonas	Alphaproteobacteria
20180417_FL	GH2_e80	GH2:380	3.2.1.25:4	beta-mannan	707	k141_942227_2-1618	539	1e-209	55	599	2	539	1.22812e-05	k_Bacteria;p_Proteobacteria;c_Alphaproteobacteria;o_Hyphomicrobiales;f_Rhodobiaceae;n_unclassified Rhodobiaceae;s_Rhodobiaceae bacterium	Alphaproteobacteria
20180417_PA10	GH26_e66	GH26:50|CBM35:22|CBM3:1	3.2.1.78:3|3.2.1.100:1	beta-mannan	303	k141_426554_2-1051	350	3.5e-114	2	274	62	347	8.34906e-05	k_Bacteria;n_PVC group;p_Planctomycetes;c_Planctomycetia;o_Planctomycetales;n_unclassified Planctomycetales;s_Planctomycetales bacterium	Planctomycetes
20180417_PA10	GH148_e5	GH148:8|CBM4:7	3.2.1.4:1	beta-mannan	123	k141_567952_2-349	116	5.1e-32	13	123	3	108	6.57229e-05	k_Bacteria;n_PVC group;p_Planctomycetes	Planctomycetes
20180417_PA10	GH130_e6	GH130:437|CE2:1	2.4.1.281:5	beta-mannan	313	k141_139378_3-467	155	2.8e-84	31	185	1	154	4.76436e-05	k_Bacteria;p_Proteobacteria;c_Gammaproteobacteria	other Gammaproteobacteria
20180417_PA10	GH130_e6	GH130:437|CE2:1	2.4.1.281:5	beta-mannan	313	k141_191912_3-584	194	2.7e-84	5	198	1	194	5.35551e-05	k_Bacteria	other
20180417_PA10	GH130_e6	GH130:437|CE2:1	2.4.1.281:5	beta-mannan	313	k141_245380_2-433	144	4e-56	201	312	1	111	2.00807e-05	k_Bacteria	other
20180417_PA10	CE17_e0	CE17:15|CBM32:2	3.1.1.-:1	beta-mannan	164	k141_416157_406-1710	435	2.9e-18	14	163	89	250	0.000262229	k_Bacteria	other
20180417_PA10	GH26_e38	GH26:8	3.2.1.78:1	beta-mannan	303	k141_42756_2-385	128	2.4e-41	20	142	1	122	8.90708e-05	k_Bacteria	other
20180417_PA10	CE17_e0	CE17:15|CBM32:2	3.1.1.-:1	beta-mannan	164	k141_82209_3-1193	397	5.3e-17	14	163	101	262	0.000271871	k_Bacteria	other
20180417_PA10	GH130_e6	GH130:437|CE2:1	2.4.1.281:5	beta-mannan	313	k141_8851_1-438	146	9.5e-75	51	196	1	145	0.000265907	k_Bacteria	other
20180417_PA10	GH130_e6	GH130:437|CE2:1	2.4.1.281:5	beta-mannan	313	k141_117232_19321-19968	216	5.7e-84	1	161	56	216	0.000276497	k_Bacteria;n_FCB group;n_Bacteroidetes/Chlorobi group;p_Bacteroidetes;c_Flavobacteriia;o_Flavobacteriales;f_Flavobacteriaceae;g_Maribacter	Maribacter
20180417_PA10	GH2_e80	GH2:380	3.2.1.25:4	beta-mannan	707	k141_345468_42583-45183	867	0	3	705	32	739	0.000582771	k_Bacteria;n_FCB group;n_Bacteroidetes/Chlorobi group;p_Bacteroidetes;c_Flavobacteriia;o_Flavobacteriales;f_Flavobacteriaceae;g_Maribacter	Maribacter
20180417_PA10	GH130_e6	GH130:437|CE2:1	2.4.1.281:5	beta-mannan	313	k141_429653_71943-72452	170	1.7e-72	172	312	1	141	0.000310767	k_Bacteria;n_FCB group;n_Bacteroidetes/Chlorobi group;p_Bacteroidetes;c_Flavobacteriia;o_Flavobacteriales;f_Flavobacteriaceae;g_Maribacter	Maribacter
20180417_PA10	GH130_e13	GH130:541	2.4.1.319:4|2.4.1.320:2	beta-mannan	300	k141_523593_54544-55554	337	1.2e-154	1	299	17	316	0.000397452	k_Bacteria;n_FCB group;n_Bacteroidetes/Chlorobi group;p_Bacteroidetes;c_Flavobacteriia;o_Flavobacteriales;f_Flavobacteriaceae;g_Maribacter	Maribacter
20180417_PA10	GH130_e37	GH130:61	2.4.1.339:1|2.4.1.340:1	beta-mannan	285	k141_350070_17-445	143	6.2e-44	154	284	1	134	0.000138769	k_Bacteria;n_Terrabacteria group;p_Chloroflexi	Chloroflexi
20180417_PA10	GH130_e0	GH130:227	2.4.1.339:1	beta-mannan	343	k141_626793_2-565	188	2.8e-51	180	306	63	188	0.000166186	k_Bacteria;n_Terrabacteria group;p_Chloroflexi;c_Anaerolineae	Chloroflexi
20180417_PA10	GH130_e13	GH130:541	2.4.1.319:4|2.4.1.320:2	beta-mannan	300	k141_83591_1-456	152	9.6e-82	132	286	1	152	6.64784e-05	k_Bacteria;n_Terrabacteria group;p_Chloroflexi	Chloroflexi
20180417_PA3	CE17_e0	CE17:15|CBM32:2	3.1.1.-:1	beta-mannan	164	k141_671498_874-1533	220	1.9e-17	25	161	5	153	2.0009e-05	k_Bacteria;n_PVC group;p_Verrucomicrobia;c_Verrucomicrobiae;o_Verrucomicrobiales;f_Verrucomicrobiaceae;n_unclassified Verrucomicrobiaceae;s_Verrucomicrobiaceae bacterium	Verrucomicrobia
20180417_PA3	GH130_e6	GH130:437|CE2:1	2.4.1.281:5	beta-mannan	313	k141_49642_2-448	149	4.2e-75	70	219	1	149	1.97263e-05	k_Bacteria;n_FCB group;n_Bacteroidetes/Chlorobi group;p_Bacteroidetes;c_Saprospiria;o_Saprospirales	Saprospiria
20180417_PA3	GH2_e80	GH2:380	3.2.1.25:4	beta-mannan	707	k141_354030_461-2929	823	4.1e-289	3	704	27	712	8.63698e-05	k_Bacteria;n_FCB group;n_Bacteroidetes/Chlorobi group;p_Bacteroidetes;c_Flavobacteriia;o_Flavobacteriales;f_Flavobacteriaceae;g_Polaribacter	Polaribacter
20180417_PA3	CE17_e0	CE17:15|CBM32:2	3.1.1.-:1	beta-mannan	164	k141_1117167_847-1515	223	8.6e-24	1	163	27	202	1.28711e-05	k_Bacteria;n_PVC group;p_Planctomycetes;c_Phycisphaerae;o_Phycisphaerales	Planctomycetes
20180417_PA3	CE17_e0	CE17:15|CBM32:2	3.1.1.-:1	beta-mannan	164	k141_122163_1-585	195	1e-24	7	141	55	190	3.16345e-05	k_Bacteria;n_PVC group;p_Planctomycetes;c_Phycisphaerae;o_Phycisphaerales;n_unclassified Phycisphaerales;s_Phycisphaerales bacterium	Planctomycetes
20180417_PA3	GH130_e0	GH130:227	2.4.1.339:1	beta-mannan	343	k141_1227827_1-399	133	8.4e-48	138	269	1	133	4.96381e-05	k_Bacteria;n_PVC group;p_Planctomycetes	Planctomycetes
20180417_PA3	GH130_e6	GH130:437|CE2:1	2.4.1.281:5	beta-mannan	313	k141_15398_25-762	246	4.1e-101	1	190	56	245	5.98237e-05	k_Bacteria;n_PVC group;p_Planctomycetes;c_Phycisphaerae;o_Phycisphaerales	Planctomycetes
20180417_PA3	GH2_e24	GH2:451|CBM67:1	3.2.1.25:5	beta-mannan	768	k141_25006_1-1026	342	1.4e-86	10	328	4	342	8.63079e-05	k_Bacteria;n_PVC group;p_Planctomycetes;c_Phycisphaerae;o_Phycisphaerales;f_Phycisphaeraceae;g_Phycisphaera	Planctomycetes
20180417_PA3	CE17_e0	CE17:15|CBM32:2	3.1.1.-:1	beta-mannan	164	k141_425470_2-856	285	1.6e-18	16	163	30	189	4.21027e-05	k_Bacteria;n_PVC group;p_Planctomycetes;c_Planctomycetia;o_Planctomycetales;f_Planctomycetaceae;n_unclassified Planctomycetaceae;s_Planctomycetaceae bacterium	Planctomycetes
20180417_PA3	GH2_e24	GH2:451|CBM67:1	3.2.1.25:5	beta-mannan	768	k141_529984_2-1450	483	2e-157	281	758	2	479	6.15905e-05	k_Bacteria;n_PVC group;p_Planctomycetes;c_Phycisphaerae;o_Phycisphaerales;f_Phycisphaeraceae;g_Phycisphaera	Planctomycetes
20180417_PA3	CE17_e0	CE17:15|CBM32:2	3.1.1.-:1	beta-mannan	164	k141_919852_3-431	143	5.4e-20	13	130	12	142	2.97352e-05	k_Bacteria;n_PVC group;p_Planctomycetes;c_Planctomycetia	Planctomycetes
20180417_PA3	GH130_e13	GH130:541	2.4.1.319:4|2.4.1.320:2	beta-mannan	300	k141_939206_192-653	154	2.9e-36	1	106	48	153	3.49384e-05	k_Bacteria;n_PVC group;p_Planctomycetes;c_Planctomycetia;o_Planctomycetales;n_unclassified Planctomycetales;s_Planctomycetales bacterium	Planctomycetes
20180417_PA3	GH5_e136	GH5_41:876|CBM35:845|CBM23:6|CBM61:5|GH5:5	3.2.1.78:1	beta-mannan	260	k141_1591484_3-428	142	1.2e-66	63	202	2	141	2.06097e-05	k_Bacteria;p_Proteobacteria;c_Gammaproteobacteria	other Gammaproteobacteria
20180417_PA3	GH2_e80	GH2:380	3.2.1.25:4	beta-mannan	707	k141_1106597_3-2261	753	2.3e-188	22	694	1	668	6.36488e-05	k_Bacteria;n_FCB group;n_Bacteroidetes/Chlorobi group;p_Bacteroidetes;c_Flavobacteriia;o_Flavobacteriales;n_unclassified Flavobacteriales;s_Flavobacteriales bacterium	other Bacteroidetes
20180417_PA3	GH130_e13	GH130:541	2.4.1.319:4|2.4.1.320:2	beta-mannan	300	k141_1197226_2-406	135	6.4e-63	8	142	1	135	5.45056e-05	k_Bacteria;n_FCB group;n_Bacteroidetes/Chlorobi group;p_Bacteroidetes;c_Flavobacteriia;o_Flavobacteriales;f_Flavobacteriaceae	other Bacteroidetes
20180417_PA3	GH2_e80	GH2:380	3.2.1.25:4	beta-mannan	707	k141_1259115_3530-4927	466	4e-189	3	458	27	465	0.000173826	k_Bacteria;n_FCB group;n_Bacteroidetes/Chlorobi group;p_Bacteroidetes;c_Flavobacteriia;o_Flavobacteriales;f_Flavobacteriaceae	other Bacteroidetes
20180417_PA3	GH130_e13	GH130:541	2.4.1.319:4|2.4.1.320:2	beta-mannan	300	k141_1285366_3-320	106	1.9e-44	25	130	1	106	5.49473e-05	k_Bacteria;n_FCB group;n_Bacteroidetes/Chlorobi group;p_Bacteroidetes;c_Flavobacteriia;o_Flavobacteriales;f_Flavobacteriaceae	other Bacteroidetes
20180417_PA3	GH2_e80	GH2:380	3.2.1.25:4	beta-mannan	707	k141_1321311_95-1453	453	9.6e-155	308	701	1	396	9.99653e-05	k_Bacteria;n_FCB group;n_Bacteroidetes/Chlorobi group;p_Bacteroidetes	other Bacteroidetes
20180417_PA3	GH2_e80	GH2:380	3.2.1.25:4	beta-mannan	707	k141_1493744_1-1026	342	4.8e-140	45	394	1	341	2.14577e-05	k_Bacteria;n_FCB group;n_Bacteroidetes/Chlorobi group;p_Bacteroidetes	other Bacteroidetes
20180417_PA3	GH130_e18	GH130:34	2.4.1.-:1	beta-mannan	332	k141_1496033_1-477	159	2.5e-84	165	323	1	159	2.7668e-05	k_Bacteria;n_FCB group;n_Bacteroidetes/Chlorobi group;p_Bacteroidetes;c_Flavobacteriia;o_Flavobacteriales;f_Flavobacteriaceae;g_Cellulophaga	other Bacteroidetes
20180417_PA3	GH2_e80	GH2:380	3.2.1.25:4	beta-mannan	707	k141_1535698_2-853	284	6e-89	92	375	1	284	1.42404e-05	k_Bacteria;n_FCB group;n_Bacteroidetes/Chlorobi group;p_Bacteroidetes;c_Flavobacteriia;o_Flavobacteriales	other Bacteroidetes
20180417_PA3	GH26_e34	GH26:48|GH5_7:1	3.2.1.100:1	beta-mannan	305	k141_1544656_1-372	124	9.8e-49	5	127	2	124	8.08574e-05	k_Bacteria;n_FCB group;n_Bacteroidetes/Chlorobi group;p_Bacteroidetes;c_Bacteroidia;o_Marinilabiliales;f_Prolixibacteraceae;g_Sunxiuqinia;s_Sunxiuqinia indica	other Bacteroidetes
20180417_PA3	GH2_e80	GH2:380	3.2.1.25:4	beta-mannan	707	k141_1596614_808-2022	405	1.1e-158	4	394	30	405	7.15729e-05	k_Bacteria;n_FCB group;n_Bacteroidetes/Chlorobi group;p_Bacteroidetes;c_Flavobacteriia;o_Flavobacteriales;f_Flavobacteriaceae	other Bacteroidetes
20180417_PA3	GH2_e80	GH2:380	3.2.1.25:4	beta-mannan	707	k141_196840_3-1091	363	9.5e-110	3	334	32	363	6.31011e-05	k_Bacteria;n_FCB group;n_Bacteroidetes/Chlorobi group;p_Bacteroidetes;c_Flavobacteriia;o_Flavobacteriales	other Bacteroidetes
20180417_PA3	GH2_e80	GH2:380	3.2.1.25:4	beta-mannan	707	k141_207154_50-967	306	5.4e-98	2	301	24	306	7.14669e-05	k_Bacteria;n_FCB group;n_Bacteroidetes/Chlorobi group;p_Bacteroidetes;c_Flavobacteriia;o_Flavobacteriales;f_Flavobacteriaceae	other Bacteroidetes
20180417_PA3	GH26_e34	GH26:48|GH5_7:1	3.2.1.100:1	beta-mannan	305	k141_221900_1-444	148	5.6e-65	32	179	1	148	1.98941e-05	k_Bacteria;n_FCB group;n_Bacteroidetes/Chlorobi group;p_Bacteroidetes;c_Bacteroidia;o_Marinilabiliales	other Bacteroidetes
20180417_PA3	GH2_e80	GH2:380	3.2.1.25:4	beta-mannan	707	k141_252921_17698-20274	859	6.3e-296	3	703	26	733	0.000444464	k_Bacteria;n_FCB group;n_Bacteroidetes/Chlorobi group;p_Bacteroidetes;c_Flavobacteriia;o_Flavobacteriales	other Bacteroidetes
20180417_PA3	GH2_e80	GH2:380	3.2.1.25:4	beta-mannan	707	k141_30265_3-1310	436	1e-148	93	538	1	436	5.96205e-05	k_Bacteria;n_FCB group;n_Bacteroidetes/Chlorobi group;p_Bacteroidetes;c_Flavobacteriia;o_Flavobacteriales	other Bacteroidetes
20180417_PA3	GH2_e80	GH2:380	3.2.1.25:4	beta-mannan	707	k141_32779_3-767	255	9e-61	26	289	1	252	4.37812e-05	k_Bacteria;n_FCB group;n_Bacteroidetes/Chlorobi group;p_Bacteroidetes;c_Flavobacteriia	other Bacteroidetes
20180417_PA3	GH26_e66	GH26:50|CBM35:22|CBM3:1	3.2.1.78:3|3.2.1.100:1	beta-mannan	303	k141_34683_243-713	157	2.2e-57	137	276	2	140	2.7403e-05	k_Bacteria;n_FCB group;n_Bacteroidetes/Chlorobi group;p_Bacteroidetes	other Bacteroidetes
20180417_PA3	GH130_e13	GH130:541	2.4.1.319:4|2.4.1.320:2	beta-mannan	300	k141_358121_2-409	136	6.4e-70	109	243	1	136	1.70407e-05	k_Bacteria;n_FCB group;n_Bacteroidetes/Chlorobi group;p_Bacteroidetes;c_Flavobacteriia;o_Flavobacteriales;f_Flavobacteriaceae	other Bacteroidetes
20180417_PA3	GH2_e80	GH2:380	3.2.1.25:4	beta-mannan	707	k141_395830_3-1502	500	1.2e-194	3	493	25	498	8.07249e-05	k_Bacteria;n_FCB group;n_Bacteroidetes/Chlorobi group;p_Bacteroidetes;c_Flavobacteriia;o_Flavobacteriales;f_Flavobacteriaceae	other Bacteroidetes
20180417_PA3	GH2_e80	GH2:380	3.2.1.25:4	beta-mannan	707	k141_405180_3-752	250	5.8e-105	436	685	1	249	2.49825e-05	k_Bacteria;n_FCB group;n_Bacteroidetes/Chlorobi group;p_Bacteroidetes;c_Flavobacteriia;o_Flavobacteriales;f_Flavobacteriaceae	other Bacteroidetes
20180417_PA3	GH130_e13	GH130:541	2.4.1.319:4|2.4.1.320:2	beta-mannan	300	k141_486107_1152-2117	322	3.6e-154	1	299	20	317	4.36575e-05	k_Bacteria;n_FCB group;n_Bacteroidetes/Chlorobi group;p_Bacteroidetes	other Bacteroidetes
20180417_PA3	GH130_e13	GH130:541	2.4.1.319:4|2.4.1.320:2	beta-mannan	300	k141_511680_2-388	129	3.4e-58	182	299	7	124	3.57246e-05	k_Bacteria;n_FCB group;n_Bacteroidetes/Chlorobi group;p_Bacteroidetes;c_Flavobacteriia;o_Flavobacteriales;f_Flavobacteriaceae	other Bacteroidetes
20180417_PA3	GH2_e80	GH2:380	3.2.1.25:4	beta-mannan	707	k141_606561_2-775	258	1.9e-110	441	689	1	251	8.13962e-05	k_Bacteria;n_FCB group;n_Bacteroidetes/Chlorobi group;p_Bacteroidetes	other Bacteroidetes
20180417_PA3	GH130_e6	GH130:437|CE2:1	2.4.1.281:5	beta-mannan	313	k141_616419_261-677	139	1.6e-59	202	313	1	112	1.93376e-05	k_Bacteria;n_FCB group;n_Bacteroidetes/Chlorobi group;p_Bacteroidetes;c_Bacteroidia;o_Marinilabiliales	other Bacteroidetes
20180417_PA3	GH26_e13	GH26:11	3.2.1.100:1	beta-mannan	318	k141_696075_853-1944	364	8e-82	2	314	26	325	9.25536e-05	k_Bacteria;n_FCB group;n_Bacteroidetes/Chlorobi group;p_Bacteroidetes;c_Cytophagia;o_Cytophagales;f_Flammeovirgaceae;n_unclassified Flammeovirgaceae;s_Flammeovirgaceae bacterium	other Bacteroidetes
20180417_PA3	GH130_e13	GH130:541	2.4.1.319:4|2.4.1.320:2	beta-mannan	300	k141_754443_2-940	313	3.1e-153	1	299	9	308	5.2359e-05	k_Bacteria;n_FCB group;n_Bacteroidetes/Chlorobi group;p_Bacteroidetes;c_Flavobacteriia;o_Flavobacteriales;n_unclassified Flavobacteriales;s_Flavobacteriales bacterium	other Bacteroidetes
20180417_PA3	GH2_e80	GH2:380	3.2.1.25:4	beta-mannan	707	k141_808546_2-898	299	3.6e-106	5	301	2	299	4.3313e-05	k_Bacteria;n_FCB group;n_Bacteroidetes/Chlorobi group;p_Bacteroidetes;c_Flavobacteriia;o_Flavobacteriales	other Bacteroidetes
20180417_PA3	GH2_e80	GH2:380	3.2.1.25:4	beta-mannan	707	k141_965180_2-955	318	4.6e-86	8	334	4	318	4.60073e-05	k_Bacteria;n_FCB group;n_Bacteroidetes/Chlorobi group;p_Bacteroidetes;c_Flavobacteriia;o_Flavobacteriales	other Bacteroidetes
20180417_PA3	GH130_e13	GH130:541	2.4.1.319:4|2.4.1.320:2	beta-mannan	300	k141_978119_2-736	245	3.7e-117	1	226	19	245	4.48943e-05	k_Bacteria;n_FCB group;n_Bacteroidetes/Chlorobi group;p_Bacteroidetes;c_Flavobacteriia;o_Flavobacteriales;f_Flavobacteriaceae	other Bacteroidetes
20180417_PA3	GH2_e80	GH2:380	3.2.1.25:4	beta-mannan	707	k141_985486_2-2206	735	7.8e-195	3	696	35	721	6.54774e-05	k_Bacteria;n_FCB group;n_Bacteroidetes/Chlorobi group;p_Bacteroidetes;c_Flavobacteriia;o_Flavobacteriales	other Bacteroidetes
20180417_PA3	GH148_e0	GH148:112|CBM4:3	3.2.1.4:1	beta-mannan	156	k141_1066289_1-408	136	3.2e-22	49	156	5	104	2.15019e-05	k_Bacteria	other
20180417_PA3	CE17_e0	CE17:15|CBM32:2	3.1.1.-:1	beta-mannan	164	k141_1139752_127-1416	430	7.6e-18	14	163	84	245	0.000132889	k_Bacteria	other
20180417_PA3	GH130_e0	GH130:227	2.4.1.339:1	beta-mannan	343	k141_1209826_1-474	158	2.3e-76	153	309	2	158	3.66257e-05	k_Bacteria;p_Atribacterota	other
20180417_PA3	CE17_e0	CE17:15|CBM32:2	3.1.1.-:1	beta-mannan	164	k141_1277858_3-377	125	2.2e-21	12	94	27	111	4.08925e-05	k_Bacteria	other
20180417_PA3	CE17_e0	CE17:15|CBM32:2	3.1.1.-:1	beta-mannan	164	k141_1301606_3-857	285	2.5e-20	15	152	59	206	7.58397e-05	k_Bacteria	other
20180417_PA3	GH5_e171	GH5_40:125|CBM2:94|GH5:1	3.2.1.78:1	beta-mannan	292	k141_1349420_3-392	130	1.7e-31	2	122	18	130	3.62635e-05	k_Bacteria	other
20180417_PA3	CE17_e0	CE17:15|CBM32:2	3.1.1.-:1	beta-mannan	164	k141_1495966_2-475	158	1.7e-18	23	162	4	155	1.77828e-05	k_Bacteria	other
20180417_PA3	GH130_e18	GH130:34	2.4.1.-:1	beta-mannan	332	k141_1584874_66-452	129	2.9e-44	1	121	4	125	2.97882e-05	k_Bacteria	other
20180417_PA3	CE17_e0	CE17:15|CBM32:2	3.1.1.-:1	beta-mannan	164	k141_189554_1-486	162	2.7e-46	1	159	9	162	4.00974e-05	k_Bacteria	other
20180417_PA3	GH5_e296	GH5:7|CBM32:3|CBM16:3|CBM62:1	3.2.1.78:1	beta-mannan	262	k141_190069_1-939	313	8e-46	1	261	24	311	3.06804e-05	k_Bacteria	other
20180417_PA3	GH5_e136	GH5_41:876|CBM35:845|CBM23:6|CBM61:5|GH5:5	3.2.1.78:1	beta-mannan	260	k141_235799_3-377	125	2.5e-39	101	227	1	122	2.29948e-05	k_Bacteria	other
20180417_PA3	GH5_e269	GH5_10:12|CBM32:6|CBM35:3|CBM64:2	3.2.1.78:1	beta-mannan	297	k141_274030_2-364	121	2.4e-40	26	142	9	121	2.43376e-05	k_Bacteria	other
20180417_PA3	GH130_e6	GH130:437|CE2:1	2.4.1.281:5	beta-mannan	313	k141_355336_3-419	139	5.7e-72	56	196	1	139	2.20143e-05	k_Bacteria	other
20180417_PA3	CE17_e0	CE17:15|CBM32:2	3.1.1.-:1	beta-mannan	164	k141_372764_37-1725	563	4e-17	13	163	399	561	9.47356e-05	k_Bacteria;n_PVC group;p_Lentisphaerae;c_Lentisphaeria	other
20180417_PA3	CE17_e0	CE17:15|CBM32:2	3.1.1.-:1	beta-mannan	164	k141_618350_3-593	197	2.3e-17	14	159	39	196	4.03448e-05	k_Bacteria	other
20180417_PA3	CE17_e0	CE17:15|CBM32:2	3.1.1.-:1	beta-mannan	164	k141_680870_1-774	258	1.7e-17	14	163	52	213	0.00010099	k_Bacteria	other
20180417_PA3	GH5_e171	GH5_40:125|CBM2:94|GH5:1	3.2.1.78:1	beta-mannan	292	k141_733367_3-539	179	3.3e-35	3	147	34	170	5.43201e-05	k_Bacteria	other
20180417_PA3	GH5_e171	GH5_40:125|CBM2:94|GH5:1	3.2.1.78:1	beta-mannan	292	k141_733374_3-368	122	5.4e-27	27	147	1	113	2.40637e-05	k_Bacteria	other
20180417_PA3	GH130_e6	GH130:437|CE2:1	2.4.1.281:5	beta-mannan	313	k141_903212_2-418	139	7.6e-65	187	312	2	127	2.08217e-05	k_Bacteria	other
20180417_PA3	CE17_e0	CE17:15|CBM32:2	3.1.1.-:1	beta-mannan	164	k141_945923_3-629	209	7.8e-16	29	163	2	148	2.79507e-05	k_Bacteria	other
20180417_PA3	GH130_e0	GH130:227	2.4.1.339:1	beta-mannan	343	k141_998557_55-447	131	1.8e-34	1	125	4	129	3.79684e-05	k_Bacteria;p_Proteobacteria;n_delta/epsilon subdivisions;c_Deltaproteobacteria	other
20180417_PA3	GH130_e37	GH130:61	2.4.1.339:1|2.4.1.340:1	beta-mannan	285	k141_170972_2-424	141	1.3e-37	47	169	1	132	5.24826e-05	k_Bacteria;n_Terrabacteria group;p_Chloroflexi	Chloroflexi
20180417_PA3	GH5_e136	GH5_41:876|CBM35:845|CBM23:6|CBM61:5|GH5:5	3.2.1.78:1	beta-mannan	260	k141_1340490_2-424	141	3.3e-60	13	152	1	140	1.82952e-05	k_Bacteria;p_Proteobacteria;c_Gammaproteobacteria;o_Alteromonadales	Alteromonadales
20180417_PA3	GH2_e80	GH2:380	3.2.1.25:4	beta-mannan	707	k141_17298_3-776	258	2.3e-123	278	533	1	257	5.00003e-05	k_Bacteria;p_Proteobacteria;c_Gammaproteobacteria;o_Alteromonadales	Alteromonadales
20180419_FL	GH130_e6	GH130:437|CE2:1	2.4.1.281:5	beta-mannan	313	k141_1339618_1-453	151	9.4e-63	176	312	1	136	5.6941e-06	k_Bacteria;n_PVC group;p_Verrucomicrobia	Verrucomicrobia
20180419_FL	GH130_e13	GH130:541	2.4.1.319:4|2.4.1.320:2	beta-mannan	300	k141_2948663_2-403	134	6.3e-48	124	260	3	134	6.0217e-06	k_Bacteria;n_PVC group;p_Verrucomicrobia	Verrucomicrobia
20180419_FL	GH130_e13	GH130:541	2.4.1.319:4|2.4.1.320:2	beta-mannan	300	k141_3729389_1-576	192	1.3e-43	2	175	7	181	6.0399e-06	k_Bacteria;n_PVC group;p_Verrucomicrobia	Verrucomicrobia
20180419_FL	GH2_e24	GH2:451|CBM67:1	3.2.1.25:5	beta-mannan	768	k141_1968964_2-910	303	9.6e-103	374	674	1	303	9.55256e-06	k_Bacteria;n_PVC group;p_Planctomycetes;c_Phycisphaerae;o_Phycisphaerales;f_Phycisphaeraceae;g_Phycisphaera;n_unclassified Phycisphaera;s_Phycisphaera sp.	Planctomycetes
20180419_FL	GH2_e80	GH2:380	3.2.1.25:4	beta-mannan	707	k141_1129096_2-886	295	7.1e-147	308	603	1	295	1.82367e-05	k_Bacteria;n_FCB group;n_Bacteroidetes/Chlorobi group;p_Bacteroidetes;c_Flavobacteriia;o_Flavobacteriales;f_Flavobacteriaceae	other Bacteroidetes
20180419_FL	GH2_e80	GH2:380	3.2.1.25:4	beta-mannan	707	k141_1547891_3-1862	620	1.2e-168	4	604	22	616	8.20054e-05	k_Bacteria;n_FCB group;n_Bacteroidetes/Chlorobi group;p_Bacteroidetes;c_Flavobacteriia;o_Flavobacteriales;n_unclassified Flavobacteriales;s_Flavobacteriales bacterium	other Bacteroidetes
20180419_FL	GH130_e13	GH130:541	2.4.1.319:4|2.4.1.320:2	beta-mannan	300	k141_1561604_5853-6815	321	4.8e-153	1	299	17	316	0.000124269	k_Bacteria;n_FCB group;n_Bacteroidetes/Chlorobi group;p_Bacteroidetes;c_Flavobacteriia;o_Flavobacteriales;n_unclassified Flavobacteriales;s_Flavobacteriales bacterium	other Bacteroidetes
20180419_FL	GH2_e80	GH2:380	3.2.1.25:4	beta-mannan	707	k141_1663356_14-1117	368	4.6e-136	16	390	3	368	7.24373e-06	k_Bacteria;n_FCB group;n_Bacteroidetes/Chlorobi group;p_Bacteroidetes;c_Flavobacteriia;o_Flavobacteriales;f_Crocinitomicaceae;g_Crocinitomix	other Bacteroidetes
20180419_FL	GH2_e80	GH2:380	3.2.1.25:4	beta-mannan	707	k141_1834646_3-875	291	7e-86	3	264	26	290	4.6559e-05	k_Bacteria;n_FCB group;n_Bacteroidetes/Chlorobi group;p_Bacteroidetes;c_Flavobacteriia;o_Flavobacteriales	other Bacteroidetes
20180419_FL	GH2_e80	GH2:380	3.2.1.25:4	beta-mannan	707	k141_185351_1-1122	374	3e-97	447	698	4	254	8.49955e-06	k_Bacteria;n_FCB group;n_Bacteroidetes/Chlorobi group;p_Bacteroidetes;c_Flavobacteriia;o_Flavobacteriales;f_Flavobacteriaceae	other Bacteroidetes
20180419_FL	GH2_e80	GH2:380	3.2.1.25:4	beta-mannan	707	k141_1872962_2-2341	780	5.6e-287	7	700	34	706	3.81999e-05	k_Bacteria;n_FCB group;n_Bacteroidetes/Chlorobi group;p_Bacteroidetes;c_Flavobacteriia;o_Flavobacteriales;n_unclassified Flavobacteriales;s_Flavobacteriales bacterium	other Bacteroidetes
20180419_FL	GH2_e80	GH2:380	3.2.1.25:4	beta-mannan	707	k141_1940404_729-2945	739	4.9e-214	5	701	14	701	7.33551e-05	k_Bacteria;n_FCB group;n_Bacteroidetes/Chlorobi group;p_Bacteroidetes	other Bacteroidetes
20180419_FL	GH26_e13	GH26:11	3.2.1.100:1	beta-mannan	318	k141_219883_573-1664	364	4.3e-84	2	313	26	324	9.53644e-05	k_Bacteria;n_FCB group;n_Bacteroidetes/Chlorobi group;p_Bacteroidetes;c_Cytophagia;o_Cytophagales;f_Flammeovirgaceae;n_unclassified Flammeovirgaceae;s_Flammeovirgaceae bacterium	other Bacteroidetes
20180419_FL	GH2_e80	GH2:380	3.2.1.25:4	beta-mannan	707	k141_2275297_7292-9868	859	6.3e-296	3	703	26	733	0.000903776	k_Bacteria;n_FCB group;n_Bacteroidetes/Chlorobi group;p_Bacteroidetes;c_Flavobacteriia;o_Flavobacteriales	other Bacteroidetes
20180419_FL	GH2_e80	GH2:380	3.2.1.25:4	beta-mannan	707	k141_2462933_1-1326	442	2e-173	7	432	29	442	2.495e-05	k_Bacteria;n_FCB group;n_Bacteroidetes/Chlorobi group;p_Bacteroidetes	other Bacteroidetes
20180419_FL	GH2_e80	GH2:380	3.2.1.25:4	beta-mannan	707	k141_2532132_3-914	304	1.1e-120	187	487	1	298	3.90917e-05	k_Bacteria;n_FCB group;n_Bacteroidetes/Chlorobi group;p_Bacteroidetes;c_Flavobacteriia;o_Flavobacteriales	other Bacteroidetes
20180419_FL	GH130_e13	GH130:541	2.4.1.319:4|2.4.1.320:2	beta-mannan	300	k141_2641276_366-743	126	9.7e-46	1	109	18	126	5.16629e-06	k_Bacteria;n_FCB group;n_Bacteroidetes/Chlorobi group;p_Bacteroidetes;c_Flavobacteriia;o_Flavobacteriales;f_Flavobacteriaceae	other Bacteroidetes
20180419_FL	GH2_e80	GH2:380	3.2.1.25:4	beta-mannan	707	k141_2708159_2784-5276	831	3.8e-283	5	704	30	716	1.77297e-05	k_Bacteria;n_FCB group;n_Bacteroidetes/Chlorobi group;p_Bacteroidetes;c_Flavobacteriia;o_Flavobacteriales;f_Flavobacteriaceae;n_unclassified Flavobacteriaceae;s_Flavobacteriaceae bacterium	other Bacteroidetes
20180419_FL	GH2_e80	GH2:380	3.2.1.25:4	beta-mannan	707	k141_2863940_2-1693	564	2.7e-190	3	472	26	501	0.000207949	k_Bacteria;n_FCB group;n_Bacteroidetes/Chlorobi group;p_Bacteroidetes;c_Flavobacteriia;o_Flavobacteriales	other Bacteroidetes
20180419_FL	GH2_e80	GH2:380	3.2.1.25:4	beta-mannan	707	k141_2995829_1325-3010	562	4.9e-212	4	536	43	562	1.56523e-05	k_Bacteria;n_FCB group;n_Bacteroidetes/Chlorobi group;p_Bacteroidetes;c_Flavobacteriia;o_Flavobacteriales	other Bacteroidetes
20180419_FL	GH130_e13	GH130:541	2.4.1.319:4|2.4.1.320:2	beta-mannan	300	k141_3367656_3-836	278	1.7e-128	1	254	24	278	2.07276e-05	k_Bacteria;n_FCB group;n_Bacteroidetes/Chlorobi group;p_Bacteroidetes;c_Flavobacteriia;o_Flavobacteriales;f_Flavobacteriaceae	other Bacteroidetes
20180419_FL	GH26_e13	GH26:11	3.2.1.100:1	beta-mannan	318	k141_3528253_2877-3968	364	1.1e-80	2	314	26	325	8.44885e-05	k_Bacteria;n_FCB group;n_Bacteroidetes/Chlorobi group;p_Bacteroidetes;c_Cytophagia;o_Cytophagales;f_Flammeovirgaceae;n_unclassified Flammeovirgaceae;s_Flammeovirgaceae bacterium	other Bacteroidetes
20180419_FL	GH2_e80	GH2:380	3.2.1.25:4	beta-mannan	707	k141_3534748_2-2101	700	2.2e-164	83	699	1	618	2.56312e-05	k_Bacteria;n_FCB group;n_Bacteroidetes/Chlorobi group;p_Bacteroidetes;c_Flavobacteriia;o_Flavobacteriales;n_unclassified Flavobacteriales;s_Flavobacteriales bacterium	other Bacteroidetes
20180419_FL	GH130_e13	GH130:541	2.4.1.319:4|2.4.1.320:2	beta-mannan	300	k141_3632221_372-971	200	9.2e-91	1	180	18	197	2.23526e-05	k_Bacteria;n_FCB group;n_Bacteroidetes/Chlorobi group;p_Bacteroidetes;c_Flavobacteriia;o_Flavobacteriales	other Bacteroidetes
20180419_FL	GH2_e80	GH2:380	3.2.1.25:4	beta-mannan	707	k141_38152_3-869	289	1.2e-108	266	554	1	288	7.62073e-06	k_Bacteria;n_FCB group;n_Bacteroidetes/Chlorobi group;p_Bacteroidetes;c_Flavobacteriia;o_Flavobacteriales;n_unclassified Flavobacteriales;s_Flavobacteriales bacterium	other Bacteroidetes
20180419_FL	GH2_e80	GH2:380	3.2.1.25:4	beta-mannan	707	k141_3902025_3-764	254	6.4e-89	18	284	2	253	1.33798e-05	k_Bacteria;n_FCB group;n_Bacteroidetes/Chlorobi group;p_Bacteroidetes;c_Flavobacteriia;o_Flavobacteriales;f_Flavobacteriaceae	other Bacteroidetes
20180419_FL	GH2_e80	GH2:380	3.2.1.25:4	beta-mannan	707	k141_4062096_2-802	267	8.2e-114	421	681	1	266	3.68712e-05	k_Bacteria;n_FCB group;n_Bacteroidetes/Chlorobi group;p_Bacteroidetes;c_Flavobacteriia;o_Flavobacteriales	other Bacteroidetes
20180419_FL	GH2_e80	GH2:380	3.2.1.25:4	beta-mannan	707	k141_4074013_2-1006	335	9.4e-123	117	446	2	331	9.4782e-05	k_Bacteria;n_FCB group;n_Bacteroidetes/Chlorobi group;p_Bacteroidetes;c_Flavobacteriia;o_Flavobacteriales	other Bacteroidetes
20180419_FL	GH2_e80	GH2:380	3.2.1.25:4	beta-mannan	707	k141_4113324_237-2033	599	1.1e-216	176	705	1	527	3.37824e-05	k_Bacteria;n_FCB group;n_Bacteroidetes/Chlorobi group;p_Bacteroidetes	other Bacteroidetes
20180419_FL	GH2_e80	GH2:380	3.2.1.25:4	beta-mannan	707	k141_4185559_690-1787	366	1.5e-175	326	684	1	364	1.99605e-05	k_Bacteria;n_FCB group;n_Bacteroidetes/Chlorobi group;p_Bacteroidetes;c_Flavobacteriia;o_Flavobacteriales	other Bacteroidetes
20180419_FL	GH26_e13	GH26:11	3.2.1.100:1	beta-mannan	318	k141_4288569_711-1802	364	2.3e-82	2	314	26	325	0.000130967	k_Bacteria;n_FCB group;n_Bacteroidetes/Chlorobi group;p_Bacteroidetes;c_Cytophagia;o_Cytophagales;f_Flammeovirgaceae;n_unclassified Flammeovirgaceae;s_Flammeovirgaceae bacterium	other Bacteroidetes
20180419_FL	GH2_e80	GH2:380	3.2.1.25:4	beta-mannan	707	k141_4371755_3-1136	378	3.9e-118	42	433	1	377	7.85734e-06	k_Bacteria;n_FCB group;n_Bacteroidetes/Chlorobi group;p_Bacteroidetes;c_Flavobacteriia;o_Flavobacteriales;n_unclassified Flavobacteriales;s_Flavobacteriales bacterium	other Bacteroidetes
20180419_FL	GH130_e13	GH130:541	2.4.1.319:4|2.4.1.320:2	beta-mannan	300	k141_642318_380-1345	322	3.6e-154	1	299	20	317	1.81795e-05	k_Bacteria;n_FCB group;n_Bacteroidetes/Chlorobi group;p_Bacteroidetes	other Bacteroidetes
20180419_FL	GH2_e80	GH2:380	3.2.1.25:4	beta-mannan	707	k141_670823_59-2650	864	7.1e-276	3	704	27	742	0.000156346	k_Bacteria;n_FCB group;n_Bacteroidetes/Chlorobi group;p_Bacteroidetes;c_Flavobacteriia;o_Flavobacteriales	other Bacteroidetes
20180419_FL	GH2_e80	GH2:380	3.2.1.25:4	beta-mannan	707	k141_972086_1-1737	579	1.6e-252	119	689	1	578	9.57077e-06	k_Bacteria;n_FCB group;n_Bacteroidetes/Chlorobi group;p_Bacteroidetes;c_Flavobacteriia;o_Flavobacteriales;n_unclassified Flavobacteriales;s_Flavobacteriales bacterium	other Bacteroidetes
20180419_FL	GH130_e13	GH130:541	2.4.1.319:4|2.4.1.320:2	beta-mannan	300	k141_985777_1-486	162	4.6e-79	144	299	1	157	1.13466e-05	k_Bacteria;n_FCB group;n_Bacteroidetes/Chlorobi group;p_Bacteroidetes;c_Flavobacteriia;o_Flavobacteriales;f_Flavobacteriaceae	other Bacteroidetes
20180419_FL	GH26_e61	GH26:77|GH5_7:3|GH3:1	3.2.1.100:2|3.2.1.-:1	beta-mannan	298	k141_1534803_2-610	203	4.3e-43	20	223	1	203	8.13294e-06	k_Bacteria	other
20180419_FL	CE17_e0	CE17:15|CBM32:2	3.1.1.-:1	beta-mannan	164	k141_1807383_3-1817	605	4.6e-17	13	163	409	571	1.47449e-05	k_Bacteria;n_PVC group;p_Lentisphaerae;c_Lentisphaeria	other
20180419_FL	CE17_e0	CE17:15|CBM32:2	3.1.1.-:1	beta-mannan	164	k141_2303675_1-327	109	4e-26	5	118	1	109	5.6941e-06	k_Bacteria	other
20180419_FL	GH5_e171	GH5_40:125|CBM2:94|GH5:1	3.2.1.78:1	beta-mannan	292	k141_2436123_1-771	257	6.8e-35	3	147	99	235	1.13388e-05	k_Bacteria	other
20180419_FL	GH26_e13	GH26:11	3.2.1.100:1	beta-mannan	318	k141_2717417_2-478	159	3.6e-67	118	275	2	159	5.42369e-06	k_Bacteria	other
20180419_FL	GH2_e80	GH2:380	3.2.1.25:4	beta-mannan	707	k141_3059854_2-1579	526	8.1e-243	19	536	2	526	8.60875e-06	k_Bacteria	other
20180419_FL	CE17_e0	CE17:15|CBM32:2	3.1.1.-:1	beta-mannan	164	k141_3768428_2272-4236	655	1.2e-18	14	163	315	476	4.92032e-05	k_Bacteria	other
20180419_FL	GH2_e75	GH2:472	3.2.1.25:2	beta-mannan	725	k141_2245346_5639-7987	783	0	3	724	30	745	1.86267e-05	k_Bacteria;p_Proteobacteria;c_Alphaproteobacteria;o_Sphingomonadales;f_Sphingomonadaceae;g_Sphingomonas	Alphaproteobacteria
20180419_FL	GH2_e80	GH2:380	3.2.1.25:4	beta-mannan	707	k141_4363020_23-1549	509	3e-199	5	510	8	506	1.73423e-05	k_Bacteria;p_Proteobacteria;c_Alphaproteobacteria;o_Hyphomicrobiales;f_Rhodobiaceae;n_unclassified Rhodobiaceae;s_Rhodobiaceae bacterium	Alphaproteobacteria
20180419_FL	GH5_e171	GH5_40:125|CBM2:94|GH5:1	3.2.1.78:1	beta-mannan	292	k141_2676223_2-355	118	2.2e-42	140	253	1	117	1.01272e-05	k_Bacteria;n_Terrabacteria group;p_Actinobacteria;c_Actinomycetia;o_Streptomycetales	Actinobacteria
20180424_FL	GH2_e111	GH2:146	3.2.1.25:9	beta-mannan	687	k141_2493884_2-1411	470	7.1e-152	1	457	5	470	2.01957e-05	k_Bacteria;n_PVC group;p_Verrucomicrobia;c_Opitutae;o_Opitutales;f_Opitutaceae	Verrucomicrobia
20180424_FL	CE17_e0	CE17:15|CBM32:2	3.1.1.-:1	beta-mannan	164	k141_1127437_52-711	220	5.4e-24	14	148	64	208	4.3505e-06	k_Bacteria;n_PVC group;p_Planctomycetes;c_Phycisphaerae;o_Phycisphaerales	Planctomycetes
20180424_FL	GH5_e136	GH5_41:876|CBM35:845|CBM23:6|CBM61:5|GH5:5	3.2.1.78:1	beta-mannan	260	k141_996201_2-712	237	7.5e-80	1	172	65	236	5.76213e-06	k_Bacteria;p_Proteobacteria;c_Gammaproteobacteria	other Gammaproteobacteria
20180424_FL	GH26_e13	GH26:11	3.2.1.100:1	beta-mannan	318	k141_1176449_1132-2223	364	7.9e-84	2	314	26	325	0.000207135	k_Bacteria;n_FCB group;n_Bacteroidetes/Chlorobi group;p_Bacteroidetes;c_Cytophagia;o_Cytophagales;f_Flammeovirgaceae;n_unclassified Flammeovirgaceae;s_Flammeovirgaceae bacterium	other Bacteroidetes
20180424_FL	GH26_e13	GH26:11	3.2.1.100:1	beta-mannan	318	k141_1202994_2876-3967	364	1.1e-80	2	314	26	325	7.31223e-05	k_Bacteria;n_FCB group;n_Bacteroidetes/Chlorobi group;p_Bacteroidetes;c_Cytophagia;o_Cytophagales;f_Flammeovirgaceae;n_unclassified Flammeovirgaceae;s_Flammeovirgaceae bacterium	other Bacteroidetes
20180424_FL	GH2_e80	GH2:380	3.2.1.25:4	beta-mannan	707	k141_1314101_3-1814	604	2e-249	7	606	26	604	3.88802e-05	k_Bacteria;n_FCB group;n_Bacteroidetes/Chlorobi group;p_Bacteroidetes;c_Flavobacteriia;o_Flavobacteriales;n_unclassified Flavobacteriales;s_Flavobacteriales bacterium	other Bacteroidetes
20180424_FL	GH130_e13	GH130:541	2.4.1.319:4|2.4.1.320:2	beta-mannan	300	k141_1324632_2-352	117	1.1e-52	25	141	1	117	3.30186e-06	k_Bacteria;n_FCB group;n_Bacteroidetes/Chlorobi group;p_Bacteroidetes;c_Flavobacteriia;o_Flavobacteriales;f_Flavobacteriaceae	other Bacteroidetes
20180424_FL	GH2_e80	GH2:380	3.2.1.25:4	beta-mannan	707	k141_1380451_8665-11241	859	6.3e-296	3	703	26	733	0.000572357	k_Bacteria;n_FCB group;n_Bacteroidetes/Chlorobi group;p_Bacteroidetes;c_Flavobacteriia;o_Flavobacteriales	other Bacteroidetes
20180424_FL	GH130_e13	GH130:541	2.4.1.319:4|2.4.1.320:2	beta-mannan	300	k141_1431668_256-1239	328	5.2e-153	1	299	24	323	2.08276e-05	k_Bacteria;n_FCB group;n_Bacteroidetes/Chlorobi group;p_Bacteroidetes;c_Flavobacteriia;o_Flavobacteriales;f_Flavobacteriaceae	other Bacteroidetes
20180424_FL	GH130_e13	GH130:541	2.4.1.319:4|2.4.1.320:2	beta-mannan	300	k141_1519462_3-326	108	7.7e-58	128	234	1	108	8.16593e-06	k_Bacteria;n_FCB group;n_Bacteroidetes/Chlorobi group;p_Bacteroidetes	other Bacteroidetes
20180424_FL	GH2_e80	GH2:380	3.2.1.25:4	beta-mannan	707	k141_1636817_1-1311	437	1.4e-187	184	621	2	437	2.95044e-05	k_Bacteria;n_FCB group;n_Bacteroidetes/Chlorobi group;p_Bacteroidetes;c_Flavobacteriia;o_Flavobacteriales	other Bacteroidetes
20180424_FL	GH2_e80	GH2:380	3.2.1.25:4	beta-mannan	707	k141_1774306_1-1719	573	6e-159	30	604	1	569	9.18929e-05	k_Bacteria;n_FCB group;n_Bacteroidetes/Chlorobi group;p_Bacteroidetes;c_Flavobacteriia;o_Flavobacteriales;n_unclassified Flavobacteriales;s_Flavobacteriales bacterium	other Bacteroidetes
20180424_FL	GH26_e34	GH26:48|GH5_7:1	3.2.1.100:1	beta-mannan	305	k141_1859741_124-600	159	2.8e-38	2	137	26	158	2.19515e-05	k_Bacteria;n_FCB group;n_Bacteroidetes/Chlorobi group;p_Bacteroidetes;c_Cytophagia;o_Cytophagales;f_Flammeovirgaceae;n_unclassified Flammeovirgaceae;s_Flammeovirgaceae bacterium	other Bacteroidetes
20180424_FL	GH130_e13	GH130:541	2.4.1.319:4|2.4.1.320:2	beta-mannan	300	k141_2108227_1-483	161	2.9e-64	1	138	24	161	1.50816e-05	k_Bacteria;n_FCB group;n_Bacteroidetes/Chlorobi group;p_Bacteroidetes;c_Flavobacteriia;o_Flavobacteriales;f_Flavobacteriaceae	other Bacteroidetes
20180424_FL	GH130_e13	GH130:541	2.4.1.319:4|2.4.1.320:2	beta-mannan	300	k141_2249324_2-346	115	1.5e-60	113	226	1	115	3.66216e-06	k_Bacteria;n_FCB group;n_Bacteroidetes/Chlorobi group;p_Bacteroidetes;c_Flavobacteriia;o_Flavobacteriales;f_Flavobacteriaceae	other Bacteroidetes
20180424_FL	GH130_e13	GH130:541	2.4.1.319:4|2.4.1.320:2	beta-mannan	300	k141_2339910_1-399	133	7.1e-71	98	229	1	133	6.6575e-06	k_Bacteria;n_FCB group;n_Bacteroidetes/Chlorobi group;p_Bacteroidetes	other Bacteroidetes
20180424_FL	GH26_e13	GH26:11	3.2.1.100:1	beta-mannan	318	k141_2517952_9355-10446	364	1.2e-82	2	313	26	324	0.000212892	k_Bacteria;n_FCB group;n_Bacteroidetes/Chlorobi group;p_Bacteroidetes;c_Cytophagia;o_Cytophagales;f_Flammeovirgaceae;n_unclassified Flammeovirgaceae;s_Flammeovirgaceae bacterium	other Bacteroidetes
20180424_FL	GH2_e80	GH2:380	3.2.1.25:4	beta-mannan	707	k141_2650062_2-2425	808	3.3e-189	6	700	78	775	2.76706e-05	k_Bacteria;n_FCB group;n_Bacteroidetes/Chlorobi group;p_Bacteroidetes;c_Flavobacteriia;o_Flavobacteriales;n_unclassified Flavobacteriales;s_Flavobacteriales bacterium	other Bacteroidetes
20180424_FL	GH2_e80	GH2:380	3.2.1.25:4	beta-mannan	707	k141_2767020_1184-3775	864	6.4e-277	3	704	27	742	0.000216401	k_Bacteria;n_FCB group;n_Bacteroidetes/Chlorobi group;p_Bacteroidetes;c_Flavobacteriia;o_Flavobacteriales	other Bacteroidetes
20180424_FL	GH130_e13	GH130:541	2.4.1.319:4|2.4.1.320:2	beta-mannan	300	k141_2847507_336-1301	322	1.3e-152	1	299	18	317	7.07266e-05	k_Bacteria;n_FCB group;n_Bacteroidetes/Chlorobi group;p_Bacteroidetes;c_Flavobacteriia;o_Flavobacteriales;n_unclassified Flavobacteriales;s_Flavobacteriales bacterium	other Bacteroidetes
20180424_FL	GH2_e80	GH2:380	3.2.1.25:4	beta-mannan	707	k141_299526_3148-5364	739	4.9e-214	5	701	14	701	3.36478e-05	k_Bacteria;n_FCB group;n_Bacteroidetes/Chlorobi group;p_Bacteroidetes	other Bacteroidetes
20180424_FL	GH2_e80	GH2:380	3.2.1.25:4	beta-mannan	707	k141_3039515_1-1107	369	8.3e-157	55	437	2	368	1.02659e-05	k_Bacteria;n_FCB group;n_Bacteroidetes/Chlorobi group;p_Bacteroidetes;c_Flavobacteriia;o_Flavobacteriales;f_Flavobacteriaceae	other Bacteroidetes
20180424_FL	GH2_e80	GH2:380	3.2.1.25:4	beta-mannan	707	k141_3053165_1-1596	532	1.7e-218	4	522	30	532	1.34683e-05	k_Bacteria;n_FCB group;n_Bacteroidetes/Chlorobi group;p_Bacteroidetes;c_Flavobacteriia;o_Flavobacteriales;f_Flavobacteriaceae	other Bacteroidetes
20180424_FL	GH2_e80	GH2:380	3.2.1.25:4	beta-mannan	707	k141_3166458_2-1723	574	9.8e-208	3	536	28	574	2.91656e-05	k_Bacteria;n_FCB group;n_Bacteroidetes/Chlorobi group;p_Bacteroidetes;c_Flavobacteriia;o_Flavobacteriales;f_Crocinitomicaceae	other Bacteroidetes
20180424_FL	GH2_e80	GH2:380	3.2.1.25:4	beta-mannan	707	k141_3205627_284-2629	782	1.8e-280	7	705	29	716	9.48076e-05	k_Bacteria;n_FCB group;n_Bacteroidetes/Chlorobi group;p_Bacteroidetes	other Bacteroidetes
20180424_FL	GH2_e80	GH2:380	3.2.1.25:4	beta-mannan	707	k141_3557845_1-1287	429	2.8e-169	262	685	1	428	8.17399e-06	k_Bacteria;n_FCB group;n_Bacteroidetes/Chlorobi group;p_Bacteroidetes	other Bacteroidetes
20180424_FL	GH2_e80	GH2:380	3.2.1.25:4	beta-mannan	707	k141_725398_2-1540	513	5.2e-218	3	506	3	513	1.28472e-05	k_Bacteria;n_FCB group;n_Bacteroidetes/Chlorobi group;p_Bacteroidetes;c_Flavobacteriia;o_Flavobacteriales;f_Flavobacteriaceae	other Bacteroidetes
20180424_FL	GH2_e80	GH2:380	3.2.1.25:4	beta-mannan	707	k141_87611_300-2681	794	3e-280	7	704	29	715	2.04995e-05	k_Bacteria;n_FCB group;n_Bacteroidetes/Chlorobi group;p_Bacteroidetes	other Bacteroidetes
20180424_FL	CE17_e0	CE17:15|CBM32:2	3.1.1.-:1	beta-mannan	164	k141_1080578_2-484	161	3.6e-18	22	163	2	155	4.95548e-06	k_Bacteria	other
20180424_FL	CE17_e0	CE17:15|CBM32:2	3.1.1.-:1	beta-mannan	164	k141_1489819_1434-3398	655	1.2e-18	14	163	315	476	0.000155545	k_Bacteria	other
20180424_FL	CE17_e0	CE17:15|CBM32:2	3.1.1.-:1	beta-mannan	164	k141_1714417_3-680	226	5.5e-27	13	147	64	208	5.77288e-06	k_Bacteria	other
20180424_FL	GH26_e13	GH26:11	3.2.1.100:1	beta-mannan	318	k141_2176587_1-510	170	2.8e-68	125	293	1	169	1.14248e-05	k_Bacteria;n_FCB group;n_Bacteroidetes/Chlorobi group;p_Ignavibacteriae;c_Ignavibacteria;o_Ignavibacteriales	other
20180424_FL	CE17_e0	CE17:15|CBM32:2	3.1.1.-:1	beta-mannan	164	k141_2210851_1-1077	359	1.5e-17	13	163	74	236	6.74892e-05	k_Bacteria	other
20180424_FL	CE17_e0	CE17:15|CBM32:2	3.1.1.-:1	beta-mannan	164	k141_3433022_2-313	104	3.9e-17	14	107	5	97	8.48052e-06	k_Bacteria	other
20180424_FL	GH26_e61	GH26:77|GH5_7:3|GH3:1	3.2.1.100:2|3.2.1.-:1	beta-mannan	298	k141_807100_2-490	163	3.9e-35	46	210	3	155	7.55557e-06	k_Bacteria	other
20180426_FL	GH130_e13	GH130:541	2.4.1.319:4|2.4.1.320:2	beta-mannan	300	k141_1017372_2-982	327	1.9e-86	2	298	26	319	5.92294e-06	k_Bacteria;n_PVC group;p_Verrucomicrobia	Verrucomicrobia
20180426_FL	GH2_e111	GH2:146	3.2.1.25:9	beta-mannan	687	k141_1049961_1-2457	819	1.9e-190	36	686	1	670	1.69493e-05	k_Bacteria;n_PVC group;p_Verrucomicrobia;c_Opitutae;o_Opitutales;f_Opitutaceae;n_unclassified Opitutaceae;s_Opitutaceae bacterium	Verrucomicrobia
20180426_FL	GH130_e6	GH130:437|CE2:1	2.4.1.281:5	beta-mannan	313	k141_2672093_1-417	139	8.5e-68	83	221	1	139	8.00825e-06	k_Bacteria;n_PVC group;p_Verrucomicrobia	Verrucomicrobia
20180426_FL	GH2_e80	GH2:380	3.2.1.25:4	beta-mannan	707	k141_1488927_3-1583	527	3.2e-218	53	594	1	526	1.39241e-05	k_Bacteria;n_FCB group;n_Bacteroidetes/Chlorobi group;p_Bacteroidetes;c_Flavobacteriia;o_Flavobacteriales;f_Flavobacteriaceae;g_Polaribacter	Polaribacter
20180426_FL	GH2_e80	GH2:380	3.2.1.25:4	beta-mannan	707	k141_3384192_2-1528	509	4.2e-214	235	705	9	475	5.86862e-06	k_Bacteria;n_FCB group;n_Bacteroidetes/Chlorobi group;p_Bacteroidetes;c_Flavobacteriia;o_Flavobacteriales;f_Flavobacteriaceae;g_Polaribacter	Polaribacter
20180426_FL	GH2_e80	GH2:380	3.2.1.25:4	beta-mannan	707	k141_381745_10118-12619	834	4.2e-293	3	705	27	714	3.99114e-05	k_Bacteria;n_FCB group;n_Bacteroidetes/Chlorobi group;p_Bacteroidetes;c_Flavobacteriia;o_Flavobacteriales;f_Flavobacteriaceae;g_Polaribacter;n_unclassified Polaribacter;s_Polaribacter sp.	Polaribacter
20180426_FL	GH2_e80	GH2:380	3.2.1.25:4	beta-mannan	707	k141_467147_334-1455	374	9.7e-129	3	365	27	374	1.65549e-05	k_Bacteria;n_FCB group;n_Bacteroidetes/Chlorobi group;p_Bacteroidetes;c_Flavobacteriia;o_Flavobacteriales;f_Flavobacteriaceae;g_Polaribacter	Polaribacter
20180426_FL	CE17_e0	CE17:15|CBM32:2	3.1.1.-:1	beta-mannan	164	k141_2009686_1-372	124	3.4e-23	2	127	2	121	5.34434e-06	k_Bacteria;n_PVC group;p_Planctomycetes;c_Phycisphaerae;o_Phycisphaerales	Planctomycetes
20180426_FL	GH130_e6	GH130:437|CE2:1	2.4.1.281:5	beta-mannan	313	k141_240345_1-666	222	2.4e-109	113	313	1	201	8.4853e-06	k_Bacteria;n_PVC group;p_Planctomycetes;c_Phycisphaerae;o_Phycisphaerales	Planctomycetes
20180426_FL	CE17_e0	CE17:15|CBM32:2	3.1.1.-:1	beta-mannan	164	k141_2448004_2-379	126	1.8e-20	1	85	46	126	4.64294e-06	k_Bacteria;n_PVC group;p_Planctomycetes;c_Phycisphaerae;o_Phycisphaerales	Planctomycetes
20180426_FL	GH2_e24	GH2:451|CBM67:1	3.2.1.25:5	beta-mannan	768	k141_439169_5122-6552	477	1.7e-156	10	446	4	460	1.44484e-05	k_Bacteria;n_PVC group;p_Planctomycetes;c_Phycisphaerae;o_Phycisphaerales;f_Phycisphaeraceae;g_Phycisphaera	Planctomycetes
20180426_FL	GH5_e136	GH5_41:876|CBM35:845|CBM23:6|CBM61:5|GH5:5	3.2.1.78:1	beta-mannan	260	k141_1441568_1174-2673	500	4e-118	1	260	89	352	1.826e-05	k_Bacteria;p_Proteobacteria;c_Gammaproteobacteria	other Gammaproteobacteria
20180426_FL	GH130_e13	GH130:541	2.4.1.319:4|2.4.1.320:2	beta-mannan	300	k141_1137768_430-861	144	7.2e-66	163	299	2	139	4.54375e-06	k_Bacteria;n_FCB group;n_Bacteroidetes/Chlorobi group;p_Bacteroidetes;c_Flavobacteriia;o_Flavobacteriales;f_Flavobacteriaceae	other Bacteroidetes
20180426_FL	GH2_e80	GH2:380	3.2.1.25:4	beta-mannan	707	k141_1244927_4347-6923	859	6.3e-296	3	703	26	733	0.000189711	k_Bacteria;n_FCB group;n_Bacteroidetes/Chlorobi group;p_Bacteroidetes;c_Flavobacteriia;o_Flavobacteriales	other Bacteroidetes
20180426_FL	GH130_e13	GH130:541	2.4.1.319:4|2.4.1.320:2	beta-mannan	300	k141_1391358_7058-8041	328	5.2e-153	1	299	24	323	6.1343e-05	k_Bacteria;n_FCB group;n_Bacteroidetes/Chlorobi group;p_Bacteroidetes;c_Flavobacteriia;o_Flavobacteriales;f_Flavobacteriaceae	other Bacteroidetes
20180426_FL	GH26_e13	GH26:11	3.2.1.100:1	beta-mannan	318	k141_1392833_9172-10263	364	2.3e-82	2	314	26	325	0.000222157	k_Bacteria;n_FCB group;n_Bacteroidetes/Chlorobi group;p_Bacteroidetes;c_Cytophagia;o_Cytophagales;f_Flammeovirgaceae;n_unclassified Flammeovirgaceae;s_Flammeovirgaceae bacterium	other Bacteroidetes
20180426_FL	GH130_e13	GH130:541	2.4.1.319:4|2.4.1.320:2	beta-mannan	300	k141_1421864_2257-3240	328	8.4e-154	1	299	24	323	9.24574e-06	k_Bacteria;n_FCB group;n_Bacteroidetes/Chlorobi group;p_Bacteroidetes;c_Flavobacteriia;o_Flavobacteriales;f_Flavobacteriaceae	other Bacteroidetes
20180426_FL	GH2_e80	GH2:380	3.2.1.25:4	beta-mannan	707	k141_2220593_3-1169	389	5e-190	272	659	1	388	1.65715e-05	k_Bacteria;n_FCB group;n_Bacteroidetes/Chlorobi group;p_Bacteroidetes;c_Flavobacteriia;o_Flavobacteriales;f_Flavobacteriaceae	other Bacteroidetes
20180426_FL	GH2_e80	GH2:380	3.2.1.25:4	beta-mannan	707	k141_2333285_442-1869	476	1.8e-170	342	706	1	364	2.59188e-05	k_Bacteria;n_FCB group;n_Bacteroidetes/Chlorobi group;p_Bacteroidetes;c_Flavobacteriia;o_Flavobacteriales;f_Flavobacteriaceae	other Bacteroidetes
20180426_FL	GH2_e80	GH2:380	3.2.1.25:4	beta-mannan	707	k141_2340417_2462-4279	606	8.3e-206	219	705	10	493	0.000450573	k_Bacteria;n_FCB group;n_Bacteroidetes/Chlorobi group;p_Bacteroidetes	other Bacteroidetes
20180426_FL	GH2_e80	GH2:380	3.2.1.25:4	beta-mannan	707	k141_2401284_2-2392	797	2.6e-195	4	694	41	726	3.3261e-05	k_Bacteria;n_FCB group;n_Bacteroidetes/Chlorobi group;p_Bacteroidetes;c_Flavobacteriia;o_Flavobacteriales;n_unclassified Flavobacteriales;s_Flavobacteriales bacterium	other Bacteroidetes
20180426_FL	GH26_e13	GH26:11	3.2.1.100:1	beta-mannan	318	k141_2408549_3-968	322	4.1e-84	2	300	26	312	6.64229e-05	k_Bacteria;n_FCB group;n_Bacteroidetes/Chlorobi group;p_Bacteroidetes;c_Cytophagia;o_Cytophagales;f_Flammeovirgaceae;n_unclassified Flammeovirgaceae;s_Flammeovirgaceae bacterium	other Bacteroidetes
20180426_FL	GH130_e13	GH130:541	2.4.1.319:4|2.4.1.320:2	beta-mannan	300	k141_2429336_3-347	115	2.3e-53	36	150	1	115	9.73459e-06	k_Bacteria;n_FCB group;n_Bacteroidetes/Chlorobi group;p_Bacteroidetes;c_Flavobacteriia;o_Flavobacteriales;f_Flavobacteriaceae	other Bacteroidetes
20180426_FL	GH2_e80	GH2:380	3.2.1.25:4	beta-mannan	707	k141_2434630_1708-3423	572	3.8e-208	3	534	27	571	6.83334e-05	k_Bacteria;n_FCB group;n_Bacteroidetes/Chlorobi group;p_Bacteroidetes;c_Flavobacteriia;o_Flavobacteriales;f_Crocinitomicaceae	other Bacteroidetes
20180426_FL	GH2_e80	GH2:380	3.2.1.25:4	beta-mannan	707	k141_2434696_1-1716	572	2e-207	3	534	27	571	5.81265e-05	k_Bacteria;n_FCB group;n_Bacteroidetes/Chlorobi group;p_Bacteroidetes;c_Flavobacteriia;o_Flavobacteriales	other Bacteroidetes
20180426_FL	GH2_e80	GH2:380	3.2.1.25:4	beta-mannan	707	k141_2533227_2-2209	736	4.7e-182	31	700	1	673	2.12711e-05	k_Bacteria;n_FCB group;n_Bacteroidetes/Chlorobi group;p_Bacteroidetes;c_Flavobacteriia;o_Flavobacteriales;n_unclassified Flavobacteriales;s_Flavobacteriales bacterium	other Bacteroidetes
20180426_FL	GH130_e6	GH130:437|CE2:1	2.4.1.281:5	beta-mannan	313	k141_2674178_252-1154	301	2.1e-157	29	312	2	285	3.95807e-06	k_Bacteria;n_FCB group;n_Bacteroidetes/Chlorobi group;p_Bacteroidetes;c_Bacteroidia;o_Marinilabiliales	other Bacteroidetes
20180426_FL	GH2_e80	GH2:380	3.2.1.25:4	beta-mannan	707	k141_28495_271-2856	862	0	3	705	28	737	0.000100536	k_Bacteria;n_FCB group;n_Bacteroidetes/Chlorobi group;p_Bacteroidetes;c_Flavobacteriia;o_Flavobacteriales	other Bacteroidetes
20180426_FL	GH130_e13	GH130:541	2.4.1.319:4|2.4.1.320:2	beta-mannan	300	k141_28495_7646-8629	328	3.5e-153	1	299	24	323	0.000141681	k_Bacteria;n_FCB group;n_Bacteroidetes/Chlorobi group;p_Bacteroidetes;c_Flavobacteriia;o_Flavobacteriales;f_Flavobacteriaceae	other Bacteroidetes
20180426_FL	GH2_e80	GH2:380	3.2.1.25:4	beta-mannan	707	k141_3049798_1-1053	351	3e-165	296	638	1	344	5.84973e-06	k_Bacteria;n_FCB group;n_Bacteroidetes/Chlorobi group;p_Bacteroidetes	other Bacteroidetes
20180426_FL	GH130_e13	GH130:541	2.4.1.319:4|2.4.1.320:2	beta-mannan	300	k141_3102332_1-378	126	4.3e-58	182	299	4	121	1.21647e-05	k_Bacteria;n_FCB group;n_Bacteroidetes/Chlorobi group;p_Bacteroidetes;c_Flavobacteriia;o_Flavobacteriales;f_Flavobacteriaceae	other Bacteroidetes
20180426_FL	GH2_e80	GH2:380	3.2.1.25:4	beta-mannan	707	k141_3165090_2-1963	654	1.3e-280	25	696	1	653	1.17561e-05	k_Bacteria;n_FCB group;n_Bacteroidetes/Chlorobi group;p_Bacteroidetes;c_Flavobacteriia;o_Flavobacteriales;n_unclassified Flavobacteriales;s_Flavobacteriales bacterium	other Bacteroidetes
20180426_FL	GH2_e80	GH2:380	3.2.1.25:4	beta-mannan	707	k141_3191974_3-1112	370	6.8e-145	102	465	1	370	3.96114e-05	k_Bacteria;n_FCB group;n_Bacteroidetes/Chlorobi group;p_Bacteroidetes;c_Flavobacteriia;o_Flavobacteriales	other Bacteroidetes
20180426_FL	GH130_e13	GH130:541	2.4.1.319:4|2.4.1.320:2	beta-mannan	300	k141_3251276_3096-4058	321	1.1e-153	1	299	17	316	2.81009e-05	k_Bacteria;n_FCB group;n_Bacteroidetes/Chlorobi group;p_Bacteroidetes;c_Flavobacteriia;o_Flavobacteriales;n_unclassified Flavobacteriales;s_Flavobacteriales bacterium	other Bacteroidetes
20180426_FL	GH2_e80	GH2:380	3.2.1.25:4	beta-mannan	707	k141_3385646_3-1025	341	1.7e-111	16	352	2	338	1.73555e-05	k_Bacteria;n_FCB group;n_Bacteroidetes/Chlorobi group;p_Bacteroidetes;c_Flavobacteriia;o_Flavobacteriales;f_Crocinitomicaceae	other Bacteroidetes
20180426_FL	GH2_e80	GH2:380	3.2.1.25:4	beta-mannan	707	k141_3453534_1-2109	703	3e-183	46	696	1	654	1.06958e-05	k_Bacteria;n_FCB group;n_Bacteroidetes/Chlorobi group;p_Bacteroidetes;c_Flavobacteriia;o_Flavobacteriales;n_unclassified Flavobacteriales;s_Flavobacteriales bacterium	other Bacteroidetes
20180426_FL	GH130_e13	GH130:541	2.4.1.319:4|2.4.1.320:2	beta-mannan	300	k141_445605_1-393	131	1.7e-49	1	113	18	130	1.04691e-05	k_Bacteria;n_FCB group;n_Bacteroidetes/Chlorobi group;p_Bacteroidetes;c_Flavobacteriia;o_Flavobacteriales;f_Flavobacteriaceae	other Bacteroidetes
20180426_FL	GH2_e80	GH2:380	3.2.1.25:4	beta-mannan	707	k141_469038_1-1536	512	2e-224	160	680	1	512	1.12531e-05	k_Bacteria;n_FCB group;n_Bacteroidetes/Chlorobi group;p_Bacteroidetes;c_Flavobacteriia;o_Flavobacteriales;f_Flavobacteriaceae	other Bacteroidetes
20180426_FL	GH2_e80	GH2:380	3.2.1.25:4	beta-mannan	707	k141_568747_3-1913	637	5.9e-257	70	705	3	620	1.12838e-05	k_Bacteria;n_FCB group;n_Bacteroidetes/Chlorobi group;p_Bacteroidetes;c_Flavobacteriia;o_Flavobacteriales;f_Flavobacteriaceae	other Bacteroidetes
20180426_FL	GH26_e34	GH26:48|GH5_7:1	3.2.1.100:1	beta-mannan	305	k141_79216_878-1387	170	2.8e-37	2	144	26	165	2.1009e-05	k_Bacteria;n_FCB group;n_Bacteroidetes/Chlorobi group;p_Bacteroidetes;c_Cytophagia;o_Cytophagales;f_Flammeovirgaceae;n_unclassified Flammeovirgaceae;s_Flammeovirgaceae bacterium	other Bacteroidetes
20180426_FL	GH2_e80	GH2:380	3.2.1.25:4	beta-mannan	707	k141_796016_2-1039	346	1.3e-109	7	335	29	345	1.29015e-05	k_Bacteria;n_FCB group;n_Bacteroidetes/Chlorobi group;p_Bacteroidetes	other Bacteroidetes
20180426_FL	GH130_e13	GH130:541	2.4.1.319:4|2.4.1.320:2	beta-mannan	300	k141_86151_36-395	120	1.5e-60	143	261	1	120	6.93371e-06	k_Bacteria;n_FCB group;n_Bacteroidetes/Chlorobi group;p_Bacteroidetes;c_Flavobacteriia;o_Flavobacteriales;f_Flavobacteriaceae	other Bacteroidetes
20180426_FL	GH2_e80	GH2:380	3.2.1.25:4	beta-mannan	707	k141_905430_3-1139	379	3e-119	3	339	56	378	6.05047e-06	k_Bacteria;n_FCB group;n_Bacteroidetes/Chlorobi group;p_Bacteroidetes;c_Flavobacteriia;o_Flavobacteriales;f_Flavobacteriaceae	other Bacteroidetes
20180426_FL	CE17_e0	CE17:15|CBM32:2	3.1.1.-:1	beta-mannan	164	k141_1302760_1-480	160	1.1e-21	14	108	51	147	4.3997e-06	k_Bacteria	other
20180426_FL	CE17_e0	CE17:15|CBM32:2	3.1.1.-:1	beta-mannan	164	k141_1972935_2-1933	644	5.1e-17	13	163	436	598	6.33646e-05	k_Bacteria;n_PVC group;p_Lentisphaerae;c_Lentisphaeria	other
20180426_FL	CE17_e0	CE17:15|CBM32:2	3.1.1.-:1	beta-mannan	164	k141_2006027_3-743	247	1.8e-17	15	163	12	172	6.48028e-06	k_Bacteria	other
20180426_FL	CE17_e0	CE17:15|CBM32:2	3.1.1.-:1	beta-mannan	164	k141_2549573_1171-3135	655	1.2e-18	14	163	315	476	0.000299458	k_Bacteria	other
20180426_FL	GH130_e13	GH130:541	2.4.1.319:4|2.4.1.320:2	beta-mannan	300	k141_583528_2-421	140	1.3e-47	184	298	5	118	7.74847e-06	k_Bacteria	other
20180426_FL	CE17_e0	CE17:15|CBM32:2	3.1.1.-:1	beta-mannan	164	k141_890923_3-437	145	9.1e-22	13	99	44	132	6.24412e-06	k_Bacteria	other
20180426_FL	GH2_e75	GH2:472	3.2.1.25:2	beta-mannan	725	k141_1972768_1-1050	350	1e-167	140	493	1	349	1.0155e-05	k_Bacteria;p_Proteobacteria;c_Alphaproteobacteria;o_Sphingomonadales;f_Sphingomonadaceae;g_Sphingomonas	Alphaproteobacteria
20180426_PA10	GH5_e246	GH5_7:39	3.2.1.25:1	beta-mannan	317	k141_1298628_3-542	180	6.7e-42	190	317	1	129	4.34333e-05	k_Bacteria;n_FCB group;n_Bacteroidetes/Chlorobi group;p_Bacteroidetes;c_Saprospiria;o_Saprospirales;f_Saprospiraceae;g_Aureispira;n_unclassified Aureispira;s_Aureispira sp.	Saprospiria
20180426_PA10	GH5_e246	GH5_7:39	3.2.1.25:1	beta-mannan	317	k141_1944995_3-464	154	1e-49	106	263	2	154	8.41781e-06	k_Bacteria;n_FCB group;n_Bacteroidetes/Chlorobi group;p_Bacteroidetes;c_Saprospiria;o_Saprospirales;f_Saprospiraceae;g_Aureispira;n_unclassified Aureispira;s_Aureispira sp.	Saprospiria
20180426_PA10	GH5_e246	GH5_7:39	3.2.1.25:1	beta-mannan	317	k141_2326711_3-404	134	7.8e-43	176	306	2	133	8.4018e-06	k_Bacteria;n_FCB group;n_Bacteroidetes/Chlorobi group;p_Bacteroidetes;c_Saprospiria;o_Saprospirales;f_Saprospiraceae;g_Aureispira;n_unclassified Aureispira;s_Aureispira sp.	Saprospiria
20180426_PA10	GH2_e80	GH2:380	3.2.1.25:4	beta-mannan	707	k141_1755050_521-3004	828	3.1e-289	3	705	27	713	9.7693e-05	k_Bacteria;n_FCB group;n_Bacteroidetes/Chlorobi group;p_Bacteroidetes;c_Flavobacteriia;o_Flavobacteriales;f_Flavobacteriaceae;g_Polaribacter	Polaribacter
20180426_PA10	GH2_e80	GH2:380	3.2.1.25:4	beta-mannan	707	k141_2111506_3764-6232	823	2e-289	3	704	27	712	0.000516991	k_Bacteria;n_FCB group;n_Bacteroidetes/Chlorobi group;p_Bacteroidetes;c_Flavobacteriia;o_Flavobacteriales;f_Flavobacteriaceae;g_Polaribacter	Polaribacter
20180426_PA10	GH2_e80	GH2:380	3.2.1.25:4	beta-mannan	707	k141_2469107_1054-2553	500	1.9e-192	3	491	27	499	7.25596e-05	k_Bacteria;n_FCB group;n_Bacteroidetes/Chlorobi group;p_Bacteroidetes;c_Flavobacteriia;o_Flavobacteriales;f_Flavobacteriaceae;g_Polaribacter	Polaribacter
20180426_PA10	GH2_e80	GH2:380	3.2.1.25:4	beta-mannan	707	k141_962224_3461-5938	826	3.8e-293	3	706	27	714	0.000467212	k_Bacteria;n_FCB group;n_Bacteroidetes/Chlorobi group;p_Bacteroidetes;c_Flavobacteriia;o_Flavobacteriales;f_Flavobacteriaceae;g_Polaribacter	Polaribacter
20180426_PA10	GH2_e24	GH2:451|CBM67:1	3.2.1.25:5	beta-mannan	768	k141_1619673_290-1471	394	4.8e-116	10	380	4	394	5.75564e-05	k_Bacteria;n_PVC group;p_Planctomycetes;c_Phycisphaerae;o_Phycisphaerales;f_Phycisphaeraceae;g_Phycisphaera	Planctomycetes
20180426_PA10	GH26_e66	GH26:50|CBM35:22|CBM3:1	3.2.1.78:3|3.2.1.100:1	beta-mannan	303	k141_1995590_3-353	117	1e-54	103	215	1	117	1.52513e-05	k_Bacteria;n_PVC group;p_Planctomycetes;c_Planctomycetia;o_Planctomycetales;n_unclassified Planctomycetales;s_Planctomycetales bacterium	Planctomycetes
20180426_PA10	GH130_e18	GH130:34	2.4.1.-:1	beta-mannan	332	k141_323747_2-445	148	3.2e-66	43	191	1	148	8.4018e-06	k_Bacteria;n_PVC group;p_Planctomycetes;c_Phycisphaerae;o_Sedimentisphaerales;f_Sedimentisphaeraceae;g_Limihaloglobus	Planctomycetes
20180426_PA10	GH2_e111	GH2:146	3.2.1.25:9	beta-mannan	687	k141_388082_170-985	272	1e-57	2	255	8	272	2.35971e-05	k_Bacteria;n_PVC group;p_Planctomycetes	Planctomycetes
20180426_PA10	GH130_e0	GH130:227	2.4.1.339:1	beta-mannan	343	k141_67884_119-841	241	5.9e-87	122	342	7	235	2.7782e-05	k_Bacteria;n_PVC group;p_Planctomycetes	Planctomycetes
20180426_PA10	GH130_e6	GH130:437|CE2:1	2.4.1.281:5	beta-mannan	313	k141_1716096_2-403	134	8.8e-68	3	136	1	133	4.25531e-05	k_Bacteria;p_Proteobacteria;c_Gammaproteobacteria	other Gammaproteobacteria
20180426_PA10	GH5_e136	GH5_41:876|CBM35:845|CBM23:6|CBM61:5|GH5:5	3.2.1.78:1	beta-mannan	260	k141_2002716_2-595	198	8.1e-66	1	147	51	197	3.09666e-05	k_Bacteria;p_Proteobacteria;c_Gammaproteobacteria	other Gammaproteobacteria
20180426_PA10	GH5_e296	GH5:7|CBM32:3|CBM16:3|CBM62:1	3.2.1.78:1	beta-mannan	262	k141_585329_1-2232	744	6.2e-45	1	261	327	614	5.69882e-05	k_Bacteria;p_Proteobacteria;c_Gammaproteobacteria;o_Thiotrichales;f_Thiotrichaceae;g_Thiothrix	other Gammaproteobacteria
20180426_PA10	GH2_e80	GH2:380	3.2.1.25:4	beta-mannan	707	k141_1035169_3-821	273	5.8e-100	106	389	2	273	2.7894e-05	k_Bacteria;n_FCB group;n_Bacteroidetes/Chlorobi group;p_Bacteroidetes;c_Flavobacteriia;o_Flavobacteriales	other Bacteroidetes
20180426_PA10	GH130_e13	GH130:541	2.4.1.319:4|2.4.1.320:2	beta-mannan	300	k141_1056659_1-423	141	5.2e-69	153	291	1	140	3.40713e-05	k_Bacteria;n_FCB group;n_Bacteroidetes/Chlorobi group;p_Bacteroidetes;c_Flavobacteriia;o_Flavobacteriales;f_Flavobacteriaceae	other Bacteroidetes
20180426_PA10	GH130_e13	GH130:541	2.4.1.319:4|2.4.1.320:2	beta-mannan	300	k141_1078476_507-929	141	3.3e-54	1	122	20	141	1.71557e-05	k_Bacteria;n_FCB group;n_Bacteroidetes/Chlorobi group;p_Bacteroidetes;c_Flavobacteriia;o_Flavobacteriales;f_Flavobacteriaceae	other Bacteroidetes
20180426_PA10	GH2_e80	GH2:380	3.2.1.25:4	beta-mannan	707	k141_108546_2-1264	421	7.2e-180	99	539	2	420	2.73099e-05	k_Bacteria;n_FCB group;n_Bacteroidetes/Chlorobi group;p_Bacteroidetes;c_Flavobacteriia;o_Flavobacteriales;f_Flavobacteriaceae	other Bacteroidetes
20180426_PA10	GH2_e80	GH2:380	3.2.1.25:4	beta-mannan	707	k141_110610_1172-3826	885	0	3	705	46	760	4.82904e-05	k_Bacteria;n_FCB group;n_Bacteroidetes/Chlorobi group;p_Bacteroidetes	other Bacteroidetes
20180426_PA10	GH130_e13	GH130:541	2.4.1.319:4|2.4.1.320:2	beta-mannan	300	k141_116927_1-423	141	8e-70	148	288	1	140	3.708e-05	k_Bacteria;n_FCB group;n_Bacteroidetes/Chlorobi group;p_Bacteroidetes	other Bacteroidetes
20180426_PA10	GH130_e6	GH130:437|CE2:1	2.4.1.281:5	beta-mannan	313	k141_124988_1-477	159	3e-68	189	312	2	125	1.60835e-05	k_Bacteria;n_FCB group;n_Bacteroidetes/Chlorobi group;p_Bacteroidetes;c_Flavobacteriia;o_Flavobacteriales;f_Flavobacteriaceae	other Bacteroidetes
20180426_PA10	GH130_e6	GH130:437|CE2:1	2.4.1.281:5	beta-mannan	313	k141_125002_1-477	159	5.1e-69	189	312	2	125	1.36749e-05	k_Bacteria;n_FCB group;n_Bacteroidetes/Chlorobi group;p_Bacteroidetes;c_Flavobacteriia;o_Flavobacteriales;f_Flavobacteriaceae;g_Lutibacter	other Bacteroidetes
20180426_PA10	GH2_e80	GH2:380	3.2.1.25:4	beta-mannan	707	k141_1292580_3-1268	422	6.1e-151	324	699	1	378	3.7488e-05	k_Bacteria;n_FCB group;n_Bacteroidetes/Chlorobi group;p_Bacteroidetes	other Bacteroidetes
20180426_PA10	GH2_e80	GH2:380	3.2.1.25:4	beta-mannan	707	k141_1298411_213-1517	435	1.2e-131	301	568	151	417	4.38574e-05	k_Bacteria;n_FCB group;n_Bacteroidetes/Chlorobi group;p_Bacteroidetes;c_Flavobacteriia;o_Flavobacteriales;f_Flavobacteriaceae	other Bacteroidetes
20180426_PA10	GH130_e13	GH130:541	2.4.1.319:4|2.4.1.320:2	beta-mannan	300	k141_1298705_3-695	231	8.2e-109	1	211	20	231	2.00763e-05	k_Bacteria;n_FCB group;n_Bacteroidetes/Chlorobi group;p_Bacteroidetes;c_Flavobacteriia;o_Flavobacteriales;f_Flavobacteriaceae	other Bacteroidetes
20180426_PA10	GH26_e38	GH26:8	3.2.1.78:1	beta-mannan	303	k141_1396604_2-349	116	7e-44	1	108	9	116	2.29489e-05	k_Bacteria;n_FCB group;n_Bacteroidetes/Chlorobi group;p_Bacteroidetes	other Bacteroidetes
20180426_PA10	GH130_e13	GH130:541	2.4.1.319:4|2.4.1.320:2	beta-mannan	300	k141_1468355_2-898	299	1.2e-149	7	298	1	293	3.69519e-05	k_Bacteria;n_FCB group;n_Bacteroidetes/Chlorobi group;p_Bacteroidetes;c_Flavobacteriia;o_Flavobacteriales;f_Flavobacteriaceae	other Bacteroidetes
20180426_PA10	GH5_e246	GH5_7:39	3.2.1.25:1	beta-mannan	317	k141_1555532_1-390	130	3.1e-51	27	152	3	130	2.49494e-05	k_Bacteria;n_FCB group;n_Bacteroidetes/Chlorobi group;p_Bacteroidetes	other Bacteroidetes
20180426_PA10	GH130_e13	GH130:541	2.4.1.319:4|2.4.1.320:2	beta-mannan	300	k141_1592582_74-535	154	1.7e-71	152	298	1	148	1.50832e-05	k_Bacteria;n_FCB group;n_Bacteroidetes/Chlorobi group;p_Bacteroidetes;c_Flavobacteriia;o_Flavobacteriales;f_Flavobacteriaceae	other Bacteroidetes
20180426_PA10	GH130_e6	GH130:437|CE2:1	2.4.1.281:5	beta-mannan	313	k141_1593198_3-854	284	5e-156	31	313	1	283	2.42932e-05	k_Bacteria;n_FCB group;n_Bacteroidetes/Chlorobi group;p_Bacteroidetes;c_Bacteroidia;o_Marinilabiliales	other Bacteroidetes
20180426_PA10	GH130_e6	GH130:437|CE2:1	2.4.1.281:5	beta-mannan	313	k141_1711927_3-476	158	3.3e-67	185	312	2	129	2.67577e-05	k_Bacteria;n_FCB group;n_Bacteroidetes/Chlorobi group;p_Bacteroidetes;c_Flavobacteriia;o_Flavobacteriales;f_Flavobacteriaceae	other Bacteroidetes
20180426_PA10	GH130_e6	GH130:437|CE2:1	2.4.1.281:5	beta-mannan	313	k141_1760961_3-485	161	4.9e-72	1	141	21	161	1.65155e-05	k_Bacteria;n_FCB group;n_Bacteroidetes/Chlorobi group;p_Bacteroidetes;c_Bacteroidia;o_Marinilabiliales	other Bacteroidetes
20180426_PA10	GH130_e13	GH130:541	2.4.1.319:4|2.4.1.320:2	beta-mannan	300	k141_1814318_291-635	115	1.3e-52	160	271	1	113	1.56354e-05	k_Bacteria;n_FCB group;n_Bacteroidetes/Chlorobi group;p_Bacteroidetes;c_Flavobacteriia;o_Flavobacteriales;f_Flavobacteriaceae	other Bacteroidetes
20180426_PA10	GH2_e80	GH2:380	3.2.1.25:4	beta-mannan	707	k141_1820352_7292-9868	859	1.2e-295	3	703	26	733	0.000239107	k_Bacteria;n_FCB group;n_Bacteroidetes/Chlorobi group;p_Bacteroidetes;c_Flavobacteriia;o_Flavobacteriales	other Bacteroidetes
20180426_PA10	GH26_e34	GH26:48|GH5_7:1	3.2.1.100:1	beta-mannan	305	k141_1830252_2-586	195	3e-84	4	195	3	194	1.97082e-05	k_Bacteria;n_FCB group;n_Bacteroidetes/Chlorobi group;p_Bacteroidetes;c_Bacteroidia;o_Marinilabiliales	other Bacteroidetes
20180426_PA10	GH2_e80	GH2:380	3.2.1.25:4	beta-mannan	707	k141_1855048_2-1240	413	3.6e-148	42	418	1	362	3.20309e-05	k_Bacteria;n_FCB group;n_Bacteroidetes/Chlorobi group;p_Bacteroidetes;c_Flavobacteriia;o_Flavobacteriales;f_Flavobacteriaceae	other Bacteroidetes
20180426_PA10	GH130_e13	GH130:541	2.4.1.319:4|2.4.1.320:2	beta-mannan	300	k141_1859978_3-386	128	1.1e-64	72	196	3	128	6.12451e-05	k_Bacteria;n_FCB group;n_Bacteroidetes/Chlorobi group;p_Bacteroidetes;c_Flavobacteriia;o_Flavobacteriales;f_Flavobacteriaceae	other Bacteroidetes
20180426_PA10	GH130_e6	GH130:437|CE2:1	2.4.1.281:5	beta-mannan	313	k141_1878770_38-721	228	7.6e-94	1	175	53	228	3.29191e-05	k_Bacteria;n_FCB group;n_Bacteroidetes/Chlorobi group;p_Bacteroidetes;c_Flavobacteriia;o_Flavobacteriales;f_Flavobacteriaceae	other Bacteroidetes
20180426_PA10	GH26_e66	GH26:50|CBM35:22|CBM3:1	3.2.1.78:3|3.2.1.100:1	beta-mannan	303	k141_196055_3-407	135	1.2e-63	81	213	2	134	3.13187e-05	k_Bacteria;n_FCB group;n_Bacteroidetes/Chlorobi group;p_Bacteroidetes;c_Bacteroidia;o_Marinilabiliales;f_Prolixibacteraceae;g_Sunxiuqinia;n_unclassified Sunxiuqinia;s_Sunxiuqinia sp.	other Bacteroidetes
20180426_PA10	GH130_e13	GH130:541	2.4.1.319:4|2.4.1.320:2	beta-mannan	300	k141_1985823_3-530	176	3.5e-93	72	245	2	176	6.56621e-05	k_Bacteria;n_FCB group;n_Bacteroidetes/Chlorobi group;p_Bacteroidetes;c_Flavobacteriia;o_Flavobacteriales;f_Flavobacteriaceae	other Bacteroidetes
20180426_PA10	GH2_e80	GH2:380	3.2.1.25:4	beta-mannan	707	k141_2082541_3-884	294	2.1e-108	457	705	1	249	1.34029e-05	k_Bacteria;n_FCB group;n_Bacteroidetes/Chlorobi group;p_Bacteroidetes;c_Flavobacteriia;o_Flavobacteriales	other Bacteroidetes
20180426_PA10	GH26_e66	GH26:50|CBM35:22|CBM3:1	3.2.1.78:3|3.2.1.100:1	beta-mannan	303	k141_2102493_3-1280	426	3e-117	3	303	44	338	4.47616e-05	k_Bacteria;n_FCB group;n_Bacteroidetes/Chlorobi group;p_Bacteroidetes	other Bacteroidetes
20180426_PA10	GH130_e6	GH130:437|CE2:1	2.4.1.281:5	beta-mannan	313	k141_2123336_3-857	285	1.5e-124	1	233	53	285	4.29452e-05	k_Bacteria;n_FCB group;n_Bacteroidetes/Chlorobi group;p_Bacteroidetes;c_Bacteroidia;o_Marinilabiliales	other Bacteroidetes
20180426_PA10	GH130_e13	GH130:541	2.4.1.319:4|2.4.1.320:2	beta-mannan	300	k141_2227373_221-850	210	8.1e-97	1	192	18	210	3.7344e-05	k_Bacteria;n_FCB group;n_Bacteroidetes/Chlorobi group;p_Bacteroidetes;c_Flavobacteriia;o_Flavobacteriales;f_Flavobacteriaceae	other Bacteroidetes
20180426_PA10	GH2_e80	GH2:380	3.2.1.25:4	beta-mannan	707	k141_2255115_1581-4142	854	1.6e-291	3	704	56	740	0.000219447	k_Bacteria;n_FCB group;n_Bacteroidetes/Chlorobi group;p_Bacteroidetes;c_Flavobacteriia;o_Flavobacteriales;f_Flavobacteriaceae	other Bacteroidetes
20180426_PA10	GH5_e254	GH5_36:48	3.2.1.78:2	beta-mannan	305	k141_2301994_3-608	202	9.3e-69	1	162	41	202	2.68938e-05	k_Bacteria;n_FCB group;n_Bacteroidetes/Chlorobi group;p_Bacteroidetes	other Bacteroidetes
20180426_PA10	GH130_e13	GH130:541	2.4.1.319:4|2.4.1.320:2	beta-mannan	300	k141_2302760_30-401	124	1.9e-58	176	296	2	123	1.54033e-05	k_Bacteria;n_FCB group;n_Bacteroidetes/Chlorobi group;p_Bacteroidetes;c_Flavobacteriia;o_Flavobacteriales;f_Flavobacteriaceae	other Bacteroidetes
20180426_PA10	GH5_e254	GH5_36:48	3.2.1.78:2	beta-mannan	305	k141_2321505_302-787	162	4.7e-62	180	305	1	126	1.62995e-05	k_Bacteria;n_FCB group;n_Bacteroidetes/Chlorobi group;p_Bacteroidetes;c_Cytophagia;o_Cytophagales	other Bacteroidetes
20180426_PA10	GH130_e13	GH130:541	2.4.1.319:4|2.4.1.320:2	beta-mannan	300	k141_2368897_3-881	293	7.9e-140	1	275	18	293	6.76625e-05	k_Bacteria;n_FCB group;n_Bacteroidetes/Chlorobi group;p_Bacteroidetes;c_Flavobacteriia;o_Flavobacteriales;f_Flavobacteriaceae	other Bacteroidetes
20180426_PA10	GH130_e13	GH130:541	2.4.1.319:4|2.4.1.320:2	beta-mannan	300	k141_2400749_3-443	147	1.2e-64	53	182	1	130	3.94645e-05	k_Bacteria;n_FCB group;n_Bacteroidetes/Chlorobi group;p_Bacteroidetes;c_Flavobacteriia;o_Flavobacteriales	other Bacteroidetes
20180426_PA10	GH130_e6	GH130:437|CE2:1	2.4.1.281:5	beta-mannan	313	k141_2432855_41-1243	401	1.7e-171	1	313	53	365	5.56199e-05	k_Bacteria;n_FCB group;n_Bacteroidetes/Chlorobi group;p_Bacteroidetes;c_Bacteroidia;o_Marinilabiliales	other Bacteroidetes
20180426_PA10	GH130_e13	GH130:541	2.4.1.319:4|2.4.1.320:2	beta-mannan	300	k141_2451310_1-468	156	1e-83	74	227	2	156	2.99184e-05	k_Bacteria;n_FCB group;n_Bacteroidetes/Chlorobi group;p_Bacteroidetes;c_Flavobacteriia;o_Flavobacteriales;f_Flavobacteriaceae	other Bacteroidetes
20180426_PA10	GH2_e80	GH2:380	3.2.1.25:4	beta-mannan	707	k141_2454043_1-1971	657	1.1e-203	90	701	1	603	4.24411e-05	k_Bacteria;n_FCB group;n_Bacteroidetes/Chlorobi group;p_Bacteroidetes	other Bacteroidetes
20180426_PA10	GH2_e80	GH2:380	3.2.1.25:4	beta-mannan	707	k141_2455638_2815-5274	820	9.8e-226	7	702	17	702	6.61022e-05	k_Bacteria;n_FCB group;n_Bacteroidetes/Chlorobi group;p_Bacteroidetes	other Bacteroidetes
20180426_PA10	GH130_e13	GH130:541	2.4.1.319:4|2.4.1.320:2	beta-mannan	300	k141_2567297_2-343	114	2e-52	25	138	1	114	4.99547e-05	k_Bacteria;n_FCB group;n_Bacteroidetes/Chlorobi group;p_Bacteroidetes;c_Bacteroidia;o_Marinilabiliales	other Bacteroidetes
20180426_PA10	GH130_e13	GH130:541	2.4.1.319:4|2.4.1.320:2	beta-mannan	300	k141_256938_1042-1587	182	1.2e-75	1	164	19	182	4.59859e-05	k_Bacteria;n_FCB group;n_Bacteroidetes/Chlorobi group;p_Bacteroidetes;c_Flavobacteriia;o_Flavobacteriales	other Bacteroidetes
20180426_PA10	GH2_e80	GH2:380	3.2.1.25:4	beta-mannan	707	k141_2575332_2-1294	431	5.8e-176	70	515	2	430	4.12489e-05	k_Bacteria;n_FCB group;n_Bacteroidetes/Chlorobi group;p_Bacteroidetes;c_Flavobacteriia;o_Flavobacteriales;f_Flavobacteriaceae	other Bacteroidetes
20180426_PA10	GH2_e80	GH2:380	3.2.1.25:4	beta-mannan	707	k141_263160_3-863	287	2.5e-131	159	454	1	287	2.11805e-05	k_Bacteria;n_FCB group;n_Bacteroidetes/Chlorobi group;p_Bacteroidetes;c_Flavobacteriia;o_Flavobacteriales;f_Flavobacteriaceae	other Bacteroidetes
20180426_PA10	GH5_e269	GH5_10:12|CBM32:6|CBM35:3|CBM64:2	3.2.1.78:1	beta-mannan	297	k141_279241_2-1090	363	1.3e-107	66	296	8	250	2.13806e-05	k_Bacteria;n_FCB group;n_Bacteroidetes/Chlorobi group;p_Bacteroidetes;c_Flavobacteriia;o_Flavobacteriales;f_Flavobacteriaceae	other Bacteroidetes
20180426_PA10	GH2_e80	GH2:380	3.2.1.25:4	beta-mannan	707	k141_361044_1-912	304	1.4e-117	95	409	2	304	3.95525e-05	k_Bacteria;n_FCB group;n_Bacteroidetes/Chlorobi group;p_Bacteroidetes	other Bacteroidetes
20180426_PA10	GH130_e13	GH130:541	2.4.1.319:4|2.4.1.320:2	beta-mannan	300	k141_409688_1-495	165	2.3e-81	141	299	1	160	6.25414e-05	k_Bacteria;n_FCB group;n_Bacteroidetes/Chlorobi group;p_Bacteroidetes;c_Flavobacteriia;o_Flavobacteriales;f_Flavobacteriaceae	other Bacteroidetes
20180426_PA10	GH26_e34	GH26:48|GH5_7:1	3.2.1.100:1	beta-mannan	305	k141_41899_2-1003	334	2.3e-116	10	303	31	326	4.34173e-05	k_Bacteria;n_FCB group;n_Bacteroidetes/Chlorobi group;p_Bacteroidetes;c_Bacteroidia;o_Marinilabiliales	other Bacteroidetes
20180426_PA10	CE17_e0	CE17:15|CBM32:2	3.1.1.-:1	beta-mannan	164	k141_428048_1-369	123	1.1e-17	1	74	3	69	1.69556e-05	k_Bacteria;n_FCB group;n_Bacteroidetes/Chlorobi group;p_Bacteroidetes	other Bacteroidetes
20180426_PA10	GH2_e80	GH2:380	3.2.1.25:4	beta-mannan	707	k141_472733_1555-2883	443	1.5e-167	3	427	26	443	4.6402e-05	k_Bacteria;n_FCB group;n_Bacteroidetes/Chlorobi group;p_Bacteroidetes;c_Flavobacteriia;o_Flavobacteriales;f_Flavobacteriaceae	other Bacteroidetes
20180426_PA10	GH2_e80	GH2:380	3.2.1.25:4	beta-mannan	707	k141_602382_2-1933	644	2.5e-252	86	700	1	600	0.000115793	k_Bacteria;n_FCB group;n_Bacteroidetes/Chlorobi group;p_Bacteroidetes;c_Flavobacteriia;o_Flavobacteriales;f_Flavobacteriaceae	other Bacteroidetes
20180426_PA10	GH5_e269	GH5_10:12|CBM32:6|CBM35:3|CBM64:2	3.2.1.78:1	beta-mannan	297	k141_639647_2-400	133	4.7e-49	32	162	3	132	9.06595e-06	k_Bacteria;n_FCB group;n_Bacteroidetes/Chlorobi group;p_Bacteroidetes;c_Flavobacteriia;o_Flavobacteriales;f_Flavobacteriaceae;g_Dokdonia;s_Dokdonia pacifica	other Bacteroidetes
20180426_PA10	GH130_e13	GH130:541	2.4.1.319:4|2.4.1.320:2	beta-mannan	300	k141_698683_3-431	143	8.5e-71	20	161	1	142	2.39891e-05	k_Bacteria;n_FCB group;n_Bacteroidetes/Chlorobi group;p_Bacteroidetes;c_Flavobacteriia;o_Flavobacteriales	other Bacteroidetes
20180426_PA10	GH130_e6	GH130:437|CE2:1	2.4.1.281:5	beta-mannan	313	k141_778011_620-1546	309	1.6e-132	1	252	58	309	2.05724e-05	k_Bacteria;n_FCB group;n_Bacteroidetes/Chlorobi group;p_Bacteroidetes;c_Flavobacteriia;o_Flavobacteriales;f_Flavobacteriaceae;g_Eudoraea	other Bacteroidetes
20180426_PA10	GH130_e13	GH130:541	2.4.1.319:4|2.4.1.320:2	beta-mannan	300	k141_779961_2-364	121	9.2e-63	111	229	1	120	1.09544e-05	k_Bacteria;n_FCB group;n_Bacteroidetes/Chlorobi group;p_Bacteroidetes;c_Flavobacteriia;o_Flavobacteriales;f_Flavobacteriaceae	other Bacteroidetes
20180426_PA10	GH2_e80	GH2:380	3.2.1.25:4	beta-mannan	707	k141_823113_623-2149	509	6.8e-207	2	505	24	509	4.33533e-05	k_Bacteria;n_FCB group;n_Bacteroidetes/Chlorobi group;p_Bacteroidetes;c_Flavobacteriia;o_Flavobacteriales;f_Flavobacteriaceae	other Bacteroidetes
20180426_PA10	CE17_e0	CE17:15|CBM32:2	3.1.1.-:1	beta-mannan	164	k141_836291_3-497	165	6.1e-16	14	136	27	162	6.00849e-05	k_Bacteria;n_FCB group;n_Bacteroidetes/Chlorobi group;p_Bacteroidetes;c_Flavobacteriia;o_Flavobacteriales;f_Flavobacteriaceae	other Bacteroidetes
20180426_PA10	GH2_e80	GH2:380	3.2.1.25:4	beta-mannan	707	k141_884601_3-1079	359	2.5e-154	248	583	22	359	3.00224e-05	k_Bacteria;n_FCB group;n_Bacteroidetes/Chlorobi group;p_Bacteroidetes;c_Flavobacteriia;o_Flavobacteriales;f_Flavobacteriaceae	other Bacteroidetes
20180426_PA10	GH130_e13	GH130:541	2.4.1.319:4|2.4.1.320:2	beta-mannan	300	k141_902784_3-653	217	4.9e-99	1	199	18	217	3.46874e-05	k_Bacteria;n_FCB group;n_Bacteroidetes/Chlorobi group;p_Bacteroidetes;c_Flavobacteriia;o_Flavobacteriales;f_Flavobacteriaceae	other Bacteroidetes
20180426_PA10	GH130_e13	GH130:541	2.4.1.319:4|2.4.1.320:2	beta-mannan	300	k141_907406_3-473	157	2.7e-75	8	164	1	157	2.41092e-05	k_Bacteria;n_FCB group;n_Bacteroidetes/Chlorobi group;p_Bacteroidetes;c_Flavobacteriia;o_Flavobacteriales;f_Flavobacteriaceae	other Bacteroidetes
20180426_PA10	GH130_e13	GH130:541	2.4.1.319:4|2.4.1.320:2	beta-mannan	300	k141_926319_1-402	134	1.3e-63	14	147	1	134	1.30348e-05	k_Bacteria;n_FCB group;n_Bacteroidetes/Chlorobi group;p_Bacteroidetes;c_Flavobacteriia;o_Flavobacteriales;f_Flavobacteriaceae	other Bacteroidetes
20180426_PA10	GH130_e6	GH130:437|CE2:1	2.4.1.281:5	beta-mannan	313	k141_998183_2-694	231	9.5e-102	1	196	35	231	2.09565e-05	k_Bacteria;n_FCB group;n_Bacteroidetes/Chlorobi group;p_Bacteroidetes;c_Flavobacteriia;o_Flavobacteriales;f_Flavobacteriaceae;g_Lutibacter	other Bacteroidetes
20180426_PA10	GH2_e80	GH2:380	3.2.1.25:4	beta-mannan	707	k141_999587_16747-17709	321	6.7e-98	3	314	26	321	7.9377e-05	k_Bacteria;n_FCB group;n_Bacteroidetes/Chlorobi group;p_Bacteroidetes;c_Flavobacteriia;o_Flavobacteriales;f_Flavobacteriaceae	other Bacteroidetes
20180426_PA10	GH130_e6	GH130:437|CE2:1	2.4.1.281:5	beta-mannan	313	k141_1084588_52-486	145	9.6e-62	202	313	1	112	1.70517e-05	k_Bacteria	other
20180426_PA10	GH130_e6	GH130:437|CE2:1	2.4.1.281:5	beta-mannan	313	k141_111358_1-618	206	6.4e-78	1	153	55	206	1.93401e-05	k_Bacteria;p_Proteobacteria	other
20180426_PA10	GH130_e6	GH130:437|CE2:1	2.4.1.281:5	beta-mannan	313	k141_1188646_3-383	127	4.2e-61	67	194	1	127	1.65476e-05	k_Bacteria	other
20180426_PA10	CE17_e0	CE17:15|CBM32:2	3.1.1.-:1	beta-mannan	164	k141_1195649_1-564	188	4.2e-18	14	163	11	172	1.18585e-05	k_Bacteria	other
20180426_PA10	GH130_e0	GH130:227	2.4.1.339:1	beta-mannan	343	k141_1290590_3-515	171	6.2e-57	18	186	2	171	1.83079e-05	k_Bacteria;n_PVC group;p_Lentisphaerae	other
20180426_PA10	CE17_e0	CE17:15|CBM32:2	3.1.1.-:1	beta-mannan	164	k141_1333576_1-627	209	5.8e-18	14	163	24	185	4.01126e-05	k_Bacteria	other
20180426_PA10	CE17_e0	CE17:15|CBM32:2	3.1.1.-:1	beta-mannan	164	k141_1513268_3-371	123	5.9e-20	25	131	2	122	1.8668e-05	k_Bacteria	other
20180426_PA10	GH148_e0	GH148:112|CBM4:3	3.2.1.4:1	beta-mannan	156	k141_1522477_1-411	137	1.2e-22	35	156	1	133	1.94682e-05	k_Bacteria	other
20180426_PA10	GH26_e73	GH26:55|CBM23:44|CBM27:19|CBM59:17|CBM54:15|CBM0:2	3.2.1.78:1	beta-mannan	317	k141_1541318_2-385	128	3.4e-29	180	294	2	111	2.07965e-05	k_Bacteria	other
20180426_PA10	CE17_e0	CE17:15|CBM32:2	3.1.1.-:1	beta-mannan	164	k141_1775376_3-569	189	9.1e-20	17	163	5	163	4.6426e-05	k_Bacteria	other
20180426_PA10	GH130_e6	GH130:437|CE2:1	2.4.1.281:5	beta-mannan	313	k141_1831409_2-388	129	6.2e-66	43	171	1	129	1.75318e-05	k_Bacteria	other
20180426_PA10	CE17_e0	CE17:15|CBM32:2	3.1.1.-:1	beta-mannan	164	k141_2068120_2-709	236	2.9e-17	15	163	30	190	1.59474e-05	k_Bacteria	other
20180426_PA10	GH130_e18	GH130:34	2.4.1.-:1	beta-mannan	332	k141_21304_2-508	169	2.4e-84	154	324	1	169	2.12286e-05	k_Bacteria	other
20180426_PA10	GH113_e21	GH113:158	3.2.1.78:4|3.2.1.25:2	beta-mannan	300	k141_2165908_1-498	166	1.2e-25	19	159	26	166	1.92361e-05	k_Bacteria;p_Thermodesulfobacteria;n_unclassified Thermodesulfobacteria;s_Thermodesulfobacteria bacterium	other
20180426_PA10	CE17_e0	CE17:15|CBM32:2	3.1.1.-:1	beta-mannan	164	k141_2229611_3-587	195	2.6e-20	15	163	25	185	3.19829e-05	k_Bacteria	other
20180426_PA10	GH130_e13	GH130:541	2.4.1.319:4|2.4.1.320:2	beta-mannan	300	k141_2329015_125-481	119	9.5e-38	189	299	1	115	1.64515e-05	k_Bacteria	other
20180426_PA10	GH130_e6	GH130:437|CE2:1	2.4.1.281:5	beta-mannan	313	k141_2509702_533-1714	394	2.1e-175	1	312	51	360	4.80823e-05	k_Bacteria	other
20180426_PA10	CE17_e0	CE17:15|CBM32:2	3.1.1.-:1	beta-mannan	164	k141_465433_1-690	230	4.6e-20	15	163	55	215	8.62905e-05	k_Bacteria	other
20180426_PA10	GH148_e0	GH148:112|CBM4:3	3.2.1.4:1	beta-mannan	156	k141_625432_1-351	117	3.1e-18	92	156	10	68	2.27729e-05	k_Bacteria;p_Proteobacteria	other
20180426_PA10	CE17_e0	CE17:15|CBM32:2	3.1.1.-:1	beta-mannan	164	k141_665847_2-769	256	6.1e-19	14	163	53	214	0.000126451	k_Bacteria	other
20180426_PA10	GH130_e6	GH130:437|CE2:1	2.4.1.281:5	beta-mannan	313	k141_869867_1-363	121	2.3e-65	58	178	1	120	2.92303e-05	k_Bacteria;p_Proteobacteria	other
20180426_PA10	GH130_e6	GH130:437|CE2:1	2.4.1.281:5	beta-mannan	313	k141_1460105_3-677	225	4.1e-89	1	169	56	224	4.07207e-05	k_Bacteria;n_FCB group;n_Bacteroidetes/Chlorobi group;p_Bacteroidetes;c_Flavobacteriia;o_Flavobacteriales;f_Flavobacteriaceae;g_Maribacter	Maribacter
20180426_PA10	GH130_e13	GH130:541	2.4.1.319:4|2.4.1.320:2	beta-mannan	300	k141_1708502_330-1292	321	9.7e-155	1	299	17	316	6.43098e-05	k_Bacteria;n_FCB group;n_Bacteroidetes/Chlorobi group;p_Bacteroidetes;c_Flavobacteriia;o_Flavobacteriales;f_Flavobacteriaceae;g_Maribacter	Maribacter
20180426_PA10	GH130_e13	GH130:541	2.4.1.319:4|2.4.1.320:2	beta-mannan	300	k141_719465_2-499	166	1.1e-84	72	232	8	165	1.4043e-05	k_Bacteria;n_Terrabacteria group;p_Chloroflexi	Chloroflexi
20180426_PA10	GH5_e136	GH5_41:876|CBM35:845|CBM23:6|CBM61:5|GH5:5	3.2.1.78:1	beta-mannan	260	k141_1103084_1-363	121	1.2e-41	143	259	1	121	1.60674e-05	k_Bacteria;p_Proteobacteria;c_Gammaproteobacteria;o_Alteromonadales;f_Alteromonadaceae;g_Paraglaciecola	Alteromonadales
20180426_PA10	GH5_e242	GH5_7:10|CBM35:9|CBM10:8|CBM5:8|GH5:3	3.2.1.78:2	beta-mannan	302	k141_1202888_1-369	123	3.3e-46	87	216	1	123	2.09725e-05	k_Bacteria;p_Proteobacteria;c_Gammaproteobacteria;o_Alteromonadales;f_Alteromonadaceae;g_Algibacillus;s_Algibacillus agarilyticus	Alteromonadales
20180426_PA3	GH2_e111	GH2:146	3.2.1.25:9	beta-mannan	687	k141_141273_1-1833	611	2.9e-137	248	686	1	462	7.30267e-05	k_Bacteria;n_PVC group;p_Verrucomicrobia	Verrucomicrobia
20180426_PA3	CE17_e0	CE17:15|CBM32:2	3.1.1.-:1	beta-mannan	164	k141_690366_3-962	320	2.6e-19	14	163	148	309	8.957e-05	k_Bacteria;n_PVC group;p_Verrucomicrobia;c_Opitutae;n_unclassified Opitutae;s_Opitutae bacterium	Verrucomicrobia
20180426_PA3	GH2_e80	GH2:380	3.2.1.25:4	beta-mannan	707	k141_1139947_4514-6982	823	2.9e-289	3	704	27	712	0.000258223	k_Bacteria;n_FCB group;n_Bacteroidetes/Chlorobi group;p_Bacteroidetes;c_Flavobacteriia;o_Flavobacteriales;f_Flavobacteriaceae;g_Polaribacter	Polaribacter
20180426_PA3	GH2_e80	GH2:380	3.2.1.25:4	beta-mannan	707	k141_265519_8695-11172	826	8.1e-293	3	706	27	714	0.000272772	k_Bacteria;n_FCB group;n_Bacteroidetes/Chlorobi group;p_Bacteroidetes;c_Flavobacteriia;o_Flavobacteriales;f_Flavobacteriaceae;g_Polaribacter	Polaribacter
20180426_PA3	CE17_e0	CE17:15|CBM32:2	3.1.1.-:1	beta-mannan	164	k141_108483_1-369	123	3.2e-23	27	141	4	119	3.72224e-05	k_Bacteria;n_PVC group;p_Planctomycetes;c_Phycisphaerae;o_Phycisphaerales;n_unclassified Phycisphaerales;s_Phycisphaerales bacterium	Planctomycetes
20180426_PA3	GH130_e6	GH130:437|CE2:1	2.4.1.281:5	beta-mannan	313	k141_1136917_1-456	152	2.4e-80	13	164	1	152	2.71782e-05	k_Bacteria;n_PVC group;p_Planctomycetes;c_Phycisphaerae;o_Phycisphaerales	Planctomycetes
20180426_PA3	CE17_e0	CE17:15|CBM32:2	3.1.1.-:1	beta-mannan	164	k141_1270584_2-499	166	2.7e-24	14	146	17	159	8.63943e-05	k_Bacteria;n_PVC group;p_Planctomycetes;c_Phycisphaerae;o_Phycisphaerales	Planctomycetes
20180426_PA3	GH130_e6	GH130:437|CE2:1	2.4.1.281:5	beta-mannan	313	k141_75770_1-342	114	2.7e-55	181	294	1	114	3.07971e-05	k_Bacteria;n_PVC group;p_Planctomycetes;c_Phycisphaerae;o_Phycisphaerales	Planctomycetes
20180426_PA3	GH2_e24	GH2:451|CBM67:1	3.2.1.25:5	beta-mannan	768	k141_939127_1-2493	831	2.4e-234	10	763	4	778	0.000219582	k_Bacteria;n_PVC group;p_Planctomycetes;c_Phycisphaerae;o_Phycisphaerales;f_Phycisphaeraceae;g_Phycisphaera	Planctomycetes
20180426_PA3	GH5_e136	GH5_41:876|CBM35:845|CBM23:6|CBM61:5|GH5:5	3.2.1.78:1	beta-mannan	260	k141_1065802_2-556	185	8.9e-43	1	107	78	184	3.92755e-05	k_Bacteria;p_Proteobacteria;c_Gammaproteobacteria	other Gammaproteobacteria
20180426_PA3	GH130_e6	GH130:437|CE2:1	2.4.1.281:5	beta-mannan	313	k141_7889_3-404	134	2.7e-71	38	172	1	134	1.62774e-05	k_Bacteria;p_Proteobacteria;c_Gammaproteobacteria	other Gammaproteobacteria
20180426_PA3	GH130_e6	GH130:437|CE2:1	2.4.1.281:5	beta-mannan	313	k141_1003458_2-694	231	1.1e-122	50	280	1	231	4.73847e-05	k_Bacteria;n_FCB group;n_Bacteroidetes/Chlorobi group;p_Bacteroidetes;c_Bacteroidia;o_Marinilabiliales	other Bacteroidetes
20180426_PA3	GH5_e269	GH5_10:12|CBM32:6|CBM35:3|CBM64:2	3.2.1.78:1	beta-mannan	297	k141_1127043_3-410	136	2.9e-29	183	296	1	116	5.11217e-05	k_Bacteria;n_FCB group;n_Bacteroidetes/Chlorobi group;p_Bacteroidetes;c_Flavobacteriia;o_Flavobacteriales;f_Flavobacteriaceae;g_Dokdonia;s_Dokdonia pacifica	other Bacteroidetes
20180426_PA3	GH5_e246	GH5_7:39	3.2.1.25:1	beta-mannan	317	k141_1217244_1-645	215	7.3e-55	143	317	1	171	4.03981e-05	k_Bacteria;n_FCB group;n_Bacteroidetes/Chlorobi group;p_Bacteroidetes	other Bacteroidetes
20180426_PA3	GH26_e34	GH26:48|GH5_7:1	3.2.1.100:1	beta-mannan	305	k141_1280047_1-369	123	5e-28	27	144	1	115	4.00288e-05	k_Bacteria;n_FCB group;n_Bacteroidetes/Chlorobi group;p_Bacteroidetes;c_Cytophagia;o_Cytophagales;f_Flammeovirgaceae;n_unclassified Flammeovirgaceae;s_Flammeovirgaceae bacterium	other Bacteroidetes
20180426_PA3	GH2_e80	GH2:380	3.2.1.25:4	beta-mannan	707	k141_233713_34-2415	794	5e-275	3	693	27	731	8.37208e-05	k_Bacteria;n_FCB group;n_Bacteroidetes/Chlorobi group;p_Bacteroidetes;c_Flavobacteriia;o_Flavobacteriales	other Bacteroidetes
20180426_PA3	GH130_e13	GH130:541	2.4.1.319:4|2.4.1.320:2	beta-mannan	300	k141_416475_2-796	265	1.3e-131	41	299	2	261	9.37501e-05	k_Bacteria;n_FCB group;n_Bacteroidetes/Chlorobi group;p_Bacteroidetes;c_Flavobacteriia;o_Flavobacteriales;f_Flavobacteriaceae	other Bacteroidetes
20180426_PA3	GH2_e80	GH2:380	3.2.1.25:4	beta-mannan	707	k141_428744_648-2300	551	9.8e-202	267	704	1	437	9.4149e-05	k_Bacteria;n_FCB group;n_Bacteroidetes/Chlorobi group;p_Bacteroidetes;c_Flavobacteriia;o_Flavobacteriales;f_Flavobacteriaceae	other Bacteroidetes
20180426_PA3	GH5_e254	GH5_36:48	3.2.1.78:2	beta-mannan	305	k141_525275_1-360	120	3.1e-57	34	153	1	120	3.80791e-05	k_Bacteria;n_FCB group;n_Bacteroidetes/Chlorobi group;p_Bacteroidetes;c_Bacteroidia;o_Marinilabiliales;f_Prolixibacteraceae;g_Sunxiuqinia;s_Sunxiuqinia dokdonensis	other Bacteroidetes
20180426_PA3	GH26_e13	GH26:11	3.2.1.100:1	beta-mannan	318	k141_528404_3-584	194	2.9e-45	151	314	2	161	5.7414e-05	k_Bacteria;n_FCB group;n_Bacteroidetes/Chlorobi group;p_Bacteroidetes;c_Cytophagia;o_Cytophagales;f_Flammeovirgaceae;n_unclassified Flammeovirgaceae;s_Flammeovirgaceae bacterium	other Bacteroidetes
20180426_PA3	GH2_e80	GH2:380	3.2.1.25:4	beta-mannan	707	k141_557296_1-996	332	5.5e-139	90	437	1	332	5.06342e-05	k_Bacteria;n_FCB group;n_Bacteroidetes/Chlorobi group;p_Bacteroidetes;c_Flavobacteriia;o_Flavobacteriales;f_Flavobacteriaceae	other Bacteroidetes
20180426_PA3	GH26_e34	GH26:48|GH5_7:1	3.2.1.100:1	beta-mannan	305	k141_564368_3-356	118	1.5e-28	28	144	1	114	1.88623e-05	k_Bacteria;n_FCB group;n_Bacteroidetes/Chlorobi group;p_Bacteroidetes;c_Cytophagia;o_Cytophagales;f_Flammeovirgaceae;n_unclassified Flammeovirgaceae;s_Flammeovirgaceae bacterium	other Bacteroidetes
20180426_PA3	GH130_e13	GH130:541	2.4.1.319:4|2.4.1.320:2	beta-mannan	300	k141_565124_2-766	255	1.1e-126	1	250	5	255	5.47701e-05	k_Bacteria;n_FCB group;n_Bacteroidetes/Chlorobi group;p_Bacteroidetes;c_Flavobacteriia;o_Flavobacteriales;f_Flavobacteriaceae	other Bacteroidetes
20180426_PA3	GH130_e13	GH130:541	2.4.1.319:4|2.4.1.320:2	beta-mannan	300	k141_581110_2-898	299	2.2e-150	7	299	1	294	6.50505e-05	k_Bacteria;n_FCB group;n_Bacteroidetes/Chlorobi group;p_Bacteroidetes;c_Flavobacteriia;o_Flavobacteriales;f_Flavobacteriaceae	other Bacteroidetes
20180426_PA3	GH2_e80	GH2:380	3.2.1.25:4	beta-mannan	707	k141_725163_2-2155	718	8.5e-281	7	705	29	716	0.000147471	k_Bacteria;n_FCB group;n_Bacteroidetes/Chlorobi group;p_Bacteroidetes	other Bacteroidetes
20180426_PA3	CE17_e0	CE17:15|CBM32:2	3.1.1.-:1	beta-mannan	164	k141_781753_2-1306	435	3.6e-18	14	162	272	432	6.07965e-05	k_Bacteria;n_FCB group;n_Bacteroidetes/Chlorobi group;p_Bacteroidetes;c_Flavobacteriia;o_Flavobacteriales;f_Flavobacteriaceae	other Bacteroidetes
20180426_PA3	GH2_e80	GH2:380	3.2.1.25:4	beta-mannan	707	k141_889189_8383-10959	859	6.3e-296	3	703	26	733	0.000434881	k_Bacteria;n_FCB group;n_Bacteroidetes/Chlorobi group;p_Bacteroidetes;c_Flavobacteriia;o_Flavobacteriales	other Bacteroidetes
20180426_PA3	GH26_e34	GH26:48|GH5_7:1	3.2.1.100:1	beta-mannan	305	k141_898920_1702-2235	178	1.6e-38	2	156	26	171	9.93335e-05	k_Bacteria;n_FCB group;n_Bacteroidetes/Chlorobi group;p_Bacteroidetes;c_Cytophagia;o_Cytophagales;f_Flammeovirgaceae;n_unclassified Flammeovirgaceae;s_Flammeovirgaceae bacterium	other Bacteroidetes
20180426_PA3	GH2_e80	GH2:380	3.2.1.25:4	beta-mannan	707	k141_912138_1-1893	631	1.4e-197	110	701	2	584	0.000113735	k_Bacteria;n_FCB group;n_Bacteroidetes/Chlorobi group;p_Bacteroidetes	other Bacteroidetes
20180426_PA3	GH130_e6	GH130:437|CE2:1	2.4.1.281:5	beta-mannan	313	k141_916754_2-376	125	4e-68	35	158	1	125	5.39577e-05	k_Bacteria;n_FCB group;n_Bacteroidetes/Chlorobi group;p_Bacteroidetes;c_Flavobacteriia;o_Flavobacteriales;f_Flavobacteriaceae	other Bacteroidetes
20180426_PA3	GH2_e80	GH2:380	3.2.1.25:4	beta-mannan	707	k141_992434_1-1056	352	2.1e-112	319	646	2	349	4.79903e-05	k_Bacteria;n_FCB group;n_Bacteroidetes/Chlorobi group;p_Bacteroidetes;c_Flavobacteriia;o_Flavobacteriales;n_unclassified Flavobacteriales;s_Flavobacteriales bacterium	other Bacteroidetes
20180426_PA3	CE17_e0	CE17:15|CBM32:2	3.1.1.-:1	beta-mannan	164	k141_1010161_1-531	177	6.5e-16	14	129	43	172	3.27468e-05	k_Bacteria	other
20180426_PA3	GH26_e61	GH26:77|GH5_7:3|GH3:1	3.2.1.100:2|3.2.1.-:1	beta-mannan	298	k141_1047721_3-506	168	1e-39	86	238	6	157	7.04862e-05	k_Bacteria	other
20180426_PA3	CE17_e0	CE17:15|CBM32:2	3.1.1.-:1	beta-mannan	164	k141_1135273_1-636	212	6.7e-17	14	158	56	212	0.000119112	k_Bacteria	other
20180426_PA3	CE17_e0	CE17:15|CBM32:2	3.1.1.-:1	beta-mannan	164	k141_1146931_1-756	252	4.9e-18	13	163	58	220	0.000167885	k_Bacteria	other
20180426_PA3	GH148_e0	GH148:112|CBM4:3	3.2.1.4:1	beta-mannan	156	k141_1165748_3-359	119	7.6e-26	1	98	1	105	4.12105e-05	k_Bacteria;p_Proteobacteria	other
20180426_PA3	CE17_e0	CE17:15|CBM32:2	3.1.1.-:1	beta-mannan	164	k141_1171201_1-816	272	1.5e-18	26	163	3	152	9.47102e-05	k_Bacteria	other
20180426_PA3	GH5_e171	GH5_40:125|CBM2:94|GH5:1	3.2.1.78:1	beta-mannan	292	k141_1194559_1-567	189	3.1e-35	3	148	31	168	7.62468e-05	k_Bacteria	other
20180426_PA3	GH130_e18	GH130:34	2.4.1.-:1	beta-mannan	332	k141_1246186_3-815	271	1.5e-125	66	331	1	263	3.50511e-05	k_Bacteria	other
20180426_PA3	GH26_e13	GH26:11	3.2.1.100:1	beta-mannan	318	k141_147341_1575-2126	184	9.7e-38	2	145	31	181	2.28799e-05	k_Bacteria;n_PVC group;p_Lentisphaerae;c_Lentisphaeria;o_Lentisphaerales;f_Lentisphaeraceae;g_Lentisphaera;s_Lentisphaera araneosa	other
20180426_PA3	GH5_e296	GH5:7|CBM32:3|CBM16:3|CBM62:1	3.2.1.78:1	beta-mannan	262	k141_328378_3-1025	341	5.8e-34	72	261	2	201	5.40906e-05	k_Bacteria	other
20180426_PA3	GH5_e171	GH5_40:125|CBM2:94|GH5:1	3.2.1.78:1	beta-mannan	292	k141_49128_1-495	165	3.5e-52	4	175	3	164	0.00011437	k_Bacteria	other
20180426_PA3	GH5_e171	GH5_40:125|CBM2:94|GH5:1	3.2.1.78:1	beta-mannan	292	k141_552754_2-958	319	5.9e-95	3	290	7	288	5.23772e-05	k_Bacteria	other
20180426_PA3	GH26_e38	GH26:8	3.2.1.78:1	beta-mannan	303	k141_553853_1-357	119	3.1e-39	1	114	4	117	3.08266e-05	k_Bacteria	other
20180426_PA3	CE17_e0	CE17:15|CBM32:2	3.1.1.-:1	beta-mannan	164	k141_598552_3-602	200	2.7e-20	21	153	7	149	3.32786e-05	k_Bacteria	other
20180426_PA3	CE17_e0	CE17:15|CBM32:2	3.1.1.-:1	beta-mannan	164	k141_688295_1-432	144	2.6e-16	30	159	2	143	1.00884e-05	k_Bacteria	other
20180426_PA3	CE17_e0	CE17:15|CBM32:2	3.1.1.-:1	beta-mannan	164	k141_732096_1-393	131	8.7e-17	2	91	49	130	3.76655e-05	k_Bacteria	other
20180426_PA3	GH130_e6	GH130:437|CE2:1	2.4.1.281:5	beta-mannan	313	k141_786344_3-611	203	4.5e-93	138	312	1	175	4.10628e-05	k_Bacteria	other
20180426_PA3	GH130_e37	GH130:61	2.4.1.339:1|2.4.1.340:1	beta-mannan	285	k141_793387_3-392	130	1.3e-43	175	284	3	114	5.63948e-05	k_Bacteria	other
20180426_PA3	CE17_e0	CE17:15|CBM32:2	3.1.1.-:1	beta-mannan	164	k141_809636_2-1492	497	4.6e-17	14	163	298	459	0.000527213	k_Bacteria;n_PVC group;p_Lentisphaerae;c_Lentisphaeria	other
20180426_PA3	CE17_e0	CE17:15|CBM32:2	3.1.1.-:1	beta-mannan	164	k141_812798_3-794	264	1e-18	14	163	61	226	4.40317e-05	k_Bacteria;n_PVC group;p_Lentisphaerae;c_Lentisphaeria;n_unclassified Lentisphaeria;s_Lentisphaeria bacterium	other
20180426_PA3	GH26_e73	GH26:55|CBM23:44|CBM27:19|CBM59:17|CBM54:15|CBM0:2	3.2.1.78:1	beta-mannan	317	k141_909320_3-506	168	1e-40	107	272	4	167	7.92157e-05	k_Bacteria	other
20180426_PA3	CE17_e0	CE17:15|CBM32:2	3.1.1.-:1	beta-mannan	164	k141_983115_61-627	189	9.8e-18	15	162	8	173	3.53022e-05	k_Bacteria	other
20180426_PA3	GH130_e13	GH130:541	2.4.1.319:4|2.4.1.320:2	beta-mannan	300	k141_336141_1-366	122	1.7e-60	50	171	1	122	2.50956e-05	k_Bacteria;n_Terrabacteria group;p_Firmicutes;c_Clostridia;o_Eubacteriales	Firmicutes
20180426_PA3	GH5_e136	GH5_41:876|CBM35:845|CBM23:6|CBM61:5|GH5:5	3.2.1.78:1	beta-mannan	260	k141_831728_1-405	135	1.2e-51	113	242	1	130	3.65429e-05	k_Bacteria;p_Proteobacteria;c_Gammaproteobacteria;o_Alteromonadales	Alteromonadales
20180502_FL	GH130_e13	GH130:541	2.4.1.319:4|2.4.1.320:2	beta-mannan	300	k141_2840197_1-828	276	4e-82	25	298	2	271	8.55739e-06	k_Bacteria;n_PVC group;p_Verrucomicrobia	Verrucomicrobia
20180502_FL	GH2_e111	GH2:146	3.2.1.25:9	beta-mannan	687	k141_3549297_3-1379	459	2.5e-60	399	686	1	310	1.65457e-05	k_Bacteria;n_PVC group;p_Verrucomicrobia;c_Opitutae;o_Opitutales;f_Opitutaceae	Verrucomicrobia
20180502_FL	GH2_e111	GH2:146	3.2.1.25:9	beta-mannan	687	k141_488808_1-1479	493	5.4e-160	1	477	5	491	1.15004e-05	k_Bacteria;n_PVC group;p_Verrucomicrobia;c_Opitutae;o_Opitutales;f_Opitutaceae	Verrucomicrobia
20180502_FL	GH2_e80	GH2:380	3.2.1.25:4	beta-mannan	707	k141_1625810_322-2790	823	6e-289	3	704	27	712	2.59747e-05	k_Bacteria;n_FCB group;n_Bacteroidetes/Chlorobi group;p_Bacteroidetes;c_Flavobacteriia;o_Flavobacteriales;f_Flavobacteriaceae;g_Polaribacter	Polaribacter
20180502_FL	GH2_e80	GH2:380	3.2.1.25:4	beta-mannan	707	k141_2434890_2-1264	421	7.9e-144	383	706	1	323	1.68507e-05	k_Bacteria;n_FCB group;n_Bacteroidetes/Chlorobi group;p_Bacteroidetes;c_Flavobacteriia;o_Flavobacteriales;f_Flavobacteriaceae;g_Polaribacter	Polaribacter
20180502_FL	GH2_e80	GH2:380	3.2.1.25:4	beta-mannan	707	k141_2472366_2-1051	350	7.8e-112	3	341	27	350	9.88023e-06	k_Bacteria;n_FCB group;n_Bacteroidetes/Chlorobi group;p_Bacteroidetes;c_Flavobacteriia;o_Flavobacteriales;f_Flavobacteriaceae;g_Polaribacter	Polaribacter
20180502_FL	GH2_e80	GH2:380	3.2.1.25:4	beta-mannan	707	k141_2920889_4267-6768	834	4.2e-293	3	705	27	714	5.48924e-05	k_Bacteria;n_FCB group;n_Bacteroidetes/Chlorobi group;p_Bacteroidetes;c_Flavobacteriia;o_Flavobacteriales;f_Flavobacteriaceae;g_Polaribacter;n_unclassified Polaribacter;s_Polaribacter sp.	Polaribacter
20180502_FL	GH2_e80	GH2:380	3.2.1.25:4	beta-mannan	707	k141_825296_2-1651	550	9.2e-227	3	567	2	550	8.28821e-06	k_Bacteria;n_FCB group;n_Bacteroidetes/Chlorobi group;p_Bacteroidetes;c_Flavobacteriia;o_Flavobacteriales;f_Flavobacteriaceae;g_Polaribacter	Polaribacter
20180502_FL	CE17_e0	CE17:15|CBM32:2	3.1.1.-:1	beta-mannan	164	k141_1395650_1-522	174	9.6e-24	1	115	20	137	1.06903e-05	k_Bacteria;n_PVC group;p_Planctomycetes;c_Phycisphaerae;o_Phycisphaerales	Planctomycetes
20180502_FL	GH2_e24	GH2:451|CBM67:1	3.2.1.25:5	beta-mannan	768	k141_1622403_1-2385	795	2.1e-234	10	763	4	778	2.46211e-05	k_Bacteria;n_PVC group;p_Planctomycetes;c_Phycisphaerae;o_Phycisphaerales;f_Phycisphaeraceae;g_Phycisphaera	Planctomycetes
20180502_FL	CE17_e0	CE17:15|CBM32:2	3.1.1.-:1	beta-mannan	164	k141_1756491_1875-2690	272	1.7e-29	2	164	57	213	9.0855e-06	k_Bacteria;n_PVC group;p_Planctomycetes;c_Phycisphaerae;o_Phycisphaerales	Planctomycetes
20180502_FL	GH130_e6	GH130:437|CE2:1	2.4.1.281:5	beta-mannan	313	k141_274648_123-1058	312	2.8e-138	1	257	56	312	1.27284e-05	k_Bacteria;n_PVC group;p_Planctomycetes;c_Phycisphaerae;o_Phycisphaerales	Planctomycetes
20180502_FL	CE17_e0	CE17:15|CBM32:2	3.1.1.-:1	beta-mannan	164	k141_422301_241-1110	290	9.2e-24	14	149	64	209	1.18004e-05	k_Bacteria;n_PVC group;p_Planctomycetes;c_Phycisphaerae;o_Phycisphaerales	Planctomycetes
20180502_FL	GH148_e0	GH148:112|CBM4:3	3.2.1.4:1	beta-mannan	156	k141_574865_3-464	154	3.9e-17	69	156	1	80	1.83453e-05	k_Bacteria;n_PVC group;p_Planctomycetes;c_Phycisphaerae;o_Phycisphaerales;n_unclassified Phycisphaerales;s_Phycisphaerales bacterium	Planctomycetes
20180502_FL	GH130_e6	GH130:437|CE2:1	2.4.1.281:5	beta-mannan	313	k141_620401_358-1467	370	1.7e-173	1	313	30	342	1.02417e-05	k_Bacteria;n_PVC group;p_Planctomycetes;c_Phycisphaerae;o_Phycisphaerales	Planctomycetes
20180502_FL	GH5_e136	GH5_41:876|CBM35:845|CBM23:6|CBM61:5|GH5:5	3.2.1.78:1	beta-mannan	260	k141_3582530_1-1464	488	3.7e-118	1	260	89	352	2.30727e-05	k_Bacteria;p_Proteobacteria;c_Gammaproteobacteria	other Gammaproteobacteria
20180502_FL	GH5_e136	GH5_41:876|CBM35:845|CBM23:6|CBM61:5|GH5:5	3.2.1.78:1	beta-mannan	260	k141_3593453_1-480	160	7.3e-67	1	143	18	160	7.36018e-06	k_Bacteria;p_Proteobacteria;c_Gammaproteobacteria	other Gammaproteobacteria
20180502_FL	GH26_e61	GH26:77|GH5_7:3|GH3:1	3.2.1.100:2|3.2.1.-:1	beta-mannan	298	k141_1071397_3-503	167	5.1e-58	130	290	2	163	8.06005e-06	k_Bacteria;n_FCB group;n_Bacteroidetes/Chlorobi group;p_Bacteroidetes;c_Bacteroidia;o_Marinilabiliales;f_Prolixibacteraceae;g_Sunxiuqinia;s_Sunxiuqinia indica	other Bacteroidetes
20180502_FL	GH2_e80	GH2:380	3.2.1.25:4	beta-mannan	707	k141_1094827_1856-4084	743	1.3e-284	3	705	50	739	1.6356e-05	k_Bacteria;n_FCB group;n_Bacteroidetes/Chlorobi group;p_Bacteroidetes;c_Flavobacteriia;o_Flavobacteriales;f_Flavobacteriaceae;n_unclassified Flavobacteriaceae;s_Flavobacteriaceae bacterium	other Bacteroidetes
20180502_FL	GH2_e80	GH2:380	3.2.1.25:4	beta-mannan	707	k141_1148695_1-1770	590	8.3e-167	18	612	2	590	2.89536e-05	k_Bacteria;n_FCB group;n_Bacteroidetes/Chlorobi group;p_Bacteroidetes;c_Flavobacteriia;o_Flavobacteriales;n_unclassified Flavobacteriales;s_Flavobacteriales bacterium	other Bacteroidetes
20180502_FL	GH130_e6	GH130:437|CE2:1	2.4.1.281:5	beta-mannan	313	k141_1190950_1-753	251	3.1e-137	53	303	1	251	4.73502e-06	k_Bacteria;n_FCB group;n_Bacteroidetes/Chlorobi group;p_Bacteroidetes	other Bacteroidetes
20180502_FL	GH26_e13	GH26:11	3.2.1.100:1	beta-mannan	318	k141_1196999_23702-24793	364	2.3e-82	2	314	26	325	0.000134083	k_Bacteria;n_FCB group;n_Bacteroidetes/Chlorobi group;p_Bacteroidetes;c_Cytophagia;o_Cytophagales;f_Flammeovirgaceae;n_unclassified Flammeovirgaceae;s_Flammeovirgaceae bacterium	other Bacteroidetes
20180502_FL	GH130_e13	GH130:541	2.4.1.319:4|2.4.1.320:2	beta-mannan	300	k141_1277197_2-346	115	4.6e-49	11	124	2	115	7.92931e-06	k_Bacteria;n_FCB group;n_Bacteroidetes/Chlorobi group;p_Bacteroidetes;c_Flavobacteriia;o_Flavobacteriales;f_Weeksellaceae;n_Chryseobacterium group;g_Chryseobacterium	other Bacteroidetes
20180502_FL	GH2_e80	GH2:380	3.2.1.25:4	beta-mannan	707	k141_1403609_1-1101	367	9.9e-139	385	701	1	318	9.13934e-06	k_Bacteria;n_FCB group;n_Bacteroidetes/Chlorobi group;p_Bacteroidetes;c_Flavobacteriia;o_Flavobacteriales;f_Flavobacteriaceae;g_Arcticiflavibacter;s_Arcticiflavibacter luteus	other Bacteroidetes
20180502_FL	GH26_e13	GH26:11	3.2.1.100:1	beta-mannan	318	k141_1407076_3-968	322	4.1e-84	2	300	26	312	4.06105e-05	k_Bacteria;n_FCB group;n_Bacteroidetes/Chlorobi group;p_Bacteroidetes;c_Cytophagia;o_Cytophagales;f_Flammeovirgaceae;n_unclassified Flammeovirgaceae;s_Flammeovirgaceae bacterium	other Bacteroidetes
20180502_FL	GH2_e80	GH2:380	3.2.1.25:4	beta-mannan	707	k141_1422425_879-3365	829	3.8e-281	7	705	29	716	0.000681746	k_Bacteria;n_FCB group;n_Bacteroidetes/Chlorobi group;p_Bacteroidetes	other Bacteroidetes
20180502_FL	GH2_e80	GH2:380	3.2.1.25:4	beta-mannan	707	k141_1523480_3-965	321	9.6e-140	323	642	1	321	5.44515e-06	k_Bacteria;n_FCB group;n_Bacteroidetes/Chlorobi group;p_Bacteroidetes;c_Flavobacteriia;o_Flavobacteriales	other Bacteroidetes
20180502_FL	GH2_e80	GH2:380	3.2.1.25:4	beta-mannan	707	k141_1535346_3-2162	720	8.2e-178	40	700	1	664	2.32496e-05	k_Bacteria;n_FCB group;n_Bacteroidetes/Chlorobi group;p_Bacteroidetes;c_Flavobacteriia;o_Flavobacteriales;n_unclassified Flavobacteriales;s_Flavobacteriales bacterium	other Bacteroidetes
20180502_FL	GH2_e80	GH2:380	3.2.1.25:4	beta-mannan	707	k141_1590623_3-2357	785	1e-234	8	694	4	680	1.86812e-05	k_Bacteria;n_FCB group;n_Bacteroidetes/Chlorobi group;p_Bacteroidetes	other Bacteroidetes
20180502_FL	GH2_e80	GH2:380	3.2.1.25:4	beta-mannan	707	k141_1735548_1-1224	408	7e-118	410	698	1	288	7.33967e-06	k_Bacteria;n_FCB group;n_Bacteroidetes/Chlorobi group;p_Bacteroidetes;c_Flavobacteriia;o_Flavobacteriales;f_Flavobacteriaceae	other Bacteroidetes
20180502_FL	GH130_e13	GH130:541	2.4.1.319:4|2.4.1.320:2	beta-mannan	300	k141_173647_6631-7593	321	4.8e-153	1	299	17	316	2.96356e-05	k_Bacteria;n_FCB group;n_Bacteroidetes/Chlorobi group;p_Bacteroidetes;c_Flavobacteriia;o_Flavobacteriales;n_unclassified Flavobacteriales;s_Flavobacteriales bacterium	other Bacteroidetes
20180502_FL	GH2_e80	GH2:380	3.2.1.25:4	beta-mannan	707	k141_1794794_1-765	255	5.9e-127	261	516	1	255	9.0009e-06	k_Bacteria;n_FCB group;n_Bacteroidetes/Chlorobi group;p_Bacteroidetes;c_Flavobacteriia;o_Flavobacteriales;f_Flavobacteriaceae	other Bacteroidetes
20180502_FL	GH2_e80	GH2:380	3.2.1.25:4	beta-mannan	707	k141_1800706_2-1876	625	8.4e-257	62	702	2	624	1.14082e-05	k_Bacteria;n_FCB group;n_Bacteroidetes/Chlorobi group;p_Bacteroidetes;c_Flavobacteriia;o_Flavobacteriales;f_Flavobacteriaceae	other Bacteroidetes
20180502_FL	GH130_e13	GH130:541	2.4.1.319:4|2.4.1.320:2	beta-mannan	300	k141_1810675_1-324	108	3.6e-49	34	141	1	108	7.20123e-06	k_Bacteria;n_FCB group;n_Bacteroidetes/Chlorobi group;p_Bacteroidetes;c_Flavobacteriia;o_Flavobacteriales;f_Flavobacteriaceae	other Bacteroidetes
20180502_FL	GH2_e80	GH2:380	3.2.1.25:4	beta-mannan	707	k141_1911103_2-847	282	6.5e-99	187	471	1	281	2.45083e-05	k_Bacteria;n_FCB group;n_Bacteroidetes/Chlorobi group;p_Bacteroidetes;c_Flavobacteriia;o_Flavobacteriales;f_Crocinitomicaceae	other Bacteroidetes
20180502_FL	GH2_e80	GH2:380	3.2.1.25:4	beta-mannan	707	k141_2032579_3-2282	760	2.5e-280	7	704	29	715	1.9804e-05	k_Bacteria;n_FCB group;n_Bacteroidetes/Chlorobi group;p_Bacteroidetes	other Bacteroidetes
20180502_FL	GH2_e80	GH2:380	3.2.1.25:4	beta-mannan	707	k141_2204331_3-1157	385	1.3e-151	99	475	2	384	2.24241e-05	k_Bacteria;n_FCB group;n_Bacteroidetes/Chlorobi group;p_Bacteroidetes;c_Flavobacteriia;o_Flavobacteriales	other Bacteroidetes
20180502_FL	GH130_e13	GH130:541	2.4.1.319:4|2.4.1.320:2	beta-mannan	300	k141_2294195_266-781	172	2.4e-76	1	155	18	172	1.03981e-05	k_Bacteria;n_FCB group;n_Bacteroidetes/Chlorobi group;p_Bacteroidetes;c_Flavobacteriia;o_Flavobacteriales	other Bacteroidetes
20180502_FL	GH130_e13	GH130:541	2.4.1.319:4|2.4.1.320:2	beta-mannan	300	k141_2362058_11224-12207	328	5.2e-153	1	299	24	323	0.000106888	k_Bacteria;n_FCB group;n_Bacteroidetes/Chlorobi group;p_Bacteroidetes;c_Flavobacteriia;o_Flavobacteriales;f_Flavobacteriaceae	other Bacteroidetes
20180502_FL	GH2_e80	GH2:380	3.2.1.25:4	beta-mannan	707	k141_2388238_244-2670	809	3.1e-293	3	701	16	692	1.23669e-05	k_Bacteria;n_FCB group;n_Bacteroidetes/Chlorobi group;p_Bacteroidetes;c_Flavobacteriia;o_Flavobacteriales;f_Flavobacteriaceae	other Bacteroidetes
20180502_FL	GH2_e80	GH2:380	3.2.1.25:4	beta-mannan	707	k141_2764558_2-847	282	8.1e-118	152	427	11	282	0.000413772	k_Bacteria;n_FCB group;n_Bacteroidetes/Chlorobi group;p_Bacteroidetes;n_unclassified Bacteroidetes;s_Bacteroidetes bacterium	other Bacteroidetes
20180502_FL	GH130_e13	GH130:541	2.4.1.319:4|2.4.1.320:2	beta-mannan	300	k141_2848348_2-568	189	7e-95	118	299	2	184	2.31214e-05	k_Bacteria;n_FCB group;n_Bacteroidetes/Chlorobi group;p_Bacteroidetes;c_Flavobacteriia;o_Flavobacteriales;f_Flavobacteriaceae	other Bacteroidetes
20180502_FL	GH130_e13	GH130:541	2.4.1.319:4|2.4.1.320:2	beta-mannan	300	k141_2938845_2-556	185	1.6e-93	121	299	1	180	7.99083e-06	k_Bacteria;n_FCB group;n_Bacteroidetes/Chlorobi group;p_Bacteroidetes;c_Flavobacteriia;o_Flavobacteriales;f_Flavobacteriaceae	other Bacteroidetes
20180502_FL	GH130_e13	GH130:541	2.4.1.319:4|2.4.1.320:2	beta-mannan	300	k141_3046423_3-485	161	1.9e-63	1	138	24	161	3.15608e-05	k_Bacteria;n_FCB group;n_Bacteroidetes/Chlorobi group;p_Bacteroidetes;c_Flavobacteriia;o_Flavobacteriales;f_Flavobacteriaceae	other Bacteroidetes
20180502_FL	GH130_e13	GH130:541	2.4.1.319:4|2.4.1.320:2	beta-mannan	300	k141_3117512_750-1736	329	1.7e-154	1	299	25	324	2.55107e-05	k_Bacteria;n_FCB group;n_Bacteroidetes/Chlorobi group;p_Bacteroidetes;c_Flavobacteriia;o_Flavobacteriales;f_Flavobacteriaceae	other Bacteroidetes
20180502_FL	GH2_e80	GH2:380	3.2.1.25:4	beta-mannan	707	k141_3131105_3-1103	367	7.4e-144	114	471	3	366	6.40446e-05	k_Bacteria;n_FCB group;n_Bacteroidetes/Chlorobi group;p_Bacteroidetes;c_Flavobacteriia;o_Flavobacteriales	other Bacteroidetes
20180502_FL	GH130_e13	GH130:541	2.4.1.319:4|2.4.1.320:2	beta-mannan	300	k141_3188714_3-458	152	2.8e-72	38	188	1	152	7.61142e-06	k_Bacteria;n_FCB group;n_Bacteroidetes/Chlorobi group;p_Bacteroidetes	other Bacteroidetes
20180502_FL	CE17_e0	CE17:15|CBM32:2	3.1.1.-:1	beta-mannan	164	k141_3233993_2353-4248	632	4.9e-16	14	162	292	452	1.69405e-05	k_Bacteria;n_FCB group;n_Bacteroidetes/Chlorobi group;p_Bacteroidetes;c_Flavobacteriia;o_Flavobacteriales;f_Flavobacteriaceae	other Bacteroidetes
20180502_FL	GH2_e80	GH2:380	3.2.1.25:4	beta-mannan	707	k141_32463_1867-2841	325	1.5e-97	7	315	29	325	0.000435579	k_Bacteria;n_FCB group;n_Bacteroidetes/Chlorobi group;p_Bacteroidetes;n_unclassified Bacteroidetes;s_Bacteroidetes bacterium	other Bacteroidetes
20180502_FL	GH130_e13	GH130:541	2.4.1.319:4|2.4.1.320:2	beta-mannan	300	k141_3488109_313-690	126	1.1e-58	182	299	4	121	2.95074e-06	k_Bacteria;n_FCB group;n_Bacteroidetes/Chlorobi group;p_Bacteroidetes;c_Flavobacteriia;o_Flavobacteriales;f_Flavobacteriaceae	other Bacteroidetes
20180502_FL	GH2_e80	GH2:380	3.2.1.25:4	beta-mannan	707	k141_3492023_2-1414	471	2e-189	7	481	18	471	8.46254e-06	k_Bacteria;n_FCB group;n_Bacteroidetes/Chlorobi group;p_Bacteroidetes;c_Flavobacteriia;o_Flavobacteriales;n_unclassified Flavobacteriales;s_Flavobacteriales bacterium	other Bacteroidetes
20180502_FL	GH26_e13	GH26:11	3.2.1.100:1	beta-mannan	318	k141_3492464_2-472	157	2.6e-68	48	208	1	157	5.4272e-06	k_Bacteria;n_FCB group;n_Bacteroidetes/Chlorobi group;p_Bacteroidetes	other Bacteroidetes
20180502_FL	CE17_e0	CE17:15|CBM32:2	3.1.1.-:1	beta-mannan	164	k141_3568939_373-2328	652	7.8e-16	14	162	313	473	1.81402e-05	k_Bacteria;n_FCB group;n_Bacteroidetes/Chlorobi group;p_Bacteroidetes;c_Flavobacteriia;o_Flavobacteriales;f_Flavobacteriaceae	other Bacteroidetes
20180502_FL	GH2_e80	GH2:380	3.2.1.25:4	beta-mannan	707	k141_369890_3-899	299	5e-132	143	444	11	297	1.55228e-05	k_Bacteria;n_FCB group;n_Bacteroidetes/Chlorobi group;p_Bacteroidetes;c_Flavobacteriia;o_Flavobacteriales;f_Flavobacteriaceae	other Bacteroidetes
20180502_FL	GH2_e80	GH2:380	3.2.1.25:4	beta-mannan	707	k141_3707298_26124-28709	862	0	3	705	28	737	0.000155723	k_Bacteria;n_FCB group;n_Bacteroidetes/Chlorobi group;p_Bacteroidetes;c_Flavobacteriia;o_Flavobacteriales	other Bacteroidetes
20180502_FL	GH130_e13	GH130:541	2.4.1.319:4|2.4.1.320:2	beta-mannan	300	k141_3707298_33499-34482	328	3.5e-153	1	299	24	323	0.000166844	k_Bacteria;n_FCB group;n_Bacteroidetes/Chlorobi group;p_Bacteroidetes;c_Flavobacteriia;o_Flavobacteriales;f_Flavobacteriaceae	other Bacteroidetes
20180502_FL	GH2_e80	GH2:380	3.2.1.25:4	beta-mannan	707	k141_3751986_36-2492	819	8e-288	3	705	26	706	1.42179e-05	k_Bacteria;n_FCB group;n_Bacteroidetes/Chlorobi group;p_Bacteroidetes;c_Flavobacteriia;o_Flavobacteriales;f_Flavobacteriaceae	other Bacteroidetes
20180502_FL	GH130_e13	GH130:541	2.4.1.319:4|2.4.1.320:2	beta-mannan	300	k141_390895_2-415	138	2.3e-64	9	146	1	138	1.34052e-05	k_Bacteria;n_FCB group;n_Bacteroidetes/Chlorobi group;p_Bacteroidetes;c_Flavobacteriia;o_Flavobacteriales;f_Flavobacteriaceae	other Bacteroidetes
20180502_FL	GH130_e13	GH130:541	2.4.1.319:4|2.4.1.320:2	beta-mannan	300	k141_40929_3-620	206	4.8e-104	36	239	1	205	8.78299e-06	k_Bacteria;n_FCB group;n_Bacteroidetes/Chlorobi group;p_Bacteroidetes;c_Flavobacteriia;o_Flavobacteriales;f_Flavobacteriaceae	other Bacteroidetes
20180502_FL	GH2_e80	GH2:380	3.2.1.25:4	beta-mannan	707	k141_710781_8732-11308	859	6.3e-296	3	703	26	733	0.000223684	k_Bacteria;n_FCB group;n_Bacteroidetes/Chlorobi group;p_Bacteroidetes;c_Flavobacteriia;o_Flavobacteriales	other Bacteroidetes
20180502_FL	GH2_e111	GH2:146	3.2.1.25:9	beta-mannan	687	k141_1046551_1-1185	395	5.2e-138	40	428	1	386	1.10928e-05	k_Bacteria	other
20180502_FL	CE17_e0	CE17:15|CBM32:2	3.1.1.-:1	beta-mannan	164	k141_1951180_2641-4605	655	1.2e-18	14	163	315	476	0.000512241	k_Bacteria	other
20180502_FL	GH130_e6	GH130:437|CE2:1	2.4.1.281:5	beta-mannan	313	k141_2398802_2-664	221	2.5e-104	106	312	3	208	5.25031e-06	k_Bacteria	other
20180502_FL	CE17_e0	CE17:15|CBM32:2	3.1.1.-:1	beta-mannan	164	k141_3078711_3-1403	467	2.5e-17	14	163	298	459	3.12148e-05	k_Bacteria;n_PVC group;p_Lentisphaerae;c_Lentisphaeria	other
20180502_FL	CE17_e0	CE17:15|CBM32:2	3.1.1.-:1	beta-mannan	164	k141_3433643_3-905	301	2.4e-19	14	163	33	194	1.08518e-05	k_Bacteria	other
20180502_FL	GH130_e6	GH130:437|CE2:1	2.4.1.281:5	beta-mannan	313	k141_347988_1-873	291	3.2e-139	40	312	1	270	8.68045e-06	k_Bacteria;n_PVC group;p_Kiritimatiellaeota;c_Kiritimatiellae;o_Kiritimatiellales;f_Kiritimatiellaceae;n_unclassified Kiritimatiellaceae;s_Kiritimatiellaceae bacterium	other
20180502_FL	CE17_e0	CE17:15|CBM32:2	3.1.1.-:1	beta-mannan	164	k141_3509410_1-333	111	2.8e-21	14	93	27	108	1.28412e-05	k_Bacteria	other
20180502_FL	GH130_e13	GH130:541	2.4.1.319:4|2.4.1.320:2	beta-mannan	300	k141_3856421_1-423	141	1.6e-22	12	142	3	140	5.50924e-06	k_Bacteria	other
20180502_FL	GH5_e277	GH5:10	3.2.1.25:1	beta-mannan	229	k141_569876_3-413	137	1.4e-41	133	229	1	97	8.74454e-06	k_Bacteria	other
20180502_FL	CE17_e0	CE17:15|CBM32:2	3.1.1.-:1	beta-mannan	164	k141_76915_3-512	170	2.6e-16	14	147	19	166	8.20361e-06	k_Bacteria	other
20180502_FL	CE17_e0	CE17:15|CBM32:2	3.1.1.-:1	beta-mannan	164	k141_81844_3291-7718	1476	1.9e-16	13	163	1247	1409	5.30851e-05	k_Bacteria	other
20180502_FL	GH130_e13	GH130:541	2.4.1.319:4|2.4.1.320:2	beta-mannan	300	k141_51414_107-799	231	4.5e-118	78	299	2	226	7.94725e-06	k_Bacteria;n_Terrabacteria group;p_Firmicutes;c_Clostridia;o_Eubacteriales	Firmicutes
20180502_FL	GH5_e22	GH5_8:550|CBM2:245|CBM10:73|CE3:6|GH5:3|CBM5:1|CBM60:1|GH18:1	3.2.1.78:15	beta-mannan	249	k141_3449186_2-523	174	1.1e-44	136	246	2	113	6.89104e-06	k_Bacteria;p_Proteobacteria;c_Gammaproteobacteria;o_Cellvibrionales;f_Cellvibrionaceae	Cellvibrionales
20180502_FL	GH2_e80	GH2:380	3.2.1.25:4	beta-mannan	707	k141_2492168_1-1059	353	9e-139	160	517	1	352	1.13389e-05	k_Bacteria;p_Proteobacteria;c_Alphaproteobacteria;o_Hyphomicrobiales;f_Rhodobiaceae;n_unclassified Rhodobiaceae;s_Rhodobiaceae bacterium	Alphaproteobacteria
20180502_FL	GH2_e75	GH2:472	3.2.1.25:2	beta-mannan	725	k141_3426982_861-3464	868	0	3	724	30	745	1.07314e-05	k_Bacteria;p_Proteobacteria;c_Alphaproteobacteria;o_Sphingomonadales;f_Sphingomonadaceae;g_Sphingomonas	Alphaproteobacteria
20180503_FL	CE17_e0	CE17:15|CBM32:2	3.1.1.-:1	beta-mannan	164	k141_906278_1-1329	443	4.2e-16	14	163	79	240	9.87024e-06	k_Bacteria;n_PVC group;p_Verrucomicrobia;c_Opitutae;n_unclassified Opitutae;s_Opitutae bacterium	Verrucomicrobia
20180503_FL	CE17_e0	CE17:15|CBM32:2	3.1.1.-:1	beta-mannan	164	k141_951488_610-1635	342	2.8e-17	17	163	5	163	3.89049e-05	k_Bacteria;n_PVC group;p_Verrucomicrobia;c_Opitutae;n_unclassified Opitutae;s_Opitutae bacterium	Verrucomicrobia
20180503_FL	GH5_e246	GH5_7:39	3.2.1.25:1	beta-mannan	317	k141_874113_2-358	119	1.5e-34	190	304	1	116	4.58901e-06	k_Bacteria;n_FCB group;n_Bacteroidetes/Chlorobi group;p_Bacteroidetes;c_Saprospiria;o_Saprospirales;f_Saprospiraceae;g_Aureispira	Saprospiria
20180503_FL	GH2_e80	GH2:380	3.2.1.25:4	beta-mannan	707	k141_970938_4666-7167	834	4.2e-293	3	705	27	714	3.1409e-05	k_Bacteria;n_FCB group;n_Bacteroidetes/Chlorobi group;p_Bacteroidetes;c_Flavobacteriia;o_Flavobacteriales;f_Flavobacteriaceae;g_Polaribacter;n_unclassified Polaribacter;s_Polaribacter sp.	Polaribacter
20180503_FL	GH2_e24	GH2:451|CBM67:1	3.2.1.25:5	beta-mannan	768	k141_3453194_4060-6564	835	1.8e-234	10	763	4	778	2.7672e-05	k_Bacteria;n_PVC group;p_Planctomycetes;c_Phycisphaerae;o_Phycisphaerales;f_Phycisphaeraceae;g_Phycisphaera	Planctomycetes
20180503_FL	GH130_e6	GH130:437|CE2:1	2.4.1.281:5	beta-mannan	313	k141_3632555_2-436	145	5.6e-76	42	187	1	145	4.89639e-06	k_Bacteria;p_Proteobacteria;c_Gammaproteobacteria	other Gammaproteobacteria
20180503_FL	GH5_e136	GH5_41:876|CBM35:845|CBM23:6|CBM61:5|GH5:5	3.2.1.78:1	beta-mannan	260	k141_652427_1433-2497	355	5.1e-92	58	260	1	207	1.42632e-05	k_Bacteria;p_Proteobacteria;c_Gammaproteobacteria	other Gammaproteobacteria
20180503_FL	GH2_e80	GH2:380	3.2.1.25:4	beta-mannan	707	k141_10071_76-1251	392	2.1e-137	7	382	29	392	0.000617057	k_Bacteria;n_FCB group;n_Bacteroidetes/Chlorobi group;p_Bacteroidetes;n_unclassified Bacteroidetes;s_Bacteroidetes bacterium	other Bacteroidetes
20180503_FL	GH2_e80	GH2:380	3.2.1.25:4	beta-mannan	707	k141_1154989_3-1367	455	3.2e-185	134	598	8	455	1.00348e-05	k_Bacteria;n_FCB group;n_Bacteroidetes/Chlorobi group;p_Bacteroidetes;c_Flavobacteriia;o_Flavobacteriales;f_Flavobacteriaceae	other Bacteroidetes
20180503_FL	GH26_e13	GH26:11	3.2.1.100:1	beta-mannan	318	k141_1225349_3-416	138	2.2e-38	174	300	3	128	2.66288e-05	k_Bacteria;n_FCB group;n_Bacteroidetes/Chlorobi group;p_Bacteroidetes;c_Cytophagia;o_Cytophagales;f_Flammeovirgaceae;n_unclassified Flammeovirgaceae;s_Flammeovirgaceae bacterium	other Bacteroidetes
20180503_FL	GH2_e80	GH2:380	3.2.1.25:4	beta-mannan	707	k141_1242686_168-1244	359	5e-111	7	348	29	358	9.2361e-06	k_Bacteria;n_FCB group;n_Bacteroidetes/Chlorobi group;p_Bacteroidetes	other Bacteroidetes
20180503_FL	GH26_e13	GH26:11	3.2.1.100:1	beta-mannan	318	k141_1301368_809-1900	364	2.3e-82	2	314	26	325	0.000116085	k_Bacteria;n_FCB group;n_Bacteroidetes/Chlorobi group;p_Bacteroidetes;c_Cytophagia;o_Cytophagales;f_Flammeovirgaceae;n_unclassified Flammeovirgaceae;s_Flammeovirgaceae bacterium	other Bacteroidetes
20180503_FL	GH2_e80	GH2:380	3.2.1.25:4	beta-mannan	707	k141_1644478_111-938	276	4.8e-113	176	449	1	267	3.31493e-05	k_Bacteria;n_FCB group;n_Bacteroidetes/Chlorobi group;p_Bacteroidetes;c_Flavobacteriia;o_Flavobacteriales	other Bacteroidetes
20180503_FL	GH130_e13	GH130:541	2.4.1.319:4|2.4.1.320:2	beta-mannan	300	k141_1845436_3-419	139	1.8e-65	167	299	1	134	6.48415e-06	k_Bacteria;n_FCB group;n_Bacteroidetes/Chlorobi group;p_Bacteroidetes;c_Flavobacteriia;o_Flavobacteriales;f_Flavobacteriaceae	other Bacteroidetes
20180503_FL	GH2_e80	GH2:380	3.2.1.25:4	beta-mannan	707	k141_198200_2-1828	609	3.2e-171	4	612	7	609	2.24585e-05	k_Bacteria;n_FCB group;n_Bacteroidetes/Chlorobi group;p_Bacteroidetes;c_Flavobacteriia;o_Flavobacteriales;n_unclassified Flavobacteriales;s_Flavobacteriales bacterium	other Bacteroidetes
20180503_FL	GH2_e80	GH2:380	3.2.1.25:4	beta-mannan	707	k141_2005694_3-1175	391	2e-96	4	365	45	391	1.0531e-05	k_Bacteria;n_FCB group;n_Bacteroidetes/Chlorobi group;p_Bacteroidetes;c_Flavobacteriia;o_Flavobacteriales;n_unclassified Flavobacteriales;s_Flavobacteriales bacterium	other Bacteroidetes
20180503_FL	GH2_e80	GH2:380	3.2.1.25:4	beta-mannan	707	k141_2044393_11231-13816	862	0	3	705	28	737	0.000219428	k_Bacteria;n_FCB group;n_Bacteroidetes/Chlorobi group;p_Bacteroidetes;c_Flavobacteriia;o_Flavobacteriales	other Bacteroidetes
20180503_FL	GH130_e13	GH130:541	2.4.1.319:4|2.4.1.320:2	beta-mannan	300	k141_2044393_18606-19589	328	3.5e-153	1	299	24	323	0.00024936	k_Bacteria;n_FCB group;n_Bacteroidetes/Chlorobi group;p_Bacteroidetes;c_Flavobacteriia;o_Flavobacteriales;f_Flavobacteriaceae	other Bacteroidetes
20180503_FL	GH2_e80	GH2:380	3.2.1.25:4	beta-mannan	707	k141_2128495_1-900	300	4e-106	225	504	13	300	2.33638e-05	k_Bacteria;n_FCB group;n_Bacteroidetes/Chlorobi group;p_Bacteroidetes;c_Flavobacteriia;o_Flavobacteriales	other Bacteroidetes
20180503_FL	GH130_e13	GH130:541	2.4.1.319:4|2.4.1.320:2	beta-mannan	300	k141_2615090_2-601	200	7e-103	33	231	1	200	3.59424e-06	k_Bacteria;n_FCB group;n_Bacteroidetes/Chlorobi group;p_Bacteroidetes;c_Flavobacteriia;o_Flavobacteriales;f_Flavobacteriaceae	other Bacteroidetes
20180503_FL	GH2_e80	GH2:380	3.2.1.25:4	beta-mannan	707	k141_2795524_2219-4795	859	6.3e-296	3	703	26	733	0.000250587	k_Bacteria;n_FCB group;n_Bacteroidetes/Chlorobi group;p_Bacteroidetes;c_Flavobacteriia;o_Flavobacteriales	other Bacteroidetes
20180503_FL	GH2_e80	GH2:380	3.2.1.25:4	beta-mannan	707	k141_2828035_3-845	281	2e-116	211	492	3	279	9.09814e-06	k_Bacteria;n_FCB group;n_Bacteroidetes/Chlorobi group;p_Bacteroidetes;c_Flavobacteriia;o_Flavobacteriales	other Bacteroidetes
20180503_FL	GH130_e13	GH130:541	2.4.1.319:4|2.4.1.320:2	beta-mannan	300	k141_2972178_4224-5186	321	1.1e-153	1	299	17	316	4.43531e-05	k_Bacteria;n_FCB group;n_Bacteroidetes/Chlorobi group;p_Bacteroidetes;c_Flavobacteriia;o_Flavobacteriales;n_unclassified Flavobacteriales;s_Flavobacteriales bacterium	other Bacteroidetes
20180503_FL	GH2_e80	GH2:380	3.2.1.25:4	beta-mannan	707	k141_3012108_977-3178	734	5.1e-284	3	696	50	730	1.6473e-05	k_Bacteria;n_FCB group;n_Bacteroidetes/Chlorobi group;p_Bacteroidetes;c_Flavobacteriia;o_Flavobacteriales;f_Flavobacteriaceae;n_unclassified Flavobacteriaceae;s_Flavobacteriaceae bacterium	other Bacteroidetes
20180503_FL	GH2_e80	GH2:380	3.2.1.25:4	beta-mannan	707	k141_3170132_1-1152	384	2.8e-162	175	560	2	383	1.09521e-05	k_Bacteria;n_FCB group;n_Bacteroidetes/Chlorobi group;p_Bacteroidetes	other Bacteroidetes
20180503_FL	GH2_e80	GH2:380	3.2.1.25:4	beta-mannan	707	k141_3194529_3-1319	439	5.8e-188	50	506	1	438	9.01343e-06	k_Bacteria;n_FCB group;n_Bacteroidetes/Chlorobi group;p_Bacteroidetes;c_Flavobacteriia;o_Flavobacteriales;n_unclassified Flavobacteriales;s_Flavobacteriales bacterium	other Bacteroidetes
20180503_FL	GH130_e13	GH130:541	2.4.1.319:4|2.4.1.320:2	beta-mannan	300	k141_3259493_2897-3883	329	1.7e-154	1	299	25	324	3.01674e-05	k_Bacteria;n_FCB group;n_Bacteroidetes/Chlorobi group;p_Bacteroidetes;c_Flavobacteriia;o_Flavobacteriales;f_Flavobacteriaceae	other Bacteroidetes
20180503_FL	GH2_e80	GH2:380	3.2.1.25:4	beta-mannan	707	k141_3394347_3-2426	808	5.7e-293	3	701	16	692	1.40502e-05	k_Bacteria;n_FCB group;n_Bacteroidetes/Chlorobi group;p_Bacteroidetes;c_Flavobacteriia;o_Flavobacteriales;f_Flavobacteriaceae	other Bacteroidetes
20180503_FL	GH2_e80	GH2:380	3.2.1.25:4	beta-mannan	707	k141_3609345_1-2181	727	2.4e-170	54	699	1	649	2.61714e-05	k_Bacteria;n_FCB group;n_Bacteroidetes/Chlorobi group;p_Bacteroidetes;c_Flavobacteriia;o_Flavobacteriales;n_unclassified Flavobacteriales;s_Flavobacteriales bacterium	other Bacteroidetes
20180503_FL	GH2_e80	GH2:380	3.2.1.25:4	beta-mannan	707	k141_381289_2-859	286	4.9e-101	133	413	4	284	1.48223e-05	k_Bacteria;n_FCB group;n_Bacteroidetes/Chlorobi group;p_Bacteroidetes;c_Flavobacteriia;o_Flavobacteriales;f_Crocinitomicaceae	other Bacteroidetes
20180503_FL	GH2_e80	GH2:380	3.2.1.25:4	beta-mannan	707	k141_458862_2-1159	386	1.2e-188	294	674	5	385	8.50273e-06	k_Bacteria;n_FCB group;n_Bacteroidetes/Chlorobi group;p_Bacteroidetes;c_Flavobacteriia;o_Flavobacteriales	other Bacteroidetes
20180503_FL	GH130_e13	GH130:541	2.4.1.319:4|2.4.1.320:2	beta-mannan	300	k141_557672_2-493	164	1.2e-66	1	141	24	164	2.75921e-05	k_Bacteria;n_FCB group;n_Bacteroidetes/Chlorobi group;p_Bacteroidetes;c_Flavobacteriia;o_Flavobacteriales;f_Flavobacteriaceae	other Bacteroidetes
20180503_FL	GH2_e80	GH2:380	3.2.1.25:4	beta-mannan	707	k141_678096_3045-5501	819	7.8e-290	3	705	26	706	1.72911e-05	k_Bacteria;n_FCB group;n_Bacteroidetes/Chlorobi group;p_Bacteroidetes;c_Flavobacteriia;o_Flavobacteriales;f_Flavobacteriaceae	other Bacteroidetes
20180503_FL	GH2_e80	GH2:380	3.2.1.25:4	beta-mannan	707	k141_734750_3-1832	610	1.4e-259	49	668	2	608	1.14822e-05	k_Bacteria;n_FCB group;n_Bacteroidetes/Chlorobi group;p_Bacteroidetes;c_Flavobacteriia;o_Flavobacteriales	other Bacteroidetes
20180503_FL	GH130_e13	GH130:541	2.4.1.319:4|2.4.1.320:2	beta-mannan	300	k141_819938_3-392	130	9.1e-67	98	226	1	130	1.43479e-05	k_Bacteria;n_FCB group;n_Bacteroidetes/Chlorobi group;p_Bacteroidetes;c_Flavobacteriia;o_Flavobacteriales;f_Flavobacteriaceae	other Bacteroidetes
20180503_FL	GH2_e80	GH2:380	3.2.1.25:4	beta-mannan	707	k141_831596_1555-2715	387	2.6e-100	434	705	2	274	0.000626772	k_Bacteria;n_FCB group;n_Bacteroidetes/Chlorobi group;p_Bacteroidetes	other Bacteroidetes
20180503_FL	GH130_e13	GH130:541	2.4.1.319:4|2.4.1.320:2	beta-mannan	300	k141_850899_2782-3765	328	5.2e-153	1	299	24	323	0.000116342	k_Bacteria;n_FCB group;n_Bacteroidetes/Chlorobi group;p_Bacteroidetes;c_Flavobacteriia;o_Flavobacteriales;f_Flavobacteriaceae	other Bacteroidetes
20180503_FL	GH2_e80	GH2:380	3.2.1.25:4	beta-mannan	707	k141_897353_80-1924	615	2.2e-246	3	610	25	615	1.42342e-05	k_Bacteria;n_FCB group;n_Bacteroidetes/Chlorobi group;p_Bacteroidetes;c_Flavobacteriia;o_Flavobacteriales;f_Flavobacteriaceae	other Bacteroidetes
20180503_FL	GH2_e111	GH2:146	3.2.1.25:9	beta-mannan	687	k141_1345887_2-865	288	6.9e-89	264	535	2	286	9.75164e-06	k_Bacteria	other
20180503_FL	GH2_e111	GH2:146	3.2.1.25:9	beta-mannan	687	k141_1346025_1-1668	556	2.3e-170	1	535	5	554	1.63132e-05	k_Bacteria	other
20180503_FL	CE17_e0	CE17:15|CBM32:2	3.1.1.-:1	beta-mannan	164	k141_1520954_7829-9637	603	1e-18	14	163	263	424	0.000719525	k_Bacteria	other
20180503_FL	GH2_e80	GH2:380	3.2.1.25:4	beta-mannan	707	k141_1946312_3-1181	393	2.3e-167	46	441	1	392	5.81855e-06	k_Bacteria	other
20180503_FL	CE17_e0	CE17:15|CBM32:2	3.1.1.-:1	beta-mannan	164	k141_2294785_1-603	201	7.4e-17	22	163	2	155	7.24414e-06	k_Bacteria	other
20180503_FL	GH5_e296	GH5:7|CBM32:3|CBM16:3|CBM62:1	3.2.1.78:1	beta-mannan	262	k141_2761519_3-452	150	9.1e-23	102	233	1	145	8.61649e-06	k_Bacteria	other
20180503_FL	GH26_e61	GH26:77|GH5_7:3|GH3:1	3.2.1.100:2|3.2.1.-:1	beta-mannan	298	k141_2972871_1-516	172	1.7e-37	79	226	22	171	8.25586e-06	k_Bacteria	other
20180503_FL	CE17_e0	CE17:15|CBM32:2	3.1.1.-:1	beta-mannan	164	k141_837296_2-604	201	2.1e-19	14	163	17	178	1.00034e-05	k_Bacteria	other
20180503_FL	CE17_e0	CE17:15|CBM32:2	3.1.1.-:1	beta-mannan	164	k141_855256_1420-6183	1588	2.1e-16	13	163	1247	1409	6.18911e-05	k_Bacteria	other
20180503_FL	GH2_e75	GH2:472	3.2.1.25:2	beta-mannan	725	k141_1808598_1-783	261	3.9e-142	373	634	1	261	8.1542e-06	k_Bacteria;p_Proteobacteria;c_Alphaproteobacteria;o_Sphingomonadales;f_Sphingomonadaceae;g_Sphingomonas	Alphaproteobacteria
20180508_FL	GH2_e111	GH2:146	3.2.1.25:9	beta-mannan	687	k141_1053901_653-3208	852	1.4e-202	1	686	5	715	3.06867e-05	k_Bacteria;n_PVC group;p_Verrucomicrobia;c_Opitutae;o_Opitutales;f_Opitutaceae	Verrucomicrobia
20180508_FL	CE17_e0	CE17:15|CBM32:2	3.1.1.-:1	beta-mannan	164	k141_618865_417-1763	449	4.5e-16	15	163	86	246	1.57901e-05	k_Bacteria;n_PVC group;p_Verrucomicrobia;c_Opitutae;n_unclassified Opitutae;s_Opitutae bacterium	Verrucomicrobia
20180508_FL	GH2_e80	GH2:380	3.2.1.25:4	beta-mannan	707	k141_1349853_1-792	264	1.7e-102	436	700	1	264	8.76541e-06	k_Bacteria;n_FCB group;n_Bacteroidetes/Chlorobi group;p_Bacteroidetes;c_Flavobacteriia;o_Flavobacteriales;f_Flavobacteriaceae;g_Polaribacter	Polaribacter
20180508_FL	GH2_e80	GH2:380	3.2.1.25:4	beta-mannan	707	k141_457947_8894-11395	834	3.8e-292	3	705	27	714	1.27891e-05	k_Bacteria;n_FCB group;n_Bacteroidetes/Chlorobi group;p_Bacteroidetes;c_Flavobacteriia;o_Flavobacteriales;f_Flavobacteriaceae;g_Polaribacter;n_unclassified Polaribacter;s_Polaribacter sp.	Polaribacter
20180508_FL	GH2_e24	GH2:451|CBM67:1	3.2.1.25:5	beta-mannan	768	k141_2559056_7322-9826	835	1.2e-234	10	763	4	778	5.43926e-05	k_Bacteria;n_PVC group;p_Planctomycetes;c_Phycisphaerae;o_Phycisphaerales;f_Phycisphaeraceae;g_Phycisphaera	Planctomycetes
20180508_FL	GH5_e136	GH5_41:876|CBM35:845|CBM23:6|CBM61:5|GH5:5	3.2.1.78:1	beta-mannan	260	k141_1559167_3-1394	464	3.3e-118	1	260	89	352	4.10869e-05	k_Bacteria;p_Proteobacteria;c_Gammaproteobacteria	other Gammaproteobacteria
20180508_FL	GH2_e80	GH2:380	3.2.1.25:4	beta-mannan	707	k141_1004010_1-1065	355	4.5e-131	28	387	2	349	0.000457457	k_Bacteria;n_FCB group;n_Bacteroidetes/Chlorobi group;p_Bacteroidetes	other Bacteroidetes
20180508_FL	GH2_e80	GH2:380	3.2.1.25:4	beta-mannan	707	k141_1029356_758-3007	750	3.4e-172	73	696	3	627	2.99791e-05	k_Bacteria;n_FCB group;n_Bacteroidetes/Chlorobi group;p_Bacteroidetes;c_Flavobacteriia;o_Flavobacteriales;n_unclassified Flavobacteriales;s_Flavobacteriales bacterium	other Bacteroidetes
20180508_FL	GH2_e80	GH2:380	3.2.1.25:4	beta-mannan	707	k141_1035662_1739-3193	485	1.3e-186	7	473	29	483	0.0005682	k_Bacteria;n_FCB group;n_Bacteroidetes/Chlorobi group;p_Bacteroidetes;n_unclassified Bacteroidetes;s_Bacteroidetes bacterium	other Bacteroidetes
20180508_FL	GH2_e80	GH2:380	3.2.1.25:4	beta-mannan	707	k141_1136022_2-886	295	1.7e-149	304	598	1	294	7.23909e-06	k_Bacteria;n_FCB group;n_Bacteroidetes/Chlorobi group;p_Bacteroidetes;c_Flavobacteriia;o_Flavobacteriales;n_unclassified Flavobacteriales;s_Flavobacteriales bacterium	other Bacteroidetes
20180508_FL	GH2_e80	GH2:380	3.2.1.25:4	beta-mannan	707	k141_1152242_2-1111	370	2.6e-104	428	705	1	279	0.00068817	k_Bacteria;n_FCB group;n_Bacteroidetes/Chlorobi group;p_Bacteroidetes	other Bacteroidetes
20180508_FL	GH130_e13	GH130:541	2.4.1.319:4|2.4.1.320:2	beta-mannan	300	k141_1229470_3-377	125	1.7e-63	129	252	1	125	2.9132e-06	k_Bacteria;n_FCB group;n_Bacteroidetes/Chlorobi group;p_Bacteroidetes;c_Flavobacteriia;o_Flavobacteriales;f_Flavobacteriaceae	other Bacteroidetes
20180508_FL	GH2_e80	GH2:380	3.2.1.25:4	beta-mannan	707	k141_1450537_4389-6758	790	5.2e-285	3	705	50	739	6.30676e-05	k_Bacteria;n_FCB group;n_Bacteroidetes/Chlorobi group;p_Bacteroidetes;c_Flavobacteriia;o_Flavobacteriales;f_Flavobacteriaceae;n_unclassified Flavobacteriaceae;s_Flavobacteriaceae bacterium	other Bacteroidetes
20180508_FL	GH130_e13	GH130:541	2.4.1.319:4|2.4.1.320:2	beta-mannan	300	k141_1462803_2576-3562	329	1.7e-154	1	299	25	324	4.49195e-05	k_Bacteria;n_FCB group;n_Bacteroidetes/Chlorobi group;p_Bacteroidetes;c_Flavobacteriia;o_Flavobacteriales;f_Flavobacteriaceae	other Bacteroidetes
20180508_FL	GH2_e80	GH2:380	3.2.1.25:4	beta-mannan	707	k141_1480141_5124-6524	467	2.2e-184	3	461	25	467	2.47932e-05	k_Bacteria;n_FCB group;n_Bacteroidetes/Chlorobi group;p_Bacteroidetes;c_Flavobacteriia;o_Flavobacteriales;f_Flavobacteriaceae	other Bacteroidetes
20180508_FL	GH130_e13	GH130:541	2.4.1.319:4|2.4.1.320:2	beta-mannan	300	k141_1569615_2119-2745	209	2.5e-90	1	181	24	204	1.22752e-05	k_Bacteria;n_FCB group;n_Bacteroidetes/Chlorobi group;p_Bacteroidetes;c_Flavobacteriia;o_Flavobacteriales;f_Flavobacteriaceae	other Bacteroidetes
20180508_FL	GH130_e13	GH130:541	2.4.1.319:4|2.4.1.320:2	beta-mannan	300	k141_1577455_315-1100	262	9.1e-132	44	299	1	257	4.24919e-05	k_Bacteria;n_FCB group;n_Bacteroidetes/Chlorobi group;p_Bacteroidetes;c_Flavobacteriia;o_Flavobacteriales;f_Flavobacteriaceae	other Bacteroidetes
20180508_FL	GH2_e80	GH2:380	3.2.1.25:4	beta-mannan	707	k141_1616387_2907-5129	741	2.3e-238	67	705	2	617	2.31532e-05	k_Bacteria;n_FCB group;n_Bacteroidetes/Chlorobi group;p_Bacteroidetes	other Bacteroidetes
20180508_FL	GH2_e80	GH2:380	3.2.1.25:4	beta-mannan	707	k141_1739003_769-3228	820	2.4e-187	18	700	5	690	2.19264e-05	k_Bacteria;n_FCB group;n_Bacteroidetes/Chlorobi group;p_Bacteroidetes;c_Flavobacteriia;o_Flavobacteriales;n_unclassified Flavobacteriales;s_Flavobacteriales bacterium	other Bacteroidetes
20180508_FL	GH2_e80	GH2:380	3.2.1.25:4	beta-mannan	707	k141_176717_1-1686	562	6.4e-219	7	550	29	560	4.66395e-05	k_Bacteria;n_FCB group;n_Bacteroidetes/Chlorobi group;p_Bacteroidetes	other Bacteroidetes
20180508_FL	GH2_e80	GH2:380	3.2.1.25:4	beta-mannan	707	k141_1809064_3761-6217	819	2.3e-289	3	705	26	706	6.32871e-05	k_Bacteria;n_FCB group;n_Bacteroidetes/Chlorobi group;p_Bacteroidetes;c_Flavobacteriia;o_Flavobacteriales;f_Flavobacteriaceae	other Bacteroidetes
20180508_FL	GH2_e80	GH2:380	3.2.1.25:4	beta-mannan	707	k141_1812309_2-1321	440	1.3e-175	7	441	18	440	1.37008e-05	k_Bacteria;n_FCB group;n_Bacteroidetes/Chlorobi group;p_Bacteroidetes	other Bacteroidetes
20180508_FL	GH2_e80	GH2:380	3.2.1.25:4	beta-mannan	707	k141_1816219_2-1537	512	1.5e-132	255	696	5	458	1.2128e-05	k_Bacteria;n_FCB group;n_Bacteroidetes/Chlorobi group;p_Bacteroidetes;c_Flavobacteriia;o_Flavobacteriales;n_unclassified Flavobacteriales;s_Flavobacteriales bacterium	other Bacteroidetes
20180508_FL	GH2_e80	GH2:380	3.2.1.25:4	beta-mannan	707	k141_2022843_1-2535	845	3.8e-276	3	704	27	742	2.98344e-05	k_Bacteria;n_FCB group;n_Bacteroidetes/Chlorobi group;p_Bacteroidetes;c_Flavobacteriia;o_Flavobacteriales	other Bacteroidetes
20180508_FL	GH2_e80	GH2:380	3.2.1.25:4	beta-mannan	707	k141_2047346_11608-14034	809	5.7e-293	3	701	16	692	6.82535e-05	k_Bacteria;n_FCB group;n_Bacteroidetes/Chlorobi group;p_Bacteroidetes;c_Flavobacteriia;o_Flavobacteriales;f_Flavobacteriaceae	other Bacteroidetes
20180508_FL	GH2_e80	GH2:380	3.2.1.25:4	beta-mannan	707	k141_2063441_411-1997	529	4.4e-205	7	519	29	529	0.000151238	k_Bacteria;n_FCB group;n_Bacteroidetes/Chlorobi group;p_Bacteroidetes	other Bacteroidetes
20180508_FL	GH2_e80	GH2:380	3.2.1.25:4	beta-mannan	707	k141_2532317_1-1242	414	1e-145	4	398	37	414	7.61357e-06	k_Bacteria;n_FCB group;n_Bacteroidetes/Chlorobi group;p_Bacteroidetes;c_Flavobacteriia;o_Flavobacteriales;f_Flavobacteriaceae	other Bacteroidetes
20180508_FL	GH2_e80	GH2:380	3.2.1.25:4	beta-mannan	707	k141_2621515_3-2390	796	4.6e-191	17	694	2	674	4.87315e-05	k_Bacteria;n_FCB group;n_Bacteroidetes/Chlorobi group;p_Bacteroidetes;c_Flavobacteriia;o_Flavobacteriales;n_unclassified Flavobacteriales;s_Flavobacteriales bacterium	other Bacteroidetes
20180508_FL	GH26_e13	GH26:11	3.2.1.100:1	beta-mannan	318	k141_2844371_23702-24793	364	2.3e-82	2	314	26	325	6.60789e-05	k_Bacteria;n_FCB group;n_Bacteroidetes/Chlorobi group;p_Bacteroidetes;c_Cytophagia;o_Cytophagales;f_Flammeovirgaceae;n_unclassified Flammeovirgaceae;s_Flammeovirgaceae bacterium	other Bacteroidetes
20180508_FL	GH2_e80	GH2:380	3.2.1.25:4	beta-mannan	707	k141_2881677_145-2730	862	0	3	705	28	737	0.000518076	k_Bacteria;n_FCB group;n_Bacteroidetes/Chlorobi group;p_Bacteroidetes;c_Flavobacteriia;o_Flavobacteriales	other Bacteroidetes
20180508_FL	GH130_e13	GH130:541	2.4.1.319:4|2.4.1.320:2	beta-mannan	300	k141_2881677_7520-8503	328	3.5e-153	1	299	24	323	0.00051844	k_Bacteria;n_FCB group;n_Bacteroidetes/Chlorobi group;p_Bacteroidetes;c_Flavobacteriia;o_Flavobacteriales;f_Flavobacteriaceae	other Bacteroidetes
20180508_FL	GH2_e80	GH2:380	3.2.1.25:4	beta-mannan	707	k141_2968016_3-995	331	1.5e-147	376	704	1	329	9.956e-06	k_Bacteria;n_FCB group;n_Bacteroidetes/Chlorobi group;p_Bacteroidetes;c_Flavobacteriia;o_Flavobacteriales	other Bacteroidetes
20180508_FL	GH2_e80	GH2:380	3.2.1.25:4	beta-mannan	707	k141_311105_19302-20414	371	5.1e-97	449	698	3	251	2.94987e-05	k_Bacteria;n_FCB group;n_Bacteroidetes/Chlorobi group;p_Bacteroidetes;c_Flavobacteriia;o_Flavobacteriales;f_Flavobacteriaceae	other Bacteroidetes
20180508_FL	GH2_e80	GH2:380	3.2.1.25:4	beta-mannan	707	k141_3152983_2-892	297	1.8e-116	402	695	1	296	1.03124e-05	k_Bacteria;n_FCB group;n_Bacteroidetes/Chlorobi group;p_Bacteroidetes	other Bacteroidetes
20180508_FL	GH130_e6	GH130:437|CE2:1	2.4.1.281:5	beta-mannan	313	k141_332611_2-352	117	1.4e-55	1	114	4	117	5.01028e-06	k_Bacteria;n_FCB group;n_Bacteroidetes/Chlorobi group;p_Bacteroidetes	other Bacteroidetes
20180508_FL	GH2_e80	GH2:380	3.2.1.25:4	beta-mannan	707	k141_451176_2-1645	548	3.5e-194	3	511	27	548	1.33831e-05	k_Bacteria;n_FCB group;n_Bacteroidetes/Chlorobi group;p_Bacteroidetes;c_Flavobacteriia;o_Flavobacteriales;f_Crocinitomicaceae	other Bacteroidetes
20180508_FL	GH130_e13	GH130:541	2.4.1.319:4|2.4.1.320:2	beta-mannan	300	k141_453150_334-1299	322	7.2e-154	1	299	18	317	1.27736e-05	k_Bacteria;n_FCB group;n_Bacteroidetes/Chlorobi group;p_Bacteroidetes;c_Flavobacteriia;o_Flavobacteriales;f_Flavobacteriaceae	other Bacteroidetes
20180508_FL	GH130_e13	GH130:541	2.4.1.319:4|2.4.1.320:2	beta-mannan	300	k141_497904_2913-3896	328	5.2e-153	1	299	24	323	0.000228601	k_Bacteria;n_FCB group;n_Bacteroidetes/Chlorobi group;p_Bacteroidetes;c_Flavobacteriia;o_Flavobacteriales;f_Flavobacteriaceae	other Bacteroidetes
20180508_FL	GH2_e80	GH2:380	3.2.1.25:4	beta-mannan	707	k141_581698_1-1479	493	1.6e-187	5	481	30	493	1.81326e-05	k_Bacteria;n_FCB group;n_Bacteroidetes/Chlorobi group;p_Bacteroidetes;c_Flavobacteriia;o_Flavobacteriales	other Bacteroidetes
20180508_FL	GH2_e80	GH2:380	3.2.1.25:4	beta-mannan	707	k141_676772_632-2548	639	4e-215	176	704	1	524	1.16864e-05	k_Bacteria;n_FCB group;n_Bacteroidetes/Chlorobi group;p_Bacteroidetes;c_Flavobacteriia;o_Flavobacteriales	other Bacteroidetes
20180508_FL	GH2_e80	GH2:380	3.2.1.25:4	beta-mannan	707	k141_695804_3-1442	480	2.7e-129	8	483	25	479	1.31739e-05	k_Bacteria;n_FCB group;n_Bacteroidetes/Chlorobi group;p_Bacteroidetes;c_Flavobacteriia;o_Flavobacteriales;n_unclassified Flavobacteriales;s_Flavobacteriales bacterium	other Bacteroidetes
20180508_FL	GH130_e13	GH130:541	2.4.1.319:4|2.4.1.320:2	beta-mannan	300	k141_808440_213-713	167	4.9e-64	1	140	24	163	4.71328e-05	k_Bacteria;n_FCB group;n_Bacteroidetes/Chlorobi group;p_Bacteroidetes;c_Flavobacteriia;o_Flavobacteriales;f_Flavobacteriaceae	other Bacteroidetes
20180508_FL	GH2_e80	GH2:380	3.2.1.25:4	beta-mannan	707	k141_859986_3236-5812	859	1.2e-295	3	703	26	733	0.000132186	k_Bacteria;n_FCB group;n_Bacteroidetes/Chlorobi group;p_Bacteroidetes;c_Flavobacteriia;o_Flavobacteriales	other Bacteroidetes
20180508_FL	GH130_e13	GH130:541	2.4.1.319:4|2.4.1.320:2	beta-mannan	300	k141_874255_3-332	110	1.2e-55	133	241	1	110	9.05467e-06	k_Bacteria;n_FCB group;n_Bacteroidetes/Chlorobi group;p_Bacteroidetes;c_Flavobacteriia;o_Flavobacteriales;f_Flavobacteriaceae	other Bacteroidetes
20180508_FL	GH2_e80	GH2:380	3.2.1.25:4	beta-mannan	707	k141_1147151_3-782	260	4.6e-114	417	676	1	259	6.24736e-06	k_Bacteria	other
20180508_FL	CE17_e0	CE17:15|CBM32:2	3.1.1.-:1	beta-mannan	164	k141_1533210_2-835	278	8.1e-20	15	163	116	276	2.72312e-05	k_Bacteria	other
20180508_FL	CE17_e0	CE17:15|CBM32:2	3.1.1.-:1	beta-mannan	164	k141_1978876_1006-5292	1429	1.8e-16	13	163	1247	1409	0.000109539	k_Bacteria	other
20180508_FL	CE17_e0	CE17:15|CBM32:2	3.1.1.-:1	beta-mannan	164	k141_2098726_764-1762	333	3.3e-17	22	163	2	155	7.78402e-06	k_Bacteria	other
20180508_FL	CE17_e0	CE17:15|CBM32:2	3.1.1.-:1	beta-mannan	164	k141_2458939_3-704	234	3.3e-16	14	128	102	230	8.37027e-06	k_Bacteria	other
20180508_FL	CE17_e0	CE17:15|CBM32:2	3.1.1.-:1	beta-mannan	164	k141_2656920_2397-4361	655	1.2e-18	14	163	315	476	0.000538432	k_Bacteria	other
20180508_FL	GH26_e61	GH26:77|GH5_7:3|GH3:1	3.2.1.100:2|3.2.1.-:1	beta-mannan	298	k141_3262543_3-767	255	1e-43	5	232	11	247	6.11048e-06	k_Bacteria	other
20180508_FL	GH2_e75	GH2:472	3.2.1.25:2	beta-mannan	725	k141_2773119_1-1164	388	2e-154	3	364	30	387	8.02937e-06	k_Bacteria;p_Proteobacteria;c_Alphaproteobacteria;o_Sphingomonadales;f_Sphingomonadaceae;g_Sphingomonas	Alphaproteobacteria
20180508_PA10	GH5_e246	GH5_7:39	3.2.1.25:1	beta-mannan	317	k141_961590_3-503	167	2.1e-52	168	317	2	152	4.59881e-05	k_Bacteria;n_FCB group;n_Bacteroidetes/Chlorobi group;p_Bacteroidetes;c_Saprospiria;o_Saprospirales;f_Saprospiraceae;g_Aureispira;n_unclassified Aureispira;s_Aureispira sp.	Saprospiria
20180508_PA10	GH2_e80	GH2:380	3.2.1.25:4	beta-mannan	707	k141_682521_49712-52213	834	5.7e-293	3	705	27	714	0.000304345	k_Bacteria;n_FCB group;n_Bacteroidetes/Chlorobi group;p_Bacteroidetes;c_Flavobacteriia;o_Flavobacteriales;f_Flavobacteriaceae;g_Polaribacter;n_unclassified Polaribacter;s_Polaribacter sp.	Polaribacter
20180508_PA10	GH2_e80	GH2:380	3.2.1.25:4	beta-mannan	707	k141_824062_528-2996	823	6e-289	3	704	27	712	0.000202928	k_Bacteria;n_FCB group;n_Bacteroidetes/Chlorobi group;p_Bacteroidetes;c_Flavobacteriia;o_Flavobacteriales;f_Flavobacteriaceae;g_Polaribacter	Polaribacter
20180508_PA10	GH2_e80	GH2:380	3.2.1.25:4	beta-mannan	707	k141_960735_2345-3835	497	7.1e-200	3	487	27	495	0.000115084	k_Bacteria;n_FCB group;n_Bacteroidetes/Chlorobi group;p_Bacteroidetes;c_Flavobacteriia;o_Flavobacteriales;f_Flavobacteriaceae;g_Polaribacter	Polaribacter
20180508_PA10	GH148_e5	GH148:8|CBM4:7	3.2.1.4:1	beta-mannan	123	k141_20678_1-474	158	3.9e-30	1	123	26	150	4.03984e-05	k_Bacteria;n_PVC group;p_Planctomycetes;c_Phycisphaerae;o_Phycisphaerales	Planctomycetes
20180508_PA10	GH2_e24	GH2:451|CBM67:1	3.2.1.25:5	beta-mannan	768	k141_382289_3-1529	509	6.5e-147	313	763	1	452	9.47041e-05	k_Bacteria;n_PVC group;p_Planctomycetes;c_Phycisphaerae;o_Phycisphaerales;f_Phycisphaeraceae;g_Phycisphaera	Planctomycetes
20180508_PA10	GH130_e6	GH130:437|CE2:1	2.4.1.281:5	beta-mannan	313	k141_657149_1-435	145	6.2e-79	12	156	2	145	3.07434e-05	k_Bacteria;p_Proteobacteria;c_Gammaproteobacteria	other Gammaproteobacteria
20180508_PA10	GH2_e80	GH2:380	3.2.1.25:4	beta-mannan	707	k141_1027660_1036-3597	854	1e-291	3	705	56	741	0.000181639	k_Bacteria;n_FCB group;n_Bacteroidetes/Chlorobi group;p_Bacteroidetes;c_Flavobacteriia;o_Flavobacteriales;f_Flavobacteriaceae	other Bacteroidetes
20180508_PA10	GH130_e6	GH130:437|CE2:1	2.4.1.281:5	beta-mannan	313	k141_1037193_2-856	285	5.8e-154	13	296	2	285	6.68492e-05	k_Bacteria;n_FCB group;n_Bacteroidetes/Chlorobi group;p_Bacteroidetes;c_Flavobacteriia;o_Flavobacteriales;f_Flavobacteriaceae;g_Eudoraea	other Bacteroidetes
20180508_PA10	GH2_e80	GH2:380	3.2.1.25:4	beta-mannan	707	k141_1041639_1-1092	364	9.6e-156	155	522	2	364	4.71381e-05	k_Bacteria;n_FCB group;n_Bacteroidetes/Chlorobi group;p_Bacteroidetes;c_Flavobacteriia;o_Flavobacteriales	other Bacteroidetes
20180508_PA10	GH2_e80	GH2:380	3.2.1.25:4	beta-mannan	707	k141_1075040_2-832	277	1.1e-100	86	359	1	277	4.38084e-05	k_Bacteria;n_FCB group;n_Bacteroidetes/Chlorobi group;p_Bacteroidetes	other Bacteroidetes
20180508_PA10	GH130_e13	GH130:541	2.4.1.319:4|2.4.1.320:2	beta-mannan	300	k141_11563_96-674	193	2.8e-97	113	299	1	188	5.52953e-05	k_Bacteria;n_FCB group;n_Bacteroidetes/Chlorobi group;p_Bacteroidetes;c_Flavobacteriia;o_Flavobacteriales;f_Flavobacteriaceae	other Bacteroidetes
20180508_PA10	GH130_e6	GH130:437|CE2:1	2.4.1.281:5	beta-mannan	313	k141_202989_3-482	160	2.3e-54	175	290	45	160	4.66968e-05	k_Bacteria;n_FCB group;n_Bacteroidetes/Chlorobi group;p_Bacteroidetes	other Bacteroidetes
20180508_PA10	GH2_e80	GH2:380	3.2.1.25:4	beta-mannan	707	k141_204080_3-881	293	8.3e-142	260	549	2	290	6.28107e-05	k_Bacteria;n_FCB group;n_Bacteroidetes/Chlorobi group;p_Bacteroidetes;c_Flavobacteriia;o_Flavobacteriales;f_Flavobacteriaceae	other Bacteroidetes
20180508_PA10	GH2_e80	GH2:380	3.2.1.25:4	beta-mannan	707	k141_22015_12086-14539	818	2e-292	3	701	25	701	0.000166635	k_Bacteria;n_FCB group;n_Bacteroidetes/Chlorobi group;p_Bacteroidetes;c_Flavobacteriia;o_Flavobacteriales;f_Flavobacteriaceae	other Bacteroidetes
20180508_PA10	GH130_e13	GH130:541	2.4.1.319:4|2.4.1.320:2	beta-mannan	300	k141_238658_1-435	145	7e-72	14	158	1	145	0.000138981	k_Bacteria;n_FCB group;n_Bacteroidetes/Chlorobi group;p_Bacteroidetes;c_Flavobacteriia;o_Flavobacteriales	other Bacteroidetes
20180508_PA10	GH2_e80	GH2:380	3.2.1.25:4	beta-mannan	707	k141_239098_2-751	250	5.6e-77	28	288	1	249	0.000141428	k_Bacteria;n_FCB group;n_Bacteroidetes/Chlorobi group;p_Bacteroidetes	other Bacteroidetes
20180508_PA10	GH130_e13	GH130:541	2.4.1.319:4|2.4.1.320:2	beta-mannan	300	k141_313865_814-1797	328	1.4e-152	1	299	24	323	0.000112182	k_Bacteria;n_FCB group;n_Bacteroidetes/Chlorobi group;p_Bacteroidetes;c_Flavobacteriia;o_Flavobacteriales;f_Flavobacteriaceae	other Bacteroidetes
20180508_PA10	GH5_e254	GH5_36:48	3.2.1.78:2	beta-mannan	305	k141_364626_3-476	158	6.1e-72	118	275	1	158	3.89274e-05	k_Bacteria;n_FCB group;n_Bacteroidetes/Chlorobi group;p_Bacteroidetes	other Bacteroidetes
20180508_PA10	GH2_e80	GH2:380	3.2.1.25:4	beta-mannan	707	k141_38199_3-755	251	5e-87	108	374	1	251	5.97216e-05	k_Bacteria;n_FCB group;n_Bacteroidetes/Chlorobi group;p_Bacteroidetes;c_Flavobacteriia;o_Flavobacteriales;f_Flavobacteriaceae	other Bacteroidetes
20180508_PA10	GH130_e13	GH130:541	2.4.1.319:4|2.4.1.320:2	beta-mannan	300	k141_392728_892-1461	190	1.2e-95	116	298	1	184	8.92883e-05	k_Bacteria;n_FCB group;n_Bacteroidetes/Chlorobi group;p_Bacteroidetes;c_Flavobacteriia;o_Flavobacteriales;f_Flavobacteriaceae	other Bacteroidetes
20180508_PA10	GH130_e13	GH130:541	2.4.1.319:4|2.4.1.320:2	beta-mannan	300	k141_396076_3-332	110	4.3e-53	150	258	1	110	1.40144e-05	k_Bacteria;n_FCB group;n_Bacteroidetes/Chlorobi group;p_Bacteroidetes;c_Flavobacteriia;o_Flavobacteriales;f_Flavobacteriaceae	other Bacteroidetes
20180508_PA10	GH2_e80	GH2:380	3.2.1.25:4	beta-mannan	707	k141_447636_910-2832	641	4.9e-223	171	700	1	523	0.00015797	k_Bacteria;n_FCB group;n_Bacteroidetes/Chlorobi group;p_Bacteroidetes;c_Flavobacteriia;o_Flavobacteriales;f_Flavobacteriaceae;g_Arcticiflavibacter	other Bacteroidetes
20180508_PA10	GH130_e6	GH130:437|CE2:1	2.4.1.281:5	beta-mannan	313	k141_501592_3-956	318	1.3e-151	1	275	46	318	7.99543e-05	k_Bacteria;n_FCB group;n_Bacteroidetes/Chlorobi group;p_Bacteroidetes	other Bacteroidetes
20180508_PA10	GH2_e80	GH2:380	3.2.1.25:4	beta-mannan	707	k141_509542_1-786	262	5e-92	126	388	15	262	5.31156e-05	k_Bacteria;n_FCB group;n_Bacteroidetes/Chlorobi group;p_Bacteroidetes;c_Flavobacteriia;o_Flavobacteriales;f_Flavobacteriaceae	other Bacteroidetes
20180508_PA10	GH2_e80	GH2:380	3.2.1.25:4	beta-mannan	707	k141_522616_3-791	263	3.6e-109	428	690	1	262	8.6119e-05	k_Bacteria;n_FCB group;n_Bacteroidetes/Chlorobi group;p_Bacteroidetes;c_Flavobacteriia;o_Flavobacteriales;f_Flavobacteriaceae	other Bacteroidetes
20180508_PA10	GH2_e80	GH2:380	3.2.1.25:4	beta-mannan	707	k141_588189_1-891	297	1.8e-131	157	458	1	297	6.68626e-05	k_Bacteria;n_FCB group;n_Bacteroidetes/Chlorobi group;p_Bacteroidetes;c_Flavobacteriia;o_Flavobacteriales;f_Flavobacteriaceae	other Bacteroidetes
20180508_PA10	GH2_e80	GH2:380	3.2.1.25:4	beta-mannan	707	k141_626078_4615-7071	819	2.1e-289	3	705	26	706	0.000355696	k_Bacteria;n_FCB group;n_Bacteroidetes/Chlorobi group;p_Bacteroidetes;c_Flavobacteriia;o_Flavobacteriales;f_Flavobacteriaceae	other Bacteroidetes
20180508_PA10	GH130_e13	GH130:541	2.4.1.319:4|2.4.1.320:2	beta-mannan	300	k141_669808_2-448	149	2.9e-70	157	299	1	144	5.19388e-05	k_Bacteria;n_FCB group;n_Bacteroidetes/Chlorobi group;p_Bacteroidetes;c_Flavobacteriia;o_Flavobacteriales;f_Flavobacteriaceae	other Bacteroidetes
20180508_PA10	GH2_e80	GH2:380	3.2.1.25:4	beta-mannan	707	k141_670754_2-1207	402	2.8e-146	3	374	28	402	7.38965e-05	k_Bacteria;n_FCB group;n_Bacteroidetes/Chlorobi group;p_Bacteroidetes;c_Flavobacteriia;o_Flavobacteriales;f_Flavobacteriaceae	other Bacteroidetes
20180508_PA10	GH130_e13	GH130:541	2.4.1.319:4|2.4.1.320:2	beta-mannan	300	k141_705365_3-506	168	1.6e-82	21	187	1	168	5.83443e-05	k_Bacteria;n_FCB group;n_Bacteroidetes/Chlorobi group;p_Bacteroidetes;c_Flavobacteriia;o_Flavobacteriales	other Bacteroidetes
20180508_PA10	GH130_e13	GH130:541	2.4.1.319:4|2.4.1.320:2	beta-mannan	300	k141_711934_132-476	115	3.2e-53	190	299	1	110	1.42685e-05	k_Bacteria;n_FCB group;n_Bacteroidetes/Chlorobi group;p_Bacteroidetes;c_Flavobacteriia;o_Flavobacteriales;f_Flavobacteriaceae	other Bacteroidetes
20180508_PA10	GH130_e13	GH130:541	2.4.1.319:4|2.4.1.320:2	beta-mannan	300	k141_749437_162-866	235	3.6e-120	72	299	2	230	2.37228e-05	k_Bacteria;n_FCB group;n_Bacteroidetes/Chlorobi group;p_Bacteroidetes;c_Flavobacteriia;o_Flavobacteriales;f_Flavobacteriaceae	other Bacteroidetes
20180508_PA10	GH2_e80	GH2:380	3.2.1.25:4	beta-mannan	707	k141_774042_47-1339	431	5.1e-169	3	425	25	431	8.67074e-05	k_Bacteria;n_FCB group;n_Bacteroidetes/Chlorobi group;p_Bacteroidetes;c_Flavobacteriia;o_Flavobacteriales;f_Flavobacteriaceae	other Bacteroidetes
20180508_PA10	GH130_e13	GH130:541	2.4.1.319:4|2.4.1.320:2	beta-mannan	300	k141_791419_145-528	128	1.6e-47	1	110	18	127	4.63224e-05	k_Bacteria;n_FCB group;n_Bacteroidetes/Chlorobi group;p_Bacteroidetes;c_Flavobacteriia;o_Flavobacteriales;f_Flavobacteriaceae	other Bacteroidetes
20180508_PA10	GH2_e80	GH2:380	3.2.1.25:4	beta-mannan	707	k141_841257_1-819	273	1.1e-109	103	392	1	273	5.76222e-05	k_Bacteria;n_FCB group;n_Bacteroidetes/Chlorobi group;p_Bacteroidetes;c_Flavobacteriia;o_Flavobacteriales;f_Flavobacteriaceae	other Bacteroidetes
20180508_PA10	GH2_e80	GH2:380	3.2.1.25:4	beta-mannan	707	k141_848291_3-806	268	1.6e-109	422	688	1	266	6.94033e-05	k_Bacteria;n_FCB group;n_Bacteroidetes/Chlorobi group;p_Bacteroidetes;c_Flavobacteriia;o_Flavobacteriales;f_Flavobacteriaceae	other Bacteroidetes
20180508_PA10	GH2_e80	GH2:380	3.2.1.25:4	beta-mannan	707	k141_93717_1-1308	436	1.6e-139	53	499	1	436	3.02754e-05	k_Bacteria;n_FCB group;n_Bacteroidetes/Chlorobi group;p_Bacteroidetes	other Bacteroidetes
20180508_PA10	GH5_e171	GH5_40:125|CBM2:94|GH5:1	3.2.1.78:1	beta-mannan	292	k141_503854_1-381	127	1.5e-39	11	148	1	127	3.49558e-05	k_Bacteria	other
20180508_PA10	CE17_e0	CE17:15|CBM32:2	3.1.1.-:1	beta-mannan	164	k141_685936_1-516	172	6.4e-17	15	135	33	167	0.000329726	k_Bacteria	other
20180508_PA10	GH130_e6	GH130:437|CE2:1	2.4.1.281:5	beta-mannan	313	k141_854960_2-448	149	4.9e-50	1	114	37	149	2.95265e-05	k_Bacteria	other
20180508_PA10	GH2_e80	GH2:380	3.2.1.25:4	beta-mannan	707	k141_782993_2-829	276	3e-101	3	272	5	276	6.36665e-05	k_Bacteria;n_FCB group;n_Bacteroidetes/Chlorobi group;p_Bacteroidetes;c_Flavobacteriia;o_Flavobacteriales;f_Flavobacteriaceae;g_Maribacter	Maribacter
20180508_PA10	GH130_e13	GH130:541	2.4.1.319:4|2.4.1.320:2	beta-mannan	300	k141_849051_1-456	152	3.4e-78	126	276	1	152	3.26423e-05	k_Bacteria;n_FCB group;n_Bacteroidetes/Chlorobi group;p_Bacteroidetes;c_Flavobacteriia;o_Flavobacteriales;f_Flavobacteriaceae;g_Maribacter	Maribacter
20180508_PA10	GH130_e6	GH130:437|CE2:1	2.4.1.281:5	beta-mannan	313	k141_945822_2-556	185	1.9e-97	110	294	1	185	4.72451e-05	k_Bacteria;n_FCB group;n_Bacteroidetes/Chlorobi group;p_Bacteroidetes;c_Flavobacteriia;o_Flavobacteriales;f_Flavobacteriaceae;g_Maribacter	Maribacter
20180508_PA10	GH130_e13	GH130:541	2.4.1.319:4|2.4.1.320:2	beta-mannan	300	k141_378289_2-352	117	2e-59	164	283	1	117	3.31103e-05	k_Bacteria;n_Terrabacteria group;p_Chloroflexi	Chloroflexi
20180508_PA3	GH2_e111	GH2:146	3.2.1.25:9	beta-mannan	687	k141_502800_3-1922	640	2.1e-142	171	686	1	539	0.000101389	k_Bacteria;n_PVC group;p_Verrucomicrobia;c_Opitutae;o_Opitutales;f_Opitutaceae;n_unclassified Opitutaceae;s_Opitutaceae bacterium	Verrucomicrobia
20180508_PA3	CE17_e0	CE17:15|CBM32:2	3.1.1.-:1	beta-mannan	164	k141_726058_2-670	223	1.8e-18	14	158	67	223	5.85246e-05	k_Bacteria;n_PVC group;p_Verrucomicrobia;c_Opitutae;n_unclassified Opitutae;s_Opitutae bacterium	Verrucomicrobia
20180508_PA3	GH5_e254	GH5_36:48	3.2.1.78:2	beta-mannan	305	k141_546506_3-410	136	1.1e-58	3	138	1	136	2.90283e-05	k_Bacteria;n_FCB group;n_Bacteroidetes/Chlorobi group;p_Bacteroidetes;c_Saprospiria;o_Saprospirales;f_Saprospiraceae	Saprospiria
20180508_PA3	GH2_e80	GH2:380	3.2.1.25:4	beta-mannan	707	k141_478424_305-2806	834	4.9e-293	3	705	27	714	0.000205694	k_Bacteria;n_FCB group;n_Bacteroidetes/Chlorobi group;p_Bacteroidetes;c_Flavobacteriia;o_Flavobacteriales;f_Flavobacteriaceae;g_Polaribacter;n_unclassified Polaribacter;s_Polaribacter sp.	Polaribacter
20180508_PA3	GH2_e80	GH2:380	3.2.1.25:4	beta-mannan	707	k141_511028_3-851	283	2e-121	134	424	7	283	8.8597e-05	k_Bacteria;n_FCB group;n_Bacteroidetes/Chlorobi group;p_Bacteroidetes;c_Flavobacteriia;o_Flavobacteriales;f_Flavobacteriaceae;g_Polaribacter	Polaribacter
20180508_PA3	GH2_e24	GH2:451|CBM67:1	3.2.1.25:5	beta-mannan	768	k141_166768_7475-9979	835	2.5e-234	10	763	4	778	0.000610843	k_Bacteria;n_PVC group;p_Planctomycetes;c_Phycisphaerae;o_Phycisphaerales;f_Phycisphaeraceae;g_Phycisphaera	Planctomycetes
20180508_PA3	CE17_e0	CE17:15|CBM32:2	3.1.1.-:1	beta-mannan	164	k141_569627_1-402	134	8.5e-25	23	140	3	130	2.34963e-05	k_Bacteria;n_PVC group;p_Planctomycetes;c_Phycisphaerae;o_Phycisphaerales;f_Phycisphaeraceae;n_unclassified Phycisphaeraceae;s_Phycisphaeraceae bacterium	Planctomycetes
20180508_PA3	GH5_e136	GH5_41:876|CBM35:845|CBM23:6|CBM61:5|GH5:5	3.2.1.78:1	beta-mannan	260	k141_597976_3-353	117	1.6e-42	1	101	16	116	4.66325e-05	k_Bacteria;p_Proteobacteria;c_Gammaproteobacteria	other Gammaproteobacteria
20180508_PA3	GH5_e269	GH5_10:12|CBM32:6|CBM35:3|CBM64:2	3.2.1.78:1	beta-mannan	297	k141_153537_3-356	118	1.1e-39	143	250	1	117	5.04365e-05	k_Bacteria;n_FCB group;n_Bacteroidetes/Chlorobi group;p_Bacteroidetes;c_Flavobacteriia;o_Flavobacteriales;f_Flavobacteriaceae;g_Aquimarina;s_Aquimarina agarilytica	other Bacteroidetes
20180508_PA3	GH2_e80	GH2:380	3.2.1.25:4	beta-mannan	707	k141_161949_4953-6311	453	2e-77	395	696	1	324	0.00015257	k_Bacteria;n_FCB group;n_Bacteroidetes/Chlorobi group;p_Bacteroidetes;c_Flavobacteriia;o_Flavobacteriales;n_unclassified Flavobacteriales;s_Flavobacteriales bacterium	other Bacteroidetes
20180508_PA3	GH2_e80	GH2:380	3.2.1.25:4	beta-mannan	707	k141_210950_1-813	271	1.2e-129	324	593	1	270	0.000752936	k_Bacteria;n_FCB group;n_Bacteroidetes/Chlorobi group;p_Bacteroidetes	other Bacteroidetes
20180508_PA3	GH130_e13	GH130:541	2.4.1.319:4|2.4.1.320:2	beta-mannan	300	k141_244112_99-461	121	2.7e-57	184	299	1	116	5.84166e-05	k_Bacteria;n_FCB group;n_Bacteroidetes/Chlorobi group;p_Bacteroidetes;c_Flavobacteriia;o_Flavobacteriales;f_Flavobacteriaceae;g_Flavobacterium	other Bacteroidetes
20180508_PA3	GH130_e13	GH130:541	2.4.1.319:4|2.4.1.320:2	beta-mannan	300	k141_245063_2-376	125	1.2e-58	173	296	1	125	7.61888e-05	k_Bacteria;n_FCB group;n_Bacteroidetes/Chlorobi group;p_Bacteroidetes;c_Flavobacteriia;o_Flavobacteriales;f_Flavobacteriaceae	other Bacteroidetes
20180508_PA3	GH2_e80	GH2:380	3.2.1.25:4	beta-mannan	707	k141_251772_1-1404	468	6.2e-123	288	689	8	428	6.28927e-05	k_Bacteria;n_FCB group;n_Bacteroidetes/Chlorobi group;p_Bacteroidetes;c_Flavobacteriia;o_Flavobacteriales	other Bacteroidetes
20180508_PA3	GH2_e80	GH2:380	3.2.1.25:4	beta-mannan	707	k141_351212_3-1952	650	4.9e-269	31	681	1	649	0.000116197	k_Bacteria;n_FCB group;n_Bacteroidetes/Chlorobi group;p_Bacteroidetes	other Bacteroidetes
20180508_PA3	GH2_e80	GH2:380	3.2.1.25:4	beta-mannan	707	k141_364174_1-765	255	2.9e-98	126	391	2	255	3.54964e-05	k_Bacteria;n_FCB group;n_Bacteroidetes/Chlorobi group;p_Bacteroidetes;c_Flavobacteriia;o_Flavobacteriales;f_Flavobacteriaceae	other Bacteroidetes
20180508_PA3	GH2_e80	GH2:380	3.2.1.25:4	beta-mannan	707	k141_419520_2384-4852	823	1.7e-283	3	697	25	702	0.000162194	k_Bacteria;n_FCB group;n_Bacteroidetes/Chlorobi group;p_Bacteroidetes;c_Flavobacteriia;o_Flavobacteriales;f_Flavobacteriaceae	other Bacteroidetes
20180508_PA3	GH130_e13	GH130:541	2.4.1.319:4|2.4.1.320:2	beta-mannan	300	k141_479517_1926-2903	326	3.9e-149	1	299	24	321	0.000171086	k_Bacteria;n_FCB group;n_Bacteroidetes/Chlorobi group;p_Bacteroidetes;c_Flavobacteriia;o_Flavobacteriales;f_Flavobacteriaceae	other Bacteroidetes
20180508_PA3	GH26_e61	GH26:77|GH5_7:3|GH3:1	3.2.1.100:2|3.2.1.-:1	beta-mannan	298	k141_493411_2-724	241	3.4e-49	78	285	21	232	8.9509e-05	k_Bacteria;n_FCB group;n_Bacteroidetes/Chlorobi group;p_Bacteroidetes	other Bacteroidetes
20180508_PA3	GH2_e80	GH2:380	3.2.1.25:4	beta-mannan	707	k141_49417_2-913	304	1e-85	7	291	29	301	0.000397324	k_Bacteria;n_FCB group;n_Bacteroidetes/Chlorobi group;p_Bacteroidetes;n_unclassified Bacteroidetes;s_Bacteroidetes bacterium	other Bacteroidetes
20180508_PA3	GH2_e80	GH2:380	3.2.1.25:4	beta-mannan	707	k141_498006_6126-8579	818	5.9e-293	3	701	25	701	0.000214598	k_Bacteria;n_FCB group;n_Bacteroidetes/Chlorobi group;p_Bacteroidetes;c_Flavobacteriia;o_Flavobacteriales;f_Flavobacteriaceae	other Bacteroidetes
20180508_PA3	GH2_e80	GH2:380	3.2.1.25:4	beta-mannan	707	k141_499791_1-1812	604	2e-239	7	593	29	603	0.000797649	k_Bacteria;n_FCB group;n_Bacteroidetes/Chlorobi group;p_Bacteroidetes	other Bacteroidetes
20180508_PA3	GH130_e13	GH130:541	2.4.1.319:4|2.4.1.320:2	beta-mannan	300	k141_525815_1-561	187	9.8e-81	1	164	24	187	9.4165e-05	k_Bacteria;n_FCB group;n_Bacteroidetes/Chlorobi group;p_Bacteroidetes;c_Flavobacteriia;o_Flavobacteriales	other Bacteroidetes
20180508_PA3	GH2_e80	GH2:380	3.2.1.25:4	beta-mannan	707	k141_571683_3-938	312	2.3e-128	178	491	1	310	0.000495989	k_Bacteria;n_FCB group;n_Bacteroidetes/Chlorobi group;p_Bacteroidetes	other Bacteroidetes
20180508_PA3	GH2_e80	GH2:380	3.2.1.25:4	beta-mannan	707	k141_621151_3-1502	500	1.2e-206	225	704	17	494	7.32848e-05	k_Bacteria;n_FCB group;n_Bacteroidetes/Chlorobi group;p_Bacteroidetes	other Bacteroidetes
20180508_PA3	GH2_e80	GH2:380	3.2.1.25:4	beta-mannan	707	k141_722236_382-2967	862	0	3	705	28	737	0.00015755	k_Bacteria;n_FCB group;n_Bacteroidetes/Chlorobi group;p_Bacteroidetes;c_Flavobacteriia;o_Flavobacteriales	other Bacteroidetes
20180508_PA3	GH2_e80	GH2:380	3.2.1.25:4	beta-mannan	707	k141_73243_3671-6127	819	1.4e-289	3	705	26	706	0.000790617	k_Bacteria;n_FCB group;n_Bacteroidetes/Chlorobi group;p_Bacteroidetes;c_Flavobacteriia;o_Flavobacteriales;f_Flavobacteriaceae	other Bacteroidetes
20180508_PA3	GH130_e13	GH130:541	2.4.1.319:4|2.4.1.320:2	beta-mannan	300	k141_825071_2-415	138	1.1e-51	1	116	22	137	7.50488e-05	k_Bacteria;n_FCB group;n_Bacteroidetes/Chlorobi group;p_Bacteroidetes;c_Flavobacteriia;o_Flavobacteriales;f_Flavobacteriaceae	other Bacteroidetes
20180508_PA3	CE17_e0	CE17:15|CBM32:2	3.1.1.-:1	beta-mannan	164	k141_131857_115-1458	448	2.1e-17	14	163	102	263	0.00034066	k_Bacteria	other
20180508_PA3	GH5_e171	GH5_40:125|CBM2:94|GH5:1	3.2.1.78:1	beta-mannan	292	k141_160956_2-421	140	2.8e-42	56	203	2	140	4.24565e-05	k_Bacteria	other
20180508_PA3	GH5_e171	GH5_40:125|CBM2:94|GH5:1	3.2.1.78:1	beta-mannan	292	k141_307756_98-679	194	4e-43	2	149	38	174	6.13567e-05	k_Bacteria	other
20180508_PA3	CE17_e0	CE17:15|CBM32:2	3.1.1.-:1	beta-mannan	164	k141_411090_2-814	271	4.7e-18	14	163	79	240	0.000116593	k_Bacteria	other
20180508_PA3	CE17_e0	CE17:15|CBM32:2	3.1.1.-:1	beta-mannan	164	k141_495014_1-546	182	3.6e-17	14	158	26	182	0.000220466	k_Bacteria	other
20180508_PA3	GH26_e61	GH26:77|GH5_7:3|GH3:1	3.2.1.100:2|3.2.1.-:1	beta-mannan	298	k141_5552_2-376	125	6.2e-32	86	204	1	113	4.59245e-05	k_Bacteria	other
20180508_PA3	GH5_e246	GH5_7:39	3.2.1.25:1	beta-mannan	317	k141_601309_1-534	178	5.6e-53	28	194	10	178	5.98447e-05	k_Bacteria	other
20180508_PA3	CE17_e0	CE17:15|CBM32:2	3.1.1.-:1	beta-mannan	164	k141_711097_3-1673	557	3.6e-17	13	163	362	524	0.000186194	k_Bacteria;n_PVC group;p_Lentisphaerae;c_Lentisphaeria	other
20180508_PA3	GH130_e13	GH130:541	2.4.1.319:4|2.4.1.320:2	beta-mannan	300	k141_665917_2-340	113	2.4e-60	104	219	1	113	2.89923e-05	k_Bacteria;n_Terrabacteria group;p_Firmicutes	Firmicutes
20180511_FL	GH2_e111	GH2:146	3.2.1.25:9	beta-mannan	687	k141_1749967_237-2828	864	3e-203	1	686	5	715	2.68122e-05	k_Bacteria;n_PVC group;p_Verrucomicrobia;c_Opitutae;o_Opitutales;f_Opitutaceae	Verrucomicrobia
20180511_FL	CE17_e0	CE17:15|CBM32:2	3.1.1.-:1	beta-mannan	164	k141_552514_412-1758	449	4.5e-16	15	163	86	246	2.51603e-05	k_Bacteria;n_PVC group;p_Verrucomicrobia;c_Opitutae;n_unclassified Opitutae;s_Opitutae bacterium	Verrucomicrobia
20180511_FL	GH5_e246	GH5_7:39	3.2.1.25:1	beta-mannan	317	k141_611896_66-680	205	1.6e-50	169	317	1	150	5.81598e-06	k_Bacteria;n_FCB group;n_Bacteroidetes/Chlorobi group;p_Bacteroidetes;c_Saprospiria;o_Saprospirales;f_Saprospiraceae;g_Aureispira	Saprospiria
20180511_FL	GH130_e6	GH130:437|CE2:1	2.4.1.281:5	beta-mannan	313	k141_2213362_3-611	203	7.6e-78	1	152	52	203	9.15987e-06	k_Bacteria;n_PVC group;p_Planctomycetes;c_Phycisphaerae;o_Phycisphaerales	Planctomycetes
20180511_FL	CE17_e0	CE17:15|CBM32:2	3.1.1.-:1	beta-mannan	164	k141_522239_3-413	137	1.3e-23	1	113	11	126	7.37631e-06	k_Bacteria;n_PVC group;p_Planctomycetes;c_Phycisphaerae;o_Phycisphaerales	Planctomycetes
20180511_FL	GH2_e24	GH2:451|CBM67:1	3.2.1.25:5	beta-mannan	768	k141_714105_3-2420	806	1.1e-234	10	763	4	778	6.17669e-05	k_Bacteria;n_PVC group;p_Planctomycetes;c_Phycisphaerae;o_Phycisphaerales;f_Phycisphaeraceae;g_Phycisphaera	Planctomycetes
20180511_FL	GH5_e136	GH5_41:876|CBM35:845|CBM23:6|CBM61:5|GH5:5	3.2.1.78:1	beta-mannan	260	k141_1981780_2431-3930	500	4e-118	1	260	89	352	3.72528e-05	k_Bacteria;p_Proteobacteria;c_Gammaproteobacteria	other Gammaproteobacteria
20180511_FL	GH2_e80	GH2:380	3.2.1.25:4	beta-mannan	707	k141_1093177_1-1131	377	1.6e-64	420	696	1	295	2.46198e-05	k_Bacteria;n_FCB group;n_Bacteroidetes/Chlorobi group;p_Bacteroidetes;c_Flavobacteriia;o_Flavobacteriales;n_unclassified Flavobacteriales;s_Flavobacteriales bacterium	other Bacteroidetes
20180511_FL	GH130_e13	GH130:541	2.4.1.319:4|2.4.1.320:2	beta-mannan	300	k141_1240218_315-1217	301	1.2e-149	5	299	1	296	2.5924e-05	k_Bacteria;n_FCB group;n_Bacteroidetes/Chlorobi group;p_Bacteroidetes;c_Flavobacteriia;o_Flavobacteriales;f_Flavobacteriaceae	other Bacteroidetes
20180511_FL	GH2_e80	GH2:380	3.2.1.25:4	beta-mannan	707	k141_1388859_1-1668	556	4.2e-239	89	656	1	555	1.75513e-05	k_Bacteria;n_FCB group;n_Bacteroidetes/Chlorobi group;p_Bacteroidetes;c_Flavobacteriia;o_Flavobacteriales	other Bacteroidetes
20180511_FL	GH130_e13	GH130:541	2.4.1.319:4|2.4.1.320:2	beta-mannan	300	k141_1444064_1738-2721	328	3.9e-155	1	299	24	323	8.84499e-06	k_Bacteria;n_FCB group;n_Bacteroidetes/Chlorobi group;p_Bacteroidetes;c_Flavobacteriia;o_Flavobacteriales;f_Flavobacteriaceae	other Bacteroidetes
20180511_FL	GH2_e80	GH2:380	3.2.1.25:4	beta-mannan	707	k141_1461400_69-2519	817	5.8e-280	4	704	15	702	1.2673e-05	k_Bacteria;n_FCB group;n_Bacteroidetes/Chlorobi group;p_Bacteroidetes;c_Flavobacteriia;o_Flavobacteriales	other Bacteroidetes
20180511_FL	GH130_e13	GH130:541	2.4.1.319:4|2.4.1.320:2	beta-mannan	300	k141_1517309_2-370	123	2.7e-63	107	227	1	122	6.15201e-06	k_Bacteria;n_FCB group;n_Bacteroidetes/Chlorobi group;p_Bacteroidetes;c_Flavobacteriia;o_Flavobacteriales;f_Flavobacteriaceae	other Bacteroidetes
20180511_FL	GH2_e80	GH2:380	3.2.1.25:4	beta-mannan	707	k141_1567226_5011-7329	773	4.1e-164	56	696	3	644	2.74561e-05	k_Bacteria;n_FCB group;n_Bacteroidetes/Chlorobi group;p_Bacteroidetes;c_Flavobacteriia;o_Flavobacteriales;n_unclassified Flavobacteriales;s_Flavobacteriales bacterium	other Bacteroidetes
20180511_FL	GH130_e13	GH130:541	2.4.1.319:4|2.4.1.320:2	beta-mannan	300	k141_1688577_4126-4515	130	1.4e-50	1	114	17	130	1.27129e-05	k_Bacteria;n_FCB group;n_Bacteroidetes/Chlorobi group;p_Bacteroidetes;c_Flavobacteriia;o_Flavobacteriales	other Bacteroidetes
20180511_FL	GH2_e80	GH2:380	3.2.1.25:4	beta-mannan	707	k141_1783265_1-891	297	3.4e-95	139	445	5	295	6.434e-06	k_Bacteria;n_FCB group;n_Bacteroidetes/Chlorobi group;p_Bacteroidetes;c_Flavobacteriia;o_Flavobacteriales;f_Crocinitomicaceae;n_unclassified Crocinitomicaceae;s_Crocinitomicaceae bacterium	other Bacteroidetes
20180511_FL	GH2_e80	GH2:380	3.2.1.25:4	beta-mannan	707	k141_1800636_2281-4737	819	9.1e-289	3	705	26	706	8.2742e-05	k_Bacteria;n_FCB group;n_Bacteroidetes/Chlorobi group;p_Bacteroidetes;c_Flavobacteriia;o_Flavobacteriales;f_Flavobacteriaceae	other Bacteroidetes
20180511_FL	GH2_e80	GH2:380	3.2.1.25:4	beta-mannan	707	k141_1869187_697-3183	829	1.3e-280	7	705	29	716	0.000606885	k_Bacteria;n_FCB group;n_Bacteroidetes/Chlorobi group;p_Bacteroidetes	other Bacteroidetes
20180511_FL	GH2_e80	GH2:380	3.2.1.25:4	beta-mannan	707	k141_1959548_630-2216	529	1.6e-195	294	704	4	414	1.62941e-05	k_Bacteria;n_FCB group;n_Bacteroidetes/Chlorobi group;p_Bacteroidetes;c_Flavobacteriia;o_Flavobacteriales	other Bacteroidetes
20180511_FL	GH2_e80	GH2:380	3.2.1.25:4	beta-mannan	707	k141_2029026_2-1267	422	1.4e-172	29	462	1	422	4.38701e-05	k_Bacteria;n_FCB group;n_Bacteroidetes/Chlorobi group;p_Bacteroidetes	other Bacteroidetes
20180511_FL	GH2_e80	GH2:380	3.2.1.25:4	beta-mannan	707	k141_209471_1-855	285	4.7e-118	138	427	7	285	0.000242217	k_Bacteria;n_FCB group;n_Bacteroidetes/Chlorobi group;p_Bacteroidetes;n_unclassified Bacteroidetes;s_Bacteroidetes bacterium	other Bacteroidetes
20180511_FL	GH2_e80	GH2:380	3.2.1.25:4	beta-mannan	707	k141_211359_1-813	271	2.7e-82	165	446	1	263	7.29171e-06	k_Bacteria;n_FCB group;n_Bacteroidetes/Chlorobi group;p_Bacteroidetes;c_Flavobacteriia;o_Flavobacteriales	other Bacteroidetes
20180511_FL	GH130_e13	GH130:541	2.4.1.319:4|2.4.1.320:2	beta-mannan	300	k141_2247201_7059-8042	328	5.2e-153	1	299	24	323	0.000183353	k_Bacteria;n_FCB group;n_Bacteroidetes/Chlorobi group;p_Bacteroidetes;c_Flavobacteriia;o_Flavobacteriales;f_Flavobacteriaceae	other Bacteroidetes
20180511_FL	GH2_e80	GH2:380	3.2.1.25:4	beta-mannan	707	k141_2253755_28350-30830	827	2e-279	7	704	29	715	0.000108842	k_Bacteria;n_FCB group;n_Bacteroidetes/Chlorobi group;p_Bacteroidetes	other Bacteroidetes
20180511_FL	GH2_e80	GH2:380	3.2.1.25:4	beta-mannan	707	k141_2267846_3-1418	472	9.5e-136	77	537	21	468	5.2372e-05	k_Bacteria;n_FCB group;n_Bacteroidetes/Chlorobi group;p_Bacteroidetes;c_Flavobacteriia;o_Flavobacteriales;n_unclassified Flavobacteriales;s_Flavobacteriales bacterium	other Bacteroidetes
20180511_FL	GH2_e80	GH2:380	3.2.1.25:4	beta-mannan	707	k141_2395619_4347-6923	859	6.3e-296	3	703	26	733	0.00010818	k_Bacteria;n_FCB group;n_Bacteroidetes/Chlorobi group;p_Bacteroidetes;c_Flavobacteriia;o_Flavobacteriales	other Bacteroidetes
20180511_FL	GH2_e80	GH2:380	3.2.1.25:4	beta-mannan	707	k141_2403591_3-866	288	2.3e-96	105	391	2	288	9.98938e-06	k_Bacteria;n_FCB group;n_Bacteroidetes/Chlorobi group;p_Bacteroidetes;c_Flavobacteriia;o_Flavobacteriales	other Bacteroidetes
20180511_FL	GH26_e13	GH26:11	3.2.1.100:1	beta-mannan	318	k141_2491594_19640-20731	364	2.3e-82	2	314	26	325	4.33202e-05	k_Bacteria;n_FCB group;n_Bacteroidetes/Chlorobi group;p_Bacteroidetes;c_Cytophagia;o_Cytophagales;f_Flammeovirgaceae;n_unclassified Flammeovirgaceae;s_Flammeovirgaceae bacterium	other Bacteroidetes
20180511_FL	GH2_e80	GH2:380	3.2.1.25:4	beta-mannan	707	k141_2505357_94-2268	725	9.5e-178	69	694	15	636	3.9497e-05	k_Bacteria;n_FCB group;n_Bacteroidetes/Chlorobi group;p_Bacteroidetes;c_Flavobacteriia;o_Flavobacteriales;n_unclassified Flavobacteriales;s_Flavobacteriales bacterium	other Bacteroidetes
20180511_FL	GH2_e80	GH2:380	3.2.1.25:4	beta-mannan	707	k141_251103_1-981	327	9.3e-159	286	612	2	327	8.71809e-06	k_Bacteria;n_FCB group;n_Bacteroidetes/Chlorobi group;p_Bacteroidetes	other Bacteroidetes
20180511_FL	GH2_e80	GH2:380	3.2.1.25:4	beta-mannan	707	k141_2924491_3-1151	383	1.2e-157	340	701	2	365	8.12827e-06	k_Bacteria;n_FCB group;n_Bacteroidetes/Chlorobi group;p_Bacteroidetes	other Bacteroidetes
20180511_FL	GH130_e13	GH130:541	2.4.1.319:4|2.4.1.320:2	beta-mannan	300	k141_326354_3-443	147	6.5e-73	51	196	1	147	1.09599e-05	k_Bacteria;n_FCB group;n_Bacteroidetes/Chlorobi group;p_Bacteroidetes;c_Flavobacteriia;o_Flavobacteriales	other Bacteroidetes
20180511_FL	GH2_e80	GH2:380	3.2.1.25:4	beta-mannan	707	k141_367744_3-1175	391	3.3e-133	3	366	26	391	3.15966e-05	k_Bacteria;n_FCB group;n_Bacteroidetes/Chlorobi group;p_Bacteroidetes;c_Flavobacteriia;o_Flavobacteriales	other Bacteroidetes
20180511_FL	GH2_e80	GH2:380	3.2.1.25:4	beta-mannan	707	k141_394185_3-1154	384	1.2e-114	255	611	20	384	1.77346e-05	k_Bacteria;n_FCB group;n_Bacteroidetes/Chlorobi group;p_Bacteroidetes;c_Flavobacteriia;o_Flavobacteriales;n_unclassified Flavobacteriales;s_Flavobacteriales bacterium	other Bacteroidetes
20180511_FL	GH2_e80	GH2:380	3.2.1.25:4	beta-mannan	707	k141_461140_2-2065	688	4.9e-229	105	704	2	615	3.4104e-05	k_Bacteria;n_FCB group;n_Bacteroidetes/Chlorobi group;p_Bacteroidetes;c_Flavobacteriia;o_Flavobacteriales	other Bacteroidetes
20180511_FL	GH2_e80	GH2:380	3.2.1.25:4	beta-mannan	707	k141_497370_3-2474	824	6e-285	3	705	50	739	4.6455e-05	k_Bacteria;n_FCB group;n_Bacteroidetes/Chlorobi group;p_Bacteroidetes;c_Flavobacteriia;o_Flavobacteriales;f_Flavobacteriaceae;n_unclassified Flavobacteriaceae;s_Flavobacteriaceae bacterium	other Bacteroidetes
20180511_FL	GH2_e80	GH2:380	3.2.1.25:4	beta-mannan	707	k141_507406_1-1482	494	7.8e-201	188	692	1	490	3.1317e-05	k_Bacteria;n_FCB group;n_Bacteroidetes/Chlorobi group;p_Bacteroidetes	other Bacteroidetes
20180511_FL	GH2_e80	GH2:380	3.2.1.25:4	beta-mannan	707	k141_526831_1-2400	800	3e-280	7	704	25	711	1.63834e-05	k_Bacteria;n_FCB group;n_Bacteroidetes/Chlorobi group;p_Bacteroidetes	other Bacteroidetes
20180511_FL	GH2_e80	GH2:380	3.2.1.25:4	beta-mannan	707	k141_557804_1-1170	390	3.5e-94	4	364	45	390	3.7946e-05	k_Bacteria;n_FCB group;n_Bacteroidetes/Chlorobi group;p_Bacteroidetes;c_Flavobacteriia;o_Flavobacteriales;n_unclassified Flavobacteriales;s_Flavobacteriales bacterium	other Bacteroidetes
20180511_FL	GH130_e13	GH130:541	2.4.1.319:4|2.4.1.320:2	beta-mannan	300	k141_611030_51-1016	322	2.3e-153	1	299	18	317	1.48889e-05	k_Bacteria;n_FCB group;n_Bacteroidetes/Chlorobi group;p_Bacteroidetes;c_Flavobacteriia;o_Flavobacteriales;f_Flavobacteriaceae	other Bacteroidetes
20180511_FL	GH2_e80	GH2:380	3.2.1.25:4	beta-mannan	707	k141_613193_1-1149	383	5.9e-115	4	357	43	383	1.36082e-05	k_Bacteria;n_FCB group;n_Bacteroidetes/Chlorobi group;p_Bacteroidetes;c_Flavobacteriia;o_Flavobacteriales	other Bacteroidetes
20180511_FL	GH2_e80	GH2:380	3.2.1.25:4	beta-mannan	707	k141_662630_3-1484	494	8.6e-209	244	705	18	478	1.06638e-05	k_Bacteria;n_FCB group;n_Bacteroidetes/Chlorobi group;p_Bacteroidetes;c_Flavobacteriia;o_Flavobacteriales;f_Flavobacteriaceae	other Bacteroidetes
20180511_FL	GH2_e80	GH2:380	3.2.1.25:4	beta-mannan	707	k141_691135_15459-17885	809	5.7e-293	3	701	16	692	8.10689e-05	k_Bacteria;n_FCB group;n_Bacteroidetes/Chlorobi group;p_Bacteroidetes;c_Flavobacteriia;o_Flavobacteriales;f_Flavobacteriaceae	other Bacteroidetes
20180511_FL	GH130_e13	GH130:541	2.4.1.319:4|2.4.1.320:2	beta-mannan	300	k141_825682_13845-14828	328	3.5e-153	1	299	24	323	0.000343361	k_Bacteria;n_FCB group;n_Bacteroidetes/Chlorobi group;p_Bacteroidetes;c_Flavobacteriia;o_Flavobacteriales;f_Flavobacteriaceae	other Bacteroidetes
20180511_FL	GH2_e80	GH2:380	3.2.1.25:4	beta-mannan	707	k141_825682_19618-22203	862	0	3	705	28	737	0.000323552	k_Bacteria;n_FCB group;n_Bacteroidetes/Chlorobi group;p_Bacteroidetes;c_Flavobacteriia;o_Flavobacteriales	other Bacteroidetes
20180511_FL	GH130_e13	GH130:541	2.4.1.319:4|2.4.1.320:2	beta-mannan	300	k141_911352_3-656	218	6.4e-95	1	193	25	218	1.15004e-05	k_Bacteria;n_FCB group;n_Bacteroidetes/Chlorobi group;p_Bacteroidetes;c_Flavobacteriia;o_Flavobacteriales	other Bacteroidetes
20180511_FL	GH2_e80	GH2:380	3.2.1.25:4	beta-mannan	707	k141_961411_5370-7838	823	2.8e-283	3	697	25	702	5.23062e-05	k_Bacteria;n_FCB group;n_Bacteroidetes/Chlorobi group;p_Bacteroidetes;c_Flavobacteriia;o_Flavobacteriales;f_Flavobacteriaceae	other Bacteroidetes
20180511_FL	CE17_e0	CE17:15|CBM32:2	3.1.1.-:1	beta-mannan	164	k141_1084670_3-362	120	3.9e-22	13	107	9	105	1.07437e-05	k_Bacteria	other
20180511_FL	CE17_e0	CE17:15|CBM32:2	3.1.1.-:1	beta-mannan	164	k141_1661947_5819-7783	655	1.2e-18	14	163	315	476	0.000596303	k_Bacteria	other
20180511_FL	CE17_e0	CE17:15|CBM32:2	3.1.1.-:1	beta-mannan	164	k141_2961308_2-505	168	5.3e-18	26	163	2	151	8.32801e-06	k_Bacteria	other
20180511_FL	GH5_e246	GH5_7:39	3.2.1.25:1	beta-mannan	317	k141_341781_2-697	232	6.3e-40	28	152	100	232	8.31156e-06	k_Bacteria	other
20180511_FL	CE17_e0	CE17:15|CBM32:2	3.1.1.-:1	beta-mannan	164	k141_357290_3-4409	1469	1.8e-16	13	163	1247	1409	0.000105005	k_Bacteria	other
20180511_FL	GH130_e6	GH130:437|CE2:1	2.4.1.281:5	beta-mannan	313	k141_1558724_1-363	121	1.6e-62	71	188	2	119	5.3789e-06	k_Bacteria;n_Terrabacteria group;p_Firmicutes;c_Bacilli;o_Bacillales	Firmicutes
20180511_FL	GH2_e75	GH2:472	3.2.1.25:2	beta-mannan	725	k141_134152_276-2405	710	0	3	688	30	709	6.65959e-06	k_Bacteria;p_Proteobacteria;c_Alphaproteobacteria;o_Sphingomonadales;f_Sphingomonadaceae;g_Sphingomonas	Alphaproteobacteria
20180511_PA10	GH26_e75	GH26:32|CBM23:28|CBM27:24|CE7:2	3.2.1.78:2	beta-mannan	328	k141_212890_2-712	237	3.5e-24	145	288	2	161	5.91751e-05	k_Bacteria;n_FCB group;n_Bacteroidetes/Chlorobi group;p_Bacteroidetes;c_Saprospiria;o_Saprospirales;f_Lewinellaceae;g_Lewinella;s_Lewinella cohaerens	Saprospiria
20180511_PA10	GH2_e80	GH2:380	3.2.1.25:4	beta-mannan	707	k141_777796_540-1796	419	1.4e-130	345	685	3	345	6.86411e-05	k_Bacteria;n_FCB group;n_Bacteroidetes/Chlorobi group;p_Bacteroidetes;c_Saprospiria;o_Saprospirales;f_Lewinellaceae;g_Lewinella;s_Lewinella cohaerens	Saprospiria
20180511_PA10	GH2_e80	GH2:380	3.2.1.25:4	beta-mannan	707	k141_100342_2350-4851	834	3.6e-293	3	705	27	714	0.000216579	k_Bacteria;n_FCB group;n_Bacteroidetes/Chlorobi group;p_Bacteroidetes;c_Flavobacteriia;o_Flavobacteriales;f_Flavobacteriaceae;g_Polaribacter;n_unclassified Polaribacter;s_Polaribacter sp.	Polaribacter
20180511_PA10	GH2_e80	GH2:380	3.2.1.25:4	beta-mannan	707	k141_674281_1-1395	465	2.5e-180	3	432	50	464	8.91765e-05	k_Bacteria;n_FCB group;n_Bacteroidetes/Chlorobi group;p_Bacteroidetes;c_Flavobacteriia;o_Flavobacteriales;f_Flavobacteriaceae;g_Polaribacter	Polaribacter
20180511_PA10	CE17_e0	CE17:15|CBM32:2	3.1.1.-:1	beta-mannan	164	k141_174463_2-535	178	7.7e-21	14	115	64	167	5.60198e-05	k_Bacteria;n_PVC group;p_Planctomycetes;c_Phycisphaerae;o_Phycisphaerales	Planctomycetes
20180511_PA10	CE17_e0	CE17:15|CBM32:2	3.1.1.-:1	beta-mannan	164	k141_215758_2-565	188	9.8e-24	1	126	30	165	6.13649e-05	k_Bacteria;n_PVC group;p_Planctomycetes;c_Phycisphaerae;o_Phycisphaerales	Planctomycetes
20180511_PA10	GH26_e66	GH26:50|CBM35:22|CBM3:1	3.2.1.78:3|3.2.1.100:1	beta-mannan	303	k141_354002_1-624	208	1.7e-86	67	262	2	207	3.93122e-05	k_Bacteria;n_PVC group;p_Planctomycetes;c_Planctomycetia;o_Planctomycetales;n_unclassified Planctomycetales;s_Planctomycetales bacterium	Planctomycetes
20180511_PA10	GH2_e24	GH2:451|CBM67:1	3.2.1.25:5	beta-mannan	768	k141_398037_7298-9802	835	2.5e-234	10	763	4	778	0.000344343	k_Bacteria;n_PVC group;p_Planctomycetes;c_Phycisphaerae;o_Phycisphaerales;f_Phycisphaeraceae;g_Phycisphaera	Planctomycetes
20180511_PA10	GH5_e136	GH5_41:876|CBM35:845|CBM23:6|CBM61:5|GH5:5	3.2.1.78:1	beta-mannan	260	k141_647850_2-319	106	8.6e-46	76	180	1	105	4.05536e-05	k_Bacteria;p_Proteobacteria;c_Gammaproteobacteria	other Gammaproteobacteria
20180511_PA10	GH2_e80	GH2:380	3.2.1.25:4	beta-mannan	707	k141_131769_3-866	288	9.2e-112	136	415	7	288	4.32261e-05	k_Bacteria;n_FCB group;n_Bacteroidetes/Chlorobi group;p_Bacteroidetes;c_Flavobacteriia;o_Flavobacteriales	other Bacteroidetes
20180511_PA10	GH2_e80	GH2:380	3.2.1.25:4	beta-mannan	707	k141_153503_3-1145	381	1.7e-103	438	704	2	267	7.61932e-05	k_Bacteria;n_FCB group;n_Bacteroidetes/Chlorobi group;p_Bacteroidetes;c_Flavobacteriia;o_Flavobacteriales;f_Flavobacteriaceae	other Bacteroidetes
20180511_PA10	GH5_e254	GH5_36:48	3.2.1.78:2	beta-mannan	305	k141_177041_3-479	159	1.5e-76	132	289	2	159	6.74169e-05	k_Bacteria;n_FCB group;n_Bacteroidetes/Chlorobi group;p_Bacteroidetes	other Bacteroidetes
20180511_PA10	GH2_e80	GH2:380	3.2.1.25:4	beta-mannan	707	k141_2175_1-804	268	3e-88	42	325	1	268	7.29516e-05	k_Bacteria;n_FCB group;n_Bacteroidetes/Chlorobi group;p_Bacteroidetes;c_Flavobacteriia;o_Flavobacteriales;f_Flavobacteriaceae	other Bacteroidetes
20180511_PA10	GH5_e246	GH5_7:39	3.2.1.25:1	beta-mannan	317	k141_33348_2-487	162	9.2e-48	1	125	33	160	5.2899e-05	k_Bacteria;n_FCB group;n_Bacteroidetes/Chlorobi group;p_Bacteroidetes	other Bacteroidetes
20180511_PA10	GH130_e0	GH130:227	2.4.1.339:1	beta-mannan	343	k141_346428_204-1040	279	1e-89	3	267	10	277	7.37103e-05	k_Bacteria;n_FCB group;n_Bacteroidetes/Chlorobi group;p_Bacteroidetes;c_Cytophagia;o_Cytophagales;f_Cytophagaceae;g_Spirosoma	other Bacteroidetes
20180511_PA10	GH130_e13	GH130:541	2.4.1.319:4|2.4.1.320:2	beta-mannan	300	k141_378119_2-541	180	7.3e-77	1	157	24	180	9.10387e-05	k_Bacteria;n_FCB group;n_Bacteroidetes/Chlorobi group;p_Bacteroidetes;c_Flavobacteriia;o_Flavobacteriales;f_Flavobacteriaceae	other Bacteroidetes
20180511_PA10	GH130_e6	GH130:437|CE2:1	2.4.1.281:5	beta-mannan	313	k141_391122_3-608	202	4.8e-80	1	152	51	202	4.55538e-05	k_Bacteria;n_FCB group;n_Bacteroidetes/Chlorobi group;p_Bacteroidetes;c_Bacteroidia;o_Marinilabiliales	other Bacteroidetes
20180511_PA10	GH2_e80	GH2:380	3.2.1.25:4	beta-mannan	707	k141_432909_1-1467	489	4.8e-188	7	474	29	488	0.0002207	k_Bacteria;n_FCB group;n_Bacteroidetes/Chlorobi group;p_Bacteroidetes	other Bacteroidetes
20180511_PA10	GH2_e80	GH2:380	3.2.1.25:4	beta-mannan	707	k141_473692_1-1638	546	2.8e-218	187	705	2	515	0.000131627	k_Bacteria;n_FCB group;n_Bacteroidetes/Chlorobi group;p_Bacteroidetes;c_Flavobacteriia;o_Flavobacteriales;f_Flavobacteriaceae	other Bacteroidetes
20180511_PA10	GH2_e80	GH2:380	3.2.1.25:4	beta-mannan	707	k141_537584_56476-58902	809	5.7e-293	3	701	16	692	0.000296841	k_Bacteria;n_FCB group;n_Bacteroidetes/Chlorobi group;p_Bacteroidetes;c_Flavobacteriia;o_Flavobacteriales;f_Flavobacteriaceae	other Bacteroidetes
20180511_PA10	GH2_e80	GH2:380	3.2.1.25:4	beta-mannan	707	k141_537990_1241-3709	823	2.8e-283	3	697	25	702	0.000218062	k_Bacteria;n_FCB group;n_Bacteroidetes/Chlorobi group;p_Bacteroidetes;c_Flavobacteriia;o_Flavobacteriales;f_Flavobacteriaceae	other Bacteroidetes
20180511_PA10	GH2_e80	GH2:380	3.2.1.25:4	beta-mannan	707	k141_550572_118-1164	349	2.7e-116	3	321	28	349	9.10904e-05	k_Bacteria;n_FCB group;n_Bacteroidetes/Chlorobi group;p_Bacteroidetes;c_Flavobacteriia;o_Flavobacteriales;f_Flavobacteriaceae	other Bacteroidetes
20180511_PA10	GH2_e80	GH2:380	3.2.1.25:4	beta-mannan	707	k141_591544_1-747	249	3.7e-108	192	443	2	248	0.000106608	k_Bacteria;n_FCB group;n_Bacteroidetes/Chlorobi group;p_Bacteroidetes;c_Flavobacteriia;o_Flavobacteriales	other Bacteroidetes
20180511_PA10	GH2_e80	GH2:380	3.2.1.25:4	beta-mannan	707	k141_598554_3-1709	569	9.5e-203	252	705	2	456	0.000424571	k_Bacteria;n_FCB group;n_Bacteroidetes/Chlorobi group;p_Bacteroidetes	other Bacteroidetes
20180511_PA10	GH130_e6	GH130:437|CE2:1	2.4.1.281:5	beta-mannan	313	k141_658652_3-692	230	5.6e-121	63	292	1	230	6.18477e-05	k_Bacteria;n_FCB group;n_Bacteroidetes/Chlorobi group;p_Bacteroidetes;c_Bacteroidia;o_Marinilabiliales	other Bacteroidetes
20180511_PA10	GH2_e80	GH2:380	3.2.1.25:4	beta-mannan	707	k141_705129_1-888	296	2.5e-104	424	701	1	280	3.53982e-05	k_Bacteria;n_FCB group;n_Bacteroidetes/Chlorobi group;p_Bacteroidetes	other Bacteroidetes
20180511_PA10	GH2_e80	GH2:380	3.2.1.25:4	beta-mannan	707	k141_729401_3-1181	393	4e-186	292	681	3	392	0.000129575	k_Bacteria;n_FCB group;n_Bacteroidetes/Chlorobi group;p_Bacteroidetes	other Bacteroidetes
20180511_PA10	GH26_e34	GH26:48|GH5_7:1	3.2.1.100:1	beta-mannan	305	k141_749639_21-503	161	1.6e-54	2	140	23	161	5.85372e-05	k_Bacteria;n_FCB group;n_Bacteroidetes/Chlorobi group;p_Bacteroidetes;c_Bacteroidia;o_Marinilabiliales;f_Prolixibacteraceae;g_Sunxiuqinia;s_Sunxiuqinia indica	other Bacteroidetes
20180511_PA10	GH2_e80	GH2:380	3.2.1.25:4	beta-mannan	707	k141_75526_1-723	241	1.6e-42	52	312	1	241	5.65198e-05	k_Bacteria;n_FCB group;n_Bacteroidetes/Chlorobi group;p_Bacteroidetes;c_Flavobacteriia;o_Flavobacteriales;n_unclassified Flavobacteriales;s_Flavobacteriales bacterium	other Bacteroidetes
20180511_PA10	GH2_e80	GH2:380	3.2.1.25:4	beta-mannan	707	k141_775207_87-905	273	2.3e-72	7	263	29	273	8.73488e-05	k_Bacteria;n_FCB group;n_Bacteroidetes/Chlorobi group;p_Bacteroidetes	other Bacteroidetes
20180511_PA10	GH130_e13	GH130:541	2.4.1.319:4|2.4.1.320:2	beta-mannan	300	k141_798296_316-741	142	7.3e-66	164	299	1	137	3.69155e-05	k_Bacteria;n_FCB group;n_Bacteroidetes/Chlorobi group;p_Bacteroidetes;c_Flavobacteriia;o_Flavobacteriales;f_Flavobacteriaceae	other Bacteroidetes
20180511_PA10	GH130_e13	GH130:541	2.4.1.319:4|2.4.1.320:2	beta-mannan	300	k141_806733_3-521	173	2.7e-80	1	161	13	173	3.30877e-05	k_Bacteria;n_FCB group;n_Bacteroidetes/Chlorobi group;p_Bacteroidetes	other Bacteroidetes
20180511_PA10	GH5_e254	GH5_36:48	3.2.1.78:2	beta-mannan	305	k141_840658_1-360	120	1.1e-57	26	145	1	120	4.48814e-05	k_Bacteria;n_FCB group;n_Bacteroidetes/Chlorobi group;p_Bacteroidetes	other Bacteroidetes
20180511_PA10	GH2_e80	GH2:380	3.2.1.25:4	beta-mannan	707	k141_846508_2388-4844	819	2.3e-289	3	705	26	706	0.000405053	k_Bacteria;n_FCB group;n_Bacteroidetes/Chlorobi group;p_Bacteroidetes;c_Flavobacteriia;o_Flavobacteriales;f_Flavobacteriaceae	other Bacteroidetes
20180511_PA10	GH130_e6	GH130:437|CE2:1	2.4.1.281:5	beta-mannan	313	k141_254237_3-380	126	5.6e-66	53	179	1	126	4.48814e-05	k_Bacteria	other
20180511_PA10	GH130_e6	GH130:437|CE2:1	2.4.1.281:5	beta-mannan	313	k141_257272_2-358	119	3.8e-52	143	256	1	119	4.58814e-05	k_Bacteria	other
20180511_PA10	CE17_e0	CE17:15|CBM32:2	3.1.1.-:1	beta-mannan	164	k141_317817_1-618	206	8.3e-18	13	161	45	205	9.68493e-05	k_Bacteria	other
20180511_PA10	CE17_e0	CE17:15|CBM32:2	3.1.1.-:1	beta-mannan	164	k141_371056_2-445	148	2.7e-16	14	133	9	142	3.21567e-05	k_Bacteria	other
20180511_PA10	GH130_e6	GH130:437|CE2:1	2.4.1.281:5	beta-mannan	313	k141_43979_19-1200	394	2.1e-175	1	312	51	360	8.84351e-05	k_Bacteria	other
20180511_PA10	CE17_e0	CE17:15|CBM32:2	3.1.1.-:1	beta-mannan	164	k141_522641_1-699	233	1.3e-18	16	163	28	187	4.43814e-05	k_Bacteria	other
20180511_PA10	GH130_e6	GH130:437|CE2:1	2.4.1.281:5	beta-mannan	313	k141_609266_1-477	159	1.3e-61	1	131	24	159	4.94506e-05	k_Bacteria	other
20180511_PA10	GH2_e111	GH2:146	3.2.1.25:9	beta-mannan	687	k141_662012_2-913	304	5.3e-102	247	532	3	301	5.63991e-05	k_Bacteria	other
20180511_PA10	CE17_e0	CE17:15|CBM32:2	3.1.1.-:1	beta-mannan	164	k141_699910_3-506	168	1.4e-16	22	163	2	155	7.48483e-05	k_Bacteria	other
20180511_PA10	GH5_e171	GH5_40:125|CBM2:94|GH5:1	3.2.1.78:1	beta-mannan	292	k141_274447_68-427	120	3.2e-36	157	260	3	103	3.00359e-05	k_Bacteria;n_Terrabacteria group;p_Actinobacteria;c_Actinomycetia	Actinobacteria
20180511_PA10	GH2_e24	GH2:451|CBM67:1	3.2.1.25:5	beta-mannan	768	k141_484123_1-867	289	2.5e-123	110	400	1	289	7.96244e-05	k_Bacteria;n_Terrabacteria group;p_Actinobacteria;c_Actinomycetia	Actinobacteria
20180511_PA10	GH2_e24	GH2:451|CBM67:1	3.2.1.25:5	beta-mannan	768	k141_732506_2-910	303	1.4e-135	177	481	1	303	4.22261e-05	k_Bacteria;n_Terrabacteria group;p_Actinobacteria;c_Actinomycetia	Actinobacteria
20180511_PA3	GH2_e111	GH2:146	3.2.1.25:9	beta-mannan	687	k141_561455_128-1528	467	1.1e-63	391	686	1	318	9.40485e-05	k_Bacteria;n_PVC group;p_Verrucomicrobia	Verrucomicrobia
20180511_PA3	GH2_e111	GH2:146	3.2.1.25:9	beta-mannan	687	k141_709918_2410-3726	439	2.4e-149	1	426	5	433	8.5074e-05	k_Bacteria;n_PVC group;p_Verrucomicrobia;c_Opitutae;o_Opitutales;f_Opitutaceae	Verrucomicrobia
20180511_PA3	CE17_e0	CE17:15|CBM32:2	3.1.1.-:1	beta-mannan	164	k141_810636_2-1000	333	7.8e-18	14	161	169	328	4.28519e-05	k_Bacteria;n_PVC group;p_Verrucomicrobia;c_Verrucomicrobiae;o_Verrucomicrobiales;f_Verrucomicrobiaceae;n_unclassified Verrucomicrobiaceae;s_Verrucomicrobiaceae bacterium	Verrucomicrobia
20180511_PA3	GH2_e80	GH2:380	3.2.1.25:4	beta-mannan	707	k141_386112_2-1972	657	9.1e-279	3	647	27	656	0.000134617	k_Bacteria;n_FCB group;n_Bacteroidetes/Chlorobi group;p_Bacteroidetes;c_Flavobacteriia;o_Flavobacteriales;f_Flavobacteriaceae;g_Polaribacter;n_unclassified Polaribacter;s_Polaribacter sp.	Polaribacter
20180511_PA3	GH2_e24	GH2:451|CBM67:1	3.2.1.25:5	beta-mannan	768	k141_350691_3235-5754	840	3e-238	10	764	4	779	9.45733e-05	k_Bacteria;n_PVC group;p_Planctomycetes;c_Phycisphaerae;o_Phycisphaerales;f_Phycisphaeraceae;g_Phycisphaera;n_unclassified Phycisphaera;s_Phycisphaera sp.	Planctomycetes
20180511_PA3	CE17_e0	CE17:15|CBM32:2	3.1.1.-:1	beta-mannan	164	k141_394243_1-402	134	2e-18	38	148	3	123	3.25391e-05	k_Bacteria;n_PVC group;p_Planctomycetes;c_Phycisphaerae;o_Phycisphaerales;n_unclassified Phycisphaerales;s_Phycisphaerales bacterium	Planctomycetes
20180511_PA3	GH2_e24	GH2:451|CBM67:1	3.2.1.25:5	beta-mannan	768	k141_92320_18455-20959	835	2.5e-234	10	763	4	778	0.00159983	k_Bacteria;n_PVC group;p_Planctomycetes;c_Phycisphaerae;o_Phycisphaerales;f_Phycisphaeraceae;g_Phycisphaera	Planctomycetes
20180511_PA3	GH2_e80	GH2:380	3.2.1.25:4	beta-mannan	707	k141_147524_1858-4284	809	2.1e-178	19	696	2	680	0.000458539	k_Bacteria;n_FCB group;n_Bacteroidetes/Chlorobi group;p_Bacteroidetes;c_Flavobacteriia;o_Flavobacteriales;n_unclassified Flavobacteriales;s_Flavobacteriales bacterium	other Bacteroidetes
20180511_PA3	GH2_e80	GH2:380	3.2.1.25:4	beta-mannan	707	k141_206707_3-1082	360	7.8e-112	133	505	3	360	5.98956e-05	k_Bacteria;n_FCB group;n_Bacteroidetes/Chlorobi group;p_Bacteroidetes;c_Flavobacteriia;o_Flavobacteriales;n_unclassified Flavobacteriales;s_Flavobacteriales bacterium	other Bacteroidetes
20180511_PA3	GH130_e13	GH130:541	2.4.1.319:4|2.4.1.320:2	beta-mannan	300	k141_290109_3-326	108	4.2e-54	106	211	1	107	4.21959e-05	k_Bacteria;n_FCB group;n_Bacteroidetes/Chlorobi group;p_Bacteroidetes;c_Flavobacteriia;o_Flavobacteriales	other Bacteroidetes
20180511_PA3	GH2_e80	GH2:380	3.2.1.25:4	beta-mannan	707	k141_35559_176-1429	418	5.4e-159	3	390	28	418	0.000107563	k_Bacteria;n_FCB group;n_Bacteroidetes/Chlorobi group;p_Bacteroidetes;c_Flavobacteriia;o_Flavobacteriales;f_Flavobacteriaceae	other Bacteroidetes
20180511_PA3	GH2_e80	GH2:380	3.2.1.25:4	beta-mannan	707	k141_358040_1-1155	385	9.6e-117	328	695	1	384	6.05385e-05	k_Bacteria;n_FCB group;n_Bacteroidetes/Chlorobi group;p_Bacteroidetes;c_Flavobacteriia;o_Flavobacteriales;n_unclassified Flavobacteriales;s_Flavobacteriales bacterium	other Bacteroidetes
20180511_PA3	GH2_e80	GH2:380	3.2.1.25:4	beta-mannan	707	k141_378679_1-1008	336	6.9e-137	116	458	5	336	0.000536069	k_Bacteria;n_FCB group;n_Bacteroidetes/Chlorobi group;p_Bacteroidetes	other Bacteroidetes
20180511_PA3	GH2_e80	GH2:380	3.2.1.25:4	beta-mannan	707	k141_426697_1-1419	473	1.4e-194	26	510	1	473	0.00049878	k_Bacteria;n_FCB group;n_Bacteroidetes/Chlorobi group;p_Bacteroidetes	other Bacteroidetes
20180511_PA3	GH2_e80	GH2:380	3.2.1.25:4	beta-mannan	707	k141_438675_159-2585	809	2.4e-182	14	688	3	676	9.15687e-05	k_Bacteria;n_FCB group;n_Bacteroidetes/Chlorobi group;p_Bacteroidetes;c_Flavobacteriia;o_Flavobacteriales	other Bacteroidetes
20180511_PA3	GH2_e80	GH2:380	3.2.1.25:4	beta-mannan	707	k141_439485_2-808	269	3.1e-133	331	592	1	269	3.36281e-05	k_Bacteria;n_FCB group;n_Bacteroidetes/Chlorobi group;p_Bacteroidetes	other Bacteroidetes
20180511_PA3	GH2_e80	GH2:380	3.2.1.25:4	beta-mannan	707	k141_447371_2-1234	411	2.2e-167	48	469	2	411	0.000148014	k_Bacteria;n_FCB group;n_Bacteroidetes/Chlorobi group;p_Bacteroidetes	other Bacteroidetes
20180511_PA3	GH130_e13	GH130:541	2.4.1.319:4|2.4.1.320:2	beta-mannan	300	k141_473024_180-1163	328	1.1e-152	1	299	24	323	6.69413e-05	k_Bacteria;n_FCB group;n_Bacteroidetes/Chlorobi group;p_Bacteroidetes;c_Flavobacteriia;o_Flavobacteriales;f_Flavobacteriaceae	other Bacteroidetes
20180511_PA3	GH5_e246	GH5_7:39	3.2.1.25:1	beta-mannan	317	k141_474715_2-682	227	8.7e-55	143	317	1	171	8.97187e-05	k_Bacteria;n_FCB group;n_Bacteroidetes/Chlorobi group;p_Bacteroidetes	other Bacteroidetes
20180511_PA3	GH2_e80	GH2:380	3.2.1.25:4	beta-mannan	707	k141_510583_1-918	306	4e-77	408	692	2	301	5.51328e-05	k_Bacteria;n_FCB group;n_Bacteroidetes/Chlorobi group;p_Bacteroidetes;c_Flavobacteriia;o_Flavobacteriales;n_unclassified Flavobacteriales;s_Flavobacteriales bacterium	other Bacteroidetes
20180511_PA3	GH2_e80	GH2:380	3.2.1.25:4	beta-mannan	707	k141_539607_166-2256	697	1e-239	150	703	20	571	5.89902e-05	k_Bacteria;n_FCB group;n_Bacteroidetes/Chlorobi group;p_Bacteroidetes;c_Flavobacteriia;o_Flavobacteriales	other Bacteroidetes
20180511_PA3	GH130_e13	GH130:541	2.4.1.319:4|2.4.1.320:2	beta-mannan	300	k141_551706_22287-23270	328	2.9e-153	1	299	24	323	0.000185066	k_Bacteria;n_FCB group;n_Bacteroidetes/Chlorobi group;p_Bacteroidetes;c_Flavobacteriia;o_Flavobacteriales;f_Flavobacteriaceae	other Bacteroidetes
20180511_PA3	GH130_e13	GH130:541	2.4.1.319:4|2.4.1.320:2	beta-mannan	300	k141_580955_3-392	130	1.9e-64	54	180	1	127	6.31101e-05	k_Bacteria;n_FCB group;n_Bacteroidetes/Chlorobi group;p_Bacteroidetes	other Bacteroidetes
20180511_PA3	GH2_e80	GH2:380	3.2.1.25:4	beta-mannan	707	k141_589180_1-1680	560	1.5e-230	3	561	4	560	0.00012294	k_Bacteria;n_FCB group;n_Bacteroidetes/Chlorobi group;p_Bacteroidetes	other Bacteroidetes
20180511_PA3	GH130_e13	GH130:541	2.4.1.319:4|2.4.1.320:2	beta-mannan	300	k141_593388_3-449	149	6.1e-55	1	125	25	149	5.2653e-05	k_Bacteria;n_FCB group;n_Bacteroidetes/Chlorobi group;p_Bacteroidetes;c_Flavobacteriia;o_Flavobacteriales;f_Flavobacteriaceae	other Bacteroidetes
20180511_PA3	GH2_e80	GH2:380	3.2.1.25:4	beta-mannan	707	k141_615052_50854-53280	809	5.7e-293	3	701	16	692	0.000403078	k_Bacteria;n_FCB group;n_Bacteroidetes/Chlorobi group;p_Bacteroidetes;c_Flavobacteriia;o_Flavobacteriales;f_Flavobacteriaceae	other Bacteroidetes
20180511_PA3	GH2_e80	GH2:380	3.2.1.25:4	beta-mannan	707	k141_626974_1-1155	385	1e-149	360	701	1	344	0.000119279	k_Bacteria;n_FCB group;n_Bacteroidetes/Chlorobi group;p_Bacteroidetes	other Bacteroidetes
20180511_PA3	GH2_e80	GH2:380	3.2.1.25:4	beta-mannan	707	k141_644027_1-2139	713	7e-280	3	677	50	711	0.000117521	k_Bacteria;n_FCB group;n_Bacteroidetes/Chlorobi group;p_Bacteroidetes;c_Flavobacteriia;o_Flavobacteriales;f_Flavobacteriaceae;n_unclassified Flavobacteriaceae;s_Flavobacteriaceae bacterium	other Bacteroidetes
20180511_PA3	GH2_e80	GH2:380	3.2.1.25:4	beta-mannan	707	k141_651865_58-1116	353	2.3e-108	4	336	29	348	5.63399e-05	k_Bacteria;n_FCB group;n_Bacteroidetes/Chlorobi group;p_Bacteroidetes;c_Flavobacteriia;o_Flavobacteriales	other Bacteroidetes
20180511_PA3	GH2_e80	GH2:380	3.2.1.25:4	beta-mannan	707	k141_77142_16923-19391	823	2.8e-283	3	697	25	702	0.000316154	k_Bacteria;n_FCB group;n_Bacteroidetes/Chlorobi group;p_Bacteroidetes;c_Flavobacteriia;o_Flavobacteriales;f_Flavobacteriaceae	other Bacteroidetes
20180511_PA3	GH2_e80	GH2:380	3.2.1.25:4	beta-mannan	707	k141_783369_2-838	279	2.1e-122	404	681	1	278	6.54193e-05	k_Bacteria;n_FCB group;n_Bacteroidetes/Chlorobi group;p_Bacteroidetes;c_Flavobacteriia;o_Flavobacteriales;f_Flavobacteriaceae	other Bacteroidetes
20180511_PA3	GH2_e80	GH2:380	3.2.1.25:4	beta-mannan	707	k141_802229_2-1450	483	3.1e-201	255	705	27	477	6.98804e-05	k_Bacteria;n_FCB group;n_Bacteroidetes/Chlorobi group;p_Bacteroidetes	other Bacteroidetes
20180511_PA3	GH2_e80	GH2:380	3.2.1.25:4	beta-mannan	707	k141_812149_3761-6217	819	2.3e-289	3	705	26	706	0.000941089	k_Bacteria;n_FCB group;n_Bacteroidetes/Chlorobi group;p_Bacteroidetes;c_Flavobacteriia;o_Flavobacteriales;f_Flavobacteriaceae	other Bacteroidetes
20180511_PA3	GH130_e13	GH130:541	2.4.1.319:4|2.4.1.320:2	beta-mannan	300	k141_834391_1-408	136	3e-56	1	126	11	136	3.64097e-05	k_Bacteria;n_FCB group;n_Bacteroidetes/Chlorobi group;p_Bacteroidetes;c_Flavobacteriia;o_Flavobacteriales;f_Flavobacteriaceae	other Bacteroidetes
20180511_PA3	GH2_e80	GH2:380	3.2.1.25:4	beta-mannan	707	k141_85350_1244-3508	755	8.6e-280	7	704	29	715	0.00029133	k_Bacteria;n_FCB group;n_Bacteroidetes/Chlorobi group;p_Bacteroidetes	other Bacteroidetes
20180511_PA3	CE17_e0	CE17:15|CBM32:2	3.1.1.-:1	beta-mannan	164	k141_198872_2-688	229	3.1e-16	14	129	95	224	4.0582e-05	k_Bacteria;n_PVC group;p_Lentisphaerae;c_Lentisphaeria;n_unclassified Lentisphaeria;s_Lentisphaeria bacterium	other
20180511_PA3	CE17_e0	CE17:15|CBM32:2	3.1.1.-:1	beta-mannan	164	k141_234645_3-530	176	1.1e-18	13	163	8	170	8.15839e-05	k_Bacteria	other
20180511_PA3	GH26_e61	GH26:77|GH5_7:3|GH3:1	3.2.1.100:2|3.2.1.-:1	beta-mannan	298	k141_247765_3-671	223	8.9e-44	53	261	21	223	6.66264e-05	k_Bacteria	other
20180511_PA3	CE17_e0	CE17:15|CBM32:2	3.1.1.-:1	beta-mannan	164	k141_295770_3-1460	486	3.1e-18	15	163	300	460	0.000176826	k_Bacteria;n_PVC group;p_Lentisphaerae;c_Lentisphaeria	other
20180511_PA3	CE17_e0	CE17:15|CBM32:2	3.1.1.-:1	beta-mannan	164	k141_366476_1-552	184	5.9e-18	22	163	2	155	3.23948e-05	k_Bacteria	other
20180511_PA3	CE17_e0	CE17:15|CBM32:2	3.1.1.-:1	beta-mannan	164	k141_376512_716-2680	655	1.2e-18	14	163	315	476	7.46956e-05	k_Bacteria	other
20180511_PA3	GH5_e171	GH5_40:125|CBM2:94|GH5:1	3.2.1.78:1	beta-mannan	292	k141_443742_599-1216	206	4.8e-43	2	149	30	166	4.03327e-05	k_Bacteria	other
20180511_PA3	CE17_e0	CE17:15|CBM32:2	3.1.1.-:1	beta-mannan	164	k141_509487_1-468	156	3.8e-21	12	94	43	127	4.04508e-05	k_Bacteria	other
20180511_PA3	CE17_e0	CE17:15|CBM32:2	3.1.1.-:1	beta-mannan	164	k141_590999_613-5016	1468	1.8e-16	13	163	1247	1409	0.000318713	k_Bacteria	other
20180511_PA3	GH130_e0	GH130:227	2.4.1.339:1	beta-mannan	343	k141_595257_1-387	129	6.2e-51	69	196	2	129	2.88129e-05	k_Bacteria	other
20180511_PA3	GH5_e246	GH5_7:39	3.2.1.25:1	beta-mannan	317	k141_692894_3-890	296	8.4e-77	28	266	54	296	0.000118099	k_Bacteria	other
20180511_PA3	GH130_e6	GH130:437|CE2:1	2.4.1.281:5	beta-mannan	313	k141_710561_2-604	201	2.2e-112	113	312	1	200	3.01643e-05	k_Bacteria	other
20180511_PA3	GH26_e61	GH26:77|GH5_7:3|GH3:1	3.2.1.100:2|3.2.1.-:1	beta-mannan	298	k141_723789_2-844	281	1.1e-47	5	269	4	274	8.01931e-05	k_Bacteria	other
20180511_PA3	GH5_e246	GH5_7:39	3.2.1.25:1	beta-mannan	317	k141_749793_118-918	267	9.1e-22	205	317	38	143	4.45838e-05	k_Bacteria	other
20180511_PA3	CE17_e0	CE17:15|CBM32:2	3.1.1.-:1	beta-mannan	164	k141_766921_2-559	186	3.8e-16	14	149	34	183	0.000334431	k_Bacteria	other
20180511_PA3	GH5_e246	GH5_7:39	3.2.1.25:1	beta-mannan	317	k141_801620_2-385	128	1.9e-26	43	154	1	127	4.41771e-05	k_Bacteria	other
20180511_PA3	GH5_e171	GH5_40:125|CBM2:94|GH5:1	3.2.1.78:1	beta-mannan	292	k141_443742_3-524	174	1.1e-35	157	260	3	103	4.33898e-05	k_Bacteria;n_Terrabacteria group;p_Actinobacteria;c_Actinomycetia	Actinobacteria
20180515_FL	CE17_e0	CE17:15|CBM32:2	3.1.1.-:1	beta-mannan	164	k141_1331205_410-1756	449	4.5e-16	15	163	86	246	1.91689e-05	k_Bacteria;n_PVC group;p_Verrucomicrobia;c_Opitutae;n_unclassified Opitutae;s_Opitutae bacterium	Verrucomicrobia
20180515_FL	CE17_e0	CE17:15|CBM32:2	3.1.1.-:1	beta-mannan	164	k141_1421642_1-717	239	1e-18	13	163	61	223	7.61499e-06	k_Bacteria;n_PVC group;p_Verrucomicrobia;c_Opitutae;n_unclassified Opitutae;s_Opitutae bacterium	Verrucomicrobia
20180515_FL	GH2_e111	GH2:146	3.2.1.25:9	beta-mannan	687	k141_440539_1979-4162	728	1.4e-203	1	686	5	715	1.91364e-05	k_Bacteria;n_PVC group;p_Verrucomicrobia;c_Opitutae;o_Opitutales;f_Opitutaceae	Verrucomicrobia
20180515_FL	GH130_e6	GH130:437|CE2:1	2.4.1.281:5	beta-mannan	313	k141_528141_3-359	119	2.6e-55	178	296	2	119	4.49035e-06	k_Bacteria;n_PVC group;p_Verrucomicrobia	Verrucomicrobia
20180515_FL	GH2_e80	GH2:380	3.2.1.25:4	beta-mannan	707	k141_1778351_3-1121	373	3.8e-127	3	363	27	373	7.11244e-06	k_Bacteria;n_FCB group;n_Bacteroidetes/Chlorobi group;p_Bacteroidetes;c_Flavobacteriia;o_Flavobacteriales;f_Flavobacteriaceae;g_Polaribacter;n_unclassified Polaribacter;s_Polaribacter sp.	Polaribacter
20180515_FL	GH2_e80	GH2:380	3.2.1.25:4	beta-mannan	707	k141_2741290_1-1548	516	3.3e-189	309	705	1	396	1.221e-05	k_Bacteria;n_FCB group;n_Bacteroidetes/Chlorobi group;p_Bacteroidetes;c_Flavobacteriia;o_Flavobacteriales;f_Flavobacteriaceae;g_Polaribacter;n_unclassified Polaribacter;s_Polaribacter sp.	Polaribacter
20180515_FL	GH2_e24	GH2:451|CBM67:1	3.2.1.25:5	beta-mannan	768	k141_1296461_1338-3842	835	2.5e-234	10	763	4	778	5.33212e-05	k_Bacteria;n_PVC group;p_Planctomycetes;c_Phycisphaerae;o_Phycisphaerales;f_Phycisphaeraceae;g_Phycisphaera	Planctomycetes
20180515_FL	GH130_e6	GH130:437|CE2:1	2.4.1.281:5	beta-mannan	313	k141_1343043_57-1187	377	2.4e-170	1	313	35	347	1.19797e-05	k_Bacteria;n_PVC group;p_Planctomycetes;c_Phycisphaerae;o_Phycisphaerales	Planctomycetes
20180515_FL	CE17_e0	CE17:15|CBM32:2	3.1.1.-:1	beta-mannan	164	k141_1474242_3-314	104	2.3e-20	31	133	1	104	5.41402e-06	k_Bacteria;n_PVC group;p_Planctomycetes;c_Phycisphaerae;o_Phycisphaerales;n_unclassified Phycisphaerales;s_Phycisphaerales bacterium	Planctomycetes
20180515_FL	GH148_e0	GH148:112|CBM4:3	3.2.1.4:1	beta-mannan	156	k141_415125_1-477	159	5.5e-19	64	156	1	85	7.20318e-06	k_Bacteria;n_PVC group;p_Planctomycetes;c_Phycisphaerae;o_Phycisphaerales;n_unclassified Phycisphaerales;s_Phycisphaerales bacterium	Planctomycetes
20180515_FL	CE17_e0	CE17:15|CBM32:2	3.1.1.-:1	beta-mannan	164	k141_72438_3-515	171	6.6e-21	14	115	53	156	6.77974e-06	k_Bacteria;n_PVC group;p_Planctomycetes;c_Phycisphaerae;o_Phycisphaerales	Planctomycetes
20180515_FL	GH5_e136	GH5_41:876|CBM35:845|CBM23:6|CBM61:5|GH5:5	3.2.1.78:1	beta-mannan	260	k141_630701_2279-3778	500	4e-118	1	260	89	352	6.04104e-05	k_Bacteria;p_Proteobacteria;c_Gammaproteobacteria	other Gammaproteobacteria
20180515_FL	GH2_e80	GH2:380	3.2.1.25:4	beta-mannan	707	k141_1041375_1-2271	757	1.2e-162	77	696	6	628	2.91291e-05	k_Bacteria;n_FCB group;n_Bacteroidetes/Chlorobi group;p_Bacteroidetes;c_Flavobacteriia;o_Flavobacteriales;n_unclassified Flavobacteriales;s_Flavobacteriales bacterium	other Bacteroidetes
20180515_FL	GH130_e13	GH130:541	2.4.1.319:4|2.4.1.320:2	beta-mannan	300	k141_1066724_3-440	146	5.5e-62	1	133	14	146	7.29392e-06	k_Bacteria;n_FCB group;n_Bacteroidetes/Chlorobi group;p_Bacteroidetes;c_Flavobacteriia;o_Flavobacteriales;f_Flavobacteriaceae	other Bacteroidetes
20180515_FL	GH130_e13	GH130:541	2.4.1.319:4|2.4.1.320:2	beta-mannan	300	k141_123177_2-841	280	6.5e-136	1	260	20	280	6.34233e-06	k_Bacteria;n_FCB group;n_Bacteroidetes/Chlorobi group;p_Bacteroidetes	other Bacteroidetes
20180515_FL	GH2_e80	GH2:380	3.2.1.25:4	beta-mannan	707	k141_1261468_3-1403	467	4.4e-116	318	696	2	397	0.000126679	k_Bacteria;n_FCB group;n_Bacteroidetes/Chlorobi group;p_Bacteroidetes;c_Flavobacteriia;o_Flavobacteriales;n_unclassified Flavobacteriales;s_Flavobacteriales bacterium	other Bacteroidetes
20180515_FL	GH130_e13	GH130:541	2.4.1.319:4|2.4.1.320:2	beta-mannan	300	k141_1283035_315-1298	328	6.1e-152	1	299	24	323	3.41081e-05	k_Bacteria;n_FCB group;n_Bacteroidetes/Chlorobi group;p_Bacteroidetes;c_Flavobacteriia;o_Flavobacteriales;f_Flavobacteriaceae	other Bacteroidetes
20180515_FL	GH2_e80	GH2:380	3.2.1.25:4	beta-mannan	707	k141_1347050_1-939	313	5.9e-131	135	455	4	312	2.05556e-05	k_Bacteria;n_FCB group;n_Bacteroidetes/Chlorobi group;p_Bacteroidetes;c_Flavobacteriia;o_Flavobacteriales	other Bacteroidetes
20180515_FL	GH26_e13	GH26:11	3.2.1.100:1	beta-mannan	318	k141_1371629_15360-16451	364	2.3e-82	2	314	26	325	4.23001e-05	k_Bacteria;n_FCB group;n_Bacteroidetes/Chlorobi group;p_Bacteroidetes;c_Cytophagia;o_Cytophagales;f_Flammeovirgaceae;n_unclassified Flammeovirgaceae;s_Flammeovirgaceae bacterium	other Bacteroidetes
20180515_FL	GH130_e13	GH130:541	2.4.1.319:4|2.4.1.320:2	beta-mannan	300	k141_1468457_16473-17456	328	3.5e-153	1	299	24	323	0.000403629	k_Bacteria;n_FCB group;n_Bacteroidetes/Chlorobi group;p_Bacteroidetes;c_Flavobacteriia;o_Flavobacteriales;f_Flavobacteriaceae	other Bacteroidetes
20180515_FL	GH2_e80	GH2:380	3.2.1.25:4	beta-mannan	707	k141_1468457_22246-24831	862	0	3	705	28	737	0.000330169	k_Bacteria;n_FCB group;n_Bacteroidetes/Chlorobi group;p_Bacteroidetes;c_Flavobacteriia;o_Flavobacteriales	other Bacteroidetes
20180515_FL	GH130_e13	GH130:541	2.4.1.319:4|2.4.1.320:2	beta-mannan	300	k141_1490530_10198-11181	328	5.2e-153	1	299	24	323	0.000170687	k_Bacteria;n_FCB group;n_Bacteroidetes/Chlorobi group;p_Bacteroidetes;c_Flavobacteriia;o_Flavobacteriales;f_Flavobacteriaceae	other Bacteroidetes
20180515_FL	GH2_e80	GH2:380	3.2.1.25:4	beta-mannan	707	k141_152154_3761-6217	819	1.6e-289	3	705	26	706	7.74249e-05	k_Bacteria;n_FCB group;n_Bacteroidetes/Chlorobi group;p_Bacteroidetes;c_Flavobacteriia;o_Flavobacteriales;f_Flavobacteriaceae	other Bacteroidetes
20180515_FL	GH130_e13	GH130:541	2.4.1.319:4|2.4.1.320:2	beta-mannan	300	k141_1562184_4387-5349	321	4.8e-153	1	299	17	316	3.113e-05	k_Bacteria;n_FCB group;n_Bacteroidetes/Chlorobi group;p_Bacteroidetes;c_Flavobacteriia;o_Flavobacteriales;n_unclassified Flavobacteriales;s_Flavobacteriales bacterium	other Bacteroidetes
20180515_FL	GH2_e80	GH2:380	3.2.1.25:4	beta-mannan	707	k141_1596721_1-1128	376	4.7e-141	165	534	1	375	1.35827e-05	k_Bacteria;n_FCB group;n_Bacteroidetes/Chlorobi group;p_Bacteroidetes;c_Flavobacteriia;o_Flavobacteriales;f_Crocinitomicaceae;n_unclassified Crocinitomicaceae;s_Crocinitomicaceae bacterium	other Bacteroidetes
20180515_FL	GH2_e80	GH2:380	3.2.1.25:4	beta-mannan	707	k141_1735008_241-1527	429	5.3e-153	4	403	43	429	1.45087e-05	k_Bacteria;n_FCB group;n_Bacteroidetes/Chlorobi group;p_Bacteroidetes;c_Flavobacteriia;o_Flavobacteriales	other Bacteroidetes
20180515_FL	GH2_e80	GH2:380	3.2.1.25:4	beta-mannan	707	k141_186805_3-905	301	3.3e-116	90	387	1	301	6.29115e-06	k_Bacteria;n_FCB group;n_Bacteroidetes/Chlorobi group;p_Bacteroidetes;c_Flavobacteriia;o_Flavobacteriales;n_unclassified Flavobacteriales;s_Flavobacteriales bacterium	other Bacteroidetes
20180515_FL	GH2_e80	GH2:380	3.2.1.25:4	beta-mannan	707	k141_1947935_2-1342	447	3.7e-178	133	585	2	447	6.01196e-06	k_Bacteria;n_FCB group;n_Bacteroidetes/Chlorobi group;p_Bacteroidetes;c_Flavobacteriia;o_Flavobacteriales;f_Crocinitomicaceae;g_Crocinitomix	other Bacteroidetes
20180515_FL	GH2_e80	GH2:380	3.2.1.25:4	beta-mannan	707	k141_1948991_3-809	269	9.9e-73	7	258	29	268	0.000357886	k_Bacteria;n_FCB group;n_Bacteroidetes/Chlorobi group;p_Bacteroidetes;n_unclassified Bacteroidetes;s_Bacteroidetes bacterium	other Bacteroidetes
20180515_FL	GH2_e80	GH2:380	3.2.1.25:4	beta-mannan	707	k141_2056761_7630-10065	812	1.5e-264	7	705	13	687	4.86913e-05	k_Bacteria;n_FCB group;n_Bacteroidetes/Chlorobi group;p_Bacteroidetes	other Bacteroidetes
20180515_FL	GH2_e80	GH2:380	3.2.1.25:4	beta-mannan	707	k141_2166360_1-1599	533	1.8e-194	4	506	43	532	1.6854e-05	k_Bacteria;n_FCB group;n_Bacteroidetes/Chlorobi group;p_Bacteroidetes;c_Flavobacteriia;o_Flavobacteriales	other Bacteroidetes
20180515_FL	GH2_e80	GH2:380	3.2.1.25:4	beta-mannan	707	k141_2177167_378-2093	572	2.2e-206	3	534	27	571	4.54247e-05	k_Bacteria;n_FCB group;n_Bacteroidetes/Chlorobi group;p_Bacteroidetes;c_Flavobacteriia;o_Flavobacteriales	other Bacteroidetes
20180515_FL	GH2_e80	GH2:380	3.2.1.25:4	beta-mannan	707	k141_2305862_3-905	301	3.7e-71	399	670	2	291	7.3451e-06	k_Bacteria;n_FCB group;n_Bacteroidetes/Chlorobi group;p_Bacteroidetes;c_Flavobacteriia;o_Flavobacteriales;f_Crocinitomicaceae;n_unclassified Crocinitomicaceae;s_Crocinitomicaceae bacterium	other Bacteroidetes
20180515_FL	GH2_e80	GH2:380	3.2.1.25:4	beta-mannan	707	k141_2421589_24307-26733	809	5.7e-293	3	701	16	692	0.000104495	k_Bacteria;n_FCB group;n_Bacteroidetes/Chlorobi group;p_Bacteroidetes;c_Flavobacteriia;o_Flavobacteriales;f_Flavobacteriaceae	other Bacteroidetes
20180515_FL	GH130_e13	GH130:541	2.4.1.319:4|2.4.1.320:2	beta-mannan	300	k141_2624372_1-408	136	3.4e-62	7	142	1	136	2.59859e-05	k_Bacteria;n_FCB group;n_Bacteroidetes/Chlorobi group;p_Bacteroidetes;c_Flavobacteriia;o_Flavobacteriales;f_Flavobacteriaceae	other Bacteroidetes
20180515_FL	GH2_e80	GH2:380	3.2.1.25:4	beta-mannan	707	k141_2671516_3-1529	509	2e-177	150	561	101	508	0.000297745	k_Bacteria;n_FCB group;n_Bacteroidetes/Chlorobi group;p_Bacteroidetes	other Bacteroidetes
20180515_FL	GH2_e80	GH2:380	3.2.1.25:4	beta-mannan	707	k141_2739515_2139-4715	859	6.3e-296	3	703	26	733	9.92578e-05	k_Bacteria;n_FCB group;n_Bacteroidetes/Chlorobi group;p_Bacteroidetes;c_Flavobacteriia;o_Flavobacteriales	other Bacteroidetes
20180515_FL	GH2_e80	GH2:380	3.2.1.25:4	beta-mannan	707	k141_2785484_821-2557	579	4.3e-132	256	696	4	456	4.51013e-05	k_Bacteria;n_FCB group;n_Bacteroidetes/Chlorobi group;p_Bacteroidetes;c_Flavobacteriia;o_Flavobacteriales;n_unclassified Flavobacteriales;s_Flavobacteriales bacterium	other Bacteroidetes
20180515_FL	GH2_e80	GH2:380	3.2.1.25:4	beta-mannan	707	k141_2792287_2-949	316	2.7e-122	61	392	1	316	7.61732e-06	k_Bacteria;n_FCB group;n_Bacteroidetes/Chlorobi group;p_Bacteroidetes;c_Flavobacteriia;o_Flavobacteriales;f_Flavobacteriaceae	other Bacteroidetes
20180515_FL	GH2_e80	GH2:380	3.2.1.25:4	beta-mannan	707	k141_2839840_1-1068	356	4.8e-102	85	447	1	346	6.11665e-06	k_Bacteria;n_FCB group;n_Bacteroidetes/Chlorobi group;p_Bacteroidetes;c_Flavobacteriia;o_Flavobacteriales	other Bacteroidetes
20180515_FL	GH130_e13	GH130:541	2.4.1.319:4|2.4.1.320:2	beta-mannan	300	k141_2864894_25-369	115	5.4e-43	23	136	1	114	2.38524e-05	k_Bacteria;n_FCB group;n_Bacteroidetes/Chlorobi group;p_Bacteroidetes;c_Flavobacteriia;o_Flavobacteriales;f_Flavobacteriaceae	other Bacteroidetes
20180515_FL	GH2_e80	GH2:380	3.2.1.25:4	beta-mannan	707	k141_2879018_1-1170	390	2.4e-95	4	364	45	390	5.36469e-05	k_Bacteria;n_FCB group;n_Bacteroidetes/Chlorobi group;p_Bacteroidetes;c_Flavobacteriia;o_Flavobacteriales;n_unclassified Flavobacteriales;s_Flavobacteriales bacterium	other Bacteroidetes
20180515_FL	GH2_e80	GH2:380	3.2.1.25:4	beta-mannan	707	k141_349461_3-1190	396	1.2e-157	83	471	1	395	2.10046e-05	k_Bacteria;n_FCB group;n_Bacteroidetes/Chlorobi group;p_Bacteroidetes;c_Flavobacteriia;o_Flavobacteriales	other Bacteroidetes
20180515_FL	GH130_e13	GH130:541	2.4.1.319:4|2.4.1.320:2	beta-mannan	300	k141_434949_513-1496	328	3.9e-155	1	299	24	323	1.49694e-05	k_Bacteria;n_FCB group;n_Bacteroidetes/Chlorobi group;p_Bacteroidetes;c_Flavobacteriia;o_Flavobacteriales;f_Flavobacteriaceae	other Bacteroidetes
20180515_FL	GH2_e80	GH2:380	3.2.1.25:4	beta-mannan	707	k141_51097_27283-29841	853	6.8e-285	3	705	50	739	7.86836e-05	k_Bacteria;n_FCB group;n_Bacteroidetes/Chlorobi group;p_Bacteroidetes;c_Flavobacteriia;o_Flavobacteriales;f_Flavobacteriaceae;n_unclassified Flavobacteriaceae;s_Flavobacteriaceae bacterium	other Bacteroidetes
20180515_FL	GH2_e80	GH2:380	3.2.1.25:4	beta-mannan	707	k141_520966_5175-7643	823	2.8e-283	3	697	25	702	5.79186e-05	k_Bacteria;n_FCB group;n_Bacteroidetes/Chlorobi group;p_Bacteroidetes;c_Flavobacteriia;o_Flavobacteriales;f_Flavobacteriaceae	other Bacteroidetes
20180515_FL	GH2_e80	GH2:380	3.2.1.25:4	beta-mannan	707	k141_591562_2-2170	723	1.5e-189	7	700	3	699	6.5743e-05	k_Bacteria;n_FCB group;n_Bacteroidetes/Chlorobi group;p_Bacteroidetes;c_Flavobacteriia;o_Flavobacteriales;n_unclassified Flavobacteriales;s_Flavobacteriales bacterium	other Bacteroidetes
20180515_FL	GH2_e80	GH2:380	3.2.1.25:4	beta-mannan	707	k141_595336_1-2364	788	1.7e-279	7	704	29	715	8.18989e-05	k_Bacteria;n_FCB group;n_Bacteroidetes/Chlorobi group;p_Bacteroidetes	other Bacteroidetes
20180515_FL	GH2_e80	GH2:380	3.2.1.25:4	beta-mannan	707	k141_814593_3-2522	840	9.5e-284	5	704	39	725	1.09583e-05	k_Bacteria;n_FCB group;n_Bacteroidetes/Chlorobi group;p_Bacteroidetes;c_Flavobacteriia;o_Flavobacteriales;f_Flavobacteriaceae;n_unclassified Flavobacteriaceae;s_Flavobacteriaceae bacterium	other Bacteroidetes
20180515_FL	GH2_e80	GH2:380	3.2.1.25:4	beta-mannan	707	k141_891979_3-1718	572	5.4e-161	22	598	1	571	4.6232e-05	k_Bacteria;n_FCB group;n_Bacteroidetes/Chlorobi group;p_Bacteroidetes;c_Flavobacteriia;o_Flavobacteriales;n_unclassified Flavobacteriales;s_Flavobacteriales bacterium	other Bacteroidetes
20180515_FL	GH2_e80	GH2:380	3.2.1.25:4	beta-mannan	707	k141_918618_1-1170	390	4.2e-93	4	364	45	390	5.27582e-05	k_Bacteria;n_FCB group;n_Bacteroidetes/Chlorobi group;p_Bacteroidetes;c_Flavobacteriia;o_Flavobacteriales;n_unclassified Flavobacteriales;s_Flavobacteriales bacterium	other Bacteroidetes
20180515_FL	GH2_e80	GH2:380	3.2.1.25:4	beta-mannan	707	k141_946630_1-897	299	1.3e-127	138	440	8	299	3.99642e-05	k_Bacteria;n_FCB group;n_Bacteroidetes/Chlorobi group;p_Bacteroidetes	other Bacteroidetes
20180515_FL	GH130_e13	GH130:541	2.4.1.319:4|2.4.1.320:2	beta-mannan	300	k141_1186957_1-663	221	1e-69	84	298	1	216	4.5904e-06	k_Bacteria	other
20180515_FL	GH130_e13	GH130:541	2.4.1.319:4|2.4.1.320:2	beta-mannan	300	k141_1354737_67-750	228	1e-112	78	299	4	223	5.76534e-06	k_Bacteria	other
20180515_FL	CE17_e0	CE17:15|CBM32:2	3.1.1.-:1	beta-mannan	164	k141_1430069_1-402	134	2.1e-18	14	76	62	124	2.536e-06	k_Bacteria	other
20180515_FL	GH130_e13	GH130:541	2.4.1.319:4|2.4.1.320:2	beta-mannan	300	k141_143824_2-484	161	1.1e-48	76	227	11	161	5.07201e-06	k_Bacteria	other
20180515_FL	CE17_e0	CE17:15|CBM32:2	3.1.1.-:1	beta-mannan	164	k141_1549814_2336-3775	480	8.8e-17	14	159	323	480	3.5504e-05	k_Bacteria;n_PVC group;p_Lentisphaerae;c_Lentisphaeria	other
20180515_FL	CE17_e0	CE17:15|CBM32:2	3.1.1.-:1	beta-mannan	164	k141_1768953_2-637	212	3.9e-21	23	146	3	134	4.57179e-06	k_Bacteria	other
20180515_FL	CE17_e0	CE17:15|CBM32:2	3.1.1.-:1	beta-mannan	164	k141_1858965_3-557	185	2e-18	13	163	22	184	3.61857e-05	k_Bacteria	other
20180515_FL	GH2_e80	GH2:380	3.2.1.25:4	beta-mannan	707	k141_2118789_1-1008	336	3.4e-154	364	700	1	336	1.49322e-05	k_Bacteria	other
20180515_FL	CE17_e0	CE17:15|CBM32:2	3.1.1.-:1	beta-mannan	164	k141_2322519_2-502	167	3.6e-19	18	163	4	161	5.99567e-06	k_Bacteria	other
20180515_FL	CE17_e0	CE17:15|CBM32:2	3.1.1.-:1	beta-mannan	164	k141_2359609_2288-4252	655	1.2e-18	14	163	315	476	0.00039403	k_Bacteria	other
20180515_FL	GH130_e6	GH130:437|CE2:1	2.4.1.281:5	beta-mannan	313	k141_2393401_3-410	136	3.6e-65	54	191	1	135	3.52947e-06	k_Bacteria;n_PVC group;p_Kiritimatiellaeota;c_Kiritimatiellae;o_Kiritimatiellales;f_Kiritimatiellaceae;n_unclassified Kiritimatiellaceae;s_Kiritimatiellaceae bacterium	other
20180515_FL	GH26_e61	GH26:77|GH5_7:3|GH3:1	3.2.1.100:2|3.2.1.-:1	beta-mannan	298	k141_547206_3-473	157	1.1e-38	91	232	3	146	6.80766e-06	k_Bacteria	other
20180515_FL	GH2_e80	GH2:380	3.2.1.25:4	beta-mannan	707	k141_867506_3-1427	475	2e-204	4	450	3	454	1.37363e-05	k_Bacteria	other
20180515_FL	GH2_e75	GH2:472	3.2.1.25:2	beta-mannan	725	k141_21289_1-780	260	2.9e-120	185	449	1	260	6.52148e-06	k_Bacteria;p_Proteobacteria;c_Alphaproteobacteria;o_Sphingomonadales;f_Sphingomonadaceae;g_Sphingomonas	Alphaproteobacteria
20180517_FL	CE17_e0	CE17:15|CBM32:2	3.1.1.-:1	beta-mannan	164	k141_2608236_1004-2350	449	4.5e-16	15	163	86	246	2.44149e-05	k_Bacteria;n_PVC group;p_Verrucomicrobia;c_Opitutae;n_unclassified Opitutae;s_Opitutae bacterium	Verrucomicrobia
20180517_FL	GH2_e111	GH2:146	3.2.1.25:9	beta-mannan	687	k141_599585_1-2304	768	5.6e-172	91	686	1	619	5.29738e-05	k_Bacteria;n_PVC group;p_Verrucomicrobia;c_Opitutae;o_Opitutales;f_Opitutaceae	Verrucomicrobia
20180517_FL	GH2_e24	GH2:451|CBM67:1	3.2.1.25:5	beta-mannan	768	k141_541846_7287-9674	796	2e-234	10	763	4	778	3.03791e-05	k_Bacteria;n_PVC group;p_Planctomycetes;c_Phycisphaerae;o_Phycisphaerales;f_Phycisphaeraceae;g_Phycisphaera	Planctomycetes
20180517_FL	GH5_e136	GH5_41:876|CBM35:845|CBM23:6|CBM61:5|GH5:5	3.2.1.78:1	beta-mannan	260	k141_1997307_2215-3714	500	4e-118	1	260	89	352	3.75597e-05	k_Bacteria;p_Proteobacteria;c_Gammaproteobacteria	other Gammaproteobacteria
20180517_FL	GH2_e80	GH2:380	3.2.1.25:4	beta-mannan	707	k141_1035455_600-1769	390	4.5e-93	4	364	45	390	4.94663e-05	k_Bacteria;n_FCB group;n_Bacteroidetes/Chlorobi group;p_Bacteroidetes;c_Flavobacteriia;o_Flavobacteriales;n_unclassified Flavobacteriales;s_Flavobacteriales bacterium	other Bacteroidetes
20180517_FL	GH2_e80	GH2:380	3.2.1.25:4	beta-mannan	707	k141_1301800_955-3531	859	2e-189	6	700	32	729	6.05337e-05	k_Bacteria;n_FCB group;n_Bacteroidetes/Chlorobi group;p_Bacteroidetes;c_Flavobacteriia;o_Flavobacteriales;n_unclassified Flavobacteriales;s_Flavobacteriales bacterium	other Bacteroidetes
20180517_FL	GH2_e80	GH2:380	3.2.1.25:4	beta-mannan	707	k141_1304507_61-1773	571	2e-227	3	540	26	570	1.73128e-05	k_Bacteria;n_FCB group;n_Bacteroidetes/Chlorobi group;p_Bacteroidetes;c_Flavobacteriia;o_Flavobacteriales	other Bacteroidetes
20180517_FL	GH2_e80	GH2:380	3.2.1.25:4	beta-mannan	707	k141_1386041_11608-14061	818	5.9e-293	3	701	25	701	6.89394e-05	k_Bacteria;n_FCB group;n_Bacteroidetes/Chlorobi group;p_Bacteroidetes;c_Flavobacteriia;o_Flavobacteriales;f_Flavobacteriaceae	other Bacteroidetes
20180517_FL	GH2_e80	GH2:380	3.2.1.25:4	beta-mannan	707	k141_1393989_4921-7410	830	1.3e-180	8	696	13	701	2.1653e-05	k_Bacteria;n_FCB group;n_Bacteroidetes/Chlorobi group;p_Bacteroidetes;c_Flavobacteriia;o_Flavobacteriales;n_unclassified Flavobacteriales;s_Flavobacteriales bacterium	other Bacteroidetes
20180517_FL	GH130_e13	GH130:541	2.4.1.319:4|2.4.1.320:2	beta-mannan	300	k141_1436894_5585-6568	328	3.9e-155	1	299	24	323	2.59452e-05	k_Bacteria;n_FCB group;n_Bacteroidetes/Chlorobi group;p_Bacteroidetes;c_Flavobacteriia;o_Flavobacteriales;f_Flavobacteriaceae	other Bacteroidetes
20180517_FL	GH130_e13	GH130:541	2.4.1.319:4|2.4.1.320:2	beta-mannan	300	k141_1642540_4274-5236	321	4.8e-153	1	299	17	316	2.95725e-05	k_Bacteria;n_FCB group;n_Bacteroidetes/Chlorobi group;p_Bacteroidetes;c_Flavobacteriia;o_Flavobacteriales;n_unclassified Flavobacteriales;s_Flavobacteriales bacterium	other Bacteroidetes
20180517_FL	GH130_e13	GH130:541	2.4.1.319:4|2.4.1.320:2	beta-mannan	300	k141_1713377_14601-15584	328	5.2e-153	1	299	24	323	0.000123234	k_Bacteria;n_FCB group;n_Bacteroidetes/Chlorobi group;p_Bacteroidetes;c_Flavobacteriia;o_Flavobacteriales;f_Flavobacteriaceae	other Bacteroidetes
20180517_FL	GH2_e80	GH2:380	3.2.1.25:4	beta-mannan	707	k141_1855019_259-2682	808	1.8e-279	7	704	29	715	4.71164e-05	k_Bacteria;n_FCB group;n_Bacteroidetes/Chlorobi group;p_Bacteroidetes	other Bacteroidetes
20180517_FL	GH2_e80	GH2:380	3.2.1.25:4	beta-mannan	707	k141_1889145_620-3076	819	3.6e-289	3	705	26	706	3.43509e-05	k_Bacteria;n_FCB group;n_Bacteroidetes/Chlorobi group;p_Bacteroidetes;c_Flavobacteriia;o_Flavobacteriales;f_Flavobacteriaceae	other Bacteroidetes
20180517_FL	GH130_e13	GH130:541	2.4.1.319:4|2.4.1.320:2	beta-mannan	300	k141_1970753_233-721	163	2e-78	143	299	1	158	3.03442e-05	k_Bacteria;n_FCB group;n_Bacteroidetes/Chlorobi group;p_Bacteroidetes;c_Flavobacteriia;o_Flavobacteriales;f_Flavobacteriaceae	other Bacteroidetes
20180517_FL	GH2_e80	GH2:380	3.2.1.25:4	beta-mannan	707	k141_2041455_1-1581	527	9.6e-188	295	705	3	414	0.000143416	k_Bacteria;n_FCB group;n_Bacteroidetes/Chlorobi group;p_Bacteroidetes	other Bacteroidetes
20180517_FL	GH2_e80	GH2:380	3.2.1.25:4	beta-mannan	707	k141_2053689_1-816	272	1.7e-111	152	417	11	272	0.000154407	k_Bacteria;n_FCB group;n_Bacteroidetes/Chlorobi group;p_Bacteroidetes;n_unclassified Bacteroidetes;s_Bacteroidetes bacterium	other Bacteroidetes
20180517_FL	GH2_e80	GH2:380	3.2.1.25:4	beta-mannan	707	k141_212400_3-1196	398	5.3e-157	69	461	2	396	3.10178e-05	k_Bacteria;n_FCB group;n_Bacteroidetes/Chlorobi group;p_Bacteroidetes;c_Flavobacteriia;o_Flavobacteriales	other Bacteroidetes
20180517_FL	GH2_e80	GH2:380	3.2.1.25:4	beta-mannan	707	k141_2260564_2-1210	403	8.3e-172	152	547	11	402	0.000167423	k_Bacteria;n_FCB group;n_Bacteroidetes/Chlorobi group;p_Bacteroidetes	other Bacteroidetes
20180517_FL	GH130_e13	GH130:541	2.4.1.319:4|2.4.1.320:2	beta-mannan	300	k141_2267535_600-932	111	9.7e-50	194	299	1	106	1.76681e-05	k_Bacteria;n_FCB group;n_Bacteroidetes/Chlorobi group;p_Bacteroidetes;c_Flavobacteriia;o_Flavobacteriales;f_Flavobacteriaceae;g_Flavobacterium	other Bacteroidetes
20180517_FL	GH130_e13	GH130:541	2.4.1.319:4|2.4.1.320:2	beta-mannan	300	k141_2457451_17-577	187	2.2e-96	119	299	1	182	1.35415e-05	k_Bacteria;n_FCB group;n_Bacteroidetes/Chlorobi group;p_Bacteroidetes;c_Flavobacteriia;o_Flavobacteriales;f_Flavobacteriaceae	other Bacteroidetes
20180517_FL	GH2_e80	GH2:380	3.2.1.25:4	beta-mannan	707	k141_246295_3-1676	558	1.8e-210	243	705	29	490	8.08743e-06	k_Bacteria;n_FCB group;n_Bacteroidetes/Chlorobi group;p_Bacteroidetes;c_Flavobacteriia;o_Flavobacteriales;f_Flavobacteriaceae;n_unclassified Flavobacteriaceae;s_Flavobacteriaceae bacterium	other Bacteroidetes
20180517_FL	GH2_e80	GH2:380	3.2.1.25:4	beta-mannan	707	k141_2600490_3-956	318	7.2e-109	32	362	1	318	1.47928e-05	k_Bacteria;n_FCB group;n_Bacteroidetes/Chlorobi group;p_Bacteroidetes;c_Flavobacteriia;o_Flavobacteriales	other Bacteroidetes
20180517_FL	GH2_e80	GH2:380	3.2.1.25:4	beta-mannan	707	k141_2617354_939-2276	446	1.5e-170	5	433	30	445	6.40019e-06	k_Bacteria;n_FCB group;n_Bacteroidetes/Chlorobi group;p_Bacteroidetes;c_Flavobacteriia;o_Flavobacteriales	other Bacteroidetes
20180517_FL	GH2_e80	GH2:380	3.2.1.25:4	beta-mannan	707	k141_263938_1-945	315	4.8e-89	77	404	4	314	9.44987e-06	k_Bacteria;n_FCB group;n_Bacteroidetes/Chlorobi group;p_Bacteroidetes;c_Flavobacteriia;o_Flavobacteriales;f_Crocinitomicaceae;n_unclassified Crocinitomicaceae;s_Crocinitomicaceae bacterium	other Bacteroidetes
20180517_FL	GH2_e80	GH2:380	3.2.1.25:4	beta-mannan	707	k141_2647562_3-1256	418	1.8e-146	4	397	34	418	4.20721e-06	k_Bacteria;n_FCB group;n_Bacteroidetes/Chlorobi group;p_Bacteroidetes	other Bacteroidetes
20180517_FL	GH2_e80	GH2:380	3.2.1.25:4	beta-mannan	707	k141_2884733_1-1788	596	1.3e-216	3	558	27	595	2.22306e-05	k_Bacteria;n_FCB group;n_Bacteroidetes/Chlorobi group;p_Bacteroidetes;c_Flavobacteriia;o_Flavobacteriales;f_Crocinitomicaceae	other Bacteroidetes
20180517_FL	GH2_e80	GH2:380	3.2.1.25:4	beta-mannan	707	k141_3079626_6434-9010	859	6.3e-296	3	703	26	733	0.000100615	k_Bacteria;n_FCB group;n_Bacteroidetes/Chlorobi group;p_Bacteroidetes;c_Flavobacteriia;o_Flavobacteriales	other Bacteroidetes
20180517_FL	GH2_e80	GH2:380	3.2.1.25:4	beta-mannan	707	k141_3185550_1-1662	554	5.1e-132	255	696	5	458	5.53956e-05	k_Bacteria;n_FCB group;n_Bacteroidetes/Chlorobi group;p_Bacteroidetes;c_Flavobacteriia;o_Flavobacteriales;n_unclassified Flavobacteriales;s_Flavobacteriales bacterium	other Bacteroidetes
20180517_FL	GH2_e80	GH2:380	3.2.1.25:4	beta-mannan	707	k141_3210374_1-1722	574	8.9e-208	3	536	27	573	7.30812e-05	k_Bacteria;n_FCB group;n_Bacteroidetes/Chlorobi group;p_Bacteroidetes;c_Flavobacteriia;o_Flavobacteriales	other Bacteroidetes
20180517_FL	GH2_e80	GH2:380	3.2.1.25:4	beta-mannan	707	k141_3314576_131409-133967	853	6.8e-285	3	705	50	739	6.51333e-05	k_Bacteria;n_FCB group;n_Bacteroidetes/Chlorobi group;p_Bacteroidetes;c_Flavobacteriia;o_Flavobacteriales;f_Flavobacteriaceae;n_unclassified Flavobacteriaceae;s_Flavobacteriaceae bacterium	other Bacteroidetes
20180517_FL	GH2_e80	GH2:380	3.2.1.25:4	beta-mannan	707	k141_3378400_1-1371	457	2.3e-206	245	697	5	456	1.15535e-05	k_Bacteria;n_FCB group;n_Bacteroidetes/Chlorobi group;p_Bacteroidetes;c_Flavobacteriia;o_Flavobacteriales;f_Flavobacteriaceae	other Bacteroidetes
20180517_FL	GH2_e80	GH2:380	3.2.1.25:4	beta-mannan	707	k141_478194_1-2364	788	5.2e-261	21	705	2	663	3.14036e-05	k_Bacteria;n_FCB group;n_Bacteroidetes/Chlorobi group;p_Bacteroidetes	other Bacteroidetes
20180517_FL	GH26_e13	GH26:11	3.2.1.100:1	beta-mannan	318	k141_513957_13962-15053	364	1.4e-82	2	314	26	325	7.25144e-05	k_Bacteria;n_FCB group;n_Bacteroidetes/Chlorobi group;p_Bacteroidetes;c_Cytophagia;o_Cytophagales;f_Flammeovirgaceae;n_unclassified Flammeovirgaceae;s_Flammeovirgaceae bacterium	other Bacteroidetes
20180517_FL	GH2_e80	GH2:380	3.2.1.25:4	beta-mannan	707	k141_53289_14928-17396	823	2.8e-283	3	697	25	702	5.69652e-05	k_Bacteria;n_FCB group;n_Bacteroidetes/Chlorobi group;p_Bacteroidetes;c_Flavobacteriia;o_Flavobacteriales;f_Flavobacteriaceae	other Bacteroidetes
20180517_FL	GH130_e13	GH130:541	2.4.1.319:4|2.4.1.320:2	beta-mannan	300	k141_544783_37601-38584	328	3.5e-153	1	299	24	323	0.000324143	k_Bacteria;n_FCB group;n_Bacteroidetes/Chlorobi group;p_Bacteroidetes;c_Flavobacteriia;o_Flavobacteriales;f_Flavobacteriaceae	other Bacteroidetes
20180517_FL	GH2_e80	GH2:380	3.2.1.25:4	beta-mannan	707	k141_544783_43374-45959	862	0	3	705	28	737	0.000272187	k_Bacteria;n_FCB group;n_Bacteroidetes/Chlorobi group;p_Bacteroidetes;c_Flavobacteriia;o_Flavobacteriales	other Bacteroidetes
20180517_FL	GH2_e80	GH2:380	3.2.1.25:4	beta-mannan	707	k141_710093_107-1624	506	1.2e-115	319	696	1	395	9.94841e-05	k_Bacteria;n_FCB group;n_Bacteroidetes/Chlorobi group;p_Bacteroidetes;c_Flavobacteriia;o_Flavobacteriales;n_unclassified Flavobacteriales;s_Flavobacteriales bacterium	other Bacteroidetes
20180517_FL	GH2_e80	GH2:380	3.2.1.25:4	beta-mannan	707	k141_893742_3-1739	579	3.4e-163	16	598	2	578	4.98347e-05	k_Bacteria;n_FCB group;n_Bacteroidetes/Chlorobi group;p_Bacteroidetes;c_Flavobacteriia;o_Flavobacteriales;n_unclassified Flavobacteriales;s_Flavobacteriales bacterium	other Bacteroidetes
20180517_FL	GH130_e13	GH130:541	2.4.1.319:4|2.4.1.320:2	beta-mannan	300	k141_908507_3-356	118	2.7e-51	1	116	3	118	9.56322e-06	k_Bacteria;n_FCB group;n_Bacteroidetes/Chlorobi group;p_Bacteroidetes;c_Flavobacteriia;o_Flavobacteriales	other Bacteroidetes
20180517_FL	CE17_e0	CE17:15|CBM32:2	3.1.1.-:1	beta-mannan	164	k141_1225653_1-678	226	8.5e-16	14	136	84	220	9.44551e-06	k_Bacteria	other
20180517_FL	GH130_e37	GH130:61	2.4.1.339:1|2.4.1.340:1	beta-mannan	285	k141_1898784_52-420	123	9.6e-44	174	284	3	115	5.15764e-06	k_Bacteria	other
20180517_FL	GH130_e13	GH130:541	2.4.1.319:4|2.4.1.320:2	beta-mannan	300	k141_2133116_3-473	157	1.6e-60	34	191	1	156	6.72499e-06	k_Bacteria	other
20180517_FL	CE17_e0	CE17:15|CBM32:2	3.1.1.-:1	beta-mannan	164	k141_2267017_2-556	185	6e-18	22	163	2	155	1.47797e-05	k_Bacteria	other
20180517_FL	CE17_e0	CE17:15|CBM32:2	3.1.1.-:1	beta-mannan	164	k141_2445619_2058-4022	655	1.2e-18	14	163	315	476	0.000339496	k_Bacteria	other
20180522_FL	GH2_e111	GH2:146	3.2.1.25:9	beta-mannan	687	k141_2285819_174-2771	866	1.7e-204	1	686	7	717	0.00024624	k_Bacteria;n_PVC group;p_Verrucomicrobia	Verrucomicrobia
20180522_FL	GH2_e111	GH2:146	3.2.1.25:9	beta-mannan	687	k141_2458926_1094-3685	864	4.2e-204	1	686	5	715	0.000237374	k_Bacteria;n_PVC group;p_Verrucomicrobia;c_Opitutae;o_Opitutales;f_Opitutaceae	Verrucomicrobia
20180522_FL	GH2_e24	GH2:451|CBM67:1	3.2.1.25:5	beta-mannan	768	k141_492689_41-2479	813	5.2e-235	10	763	4	778	1.36634e-05	k_Bacteria;n_PVC group;p_Planctomycetes;c_Phycisphaerae;o_Phycisphaerales;f_Phycisphaeraceae;g_Phycisphaera	Planctomycetes
20180522_FL	GH5_e136	GH5_41:876|CBM35:845|CBM23:6|CBM61:5|GH5:5	3.2.1.78:1	beta-mannan	260	k141_163415_1-675	225	6.4e-59	1	137	89	225	1.82609e-05	k_Bacteria;p_Proteobacteria;c_Gammaproteobacteria	other Gammaproteobacteria
20180522_FL	GH2_e80	GH2:380	3.2.1.25:4	beta-mannan	707	k141_1032375_601-3189	863	6e-198	4	696	45	740	4.1894e-05	k_Bacteria;n_FCB group;n_Bacteroidetes/Chlorobi group;p_Bacteroidetes;c_Flavobacteriia;o_Flavobacteriales;n_unclassified Flavobacteriales;s_Flavobacteriales bacterium	other Bacteroidetes
20180522_FL	GH130_e13	GH130:541	2.4.1.319:4|2.4.1.320:2	beta-mannan	300	k141_1089429_316-1299	328	6.1e-152	1	299	24	323	2.93319e-05	k_Bacteria;n_FCB group;n_Bacteroidetes/Chlorobi group;p_Bacteroidetes;c_Flavobacteriia;o_Flavobacteriales;f_Flavobacteriaceae	other Bacteroidetes
20180522_FL	CE17_e0	CE17:15|CBM32:2	3.1.1.-:1	beta-mannan	164	k141_113650_3-1088	362	1.3e-16	15	162	30	189	8.85831e-06	k_Bacteria;n_FCB group;n_Bacteroidetes/Chlorobi group;p_Bacteroidetes	other Bacteroidetes
20180522_FL	GH130_e13	GH130:541	2.4.1.319:4|2.4.1.320:2	beta-mannan	300	k141_1144257_7059-8042	328	5.2e-153	1	299	24	323	0.000189224	k_Bacteria;n_FCB group;n_Bacteroidetes/Chlorobi group;p_Bacteroidetes;c_Flavobacteriia;o_Flavobacteriales;f_Flavobacteriaceae	other Bacteroidetes
20180522_FL	GH2_e80	GH2:380	3.2.1.25:4	beta-mannan	707	k141_1159601_656-2995	780	4.9e-197	4	696	45	740	9.55198e-05	k_Bacteria;n_FCB group;n_Bacteroidetes/Chlorobi group;p_Bacteroidetes;c_Flavobacteriia;o_Flavobacteriales;n_unclassified Flavobacteriales;s_Flavobacteriales bacterium	other Bacteroidetes
20180522_FL	GH2_e80	GH2:380	3.2.1.25:4	beta-mannan	707	k141_122613_26174-28759	862	0	3	705	28	737	0.00011809	k_Bacteria;n_FCB group;n_Bacteroidetes/Chlorobi group;p_Bacteroidetes;c_Flavobacteriia;o_Flavobacteriales	other Bacteroidetes
20180522_FL	GH26_e13	GH26:11	3.2.1.100:1	beta-mannan	318	k141_1247262_23901-24992	364	2.3e-82	2	314	26	325	0.000266215	k_Bacteria;n_FCB group;n_Bacteroidetes/Chlorobi group;p_Bacteroidetes;c_Cytophagia;o_Cytophagales;f_Flammeovirgaceae;n_unclassified Flammeovirgaceae;s_Flammeovirgaceae bacterium	other Bacteroidetes
20180522_FL	GH2_e80	GH2:380	3.2.1.25:4	beta-mannan	707	k141_1327209_2-2581	860	1.4e-276	3	704	27	742	0.000204113	k_Bacteria;n_FCB group;n_Bacteroidetes/Chlorobi group;p_Bacteroidetes;c_Flavobacteriia;o_Flavobacteriales	other Bacteroidetes
20180522_FL	GH2_e80	GH2:380	3.2.1.25:4	beta-mannan	707	k141_1440220_2-1822	607	3.2e-241	33	644	1	605	8.2583e-06	k_Bacteria;n_FCB group;n_Bacteroidetes/Chlorobi group;p_Bacteroidetes	other Bacteroidetes
20180522_FL	GH130_e6	GH130:437|CE2:1	2.4.1.281:5	beta-mannan	313	k141_1448993_159-1334	392	2.7e-170	1	312	51	362	1.40406e-05	k_Bacteria;n_FCB group;n_Bacteroidetes/Chlorobi group;p_Bacteroidetes;c_Bacteroidia;o_Marinilabiliales	other Bacteroidetes
20180522_FL	GH2_e80	GH2:380	3.2.1.25:4	beta-mannan	707	k141_1486689_3-2438	812	5.7e-285	3	705	50	739	9.72793e-05	k_Bacteria;n_FCB group;n_Bacteroidetes/Chlorobi group;p_Bacteroidetes;c_Flavobacteriia;o_Flavobacteriales;f_Flavobacteriaceae;n_unclassified Flavobacteriaceae;s_Flavobacteriaceae bacterium	other Bacteroidetes
20180522_FL	GH2_e80	GH2:380	3.2.1.25:4	beta-mannan	707	k141_1699202_193020-195446	809	5.7e-293	3	701	16	692	7.08209e-05	k_Bacteria;n_FCB group;n_Bacteroidetes/Chlorobi group;p_Bacteroidetes;c_Flavobacteriia;o_Flavobacteriales;f_Flavobacteriaceae	other Bacteroidetes
20180522_FL	GH130_e13	GH130:541	2.4.1.319:4|2.4.1.320:2	beta-mannan	300	k141_1699770_1-669	223	1.4e-117	83	299	1	218	1.35292e-05	k_Bacteria;n_FCB group;n_Bacteroidetes/Chlorobi group;p_Bacteroidetes;c_Flavobacteriia;o_Flavobacteriales;f_Flavobacteriaceae	other Bacteroidetes
20180522_FL	GH130_e13	GH130:541	2.4.1.319:4|2.4.1.320:2	beta-mannan	300	k141_1760198_3-491	163	9.4e-72	1	147	17	163	1.16963e-05	k_Bacteria;n_FCB group;n_Bacteroidetes/Chlorobi group;p_Bacteroidetes;c_Bacteroidia	other Bacteroidetes
20180522_FL	GH130_e13	GH130:541	2.4.1.319:4|2.4.1.320:2	beta-mannan	300	k141_193556_4551-5534	328	1.2e-150	1	299	24	323	1.68761e-05	k_Bacteria;n_FCB group;n_Bacteroidetes/Chlorobi group;p_Bacteroidetes;c_Flavobacteriia;o_Flavobacteriales;f_Flavobacteriaceae	other Bacteroidetes
20180522_FL	GH2_e80	GH2:380	3.2.1.25:4	beta-mannan	707	k141_1985397_4292-6787	832	5.6e-296	3	703	26	733	7.23019e-05	k_Bacteria;n_FCB group;n_Bacteroidetes/Chlorobi group;p_Bacteroidetes;c_Flavobacteriia;o_Flavobacteriales	other Bacteroidetes
20180522_FL	GH2_e80	GH2:380	3.2.1.25:4	beta-mannan	707	k141_200431_4752-5984	411	1.5e-123	407	705	1	298	5.81246e-05	k_Bacteria;n_FCB group;n_Bacteroidetes/Chlorobi group;p_Bacteroidetes;c_Flavobacteriia;o_Flavobacteriales;f_Flavobacteriaceae	other Bacteroidetes
20180522_FL	GH130_e13	GH130:541	2.4.1.319:4|2.4.1.320:2	beta-mannan	300	k141_2142373_6343-7326	328	4.4e-151	1	299	24	323	2.72888e-05	k_Bacteria;n_FCB group;n_Bacteroidetes/Chlorobi group;p_Bacteroidetes;c_Flavobacteriia;o_Flavobacteriales;f_Flavobacteriaceae	other Bacteroidetes
20180522_FL	CE17_e0	CE17:15|CBM32:2	3.1.1.-:1	beta-mannan	164	k141_2166995_2-1648	549	4.1e-16	18	161	212	367	1.46786e-05	k_Bacteria;n_FCB group;n_Bacteroidetes/Chlorobi group;p_Bacteroidetes	other Bacteroidetes
20180522_FL	GH2_e80	GH2:380	3.2.1.25:4	beta-mannan	707	k141_2216_1-1431	477	2.9e-176	4	452	41	476	1.3871e-05	k_Bacteria;n_FCB group;n_Bacteroidetes/Chlorobi group;p_Bacteroidetes;c_Flavobacteriia;o_Flavobacteriales	other Bacteroidetes
20180522_FL	GH2_e80	GH2:380	3.2.1.25:4	beta-mannan	707	k141_2323319_865-1800	312	9.3e-91	7	302	29	312	4.25118e-05	k_Bacteria;n_FCB group;n_Bacteroidetes/Chlorobi group;p_Bacteroidetes	other Bacteroidetes
20180522_FL	GH130_e13	GH130:541	2.4.1.319:4|2.4.1.320:2	beta-mannan	300	k141_2374759_718-1680	321	1.1e-153	1	299	17	316	3.51395e-05	k_Bacteria;n_FCB group;n_Bacteroidetes/Chlorobi group;p_Bacteroidetes;c_Flavobacteriia;o_Flavobacteriales;n_unclassified Flavobacteriales;s_Flavobacteriales bacterium	other Bacteroidetes
20180522_FL	GH2_e80	GH2:380	3.2.1.25:4	beta-mannan	707	k141_2404_3761-5125	455	3.3e-183	3	452	26	454	7.85754e-05	k_Bacteria;n_FCB group;n_Bacteroidetes/Chlorobi group;p_Bacteroidetes;c_Flavobacteriia;o_Flavobacteriales;f_Flavobacteriaceae	other Bacteroidetes
20180522_FL	GH130_e13	GH130:541	2.4.1.319:4|2.4.1.320:2	beta-mannan	300	k141_2457539_3-419	139	4.9e-51	1	116	24	139	6.87854e-06	k_Bacteria;n_FCB group;n_Bacteroidetes/Chlorobi group;p_Bacteroidetes;c_Flavobacteriia;o_Flavobacteriales;f_Flavobacteriaceae	other Bacteroidetes
20180522_FL	GH2_e80	GH2:380	3.2.1.25:4	beta-mannan	707	k141_2711170_3-1988	662	4.2e-255	4	645	27	661	2.19926e-05	k_Bacteria;n_FCB group;n_Bacteroidetes/Chlorobi group;p_Bacteroidetes	other Bacteroidetes
20180522_FL	GH2_e80	GH2:380	3.2.1.25:4	beta-mannan	707	k141_2766505_19373-21841	823	2.8e-283	3	697	25	702	4.93751e-05	k_Bacteria;n_FCB group;n_Bacteroidetes/Chlorobi group;p_Bacteroidetes;c_Flavobacteriia;o_Flavobacteriales;f_Flavobacteriaceae	other Bacteroidetes
20180522_FL	GH130_e13	GH130:541	2.4.1.319:4|2.4.1.320:2	beta-mannan	300	k141_329474_316-1299	328	3.5e-153	1	299	24	323	0.000146171	k_Bacteria;n_FCB group;n_Bacteroidetes/Chlorobi group;p_Bacteroidetes;c_Flavobacteriia;o_Flavobacteriales;f_Flavobacteriaceae	other Bacteroidetes
20180522_FL	GH2_e80	GH2:380	3.2.1.25:4	beta-mannan	707	k141_408959_3-1133	377	1.2e-115	294	647	4	374	8.31147e-06	k_Bacteria;n_FCB group;n_Bacteroidetes/Chlorobi group;p_Bacteroidetes;c_Flavobacteriia;o_Flavobacteriales;f_Crocinitomicaceae;n_unclassified Crocinitomicaceae;s_Crocinitomicaceae bacterium	other Bacteroidetes
20180522_FL	GH2_e80	GH2:380	3.2.1.25:4	beta-mannan	707	k141_460484_3-2045	681	2.5e-167	78	700	21	644	3.70332e-05	k_Bacteria;n_FCB group;n_Bacteroidetes/Chlorobi group;p_Bacteroidetes;c_Flavobacteriia;o_Flavobacteriales;n_unclassified Flavobacteriales;s_Flavobacteriales bacterium	other Bacteroidetes
20180522_FL	GH2_e80	GH2:380	3.2.1.25:4	beta-mannan	707	k141_69027_1-2169	723	7.3e-151	118	696	11	594	2.26939e-05	k_Bacteria;n_FCB group;n_Bacteroidetes/Chlorobi group;p_Bacteroidetes;c_Flavobacteriia;o_Flavobacteriales;n_unclassified Flavobacteriales;s_Flavobacteriales bacterium	other Bacteroidetes
20180522_FL	GH2_e80	GH2:380	3.2.1.25:4	beta-mannan	707	k141_856125_151-2139	663	1.5e-271	7	650	29	660	4.06915e-05	k_Bacteria;n_FCB group;n_Bacteroidetes/Chlorobi group;p_Bacteroidetes	other Bacteroidetes
20180522_FL	GH2_e80	GH2:380	3.2.1.25:4	beta-mannan	707	k141_860688_350-1933	528	3.3e-198	4	518	29	525	1.51191e-05	k_Bacteria;n_FCB group;n_Bacteroidetes/Chlorobi group;p_Bacteroidetes;c_Flavobacteriia;o_Flavobacteriales;f_Flavobacteriaceae	other Bacteroidetes
20180522_FL	GH2_e80	GH2:380	3.2.1.25:4	beta-mannan	707	k141_948176_1-1380	460	4.9e-125	171	629	1	459	1.49647e-05	k_Bacteria;n_FCB group;n_Bacteroidetes/Chlorobi group;p_Bacteroidetes;c_Flavobacteriia;o_Flavobacteriales	other Bacteroidetes
20180522_FL	GH130_e13	GH130:541	2.4.1.319:4|2.4.1.320:2	beta-mannan	300	k141_960757_3-575	191	7.9e-95	115	299	1	186	1.28482e-05	k_Bacteria;n_FCB group;n_Bacteroidetes/Chlorobi group;p_Bacteroidetes;c_Flavobacteriia;o_Flavobacteriales;f_Flavobacteriaceae	other Bacteroidetes
20180522_FL	GH2_e80	GH2:380	3.2.1.25:4	beta-mannan	707	k141_994159_2259-3662	468	1.1e-181	7	458	29	468	0.000415366	k_Bacteria;n_FCB group;n_Bacteroidetes/Chlorobi group;p_Bacteroidetes	other Bacteroidetes
20180522_FL	GH5_e269	GH5_10:12|CBM32:6|CBM35:3|CBM64:2	3.2.1.78:1	beta-mannan	297	k141_1120049_3-548	182	5.2e-62	106	268	5	172	9.10641e-06	k_Bacteria	other
20180522_FL	GH26_e13	GH26:11	3.2.1.100:1	beta-mannan	318	k141_1177141_3-602	200	9.7e-63	160	317	1	159	6.10638e-06	k_Bacteria	other
20180522_FL	CE17_e0	CE17:15|CBM32:2	3.1.1.-:1	beta-mannan	164	k141_1286928_1460-3424	655	1.2e-18	14	163	315	476	6.38993e-05	k_Bacteria	other
20180522_FL	CE17_e0	CE17:15|CBM32:2	3.1.1.-:1	beta-mannan	164	k141_1476299_3-662	220	1.9e-18	14	163	53	214	4.52156e-06	k_Bacteria	other
20180522_FL	CE17_e0	CE17:15|CBM32:2	3.1.1.-:1	beta-mannan	164	k141_1483754_1-1872	624	6e-17	14	163	328	489	1.58685e-05	k_Bacteria	other
20180522_FL	CE17_e0	CE17:15|CBM32:2	3.1.1.-:1	beta-mannan	164	k141_1642630_3-1358	452	3e-17	16	163	91	250	1.38862e-05	k_Bacteria	other
20180522_FL	CE17_e0	CE17:15|CBM32:2	3.1.1.-:1	beta-mannan	164	k141_1916038_1306-3291	662	9.9e-18	14	163	323	484	0.000205771	k_Bacteria;n_PVC group;p_Lentisphaerae;c_Lentisphaeria	other
20180522_FL	CE17_e0	CE17:15|CBM32:2	3.1.1.-:1	beta-mannan	164	k141_1972907_3-608	202	5.5e-18	15	162	22	181	9.32413e-06	k_Bacteria;n_PVC group;p_Lentisphaerae;c_Lentisphaeria;n_unclassified Lentisphaeria;s_Lentisphaeria bacterium	other
20180522_FL	GH130_e13	GH130:541	2.4.1.319:4|2.4.1.320:2	beta-mannan	300	k141_2067137_1452-2141	230	1.6e-108	78	299	4	223	3.05041e-05	k_Bacteria	other
20180522_FL	GH130_e18	GH130:34	2.4.1.-:1	beta-mannan	332	k141_2067137_380-1405	342	3.5e-145	2	331	5	336	2.8418e-05	k_Bacteria	other
20180522_FL	GH26_e13	GH26:11	3.2.1.100:1	beta-mannan	318	k141_2084113_1-867	289	1.1e-110	18	305	2	289	9.70641e-06	k_Bacteria;n_FCB group;n_Bacteroidetes/Chlorobi group;p_Ignavibacteriae;c_Ignavibacteria;o_Ignavibacteriales	other
20180522_FL	GH2_e80	GH2:380	3.2.1.25:4	beta-mannan	707	k141_2131133_1-1482	494	2.5e-200	274	705	2	432	1.3714e-05	k_Bacteria	other
20180522_FL	GH130_e6	GH130:437|CE2:1	2.4.1.281:5	beta-mannan	313	k141_2817550_2-343	114	1.2e-59	123	236	1	114	7.21019e-06	k_Bacteria	other
20180522_FL	CE17_e0	CE17:15|CBM32:2	3.1.1.-:1	beta-mannan	164	k141_399557_268-1626	453	1.7e-17	14	163	274	435	2.8299e-05	k_Bacteria;n_PVC group;p_Lentisphaerae;c_Lentisphaeria	other
20180522_FL	CE17_e0	CE17:15|CBM32:2	3.1.1.-:1	beta-mannan	164	k141_646625_3-761	253	7.5e-19	13	164	52	215	1.4909e-05	k_Bacteria	other
20180522_FL	CE17_e0	CE17:15|CBM32:2	3.1.1.-:1	beta-mannan	164	k141_863828_3-4694	1564	2e-16	13	163	1247	1409	0.000237519	k_Bacteria	other
20180522_PA10	GH2_e111	GH2:146	3.2.1.25:9	beta-mannan	687	k141_1145278_3-2549	849	6.2e-203	1	686	5	715	0.000511852	k_Bacteria;n_PVC group;p_Verrucomicrobia;c_Opitutae;o_Opitutales;f_Opitutaceae	Verrucomicrobia
20180522_PA10	GH130_e18	GH130:34	2.4.1.-:1	beta-mannan	332	k141_1454758_398-925	176	6.3e-77	162	331	1	170	3.18504e-05	k_Bacteria;n_PVC group;p_Verrucomicrobia;c_Opitutae;o_Opitutales;f_Opitutaceae	Verrucomicrobia
[truncated: 75,711 more rows]
