# Supplementary material for: Particle-attached bacteria act as gatekeepers in the decomposition of complex phytoplankton polysaccharides
Source: Microbiome. 2024 Feb 20;12:32. doi: 10.1186/s40168-024-01757-5 (PMC10877868; doi:10.1186/s40168-024-01757-5)
Supplement: Supplementary file 2 — Additional file 1: Supplementary tables. [file 40168_2024_1757_MOESM1_ESM.zip › 40168_2024_1757_MOESM1_ESM/Additional file 1 Supplementary Tables/Table S8.xlsx]

## Sheet: Legend
	Table	Description
	Sheet1	Information of all MAGs retrieved from metagenomes of 2018 Helgoland phytoplankton spring bloom (1509)
	Sheet2	Reperesentative MAGs (305)

## Sheet: Sheet1
MAG ID	MAG number	Sample date	Protein-coding genes	Completeness [%]	Contamination [%]	MAG quality	MAG size [Mbp]	Contigs	MAG source	Secondary cluster ANI(95%)	Novel MAGs or not compared with available MAGs from free-living metagenomes during Helgoland phytoplankton spring bloom of year 2010, 2011, 2012, 2016 and 2018	G+C content [%]	Longest scaffold [bp]	N50 (scaffolds)	Mean scaffold length	Repeat region	tmRNA	rRNA	tRNA	16S rRNA	23S rRNA	5S rRNA	MAG taxon using GTDBTK 207
0.2_20180319_Bin_0_sub_1	MAG_574	43178	1740	58.58	0	medium-quality	1.84765	364	FL	30_1		38	2396	426	322		0	0	26	0	0	0	d__Bacteria;p__Planctomycetota;c__Planctomycetia;o__Pirellulales;f__UBA1268;g__UBA1268;s__UBA1268 sp905477565
0.2_20180319_Bin_108	MAG_536	43178	2714	94.02	3.67	high-quality	2.57701	300	FL	253_0		38.2	1523	365	290		1	0	42	0	0	0	d__Bacteria;p__Actinobacteriota;c__Acidimicrobiia;o__Acidimicrobiales;f__TK06;g__UBA9040;s__UBA9040 sp905477545
0.2_20180319_Bin_12	MAG_41	43178	1509	86.04	0.35	medium-quality	1.55535	97	FL	91_1		42.2	2377	411	328		1	5	33	2	2	1	d__Bacteria;p__Bacteroidota;c__Bacteroidia;o__Flavobacteriales;f__Flavobacteriaceae;g__MAG-121220-bin8;s__MAG-121220-bin8 sp002700465
0.2_20180319_Bin_121	MAG_328	43178	2459	95.14	0.59	high-quality	2.85678	346	FL	83_1		39.9	9094	466	368		0	2	38	1	0	1	d__Bacteria;p__Bacteroidota;c__Bacteroidia;o__Flavobacteriales;f__UA16;g__UBA8752;s__UBA8752 sp002389295
0.2_20180319_Bin_143_sub_1	MAG_1063	43178	874	51.88	1.67	medium-quality	0.768096	112	FL	64_1		40.8	1354	366	284		0	0	16	0	0	0	d__Bacteria;p__Proteobacteria;c__Gammaproteobacteria;o__SAR86;f__D2472;g__SCGC-AAA076-P13;s__SCGC-AAA076-P13 sp000385055
0.2_20180319_Bin_165_sub_1	MAG_920	43178	1799	55.51	4.13	medium-quality	1.77236	134	FL	213_0		40.7	5730	376	307		1	0	35	0	0	0	d__Bacteria;p__Proteobacteria;c__Alphaproteobacteria;o__Rhodobacterales;f__Rhodobacteraceae;g__GCA-002712045;s__GCA-002712045 sp002683355
0.2_20180319_Bin_169_sub_1_1	MAG_196	43178	1121	58.21	0	medium-quality	1.15899	41	FL	105_1		38.4	1464	396	323		0	0	19	0	0	0	d__Bacteria;p__Bacteroidota;c__Bacteroidia;o__Flavobacteriales;f__Flavobacteriaceae;g__SCGC-AAA160-P02;s__SCGC-AAA160-P02 sp015665265
0.2_20180319_Bin_18	MAG_27	43178	1161	77.82	1.47	medium-quality	1.14756	112	FL	231_1		42.6	1501	407	318		1	0	17	0	0	0	d__Bacteria;p__Bacteroidota;c__Bacteroidia;o__Flavobacteriales;f__Flavobacteriaceae;g__MED-G11;s__MED-G11 sp004214015
0.2_20180319_Bin_18_alpha	MAG_795	43178	1787	86.53	0	medium-quality	1.58473	228	FL	39_1		40.8	1543	347	279		0	0	28	0	0	0	d__Bacteria;p__Proteobacteria;c__Alphaproteobacteria;o__TMED109;f__TMED109;g__TMED109;s__TMED109 sp002684605
0.2_20180319_Bin_187_sub_1	MAG_755	43178	1433	65.85	2.4	medium-quality	1.44219	277	FL	45_0		38.3	3186	416	319		0	0	31	0	0	0	d__Archaea;p__Thermoplasmatota;c__Poseidoniia;o__Poseidoniales;f__Poseidoniaceae;g__Poseidonia;s__Poseidonia sp002494645
0.2_20180319_Bin_203_sub_1	MAG_890	43178	1787	92.08	0.16	strict high-quality	1.83146	92	FL	177_1		39.7	1361	398	320		1	3	37	1	1	1	d__Bacteria;p__Proteobacteria;c__Alphaproteobacteria;o__Caulobacterales;f__Maricaulaceae;g__Hellea;s__Hellea sp905477785
0.2_20180319_Bin_205_1	MAG_771	43178	737	59.4	0.47	medium-quality	0.60653	103	FL	270_1		41	1041	345	267		1	0	10	0	0	0	d__Bacteria;p__Proteobacteria;c__Alphaproteobacteria;o__Pelagibacterales;f__Pelagibacteraceae;g__Pelagibacter;s__Pelagibacter sp016778675
0.2_20180319_Bin_23_sub_1	MAG_1049	43178	1449	55.99	3.05	medium-quality	1.27642	200	FL	57_0		40.3	2699	350	271		0	3	17	1	1	1	d__Bacteria;p__Proteobacteria;c__Gammaproteobacteria;o__PS1;f__Thioglobaceae;g__Pseudothioglobus;s__
0.2_20180319_Bin_239_1	MAG_765	43178	1127	71.52	2.85	medium-quality	0.960321	203	FL	104_1		40.6	2667	338	272		0	1	15	0	0	1	d__Bacteria;p__Proteobacteria;c__Alphaproteobacteria;o__Pelagibacterales;f__Pelagibacteraceae;g__IMCC9063;s__IMCC9063 sp008638205
0.2_20180319_Bin_3	MAG_1075	43178	1314	68.64	0.37	medium-quality	1.25524	57	FL	66_1		40.4	1478	383	307		1	1	29	0	0	1	d__Bacteria;p__Proteobacteria;c__Gammaproteobacteria;o__SAR86;f__D2472;g__SCGC-AAA076-P13;s__SCGC-AAA076-P13 sp905478035
0.2_20180319_Bin_31_1	MAG_1050	43178	1608	73.27	1.32	medium-quality	1.40683	148	FL	56_1		39	4537	365	277		1	1	26	0	0	1	d__Bacteria;p__Proteobacteria;c__Gammaproteobacteria;o__PS1;f__Thioglobaceae;g__Pseudothioglobus;s__Pseudothioglobus singularis
0.2_20180319_Bin_31_sub_1	MAG_799	43178	2928	66.66	6.45	medium-quality	2.61192	583	FL	158_0		39.6	2327	340	267		3	3	28	1	1	1	d__Bacteria;p__Proteobacteria;c__Alphaproteobacteria;o__Rhodospirillales;f__UBA2165;g__TMED23;s__TMED23 sp016777585
0.2_20180319_Bin_36_sub	MAG_984	43178	2609	79.62	2.75	medium-quality	2.4974	377	FL	268_1		35.6	1406	353	288		1	0	22	0	0	0	d__Bacteria;p__Proteobacteria;c__Alphaproteobacteria;o__Rhodobacterales;f__Rhodobacteraceae;g__LGRT01;s__LGRT01 sp001642945
0.2_20180319_Bin_4_sub_1	MAG_1062	43178	1168	63.87	1.8	medium-quality	1.07444	95	FL	67_0		40.9	1478	371	296		1	1	28	0	0	1	d__Bacteria;p__Proteobacteria;c__Gammaproteobacteria;o__SAR86;f__D2472;g__CAJQGY01;s__CAJQGY01 sp905478015
0.2_20180319_Bin_55_sub_1	MAG_800	43178	1503	61.43	0.58	medium-quality	1.32347	144	FL	97_0		40.8	1203	352	277		0	0	19	0	0	0	d__Bacteria;p__Proteobacteria;c__Alphaproteobacteria;o__Puniceispirillales;f__AAA536-G10;g__AAA536-G10;s__AAA536-G10 sp016777705
0.2_20180319_Bin_59_sub_1	MAG_1303	43178	1775	54.61	5.55	medium-quality	1.56037	378	FL	217_0		36	2636	345	271		0	0	11	0	0	0	d__Bacteria;p__Proteobacteria;c__Gammaproteobacteria;o__Pseudomonadales;f__Halieaceae;g__Luminiphilus;s__Luminiphilus sp016779445
0.2_20180319_Bin_61_1	MAG_468	43178	2078	78.31	2.2	medium-quality	2.12765	146	FL	28_0		42.3	3081	418	325		1	3	35	1	1	1	d__Bacteria;p__Marinisomatota;c__Marinisomatia;o__Marinisomatales;f__UBA1611;g__TMED80;s__TMED80 sp905478065
0.2_20180319_Bin_80	MAG_769	43178	783	68.07	0.24	medium-quality	0.666457	124	FL	271_1		40.9	1390	358	275		0	0	18	0	0	0	d__Bacteria;p__Proteobacteria;c__Alphaproteobacteria;o__Pelagibacterales;f__Pelagibacteraceae;g__Pelagibacter;s__Pelagibacter ubique
0.2_20180319_Bin_Bin_122_sub_1	MAG_1138	43178	1949	71.97	1.48	medium-quality	1.74159	361	FL	260_1		33.8	1265	340	276		0	0	27	0	0	0	d__Bacteria;p__Proteobacteria;c__Gammaproteobacteria;o__Burkholderiales;f__Burkholderiaceae;g__RS62;s__RS62 sp002340675
0.2_20180319_Bin_Bin_123_sub_1	MAG_301	43178	1408	81.99	1.14	medium-quality	1.44872	141	FL	95_1		42.1	2225	413	329		1	1	23	1	0	0	d__Bacteria;p__Bacteroidota;c__Bacteroidia;o__Flavobacteriales;f__UBA10066;g__MED-G20;s__MED-G20 sp016780365
0.2_20180319_Bin_Bin_141_1	MAG_1363	43178	2359	83.17	8.4	medium-quality	2.13412	373	FL	212_1		38.2	1828	345	270		0	0	28	0	0	0	d__Bacteria;p__Proteobacteria;c__Gammaproteobacteria;o__Pseudomonadales;f__Porticoccaceae;g__Porticoccus;s__Porticoccus sp002390285
0.2_20180319_Bin_Bin_143_sub_1	MAG_1367	43178	1087	79.72	1.76	medium-quality	1.10052	43	FL	63_1		40.1	1485	383	308		1	6	29	2	2	2	d__Bacteria;p__Proteobacteria;c__Gammaproteobacteria;o__Pseudomonadales;f__Porticoccaceae;g__Porticoccus;s__Porticoccus sp002390525
0.2_20180319_Bin_Bin_160_sub	MAG_1381	43178	2019	68.83	1.79	medium-quality	1.86016	372	FL	172_1		36.1	1631	359	280		0	1	17	0	0	1	d__Bacteria;p__Proteobacteria;c__Gammaproteobacteria;o__Pseudomonadales;f__Porticoccaceae;g__HTCC2207;s__HTCC2207 sp017858135
0.2_20180319_Bin_Bin_164_sub	MAG_416	43178	3358	60.36	2.58	medium-quality	2.60432	657	FL	74_1		38.4	1521	318	206		1	0	22	0	0	0	d__Bacteria;p__Bacteroidota;c__Bacteroidia;o__Cytophagales;f__Cyclobacteriaceae;g__Fabibacter;s__Fabibacter sp002477595
0.2_20180319_Bin_Bin_17_1	MAG_794	43178	1331	92.7	4.55	strict high-quality	1.33246	149	FL	21_1		41.1	2613	373	290		1	4	26	1	2	1	d__Bacteria;p__Proteobacteria;c__Alphaproteobacteria;o__Rickettsiales;f__UBA1997;g__CAJQHK01;s__CAJQHK01 sp905478165
0.2_20180319_Bin_Bin_170_sub_1	MAG_315	43178	1518	56.12	0	medium-quality	1.40849	350	FL	102_1		41.8	1877	378	288		0	0	26	0	0	0	d__Bacteria;p__Bacteroidota;c__Bacteroidia;o__Flavobacteriales;f__Crocinitomicaceae;g__UBA952;s__UBA952 sp905480165
0.2_20180319_Bin_Bin_184	MAG_1173	43178	3982	83.08	4.86	medium-quality	3.72753	599	FL	252_1		35.4	1520	356	277		0	0	33	0	0	0	d__Bacteria;p__Proteobacteria;c__Gammaproteobacteria;o__Ga0077536;f__Ga0077536;g__UBA981;s__UBA981 sp002292285
0.2_20180319_Bin_Bin_185_sub	MAG_368	43178	2176	97.85	1.12	high-quality	2.43061	163	FL	51_1		39.3	2691	444	353		0	1	35	0	0	1	d__Bacteria;p__Bacteroidota;c__Bacteroidia;o__Flavobacteriales;f__UA16;g__UA16;s__UA16 sp002390615
0.2_20180319_Bin_Bin_186	MAG_6	43178	1750	94.69	0.71	high-quality	1.87879	102	FL	230_1		35.9	2437	420	335		1	1	29	0	0	1	d__Bacteria;p__Bacteroidota;c__Bacteroidia;o__Flavobacteriales;f__Flavobacteriaceae;g__MAG-120531;s__MAG-120531 sp000173115
0.2_20180319_Bin_Bin_190	MAG_1177	43178	2969	59.42	4.61	medium-quality	2.3615	426	FL	251_1		38.8	2042	328	242		2	5	70	1	2	2	d__Bacteria;p__Proteobacteria;c__Gammaproteobacteria;o__Ga0077536;f__Ga0077536;g__UBA4457;s__
0.2_20180319_Bin_Bin_194	MAG_198	43178	1414	87.37	0	medium-quality	1.46925	112	FL	123_1		37.5	2431	410	332		1	1	29	0	0	1	d__Bacteria;p__Bacteroidota;c__Bacteroidia;o__Flavobacteriales;f__Schleiferiaceae;g__UBA3442;s__UBA3442 sp002378565
0.2_20180319_Bin_Bin_196_sub	MAG_1495	43178	3325	90.65	2.86	high-quality	3.62995	405	FL	221_1		35.6	3370	408	329		1	0	38	0	0	0	d__Bacteria;p__Proteobacteria;c__Gammaproteobacteria;o__Pseudomonadales;f__HTCC2089;g__UBA9926;s__UBA9926 sp003451575
0.2_20180319_Bin_Bin_208_sub_1	MAG_813	43178	1365	53.73	1.34	medium-quality	1.20956	264	FL	234_1		35.8	1349	342	268		0	0	12	0	0	0	d__Bacteria;p__Proteobacteria;c__Alphaproteobacteria;o__Puniceispirillales;f__Puniceispirillaceae;g__UBA3439;s__UBA3439 sp017859295
0.2_20180319_Bin_Bin_32_sub_1	MAG_312	43178	3395	95.44	0.36	high-quality	3.45218	210	FL	87_1		39.7	2809	398	302		1	0	29	0	0	0	d__Bacteria;p__Bacteroidota;c__Bacteroidia;o__Flavobacteriales;f__Crocinitomicaceae;g__Crocinitomix;s__Crocinitomix sp905478225
0.2_20180319_Bin_Bin_72	MAG_744	43178	1399	76.76	1.73	medium-quality	1.40521	208	FL	42_1		43.6	3370	402	316		0	1	31	0	0	1	d__Archaea;p__Thermoplasmatota;c__Poseidoniia;o__Poseidoniales;f__Thalassarchaeaceae;g__MGIIb-O3;s__MGIIb-O3 sp002503285
0.2_20180319_Bin_Bin_82	MAG_69	43178	1863	96.69	0.37	high-quality	1.89211	121	FL	86_1		37.4	2482	401	315		1	1	27	0	0	1	d__Bacteria;p__Bacteroidota;c__Bacteroidia;o__Flavobacteriales;f__Flavobacteriaceae;g__MS024-2A;s__MS024-2A sp002292265
0.2_20180319_Bin_contigs_Bin_1	MAG_921	43178	2183	79.74	5.79	medium-quality	2.19788	149	FL	227_1		40.7	1569	381	310		1	2	27	0	1	1	d__Bacteria;p__Proteobacteria;c__Alphaproteobacteria;o__Rhodobacterales;f__Rhodobacteraceae;g__GCA-2697345;s__GCA-2697345 sp002697345
0.2_20180319_Bin_contigs_Bin_127_sub_1	MAG_264	43178	1541	66.94	2.71	medium-quality	1.41968	98	FL	114_2		38.7	2375	393	295		2	0	19	0	0	0	d__Bacteria;p__Bacteroidota;c__Bacteroidia;o__Flavobacteriales;f__BACL11;g__UWMA-0277;s__UWMA-0277 sp905478185
0.2_20180319_Bin_contigs_Bin_133_sub	MAG_1098	43178	2137	86.13	0.14	medium-quality	2.02181	165	FL	204_1		39.1	1546	362	292		1	0	35	0	0	0	d__Bacteria;p__Proteobacteria;c__Gammaproteobacteria;o__Burkholderiales;f__UBA3031;g__UBA3031;s__UBA3031 sp905478365
0.2_20180319_Bin_contigs_Bin_153_sub	MAG_902	43178	2072	75.42	8.6	medium-quality	1.98935	194	FL	34_1		38.6	1755	377	298		1	3	31	1	1	1	d__Bacteria;p__Proteobacteria;c__Alphaproteobacteria;o__Rhodobacterales;f__Rhodobacteraceae;g__Amylibacter;s__Amylibacter sp900197625
0.2_20180319_Bin_contigs_Bin_219_sub_1	MAG_150	43178	1557	57.58	5.6	medium-quality	1.43576	142	FL	96_1		39.7	2389	386	294		0	0	16	0	0	0	d__Bacteria;p__Bacteroidota;c__Bacteroidia;o__Flavobacteriales;f__Flavobacteriaceae;g__SGZJ01;s__SGZJ01 sp004213995
0.2_20180319_Bin_contigs_Bin_34_sub_1	MAG_1428	43178	1754	77.73	0.49	medium-quality	1.70081	203	FL	171_1		38.3	1828	385	299		1	0	13	0	0	0	d__Bacteria;p__Proteobacteria;c__Gammaproteobacteria;o__Pseudomonadales;f__Porticoccaceae;g__HTCC2207;s__HTCC2207 sp002685195
0.2_20180319_Bin_contigs_Bin_60_sub_1	MAG_520	43178	1158	72.65	4.8	medium-quality	1.02548	79	FL	70_1		39.4	1862	352	282		1	0	29	0	0	0	d__Bacteria;p__Actinobacteriota;c__Acidimicrobiia;o__Actinomarinales;f__Actinomarinaceae;g__Actinomarina;s__Actinomarina sp014384285
0.2_20180319_Bin_contigs_Bin_67	MAG_193	43178	1694	64.52	3.2	medium-quality	1.63945	336	FL	107_1		38.7	1431	395	300		1	3	17	2	0	1	d__Bacteria;p__Bacteroidota;c__Bacteroidia;o__Flavobacteriales;f__Flavobacteriaceae;g__SCGC-AAA160-P02;s__SCGC-AAA160-P02 sp905479435
0.2_20180319_Bin_contigs_Bin_68_sub_1	MAG_1315	43178	1889	70.42	2.23	medium-quality	1.87569	246	FL	214_1		35.2	1428	382	302		0	0	17	0	0	0	d__Bacteria;p__Proteobacteria;c__Gammaproteobacteria;o__Pseudomonadales;f__Halieaceae;g__Luminiphilus;s__Luminiphilus sp905478845
0.2_20180319_Bin_contigs_Bin_74_sub	MAG_254	43178	1598	95.16	0.54	high-quality	1.67281	116	FL	89_1		36.5	2103	418	334		1	2	22	1	1	0	d__Bacteria;p__Bacteroidota;c__Bacteroidia;o__Flavobacteriales;f__Schleiferiaceae;g__UBA10364;s__UBA10364 sp003045825
0.2_20180319_Bin_contigs_Bin_8_sub_1	MAG_1052	43178	1213	51.6	1.65	medium-quality	1.14532	86	FL	62_1		41.4	1388	376	296		1	0	29	0	0	0	d__Bacteria;p__Proteobacteria;c__Gammaproteobacteria;o__SAR86;f__SAR86;g__GCA-2707915;s__GCA-2707915 sp016777005
0.2_20180319_Bin_contigs_Bin_91_sub_1	MAG_1119	43178	758	65.5	0.44	medium-quality	0.690192	20	FL	207_1		39	1541	368	290		0	0	21	0	0	0	d__Bacteria;p__Proteobacteria;c__Gammaproteobacteria;o__Burkholderiales;f__Methylophilaceae;g__BACL14;s__BACL14 sp000168995
0.2_20180319_Bin_MAXBIN_007_sub_1	MAG_1120	43178	757	50.25	4.08	medium-quality	0.699293	76	FL	203_1		39.2	1540	384	294		0	0	20	0	0	0	d__Bacteria;p__Proteobacteria;c__Gammaproteobacteria;o__Burkholderiales;f__Methylophilaceae;g__BACL14;s__BACL14 sp018607785
0.2_20180319_Bin_MAXBIN_022	MAG_967	43178	2292	93.47	2.08	high-quality	2.27268	164	FL	245_1		35.7	1892	379	308		1	0	24	0	0	0	d__Bacteria;p__Proteobacteria;c__Alphaproteobacteria;o__Rhodobacterales;f__Rhodobacteraceae;g__Planktomarina;s__Planktomarina temperata
0.2_20180319_Bin_MAXBIN_027_sub	MAG_210	43178	2622	98.66	2.15	strict high-quality	2.65706	194	FL	90_1		37.3	2454	418	316		1	27	43	12	12	3	d__Bacteria;p__Bacteroidota;c__Bacteroidia;o__Flavobacteriales;f__Schleiferiaceae;g__UBA10364;s__UBA10364 sp002387615
0.2_20180319_Bin_MAXBIN_040_1	MAG_740	43178	1199	77.67	4.85	medium-quality	0.928069	75	FL	54_1		40.2	1176	322	239		0	1	35	0	0	1	d__Archaea;p__Thermoproteota;c__Nitrososphaeria;o__Nitrososphaerales;f__Nitrosopumilaceae;g__Nitrosopumilus;s__Nitrosopumilus catalinensis
0.2_20180319_Bin_MAXBIN_042_sub	MAG_374	43178	3060	92.29	3.15	strict high-quality	3.29549	295	FL	47_1		39	5331	446	337		0	8	46	3	3	2	d__Bacteria;p__Bacteroidota;c__Bacteroidia;o__Flavobacteriales;f__UA16;g__UA16;s__UA16 sp002390405
0.2_20180319_Bin_MAXBIN_052_sub	MAG_741	43178	3615	75.84	2.81	medium-quality	3.06351	331	FL	43_2		40.9	4045	377	267		1	2	79	0	1	1	d__Archaea;p__Thermoplasmatota;c__Poseidoniia;o__Poseidoniales;f__Thalassarchaeaceae;g__MGIIb-O2;s__MGIIb-O2 sp902511005
0.2_20180319_Bin_MAXBIN_062	MAG_548	43178	4576	96.2	2.14	high-quality	4.45744	369	FL	10_1		34.9	15396	373	296		0	0	48	0	0	0	d__Bacteria;p__Actinobacteriota;c__Acidimicrobiia;o__Acidimicrobiales;f__UBA10347;g__UBA10347;s__UBA10347 sp003485885
0.2_20180319_Bin_MAXBIN_064	MAG_760	43178	1753	86.27	1.6	medium-quality	2.12684	83	FL	46_1		39.2	4602	491	381		1	6	45	3	2	1	d__Archaea;p__Thermoplasmatota;c__Poseidoniia;o__Poseidoniales;f__Poseidoniaceae;g__Poseidonia;s__Poseidonia alphae
0.2_20180319_Bin_MAXBIN_068_sub	MAG_162	43178	2363	92.54	2.2	high-quality	2.54481	102	FL	141_1		38.1	2735	427	334		1	0	34	0	0	0	d__Bacteria;p__Bacteroidota;c__Bacteroidia;o__Flavobacteriales;f__Flavobacteriaceae;g__CAJQLB01;s__CAJQLB01 sp905479065
0.2_20180319_Bin_MAXBIN_072	MAG_1435	43178	3081	91.48	1.48	strict high-quality	3.24311	199	FL	218_1		37	1725	393	309		1	10	39	3	4	3	d__Bacteria;p__Proteobacteria;c__Gammaproteobacteria;o__Pseudomonadales;f__Pseudohongiellaceae;g__UBA9145;s__UBA9145 sp003483155
0.2_20180319_Bin_MAXBIN_094_sub_1	MAG_88	43178	1253	70.59	0.37	medium-quality	1.30757	27	FL	143_1		38.5	2482	404	330		1	0	23	0	0	0	d__Bacteria;p__Bacteroidota;c__Bacteroidia;o__Flavobacteriales;f__Flavobacteriaceae;g__MS024-2A;s__MS024-2A sp000173095
0.2_20180319_Bin_MAXBIN_101_sub_1	MAG_752	43178	1662	83.2	0.8	medium-quality	1.99558	71	FL	44_1		38.9	4595	476	379		0	2	37	1	0	1	d__Archaea;p__Thermoplasmatota;c__Poseidoniia;o__Poseidoniales;f__Poseidoniaceae;g__MGIIa-L1;s__MGIIa-L1 sp002506275
0.2_20180319_Bin_MAXBIN_102_sub	MAG_742	43178	1157	61.05	3.47	medium-quality	1.24784	102	FL	43_1		42.6	3172	429	340		0	1	25	0	0	1	d__Archaea;p__Thermoplasmatota;c__Poseidoniia;o__Poseidoniales;f__Thalassarchaeaceae;g__MGIIb-O2;s__MGIIb-O2 sp002494975
0.2_20180319_Bin_MAXBIN_109_sub_1	MAG_698	43178	2036	89.34	1.35	medium-quality	2.33337	123	FL	279_1		36.2	2810	432	345		1	3	37	1	1	1	d__Bacteria;p__Verrucomicrobiota;c__Verrucomicrobiae;o__Opitutales;f__DSM-45221;g__BACL24;s__BACL24 sp002292345
0.2_20180319_Bin_MAXBIN_122_1	MAG_1210	43178	2808	59.64	0.86	medium-quality	2.94847	445	FL	200_0		35.1	1328	360	290		0	0	34	0	0	0	d__Bacteria;p__Proteobacteria;c__Gammaproteobacteria;o__Enterobacterales;f__Psychromonadaceae;g__Psychromonas;s__Psychromonas sp009828855
0.2_20180319_Bin_MAXBIN_124	MAG_475	43178	1917	67.03	1.13	medium-quality	1.60326	309	FL	26_1		38.4	2346	353	255		1	3	29	1	1	1	d__Bacteria;p__Cyanobacteria;c__Cyanobacteriia;o__PCC-6307;f__Cyanobiaceae;g__Synechococcus_C;s__Synechococcus_C sp014279835
0.2_20180319_Bin_MAXBIN_144_sub_2	MAG_350	43178	1590	53.31	3.61	medium-quality	1.41579	196	FL	131_0		39.2	1768	380	269		0	1	18	1	0	0	d__Bacteria;p__Bacteroidota;c__Bacteroidia;o__Flavobacteriales;f__UA16;g__UBA974;s__
0.2_20180403_Bin_130_1	MAG_267	43193	1593	99.19	0.9	high-quality	1.66135	66	FL	114_2		38.8	2375	409	332		1	2	26	1	1	0	d__Bacteria;p__Bacteroidota;c__Bacteroidia;o__Flavobacteriales;f__BACL11;g__UWMA-0277;s__UWMA-0277 sp905478185
0.2_20180403_Bin_15_sub_1	MAG_1362	43193	1765	73.97	1.11	medium-quality	1.56706	280	FL	212_1		38.2	1237	346	263		0	3	25	1	0	2	d__Bacteria;p__Proteobacteria;c__Gammaproteobacteria;o__Pseudomonadales;f__Porticoccaceae;g__Porticoccus;s__Porticoccus sp002390285
0.2_20180403_Bin_25_sub_1	MAG_792	43193	1096	93.6	3.55	high-quality	1.19863	31	FL	21_1		41.5	2698	401	317		1	2	33	0	1	1	d__Bacteria;p__Proteobacteria;c__Alphaproteobacteria;o__Rickettsiales;f__UBA1997;g__CAJQHK01;s__CAJQHK01 sp905478165
0.2_20180403_Bin_27_1	MAG_1433	43193	2815	92.96	0.93	high-quality	2.96673	141	FL	218_1		36.9	1521	394	312		0	0	35	0	0	0	d__Bacteria;p__Proteobacteria;c__Gammaproteobacteria;o__Pseudomonadales;f__Pseudohongiellaceae;g__UBA9145;s__UBA9145 sp003483155
0.2_20180403_Bin_Bin_109_1	MAG_1267	43193	2859	84.29	2.63	medium-quality	2.92062	243	FL	187_1		35.2	2850	383	304		1	1	35	0	0	1	d__Bacteria;p__Proteobacteria;c__Gammaproteobacteria;o__Pseudomonadales;f__DSM-6294;g__Oleibacter;s__Oleibacter sp002733645
0.2_20180403_Bin_Bin_117_sub_1	MAG_1013	43193	2829	82.19	2.73	medium-quality	2.76182	404	FL	259_1		36.9	2359	350	283		1	0	27	0	0	0	d__Bacteria;p__Proteobacteria;c__Alphaproteobacteria;o__Rhodobacterales;f__Rhodobacteraceae;g__Tateyamaria;s__Tateyamaria sp003445215
0.2_20180403_Bin_Bin_149_1	MAG_701	43193	2036	96.62	0	strict high-quality	2.37703	98	FL	279_1		36.2	2810	450	352		1	3	39	1	1	1	d__Bacteria;p__Verrucomicrobiota;c__Verrucomicrobiae;o__Opitutales;f__DSM-45221;g__BACL24;s__BACL24 sp002292345
0.2_20180403_Bin_Bin_150_1	MAG_745	43193	1316	76.81	0.8	medium-quality	1.42407	108	FL	42_1		43.6	2981	423	341		0	1	32	0	0	1	d__Archaea;p__Thermoplasmatota;c__Poseidoniia;o__Poseidoniales;f__Thalassarchaeaceae;g__MGIIb-O3;s__MGIIb-O3 sp002503285
0.2_20180403_Bin_Bin_155_sub_1	MAG_798	43193	1565	73.79	2.69	medium-quality	1.37203	176	FL	39_1		40.6	1543	340	277		0	0	24	0	0	0	d__Bacteria;p__Proteobacteria;c__Alphaproteobacteria;o__TMED109;f__TMED109;g__TMED109;s__TMED109 sp002684605
0.2_20180403_Bin_Bin_156_1	MAG_20	43193	1631	91.62	0	high-quality	1.77431	60	FL	230_1		35.9	2437	427	340		1	0	29	0	0	0	d__Bacteria;p__Bacteroidota;c__Bacteroidia;o__Flavobacteriales;f__Flavobacteriaceae;g__MAG-120531;s__MAG-120531 sp000173115
0.2_20180403_Bin_Bin_164_sub_1	MAG_243	43193	1478	90.59	0	high-quality	1.55942	94	FL	89_1		36.6	2103	424	337		0	2	23	1	1	0	d__Bacteria;p__Bacteroidota;c__Bacteroidia;o__Flavobacteriales;f__Schleiferiaceae;g__UBA10364;s__UBA10364 sp003045825
0.2_20180403_Bin_Bin_173_sub_1	MAG_819	43193	1354	65.27	3.42	medium-quality	1.25472	227	FL	234_1		35.8	1513	358	282		0	0	12	0	0	0	d__Bacteria;p__Proteobacteria;c__Alphaproteobacteria;o__Puniceispirillales;f__Puniceispirillaceae;g__UBA3439;s__UBA3439 sp017859295
0.2_20180403_Bin_Bin_183_sub_1	MAG_649	43193	1777	65.16	2.64	medium-quality	1.80811	327	FL	281_1		42.2	2880	413	319		1	0	23	0	0	0	d__Bacteria;p__Verrucomicrobiota;c__Verrucomicrobiae;o__Opitutales;f__MB11C04;g__MB11C04;s__MB11C04 sp002477515
0.2_20180403_Bin_Bin_23_sub	MAG_1380	43193	1568	52.69	0.8	medium-quality	1.40779	328	FL	172_1		35.9	1486	355	273		0	0	13	0	0	0	d__Bacteria;p__Proteobacteria;c__Gammaproteobacteria;o__Pseudomonadales;f__Porticoccaceae;g__HTCC2207;s__HTCC2207 sp017858135
0.2_20180403_Bin_Bin_52_sub_1	MAG_1372	43193	849	52.65	0.12	medium-quality	0.849523	44	FL	63_1		40.2	1485	381	305		1	3	20	1	1	1	d__Bacteria;p__Proteobacteria;c__Gammaproteobacteria;o__Pseudomonadales;f__Porticoccaceae;g__Porticoccus;s__Porticoccus sp002390525
0.2_20180403_Bin_Bin_53_1	MAG_1441	43193	2068	87.87	1.64	medium-quality	2.17895	181	FL	236_1		35.2	1631	396	318		1	0	27	0	0	0	d__Bacteria;p__Proteobacteria;c__Gammaproteobacteria;o__Pseudomonadales;f__Pseudohongiellaceae;g__UBA9145;s__UBA9145 sp001438145
0.2_20180403_Bin_Bin_60_1	MAG_75	43193	1837	92.14	2.94	high-quality	1.80552	189	FL	86_1		37.4	1528	397	306		1	0	27	0	0	0	d__Bacteria;p__Bacteroidota;c__Bacteroidia;o__Flavobacteriales;f__Flavobacteriaceae;g__MS024-2A;s__MS024-2A sp002292265
0.2_20180403_Bin_Bin_74_sub	MAG_575	43193	1432	50.31	1.15	medium-quality	1.54702	363	FL	30_1		38.2	4734	441	325		0	0	21	0	0	0	d__Bacteria;p__Planctomycetota;c__Planctomycetia;o__Pirellulales;f__UBA1268;g__UBA1268;s__UBA1268 sp905477565
0.2_20180403_Bin_Bin_75_1	MAG_1496	43193	2851	91.58	2.41	strict high-quality	3.0045	239	FL	221_1		35.4	1639	392	317		1	3	29	1	1	1	d__Bacteria;p__Proteobacteria;c__Gammaproteobacteria;o__Pseudomonadales;f__HTCC2089;g__UBA9926;s__UBA9926 sp003451575
0.2_20180403_Bin_Bin_85_sub_1	MAG_413	43193	2121	69.23	0.45	medium-quality	1.93248	364	FL	74_1		38.3	1709	363	280		0	1	15	1	0	0	d__Bacteria;p__Bacteroidota;c__Bacteroidia;o__Cytophagales;f__Cyclobacteriaceae;g__Fabibacter;s__Fabibacter sp002477595
0.2_20180403_Bin_Bin_89_sub_1	MAG_367	43193	1970	93.82	2.69	high-quality	2.27737	105	FL	51_1		39.5	2691	452	367		0	1	34	0	0	1	d__Bacteria;p__Bacteroidota;c__Bacteroidia;o__Flavobacteriales;f__UA16;g__UA16;s__UA16 sp002390615
0.2_20180403_Bin_MAXBIN_025_1	MAG_969	43193	2284	94.67	1.06	high-quality	2.25637	148	FL	245_1		35.6	1514	379	306		1	0	26	0	0	0	d__Bacteria;p__Proteobacteria;c__Alphaproteobacteria;o__Rhodobacterales;f__Rhodobacteraceae;g__Planktomarina;s__Planktomarina temperata
0.2_20180403_Bin_MAXBIN_030_1	MAG_221	43193	1673	97.85	0	strict high-quality	1.84664	59	FL	90_1		36.7	2454	429	349		1	6	33	2	3	1	d__Bacteria;p__Bacteroidota;c__Bacteroidia;o__Flavobacteriales;f__Schleiferiaceae;g__UBA10364;s__UBA10364 sp002387615
0.2_20180403_Bin_MAXBIN_045_1	MAG_739	43193	1010	73.79	0	medium-quality	0.771289	74	FL	54_1		40.1	1176	316	236		0	1	30	0	0	1	d__Archaea;p__Thermoproteota;c__Nitrososphaeria;o__Nitrososphaerales;f__Nitrosopumilaceae;g__Nitrosopumilus;s__Nitrosopumilus catalinensis
0.2_20180403_Bin_MAXBIN_047_sub_1	MAG_370	43193	2052	85.63	2.44	medium-quality	2.23508	246	FL	47_1		39.1	3975	445	347		0	1	27	0	0	1	d__Bacteria;p__Bacteroidota;c__Bacteroidia;o__Flavobacteriales;f__UA16;g__UA16;s__UA16 sp002390405
0.2_20180403_Bin_MAXBIN_050_sub_1	MAG_1102	43193	1612	72.49	0.1	medium-quality	1.57225	95	FL	204_1		39	1546	361	296		1	15	41	6	5	4	d__Bacteria;p__Proteobacteria;c__Gammaproteobacteria;o__Burkholderiales;f__UBA3031;g__UBA3031;s__UBA3031 sp905478365
0.2_20180403_Bin_MAXBIN_052_sub_1	MAG_1048	43193	1039	52.88	7.23	medium-quality	0.937587	125	FL	56_1		39.5	1212	360	286		0	2	19	0	1	1	d__Bacteria;p__Proteobacteria;c__Gammaproteobacteria;o__PS1;f__Thioglobaceae;g__Pseudothioglobus;s__Pseudothioglobus singularis
0.2_20180403_Bin_MAXBIN_056_1	MAG_469	43193	1290	67.58	7.69	medium-quality	1.16171	122	FL	65_1		40.5	1392	369	288		1	2	39	1	0	1	d__Bacteria;p__Marinisomatota;c__Marinisomatia;o__Marinisomatales;f__Marinisomataceae;g__Marinisoma;s__
0.2_20180403_Bin_MAXBIN_064_1	MAG_743	43193	1381	64.73	7.73	medium-quality	1.36627	270	FL	43_1		43.1	3172	402	312		0	0	37	0	0	0	d__Archaea;p__Thermoplasmatota;c__Poseidoniia;o__Poseidoniales;f__Thalassarchaeaceae;g__MGIIb-O2;s__MGIIb-O2 sp002494975
0.2_20180403_Bin_MAXBIN_065_1	MAG_546	43193	4208	91.45	3.94	high-quality	3.98678	398	FL	10_1		34.8	1491	360	288		0	0	42	0	0	0	d__Bacteria;p__Actinobacteriota;c__Acidimicrobiia;o__Acidimicrobiales;f__UBA10347;g__UBA10347;s__UBA10347 sp003485885
0.2_20180403_Bin_MAXBIN_077_sub_1	MAG_758	43193	1672	83.87	0.04	medium-quality	1.97745	85	FL	46_1		39.2	4602	471	371		0	6	38	3	2	1	d__Archaea;p__Thermoplasmatota;c__Poseidoniia;o__Poseidoniales;f__Poseidoniaceae;g__Poseidonia;s__Poseidonia alphae
0.2_20180403_Bin_MAXBIN_099_1	MAG_1051	43193	1087	56.21	1.9	medium-quality	1.04035	73	FL	62_1		41.6	1521	377	305		1	4	23	1	2	1	d__Bacteria;p__Proteobacteria;c__Gammaproteobacteria;o__SAR86;f__SAR86;g__GCA-2707915;s__GCA-2707915 sp016777005
0.2_20180403_Bin_MAXBIN_103_sub_1	MAG_89	43193	1282	68.18	5.51	medium-quality	1.31094	54	FL	143_1		38.4	1449	394	321		1	0	27	0	0	0	d__Bacteria;p__Bacteroidota;c__Bacteroidia;o__Flavobacteriales;f__Flavobacteriaceae;g__MS024-2A;s__MS024-2A sp000173095
0.2_20180403_Bin_MAXBIN_124_sub	MAG_753	43193	922	50.67	0	medium-quality	0.919638	206	FL	44_1		40.4	1595	413	313		0	0	16	0	0	0	d__Archaea;p__Thermoplasmatota;c__Poseidoniia;o__Poseidoniales;f__Poseidoniaceae;g__MGIIa-L1;s__MGIIa-L1 sp002506275
0.2_20180403_Bin_MAXBIN_129_sub_1	MAG_409	43193	2539	94.76	0.95	high-quality	2.73761	154	FL	93_1		38.4	4015	427	334		1	2	31	1	0	1	d__Bacteria;p__Bacteroidota;c__Bacteroidia;o__NS11-12g;f__UBA9320;g__UBA987;s__UBA987 sp002292105
0.2_20180403_Bin_MAXBIN_130_sub_1	MAG_1311	43193	2380	88.63	0.96	medium-quality	2.37556	255	FL	214_1		35.2	1494	385	304		0	0	27	0	0	0	d__Bacteria;p__Proteobacteria;c__Gammaproteobacteria;o__Pseudomonadales;f__Halieaceae;g__Luminiphilus;s__Luminiphilus sp905478845
0.2_20180403_Bin_MAXBIN_143_1	MAG_1143	43193	2192	96.5	1.46	high-quality	2.23391	109	FL	260_1		33.5	1958	377	317		1	0	36	0	0	0	d__Bacteria;p__Proteobacteria;c__Gammaproteobacteria;o__Burkholderiales;f__Burkholderiaceae;g__RS62;s__RS62 sp002340675
0.2_20180403_Bin_MAXBIN_146_sub_1	MAG_314	43193	3235	93.1	1.64	high-quality	3.19291	250	FL	87_1		39.4	2640	386	293		1	0	22	0	0	0	d__Bacteria;p__Bacteroidota;c__Bacteroidia;o__Flavobacteriales;f__Crocinitomicaceae;g__Crocinitomix;s__Crocinitomix sp905478225
0.2_20180403_Bin_MAXBIN_147_1	MAG_199	43193	1341	91.4	0	strict high-quality	1.47661	8	FL	123_1		37.5	2431	427	350		1	3	32	1	1	1	d__Bacteria;p__Bacteroidota;c__Bacteroidia;o__Flavobacteriales;f__Schleiferiaceae;g__UBA3442;s__UBA3442 sp002378565
0.2_20180403_Bin_MAXBIN_153_sub_1	MAG_1176	43193	2422	88.51	4.8	medium-quality	2.30527	232	FL	251_1		39.1	1578	361	288		0	6	39	2	2	2	d__Bacteria;p__Proteobacteria;c__Gammaproteobacteria;o__Ga0077536;f__Ga0077536;g__UBA4457;s__UBA4457 sp002390205
0.2_20180403_Bin_MAXBIN_175_1	MAG_781	43193	1332	97.39	1.42	high-quality	1.40788	67	FL	98_1		39.4	2724	402	317		1	2	32	0	1	1	d__Bacteria;p__Proteobacteria;c__Alphaproteobacteria;o__Rickettsiales;f__UBA1997;g__CAJQHT01;s__CAJQHT01 sp905478245
0.2_20180405_Bin_118_1	MAG_311	43195	3326	99.19	0	high-quality	3.51938	75	FL	87_1		39.8	3002	413	314		0	0	30	0	0	0	d__Bacteria;p__Bacteroidota;c__Bacteroidia;o__Flavobacteriales;f__Crocinitomicaceae;g__Crocinitomix;s__Crocinitomix sp905478225
0.2_20180405_Bin_179_sub_1	MAG_699	43195	2070	97.97	0	strict high-quality	2.44499	94	FL	279_1		36.1	2810	456	357		1	3	38	1	1	1	d__Bacteria;p__Verrucomicrobiota;c__Verrucomicrobiae;o__Opitutales;f__DSM-45221;g__BACL24;s__BACL24 sp002292345
0.2_20180405_Bin_Bin_103_sub_1	MAG_1037	43195	2872	82.72	2.23	medium-quality	2.82749	384	FL	259_1		37.1	1239	354	285		1	0	26	0	0	0	d__Bacteria;p__Proteobacteria;c__Alphaproteobacteria;o__Rhodobacterales;f__Rhodobacteraceae;g__Tateyamaria;s__Tateyamaria sp003445215
0.2_20180405_Bin_Bin_122_1	MAG_70	43195	1816	94.85	1.17	high-quality	1.83336	126	FL	86_1		37.4	2733	401	315		0	0	25	0	0	0	d__Bacteria;p__Bacteroidota;c__Bacteroidia;o__Flavobacteriales;f__Flavobacteriaceae;g__MS024-2A;s__MS024-2A sp002292265
0.2_20180405_Bin_Bin_125_sub_1	MAG_793	43195	1092	88.7	3.08	medium-quality	1.15869	49	FL	21_1		41.4	2698	394	308		1	3	32	1	1	1	d__Bacteria;p__Proteobacteria;c__Alphaproteobacteria;o__Rickettsiales;f__UBA1997;g__CAJQHK01;s__CAJQHK01 sp905478165
0.2_20180405_Bin_Bin_130_1	MAG_1310	43195	2455	93.94	2.34	high-quality	2.5608	203	FL	214_1		35.5	2156	395	318		0	0	28	0	0	0	d__Bacteria;p__Proteobacteria;c__Gammaproteobacteria;o__Pseudomonadales;f__Halieaceae;g__Luminiphilus;s__Luminiphilus sp905478845
0.2_20180405_Bin_Bin_132_sub_1	MAG_754	43195	1324	53.55	0.93	medium-quality	1.2774	281	FL	44_1		38.8	2276	395	304		0	1	21	0	0	1	d__Archaea;p__Thermoplasmatota;c__Poseidoniia;o__Poseidoniales;f__Poseidoniaceae;g__MGIIa-L1;s__MGIIa-L1 sp002506275
0.2_20180405_Bin_Bin_135_1	MAG_1136	43195	1579	60.09	1.09	medium-quality	1.35951	324	FL	260_1		34	1414	330	266		0	0	16	0	0	0	d__Bacteria;p__Proteobacteria;c__Gammaproteobacteria;o__Burkholderiales;f__Burkholderiaceae;g__RS62;s__RS62 sp002340675
0.2_20180405_Bin_Bin_157_1	MAG_650	43195	2126	89.15	2.7	medium-quality	2.16974	355	FL	281_1		42	3008	417	320		0	0	24	0	0	0	d__Bacteria;p__Verrucomicrobiota;c__Verrucomicrobiae;o__Opitutales;f__MB11C04;g__MB11C04;s__MB11C04 sp002477515
0.2_20180405_Bin_Bin_159_sub_1	MAG_797	43195	1574	82.42	0.54	medium-quality	1.39176	178	FL	39_1		40.7	1543	347	279		1	0	28	0	0	0	d__Bacteria;p__Proteobacteria;c__Alphaproteobacteria;o__TMED109;f__TMED109;g__TMED109;s__TMED109 sp002684605
0.2_20180405_Bin_Bin_167_1	MAG_1268	43195	3250	90.23	2.25	high-quality	3.26213	336	FL	187_1		35.2	2850	377	299		1	0	42	0	0	0	d__Bacteria;p__Proteobacteria;c__Gammaproteobacteria;o__Pseudomonadales;f__DSM-6294;g__Oleibacter;s__Oleibacter sp002733645
0.2_20180405_Bin_Bin_171_sub	MAG_402	43195	1425	50.2	4.84	medium-quality	1.32688	365	FL	49_1		39.5	1511	381	294		0	0	22	0	0	0	d__Bacteria;p__Bacteroidota;c__Bacteroidia;o__Flavobacteriales;f__UA16;g__UA16;s__
0.2_20180405_Bin_Bin_27_1	MAG_161	43195	2133	93.63	1.2	high-quality	2.35787	94	FL	141_1		38.1	2735	421	343		1	0	32	0	0	0	d__Bacteria;p__Bacteroidota;c__Bacteroidia;o__Flavobacteriales;f__Flavobacteriaceae;g__CAJQLB01;s__CAJQLB01 sp905479065
0.2_20180405_Bin_Bin_33_sub_1	MAG_821	43195	2276	58.95	5.46	medium-quality	2.0367	399	FL	234_1		36.1	1513	339	270		0	0	24	0	0	0	d__Bacteria;p__Proteobacteria;c__Alphaproteobacteria;o__Puniceispirillales;f__Puniceispirillaceae;g__UBA3439;s__UBA3439 sp017859295
0.2_20180405_Bin_Bin_42_1	MAG_22	43195	1544	88.63	0	medium-quality	1.64469	63	FL	230_1		35.8	2437	418	332		1	0	28	0	0	0	d__Bacteria;p__Bacteroidota;c__Bacteroidia;o__Flavobacteriales;f__Flavobacteriaceae;g__MAG-120531;s__MAG-120531 sp000173115
0.2_20180405_Bin_Bin_43_sub_1	MAG_253	43195	1563	94.3	0.64	high-quality	1.64954	109	FL	89_1		36.7	2103	421	338		1	0	19	0	0	0	d__Bacteria;p__Bacteroidota;c__Bacteroidia;o__Flavobacteriales;f__Schleiferiaceae;g__UBA10364;s__UBA10364 sp003045825
0.2_20180405_Bin_Bin_45_sub_1	MAG_1483	43195	2952	90.61	2.28	strict high-quality	3.12941	267	FL	221_1		35.4	3966	394	318		1	3	32	1	1	1	d__Bacteria;p__Proteobacteria;c__Gammaproteobacteria;o__Pseudomonadales;f__HTCC2089;g__UBA9926;s__UBA9926 sp003451575
0.2_20180405_Bin_Bin_69_sub_1	MAG_361	43195	2072	97.85	1.61	high-quality	2.37762	125	FL	51_1		39.4	2691	451	363		0	1	35	0	0	1	d__Bacteria;p__Bacteroidota;c__Bacteroidia;o__Flavobacteriales;f__UA16;g__UA16;s__UA16 sp002390615
0.2_20180405_Bin_Bin_86_1	MAG_746	43195	1383	84.93	0.8	medium-quality	1.54952	66	FL	42_1		43.7	5428	427	352		0	2	36	2	0	0	d__Archaea;p__Thermoplasmatota;c__Poseidoniia;o__Poseidoniales;f__Thalassarchaeaceae;g__MGIIb-O3;s__MGIIb-O3 sp002503285
0.2_20180405_Bin_MAXBIN_002_1	MAG_39	43195	1088	59.27	1.59	medium-quality	1.06894	82	FL	91_1		42.4	1509	390	314		1	3	26	1	1	1	d__Bacteria;p__Bacteroidota;c__Bacteroidia;o__Flavobacteriales;f__Flavobacteriaceae;g__MAG-121220-bin8;s__MAG-121220-bin8 sp002700465
0.2_20180405_Bin_MAXBIN_024_1	MAG_923	43195	1514	55.22	1.71	medium-quality	1.52516	117	FL	227_1		41	1411	385	307		1	3	27	1	1	1	d__Bacteria;p__Proteobacteria;c__Alphaproteobacteria;o__Rhodobacterales;f__Rhodobacteraceae;g__GCA-2697345;s__GCA-2697345 sp002697345
0.2_20180405_Bin_MAXBIN_027_1	MAG_970	43195	2256	91.09	0.36	high-quality	2.22596	159	FL	245_1		35.7	1514	380	306		1	2	24	1	0	1	d__Bacteria;p__Proteobacteria;c__Alphaproteobacteria;o__Rhodobacterales;f__Rhodobacteraceae;g__Planktomarina;s__Planktomarina temperata
0.2_20180405_Bin_MAXBIN_030_1	MAG_213	43195	1749	99.19	0.09	strict high-quality	1.93343	64	FL	90_1		36.8	2454	427	348		1	11	33	4	4	3	d__Bacteria;p__Bacteroidota;c__Bacteroidia;o__Flavobacteriales;f__Schleiferiaceae;g__UBA10364;s__UBA10364 sp002387615
0.2_20180405_Bin_MAXBIN_045_1	MAG_738	43195	903	72.55	1.94	medium-quality	0.69852	70	FL	54_1		40	1042	319	239		0	1	30	0	0	1	d__Archaea;p__Thermoproteota;c__Nitrososphaeria;o__Nitrososphaerales;f__Nitrosopumilaceae;g__Nitrosopumilus;s__Nitrosopumilus catalinensis
0.2_20180405_Bin_MAXBIN_047_sub_1	MAG_386	43195	1928	85.79	0.54	medium-quality	2.07434	246	FL	47_1		39.1	2760	440	343		0	3	33	1	1	1	d__Bacteria;p__Bacteroidota;c__Bacteroidia;o__Flavobacteriales;f__UA16;g__UA16;s__UA16 sp002390405
0.2_20180405_Bin_MAXBIN_057_1	MAG_470	43195	922	62.09	6.59	medium-quality	0.827285	83	FL	65_1		40.6	1392	369	289		0	2	23	1	0	1	d__Bacteria;p__Marinisomatota;c__Marinisomatia;o__Marinisomatales;f__Marinisomataceae;g__Marinisoma;s__Marinisoma atlanticum
0.2_20180405_Bin_MAXBIN_066	MAG_547	43195	4474	94.82	2.56	high-quality	4.31622	363	FL	10_1		34.8	4359	373	294		0	0	45	0	0	0	d__Bacteria;p__Actinobacteriota;c__Acidimicrobiia;o__Acidimicrobiales;f__UBA10347;g__UBA10347;s__UBA10347 sp003485885
0.2_20180405_Bin_MAXBIN_070_sub_1	MAG_759	43195	1675	84.67	0.08	medium-quality	1.97745	115	FL	46_1		39.2	4602	479	371		0	6	44	3	2	1	d__Archaea;p__Thermoplasmatota;c__Poseidoniia;o__Poseidoniales;f__Poseidoniaceae;g__Poseidonia;s__Poseidonia alphae
0.2_20180405_Bin_MAXBIN_082_sub_1	MAG_1437	43195	2839	92.22	1.17	strict high-quality	3.00043	145	FL	218_1		37	1521	394	312		0	3	39	1	1	1	d__Bacteria;p__Proteobacteria;c__Gammaproteobacteria;o__Pseudomonadales;f__Pseudohongiellaceae;g__UBA9145;s__UBA9145 sp003483155
0.2_20180405_Bin_MAXBIN_133_1	MAG_410	43195	2494	96.83	0.49	strict high-quality	2.78201	74	FL	93_1		38.3	4015	432	346		1	3	33	1	1	1	d__Bacteria;p__Bacteroidota;c__Bacteroidia;o__NS11-12g;f__UBA9320;g__UBA987;s__UBA987 sp002292105
0.2_20180405_Bin_MAXBIN_156_1	MAG_203	43195	1454	95.7	0	strict high-quality	1.60843	10	FL	123_1		37.5	2431	428	351		1	3	34	1	1	1	d__Bacteria;p__Bacteroidota;c__Bacteroidia;o__Flavobacteriales;f__Schleiferiaceae;g__UBA3442;s__UBA3442 sp002378565
0.2_20180405_Bin_MAXBIN_161_sub_1	MAG_1175	43195	3028	88.75	6.76	medium-quality	2.79117	361	FL	251_1		38.9	2386	352	270		1	8	50	3	3	2	d__Bacteria;p__Proteobacteria;c__Gammaproteobacteria;o__Ga0077536;f__Ga0077536;g__UBA4457;s__UBA4457 sp002390205
0.2_20180405_Bin_MAXBIN_192_1	MAG_784	43195	1446	97.87	2.13	strict high-quality	1.56164	51	FL	98_1		39	2765	411	323		1	4	35	2	1	1	d__Bacteria;p__Proteobacteria;c__Alphaproteobacteria;o__Rickettsiales;f__UBA1997;g__CAJQHT01;s__CAJQHT01 sp905478245
0.2_20180410_Bin_31_sub_1	MAG_1171	43200	1779	82.2	2.2	medium-quality	1.65892	226	FL	211_1		38.5	1931	348	276		1	1	30	0	0	1	d__Bacteria;p__Proteobacteria;c__Gammaproteobacteria;o__UBA4486;f__UBA4486;g__UBA7359;s__UBA7359 sp002470825
0.2_20180410_Bin_Bin_106_sub_1	MAG_654	43200	1822	86.33	0.68	medium-quality	1.9685	164	FL	281_1		41.8	3289	426	337		0	3	29	1	1	1	d__Bacteria;p__Verrucomicrobiota;c__Verrucomicrobiae;o__Opitutales;f__MB11C04;g__MB11C04;s__MB11C04 sp002477515
0.2_20180410_Bin_Bin_111_1	MAG_1432	43200	2777	90.09	0.93	high-quality	2.92594	134	FL	218_1		37	1521	393	312		0	1	32	0	0	1	d__Bacteria;p__Proteobacteria;c__Gammaproteobacteria;o__Pseudomonadales;f__Pseudohongiellaceae;g__UBA9145;s__UBA9145 sp003483155
0.2_20180410_Bin_Bin_120_1	MAG_1269	43200	2905	78.37	2.79	medium-quality	2.83259	389	FL	187_1		35.2	2144	369	290		0	0	38	0	0	0	d__Bacteria;p__Proteobacteria;c__Gammaproteobacteria;o__Pseudomonadales;f__DSM-6294;g__Oleibacter;s__Oleibacter sp002733645
0.2_20180410_Bin_Bin_151_sub_1	MAG_373	43200	1670	81.72	1.08	medium-quality	1.83795	196	FL	47_1		39.2	2313	442	351		0	1	28	1	0	0	d__Bacteria;p__Bacteroidota;c__Bacteroidia;o__Flavobacteriales;f__UA16;g__UA16;s__UA16 sp002390405
0.2_20180410_Bin_Bin_165_1	MAG_545	43200	3432	84.62	3.94	medium-quality	3.22499	325	FL	10_1		34.9	2039	362	287		0	0	31	0	0	0	d__Bacteria;p__Actinobacteriota;c__Acidimicrobiia;o__Acidimicrobiales;f__UBA10347;g__UBA10347;s__UBA10347 sp003485885
0.2_20180410_Bin_Bin_21_1	MAG_17	43200	1578	88.98	0	medium-quality	1.72491	60	FL	230_1		35.9	2437	426	342		1	0	28	0	0	0	d__Bacteria;p__Bacteroidota;c__Bacteroidia;o__Flavobacteriales;f__Flavobacteriaceae;g__MAG-120531;s__MAG-120531 sp000173115
0.2_20180410_Bin_Bin_24_1	MAG_158	43200	1720	63.2	1.16	medium-quality	1.61547	312	FL	141_1		38.2	2087	367	290		1	1	19	0	0	1	d__Bacteria;p__Bacteroidota;c__Bacteroidia;o__Flavobacteriales;f__Flavobacteriaceae;g__CAJQLB01;s__CAJQLB01 sp905479065
0.2_20180410_Bin_Bin_29_1	MAG_1425	43200	1775	77.88	0.49	medium-quality	1.727	238	FL	171_1		38.4	1875	386	298		0	4	22	1	2	1	d__Bacteria;p__Proteobacteria;c__Gammaproteobacteria;o__Pseudomonadales;f__Porticoccaceae;g__HTCC2207;s__HTCC2207 sp002685195
0.2_20180410_Bin_Bin_30_1	MAG_747	43200	1409	86.13	0	medium-quality	1.59571	43	FL	42_1		43.6	5428	445	356		0	3	35	1	1	1	d__Archaea;p__Thermoplasmatota;c__Poseidoniia;o__Poseidoniales;f__Thalassarchaeaceae;g__MGIIb-O3;s__MGIIb-O3 sp002503285
0.2_20180410_Bin_Bin_4_sub_1	MAG_1308	43200	2128	75.91	3.9	medium-quality	2.01088	358	FL	214_1		35.4	1365	370	288		0	0	10	0	0	0	d__Bacteria;p__Proteobacteria;c__Gammaproteobacteria;o__Pseudomonadales;f__Halieaceae;g__Luminiphilus;s__Luminiphilus sp905478845
0.2_20180410_Bin_Bin_44_1	MAG_1244	43200	2242	78.82	1.6	medium-quality	2.08845	335	FL	235_1		36.7	1604	344	280		1	0	37	0	0	0	d__Bacteria;p__Proteobacteria;c__Gammaproteobacteria;o__Pseudomonadales;f__Nitrincolaceae;g__ASP10-02a;s__ASP10-02a sp002335115
0.2_20180410_Bin_Bin_50_sub_1	MAG_919	43200	1563	69.68	0.84	medium-quality	1.46059	205	FL	33_1		38.9	1420	358	290		1	0	21	0	0	0	d__Bacteria;p__Proteobacteria;c__Alphaproteobacteria;o__Rhodobacterales;f__Rhodobacteraceae;g__Amylibacter;s__Amylibacter sp000153745
0.2_20180410_Bin_Bin_54_sub_1	MAG_796	43200	1356	71.96	1.08	medium-quality	1.18649	224	FL	39_1		40.5	1543	348	277		1	0	15	0	0	0	d__Bacteria;p__Proteobacteria;c__Alphaproteobacteria;o__TMED109;f__TMED109;g__TMED109;s__TMED109 sp002684605
0.2_20180410_Bin_Bin_55_sub_1	MAG_423	43200	2341	87.35	4.17	medium-quality	2.49405	289	FL	100_1		38.7	6117	411	323		0	0	24	0	0	0	d__Bacteria;p__Bacteroidota;c__Bacteroidia;o__Cytophagales;f__Cyclobacteriaceae;g__UBA4465;s__UBA4465 sp002470835
0.2_20180410_Bin_Bin_62_sub_1	MAG_78	43200	1693	86.78	0.35	medium-quality	1.79811	82	FL	142_1		39	4194	414	331		1	0	30	0	0	0	d__Bacteria;p__Bacteroidota;c__Bacteroidia;o__Flavobacteriales;f__Flavobacteriaceae;g__MS024-2A;s__MS024-2A sp905480425
0.2_20180410_Bin_Bin_63_sub_1	MAG_696	43200	1887	96.62	0.68	strict high-quality	2.18492	73	FL	279_1		36	2810	444	349		1	3	39	1	1	1	d__Bacteria;p__Verrucomicrobiota;c__Verrucomicrobiae;o__Opitutales;f__DSM-45221;g__BACL24;s__BACL24 sp002292345
0.2_20180410_Bin_Bin_72_sub_1	MAG_924	43200	2243	81.27	2.07	medium-quality	2.24761	176	FL	227_1		40.8	1845	379	308		1	0	24	0	0	0	d__Bacteria;p__Proteobacteria;c__Alphaproteobacteria;o__Rhodobacterales;f__Rhodobacteraceae;g__GCA-2697345;s__GCA-2697345 sp002697345
0.2_20180410_Bin_Bin_77_1	MAG_756	43200	1717	83.67	0.8	medium-quality	1.92328	174	FL	46_1		39.3	2824	448	353		0	1	40	1	0	0	d__Archaea;p__Thermoplasmatota;c__Poseidoniia;o__Poseidoniales;f__Poseidoniaceae;g__Poseidonia;s__Poseidonia alphae
0.2_20180410_Bin_Bin_83_1	MAG_268	43200	1174	81.72	1.12	medium-quality	1.16254	84	FL	114_2		38.8	2375	400	317		1	0	12	0	0	0	d__Bacteria;p__Bacteroidota;c__Bacteroidia;o__Flavobacteriales;f__BACL11;g__UWMA-0277;s__UWMA-0277 sp905478185
0.2_20180410_Bin_Bin_96	MAG_1036	43200	2014	51.73	2.42	medium-quality	1.80412	415	FL	259_1		37	1919	336	260		1	0	14	0	0	0	d__Bacteria;p__Proteobacteria;c__Alphaproteobacteria;o__Rhodobacterales;f__Rhodobacteraceae;g__Tateyamaria;s__Tateyamaria sp003445215
0.2_20180410_Bin_MAXBIN_036_1	MAG_961	43200	2286	94.38	1.46	high-quality	2.24873	166	FL	245_1		35.6	1514	379	305		1	0	21	0	0	0	d__Bacteria;p__Proteobacteria;c__Alphaproteobacteria;o__Rhodobacterales;f__Rhodobacteraceae;g__Planktomarina;s__Planktomarina temperata
0.2_20180410_Bin_MAXBIN_046_sub_1	MAG_1373	43200	828	52.69	0.37	medium-quality	0.814417	37	FL	63_1		40.2	1485	383	302		1	3	14	1	1	1	d__Bacteria;p__Proteobacteria;c__Gammaproteobacteria;o__Pseudomonadales;f__Porticoccaceae;g__Porticoccus;s__Porticoccus sp002390525
0.2_20180410_Bin_MAXBIN_048_sub_1	MAG_900	43200	913	53.45	1.72	medium-quality	0.885428	61	FL	34_1		38.6	1216	373	302		0	0	14	0	0	0	d__Bacteria;p__Proteobacteria;c__Alphaproteobacteria;o__Rhodobacterales;f__Rhodobacteraceae;g__Amylibacter;s__Amylibacter sp900197625
0.2_20180410_Bin_MAXBIN_049_1	MAG_90	43200	1764	99.26	0	high-quality	1.86585	40	FL	143_1		38.4	2482	414	334		1	0	33	0	0	0	d__Bacteria;p__Bacteroidota;c__Bacteroidia;o__Flavobacteriales;f__Flavobacteriaceae;g__MS024-2A;s__MS024-2A sp000173095
0.2_20180410_Bin_MAXBIN_050_1	MAG_217	43200	1055	64.52	0	medium-quality	1.15169	32	FL	90_1		36.6	2454	424	347		1	0	14	0	0	0	d__Bacteria;p__Bacteroidota;c__Bacteroidia;o__Flavobacteriales;f__Schleiferiaceae;g__UBA10364;s__UBA10364 sp002387615
0.2_20180410_Bin_MAXBIN_055_1	MAG_227	43200	1201	74.14	0	medium-quality	1.26381	67	FL	89_1		36.7	2103	424	338		1	1	17	0	0	1	d__Bacteria;p__Bacteroidota;c__Bacteroidia;o__Flavobacteriales;f__Schleiferiaceae;g__UBA10364;s__UBA10364 sp003045825
0.2_20180410_Bin_MAXBIN_061_1	MAG_1508	43200	2784	89.83	2.04	medium-quality	2.93029	230	FL	221_1		35.4	1639	392	317		1	3	29	1	1	1	d__Bacteria;p__Proteobacteria;c__Gammaproteobacteria;o__Pseudomonadales;f__HTCC2089;g__UBA9926;s__UBA9926 sp003451575
0.2_20180410_Bin_MAXBIN_088_sub_1	MAG_1105	43200	1994	87.55	1.93	medium-quality	1.90093	156	FL	204_1		39.1	2101	364	295		1	5	31	1	2	2	d__Bacteria;p__Proteobacteria;c__Gammaproteobacteria;o__Burkholderiales;f__UBA3031;g__UBA3031;s__UBA3031 sp905478365
0.2_20180410_Bin_MAXBIN_096_1	MAG_1135	43200	2306	97.57	1.64	high-quality	2.31576	139	FL	260_1		33.6	1958	374	311		1	2	39	1	1	0	d__Bacteria;p__Proteobacteria;c__Gammaproteobacteria;o__Burkholderiales;f__Burkholderiaceae;g__RS62;s__RS62 sp002340675
0.2_20180410_Bin_MAXBIN_106_1	MAG_200	43200	1318	90.32	0	strict high-quality	1.46084	9	FL	123_1		37.5	2431	428	353		0	3	32	1	1	1	d__Bacteria;p__Bacteroidota;c__Bacteroidia;o__Flavobacteriales;f__Schleiferiaceae;g__UBA3442;s__UBA3442 sp002378565
0.2_20180410_Bin_MAXBIN_127_sub_1	MAG_891	43200	1478	67.67	1.41	medium-quality	1.51814	87	FL	177_1		39.7	1224	393	321		1	3	29	1	1	1	d__Bacteria;p__Proteobacteria;c__Alphaproteobacteria;o__Caulobacterales;f__Maricaulaceae;g__Hellea;s__Hellea sp905477785
0.2_20180410_Bin_MAXBIN_134_1	MAG_783	43200	1235	92.65	1.42	high-quality	1.31671	45	FL	98_1		39.3	2765	408	320		0	2	31	1	1	0	d__Bacteria;p__Proteobacteria;c__Alphaproteobacteria;o__Rickettsiales;f__UBA1997;g__CAJQHT01;s__CAJQHT01 sp905478245
0.2_20180410_Bin_MAXBIN_140_sub_1	MAG_360	43200	1261	51.61	0.54	medium-quality	1.47691	43	FL	51_1		39.8	2691	455	371		0	1	22	0	0	1	d__Bacteria;p__Bacteroidota;c__Bacteroidia;o__Flavobacteriales;f__UA16;g__UA16;s__UA16 sp002390615
0.2_20180410_Bin_MAXBIN_146_1	MAG_72	43200	1801	99.26	1.47	high-quality	1.87003	70	FL	86_1		37.5	2482	406	324		1	1	32	0	0	1	d__Bacteria;p__Bacteroidota;c__Bacteroidia;o__Flavobacteriales;f__Flavobacteriaceae;g__MS024-2A;s__MS024-2A sp002292265
0.2_20180410_Bin_MAXBIN_161_sub_1	MAG_1457	43200	2145	89.32	1.42	medium-quality	2.17923	282	FL	236_1		35.2	1524	384	306		1	0	30	0	0	0	d__Bacteria;p__Proteobacteria;c__Gammaproteobacteria;o__Pseudomonadales;f__Pseudohongiellaceae;g__UBA9145;s__UBA9145 sp001438145
0.2_20180410_Bin_MAXBIN_184_sub_1	MAG_1178	43200	1413	51.12	1.46	medium-quality	1.20327	272	FL	251_1		39.2	1242	334	260		1	0	18	0	0	0	d__Bacteria;p__Proteobacteria;c__Gammaproteobacteria;o__Ga0077536;f__Ga0077536;g__UBA4457;s__UBA4457 sp002390205
0.2_20180412_Bin_112_1	MAG_362	43202	1986	98.92	1.08	high-quality	2.3751	59	FL	51_1		39.6	2691	466	379		0	2	38	1	0	1	d__Bacteria;p__Bacteroidota;c__Bacteroidia;o__Flavobacteriales;f__UA16;g__UA16;s__UA16 sp002390615
0.2_20180412_Bin_139_sub_1	MAG_1376	43202	1157	87.62	2.16	medium-quality	1.16357	50	FL	63_1		40.2	1485	383	307		1	5	29	1	2	2	d__Bacteria;p__Proteobacteria;c__Gammaproteobacteria;o__Pseudomonadales;f__Porticoccaceae;g__Porticoccus;s__Porticoccus sp002390525
0.2_20180412_Bin_39_1	MAG_901	43202	1806	83.97	0.67	medium-quality	1.78078	142	FL	34_1		38.7	1509	376	307		0	0	25	0	0	0	d__Bacteria;p__Proteobacteria;c__Alphaproteobacteria;o__Rhodobacterales;f__Rhodobacteraceae;g__Amylibacter;s__Amylibacter sp900197625
0.2_20180412_Bin_55_1	MAG_750	43202	1506	86.93	0	medium-quality	1.69171	71	FL	42_1		43	5428	443	353		1	3	36	1	1	1	d__Archaea;p__Thermoplasmatota;c__Poseidoniia;o__Poseidoniales;f__Thalassarchaeaceae;g__MGIIb-O3;s__MGIIb-O3 sp002503285
0.2_20180412_Bin_56_sub_1	MAG_1101	43202	1914	92.99	0.04	strict high-quality	1.82845	156	FL	204_1		39.1	1546	364	295		1	3	37	1	1	1	d__Bacteria;p__Proteobacteria;c__Gammaproteobacteria;o__Burkholderiales;f__UBA3031;g__UBA3031;s__UBA3031 sp905478365
0.2_20180412_Bin_Bin_105	MAG_1014	43202	2545	67.65	1.81	medium-quality	2.31631	484	FL	259_1		37	1276	335	265		0	0	16	0	0	0	d__Bacteria;p__Proteobacteria;c__Alphaproteobacteria;o__Rhodobacterales;f__Rhodobacteraceae;g__Tateyamaria;s__Tateyamaria sp003445215
0.2_20180412_Bin_Bin_108_sub_1	MAG_1426	43202	1970	83.82	2.08	medium-quality	1.92166	284	FL	171_1		38.5	1875	387	300		0	0	22	0	0	0	d__Bacteria;p__Proteobacteria;c__Gammaproteobacteria;o__Pseudomonadales;f__Porticoccaceae;g__HTCC2207;s__HTCC2207 sp002685195
0.2_20180412_Bin_Bin_126_sub_2	MAG_676	43202	1983	67.24	1.72	medium-quality	2.07597	279	FL	275_1		35.8	1874	399	307		0	0	32	0	0	0	d__Bacteria;p__Verrucomicrobiota;c__Verrucomicrobiae;o__Opitutales;f__DSM-45221;g__BACL24;s__BACL24 sp003503355
0.2_20180412_Bin_Bin_138_sub_1	MAG_663	43202	1993	92.49	1.52	high-quality	2.12045	213	FL	281_1		41.7	3223	421	333		1	0	31	0	0	0	d__Bacteria;p__Verrucomicrobiota;c__Verrucomicrobiae;o__Opitutales;f__MB11C04;g__MB11C04;s__MB11C04 sp002477515
0.2_20180412_Bin_Bin_150_sub_1	MAG_1456	43202	1910	73.59	1.08	medium-quality	1.83658	355	FL	236_1		35.4	1362	375	289		0	1	24	0	0	1	d__Bacteria;p__Proteobacteria;c__Gammaproteobacteria;o__Pseudomonadales;f__Pseudohongiellaceae;g__UBA9145;s__UBA9145 sp001438145
0.2_20180412_Bin_Bin_159_sub_1	MAG_529	43202	922	58.12	1.28	medium-quality	0.819132	64	FL	69_1		38.9	3749	358	286		1	0	32	0	0	0	d__Bacteria;p__Actinobacteriota;c__Acidimicrobiia;o__Actinomarinales;f__Actinomarinaceae;g__Actinomarina;s__Actinomarina sp002683085
0.2_20180412_Bin_Bin_16_sub_1	MAG_1270	43202	3432	97.93	2.65	high-quality	3.66327	194	FL	187_1		35.2	2632	394	318		1	1	46	0	0	1	d__Bacteria;p__Proteobacteria;c__Gammaproteobacteria;o__Pseudomonadales;f__DSM-6294;g__Oleibacter;s__Oleibacter sp002733645
0.2_20180412_Bin_Bin_165_sub_1	MAG_1497	43202	2915	91.16	2.41	strict high-quality	3.04947	258	FL	221_1		35.4	3294	391	313		1	3	29	1	1	1	d__Bacteria;p__Proteobacteria;c__Gammaproteobacteria;o__Pseudomonadales;f__HTCC2089;g__UBA9926;s__UBA9926 sp003451575
0.2_20180412_Bin_Bin_17_sub	MAG_576	43202	1663	58.41	0	medium-quality	1.70682	403	FL	30_1		37.9	2677	409	308		1	1	20	1	0	0	d__Bacteria;p__Planctomycetota;c__Planctomycetia;o__Pirellulales;f__UBA1268;g__UBA1268;s__UBA1268 sp905477565
0.2_20180412_Bin_Bin_174_sub_1	MAG_1040	43202	857	51.85	0.49	medium-quality	0.693949	130	FL	53_1		40.9	1111	331	259		0	0	10	0	0	0	d__Bacteria;p__Proteobacteria;c__Gammaproteobacteria;o__GCA-002705445;f__GCA-002716945;g__GCA-2698665;s__GCA-2698665 sp905479195
0.2_20180412_Bin_Bin_25_1	MAG_782	43202	1407	95.97	1.82	high-quality	1.50009	86	FL	98_1		39.4	2765	414	320		0	1	34	1	0	0	d__Bacteria;p__Proteobacteria;c__Alphaproteobacteria;o__Rickettsiales;f__UBA1997;g__CAJQHT01;s__CAJQHT01 sp905478245
0.2_20180412_Bin_Bin_3_sub_1	MAG_790	43202	1207	85.2	4.67	medium-quality	1.15555	179	FL	21_1		41.1	2697	359	278		1	2	30	0	1	1	d__Bacteria;p__Proteobacteria;c__Alphaproteobacteria;o__Rickettsiales;f__UBA1997;g__CAJQHK01;s__CAJQHK01 sp905478165
0.2_20180412_Bin_Bin_34_1	MAG_269	43202	1403	84.99	2.53	medium-quality	1.3578	154	FL	114_2		38.7	1385	390	310		0	0	17	0	0	0	d__Bacteria;p__Bacteroidota;c__Bacteroidia;o__Flavobacteriales;f__BACL11;g__UWMA-0277;s__UWMA-0277 sp905478185
0.2_20180412_Bin_Bin_58_1	MAG_918	43202	1659	72.2	1.57	medium-quality	1.52093	249	FL	33_1		38.6	1509	355	284		1	0	19	0	0	0	d__Bacteria;p__Proteobacteria;c__Alphaproteobacteria;o__Rhodobacterales;f__Rhodobacteraceae;g__Amylibacter;s__Amylibacter sp000153745
0.2_20180412_Bin_Bin_61_1	MAG_1172	43202	1674	71.07	5.58	medium-quality	1.45641	300	FL	211_1		38	1235	323	256		1	1	26	0	0	1	d__Bacteria;p__Proteobacteria;c__Gammaproteobacteria;o__UBA4486;f__UBA4486;g__UBA7359;s__UBA7359 sp002470825
0.2_20180412_Bin_Bin_84_sub_1	MAG_242	43202	1530	94.09	0.05	strict high-quality	1.59727	107	FL	89_1		36.6	2103	418	333		0	5	24	1	2	2	d__Bacteria;p__Bacteroidota;c__Bacteroidia;o__Flavobacteriales;f__Schleiferiaceae;g__UBA10364;s__UBA10364 sp003045825
0.2_20180412_Bin_Bin_86_sub_1	MAG_937	43202	1916	75.56	0.95	medium-quality	1.81351	247	FL	255_1		38.1	1514	369	288		1	0	22	0	0	0	d__Bacteria;p__Proteobacteria;c__Alphaproteobacteria;o__Rhodobacterales;f__Rhodobacteraceae;g__Planktomarina;s__Planktomarina sp017856985
0.2_20180412_Bin_Bin_95_sub_1	MAG_811	43202	1997	68.57	6.36	medium-quality	1.81179	375	FL	234_1		36	1327	343	275		0	0	18	0	0	0	d__Bacteria;p__Proteobacteria;c__Alphaproteobacteria;o__Puniceispirillales;f__Puniceispirillaceae;g__UBA3439;s__UBA3439 sp017859295
0.2_20180412_Bin_MAXBIN_001_1	MAG_50	43202	1271	81.15	0.88	medium-quality	1.28645	79	FL	91_1		42.2	2377	409	324		1	3	26	1	1	1	d__Bacteria;p__Bacteroidota;c__Bacteroidia;o__Flavobacteriales;f__Flavobacteriaceae;g__MAG-121220-bin8;s__MAG-121220-bin8 sp002700465
0.2_20180412_Bin_MAXBIN_024_sub_1	MAG_929	43202	1913	73.01	0.97	medium-quality	1.88964	152	FL	227_1		40.9	1251	376	304		1	1	26	1	0	0	d__Bacteria;p__Proteobacteria;c__Alphaproteobacteria;o__Rhodobacterales;f__Rhodobacteraceae;g__GCA-2697345;s__GCA-2697345 sp002697345
0.2_20180412_Bin_MAXBIN_030_1	MAG_971	43202	2205	92.86	0.04	high-quality	2.14991	198	FL	245_1		35.6	1514	379	303		1	0	21	0	0	0	d__Bacteria;p__Proteobacteria;c__Alphaproteobacteria;o__Rhodobacterales;f__Rhodobacteraceae;g__Planktomarina;s__Planktomarina temperata
0.2_20180412_Bin_MAXBIN_034_1	MAG_220	43202	1793	98.66	0.27	strict high-quality	1.92115	72	FL	90_1		36.8	2454	424	339		1	5	32	1	2	2	d__Bacteria;p__Bacteroidota;c__Bacteroidia;o__Flavobacteriales;f__Schleiferiaceae;g__UBA10364;s__UBA10364 sp002387615
0.2_20180412_Bin_MAXBIN_042_sub_1	MAG_521	43202	635	51.28	3.42	medium-quality	0.534037	31	FL	70_1		39.1	1308	343	270		1	0	14	0	0	0	d__Bacteria;p__Actinobacteriota;c__Acidimicrobiia;o__Actinomarinales;f__Actinomarinaceae;g__Actinomarina;s__Actinomarina sp014384285
0.2_20180412_Bin_MAXBIN_053_sub_1	MAG_371	43202	1953	87.96	1.08	medium-quality	2.09282	281	FL	47_1		39.1	2012	430	341		0	1	30	0	0	1	d__Bacteria;p__Bacteroidota;c__Bacteroidia;o__Flavobacteriales;f__UA16;g__UA16;s__UA16 sp002390405
0.2_20180412_Bin_MAXBIN_074_1	MAG_541	43202	3731	78.27	4.42	medium-quality	3.26108	609	FL	10_1		34.7	1356	341	266		0	0	38	0	0	0	d__Bacteria;p__Actinobacteriota;c__Acidimicrobiia;o__Acidimicrobiales;f__UBA10347;g__UBA10347;s__UBA10347 sp003485885
0.2_20180412_Bin_MAXBIN_082_1	MAG_761	43202	1614	74.1	1.33	medium-quality	1.69263	271	FL	46_1		39.2	2700	425	330		0	1	34	1	0	0	d__Archaea;p__Thermoplasmatota;c__Poseidoniia;o__Poseidoniales;f__Poseidoniaceae;g__Poseidonia;s__Poseidonia alphae
0.2_20180412_Bin_MAXBIN_095_1	MAG_1438	43202	2796	91.48	0.93	high-quality	2.93912	162	FL	218_1		37	1620	393	311		0	0	33	0	0	0	d__Bacteria;p__Proteobacteria;c__Gammaproteobacteria;o__Pseudomonadales;f__Pseudohongiellaceae;g__UBA9145;s__UBA9145 sp003483155
0.2_20180412_Bin_MAXBIN_114_1	MAG_7	43202	1680	94.64	0.99	high-quality	1.81993	72	FL	230_1		35.9	2437	421	338		1	0	29	0	0	0	d__Bacteria;p__Bacteroidota;c__Bacteroidia;o__Flavobacteriales;f__Flavobacteriaceae;g__MAG-120531;s__MAG-120531 sp000173115
0.2_20180412_Bin_MAXBIN_118_sub_1	MAG_86	43202	1788	100	0	high-quality	1.8954	43	FL	143_1		38.5	2617	415	335		1	0	32	0	0	0	d__Bacteria;p__Bacteroidota;c__Bacteroidia;o__Flavobacteriales;f__Flavobacteriaceae;g__MS024-2A;s__MS024-2A sp000173095
0.2_20180412_Bin_MAXBIN_130_sub_1	MAG_695	43202	1810	93.92	0	strict high-quality	2.06614	74	FL	279_1		36	2810	432	343		0	3	40	1	1	1	d__Bacteria;p__Verrucomicrobiota;c__Verrucomicrobiae;o__Opitutales;f__DSM-45221;g__BACL24;s__BACL24 sp002292345
0.2_20180412_Bin_MAXBIN_133_sub_1	MAG_1304	43202	1542	53.91	1.84	medium-quality	1.43326	302	FL	214_1		35.3	1210	369	283		0	0	7	0	0	0	d__Bacteria;p__Proteobacteria;c__Gammaproteobacteria;o__Pseudomonadales;f__Halieaceae;g__Luminiphilus;s__Luminiphilus sp905478845
0.2_20180412_Bin_MAXBIN_150_1	MAG_71	43202	1863	100	0	high-quality	1.96943	46	FL	86_1		37.5	2482	419	329		1	0	29	0	0	0	d__Bacteria;p__Bacteroidota;c__Bacteroidia;o__Flavobacteriales;f__Flavobacteriaceae;g__MS024-2A;s__MS024-2A sp002292265
0.2_20180412_Bin_MAXBIN_157_1	MAG_1154	43202	2361	97.13	1.07	strict high-quality	2.37567	149	FL	260_1		33.7	1958	369	311		1	6	39	2	2	2	d__Bacteria;p__Proteobacteria;c__Gammaproteobacteria;o__Burkholderiales;f__Burkholderiaceae;g__RS62;s__RS62 sp002340675
0.2_20180412_Bin_MAXBIN_158	MAG_205	43202	1551	96.77	0	strict high-quality	1.67292	26	FL	123_1		37.4	2431	425	342		1	3	35	1	1	1	d__Bacteria;p__Bacteroidota;c__Bacteroidia;o__Flavobacteriales;f__Schleiferiaceae;g__UBA3442;s__UBA3442 sp002378565
0.2_20180412_Bin_MAXBIN_228_sub_1	MAG_570	43202	1246	61.97	0.85	medium-quality	1.2525	6	FL	38_1		33	3874	396	306		1	2	43	1	1	0	d__Bacteria;p__Patescibacteria;c__Microgenomatia;o__UBA1400;f__PJMF01;g__CG1-02-43-31;s__CG1-02-43-31 sp905478415
0.2_20180412_Bin_MAXBIN_229_sub_2	MAG_61	43202	1393	66.07	1.32	medium-quality	1.3848	76	FL	138_1		38.3	1702	396	307		1	1	20	0	0	1	d__Bacteria;p__Bacteroidota;c__Bacteroidia;o__Flavobacteriales;f__Flavobacteriaceae;g__UBA7428;s__UBA7428 sp905181615
0.2_20180412_Bin_MAXBIN_230_1	MAG_1245	43202	2446	94.24	0.52	high-quality	2.55409	96	FL	235_1		36.8	1604	378	315		1	0	39	0	0	0	d__Bacteria;p__Proteobacteria;c__Gammaproteobacteria;o__Pseudomonadales;f__Nitrincolaceae;g__ASP10-02a;s__ASP10-02a sp002335115
0.2_20180417_Bin_130_1	MAG_930	43207	2096	82.31	1.02	medium-quality	2.06467	206	FL	227_1		40.9	1569	377	303		1	2	27	1	0	1	d__Bacteria;p__Proteobacteria;c__Alphaproteobacteria;o__Rhodobacterales;f__Rhodobacteraceae;g__GCA-2697345;s__GCA-2697345 sp002697345
0.2_20180417_Bin_132_1	MAG_112	43207	1686	88.55	0	medium-quality	1.80721	96	FL	113_1		35.6	2431	413	330		0	1	27	1	0	0	d__Bacteria;p__Bacteroidota;c__Bacteroidia;o__Flavobacteriales;f__Flavobacteriaceae;g__Patiriisocius;s__Patiriisocius sp905182755
0.2_20180417_Bin_142_sub_1	MAG_1271	43207	3409	97.36	2.11	high-quality	3.57963	202	FL	187_1		35.2	2850	388	312		1	1	47	0	0	1	d__Bacteria;p__Proteobacteria;c__Gammaproteobacteria;o__Pseudomonadales;f__DSM-6294;g__Oleibacter;s__Oleibacter sp002733645
0.2_20180417_Bin_58_sub_2	MAG_419	43207	1561	64.82	0.3	medium-quality	1.63815	106	FL	100_2		39.1	6121	406	312		0	0	23	0	0	0	d__Bacteria;p__Bacteroidota;c__Bacteroidia;o__Cytophagales;f__Cyclobacteriaceae;g__UBA4465;s__UBA4465 sp002292365
0.2_20180417_Bin_Bin_114	MAG_562	43207	475	53.05	1.69	medium-quality	0.39701	81	FL	19_1		37.3	1167	335	246		1	3	18	1	1	1	d__Bacteria;p__Patescibacteria;c__Paceibacteria;o__UBA9983_A;f__CAJQIN01;g__CAJQIN01;s__CAJQIN01 sp905478465
0.2_20180417_Bin_Bin_116_1	MAG_74	43207	1822	97.06	0.74	high-quality	1.86638	107	FL	86_1		37.4	2358	406	319		1	1	29	0	0	1	d__Bacteria;p__Bacteroidota;c__Bacteroidia;o__Flavobacteriales;f__Flavobacteriaceae;g__MS024-2A;s__MS024-2A sp002292265
0.2_20180417_Bin_Bin_122_sub_1	MAG_1041	43207	1191	74.19	1.63	medium-quality	0.999546	124	FL	53_1		40.9	1411	336	267		0	2	29	0	1	1	d__Bacteria;p__Proteobacteria;c__Gammaproteobacteria;o__GCA-002705445;f__GCA-002716945;g__GCA-2698665;s__GCA-2698665 sp905479195
0.2_20180417_Bin_Bin_135_1	MAG_257	43207	1469	92.12	1.08	high-quality	1.5636	62	FL	75_1		41.2	2190	417	337		1	0	28	0	0	0	d__Bacteria;p__Bacteroidota;c__Bacteroidia;o__Flavobacteriales;f__BACL11;g__GCA-002697625;s__GCA-002697625 sp905478555
0.2_20180417_Bin_Bin_138_sub_1	MAG_762	43207	1652	75.16	0.8	medium-quality	1.73018	263	FL	46_1		39.1	4415	433	330		0	1	33	1	0	0	d__Archaea;p__Thermoplasmatota;c__Poseidoniia;o__Poseidoniales;f__Poseidoniaceae;g__Poseidonia;s__Poseidonia alphae
0.2_20180417_Bin_Bin_150_1	MAG_1507	43207	2927	92.08	2.04	strict high-quality	3.06842	254	FL	221_1		35.4	1639	392	314		1	3	29	1	1	1	d__Bacteria;p__Proteobacteria;c__Gammaproteobacteria;o__Pseudomonadales;f__HTCC2089;g__UBA9926;s__UBA9926 sp003451575
0.2_20180417_Bin_Bin_152_1	MAG_18	43207	1661	93.76	0	high-quality	1.79772	71	FL	230_1		35.9	2437	421	338		1	2	31	0	1	1	d__Bacteria;p__Bacteroidota;c__Bacteroidia;o__Flavobacteriales;f__Flavobacteriaceae;g__MAG-120531;s__MAG-120531 sp000173115
0.2_20180417_Bin_Bin_17_sub_1	MAG_1111	43207	1154	92.52	1.53	high-quality	1.08682	50	FL	207_1		38.6	1541	377	300		1	0	31	0	0	0	d__Bacteria;p__Proteobacteria;c__Gammaproteobacteria;o__Burkholderiales;f__Methylophilaceae;g__BACL14;s__BACL14 sp000168995
0.2_20180417_Bin_Bin_19_sub_1	MAG_77	43207	1659	84.72	0	medium-quality	1.7774	76	FL	142_1		39.1	4067	419	334		1	0	29	0	0	0	d__Bacteria;p__Bacteroidota;c__Bacteroidia;o__Flavobacteriales;f__Flavobacteriaceae;g__MS024-2A;s__MS024-2A sp905480425
0.2_20180417_Bin_Bin_27_sub_1	MAG_820	43207	1454	63.63	0	medium-quality	1.30628	251	FL	234_1		35.9	1236	347	273		0	0	15	0	0	0	d__Bacteria;p__Proteobacteria;c__Alphaproteobacteria;o__Puniceispirillales;f__Puniceispirillaceae;g__UBA3439;s__UBA3439 sp017859295
0.2_20180417_Bin_Bin_29_1	MAG_1439	43207	2935	92.35	1.69	high-quality	3.06764	169	FL	218_1		36.9	1620	392	309		0	2	32	1	0	1	d__Bacteria;p__Proteobacteria;c__Gammaproteobacteria;o__Pseudomonadales;f__Pseudohongiellaceae;g__UBA9145;s__UBA9145 sp003483155
0.2_20180417_Bin_Bin_36_sub_1	MAG_263	43207	1231	78.35	1.84	medium-quality	1.17484	154	FL	114_2		38.6	2375	384	306		0	0	10	0	0	0	d__Bacteria;p__Bacteroidota;c__Bacteroidia;o__Flavobacteriales;f__BACL11;g__UWMA-0277;s__UWMA-0277 sp905478185
0.2_20180417_Bin_Bin_41_sub_1	MAG_1427	43207	2154	82.76	2.28	medium-quality	2.10492	297	FL	171_1		38.2	2309	390	300		1	2	26	1	0	1	d__Bacteria;p__Proteobacteria;c__Gammaproteobacteria;o__Pseudomonadales;f__Porticoccaceae;g__HTCC2207;s__HTCC2207 sp002685195
0.2_20180417_Bin_Bin_42_sub_1	MAG_674	43207	1479	70.61	0.34	medium-quality	1.61824	115	FL	275_1		35.8	1874	419	323		1	1	26	0	0	1	d__Bacteria;p__Verrucomicrobiota;c__Verrucomicrobiae;o__Opitutales;f__DSM-45221;g__BACL24;s__BACL24 sp003503355
0.2_20180417_Bin_Bin_44_sub_1	MAG_1108	43207	1848	86	0.35	medium-quality	1.72413	211	FL	204_1		39	1378	349	288		1	3	24	1	1	1	d__Bacteria;p__Proteobacteria;c__Gammaproteobacteria;o__Burkholderiales;f__UBA3031;g__UBA3031;s__UBA3031 sp905478365
0.2_20180417_Bin_Bin_45_sub_1	MAG_57	43207	1596	69.85	7.72	medium-quality	1.48058	296	FL	139_1		36.8	2394	377	288		1	0	23	0	0	0	d__Bacteria;p__Bacteroidota;c__Bacteroidia;o__Flavobacteriales;f__Flavobacteriaceae;g__UBA7428;s__UBA7428 sp002477625
0.2_20180417_Bin_Bin_57_sub_1	MAG_567	43207	1458	61.97	5.65	medium-quality	1.38135	113	FL	38_1		33.6	3874	362	284		1	4	48	3	1	0	d__Bacteria;p__Patescibacteria;c__Microgenomatia;o__UBA1400;f__PJMF01;g__CG1-02-43-31;s__CG1-02-43-31 sp905478415
0.2_20180417_Bin_Bin_58_sub_1	MAG_425	43207	2016	56.9	0	medium-quality	2.23172	154	FL	100_1		38.7	3933	425	337		1	0	19	0	0	0	d__Bacteria;p__Bacteroidota;c__Bacteroidia;o__Cytophagales;f__Cyclobacteriaceae;g__UBA4465;s__UBA4465 sp002470835
0.2_20180417_Bin_Bin_60_sub_1	MAG_216	43207	1661	98.66	0	high-quality	1.82962	52	FL	90_1		36.8	2454	432	351		1	1	28	0	0	1	d__Bacteria;p__Bacteroidota;c__Bacteroidia;o__Flavobacteriales;f__Schleiferiaceae;g__UBA10364;s__UBA10364 sp002387615
0.2_20180417_Bin_Bin_76_sub_1	MAG_156	43207	1563	77.42	6.52	medium-quality	1.59016	137	FL	96_1		40.8	2194	414	324		0	1	23	0	0	1	d__Bacteria;p__Bacteroidota;c__Bacteroidia;o__Flavobacteriales;f__Flavobacteriaceae;g__SGZJ01;s__SGZJ01 sp004213995
0.2_20180417_Bin_Bin_95_sub_1	MAG_898	43207	1651	71.59	1.73	medium-quality	1.52824	241	FL	177_1		39.8	1223	376	289		0	0	19	0	0	0	d__Bacteria;p__Proteobacteria;c__Alphaproteobacteria;o__Caulobacterales;f__Maricaulaceae;g__Hellea;s__Hellea sp905477785
0.2_20180417_Bin_Bin_98_1	MAG_664	43207	2428	95.87	0.34	strict high-quality	2.71398	223	FL	281_1		42	3208	445	350		0	3	31	1	1	1	d__Bacteria;p__Verrucomicrobiota;c__Verrucomicrobiae;o__Opitutales;f__MB11C04;g__MB11C04;s__MB11C04 sp002477515
0.2_20180417_Bin_MAXBIN_001_1	MAG_47	43207	1349	83.15	0.18	medium-quality	1.37499	78	FL	91_1		42.2	2377	408	326		1	3	29	1	1	1	d__Bacteria;p__Bacteroidota;c__Bacteroidia;o__Flavobacteriales;f__Flavobacteriaceae;g__MAG-121220-bin8;s__MAG-121220-bin8 sp002700465
0.2_20180417_Bin_MAXBIN_010_sub_1	MAG_1121	43207	910	60.63	9.47	medium-quality	0.819726	80	FL	203_1		39.3	1321	354	287		0	0	17	0	0	0	d__Bacteria;p__Proteobacteria;c__Gammaproteobacteria;o__Burkholderiales;f__Methylophilaceae;g__BACL14;s__BACL14 sp018607785
0.2_20180417_Bin_MAXBIN_014_sub_1	MAG_1053	43207	813	53.61	2.3	medium-quality	0.69498	109	FL	58_2		39.8	1155	349	276		1	0	12	0	0	0	d__Bacteria;p__Proteobacteria;c__Gammaproteobacteria;o__SAR86;f__D2472;g__D2472;s__
0.2_20180417_Bin_MAXBIN_020	MAG_960	43207	2115	79.88	1.09	medium-quality	1.97896	279	FL	245_1		35.6	1417	366	291		1	1	18	0	0	1	d__Bacteria;p__Proteobacteria;c__Alphaproteobacteria;o__Rhodobacterales;f__Rhodobacteraceae;g__Planktomarina;s__Planktomarina temperata
0.2_20180417_Bin_MAXBIN_023_sub_1	MAG_1076	43207	927	50.42	5.37	medium-quality	0.858832	62	FL	66_1		40.3	1478	374	298		1	1	26	0	0	1	d__Bacteria;p__Proteobacteria;c__Gammaproteobacteria;o__SAR86;f__D2472;g__SCGC-AAA076-P13;s__SCGC-AAA076-P13 sp905478035
0.2_20180417_Bin_MAXBIN_038_sub_1	MAG_244	43207	1490	87.58	0	medium-quality	1.57522	103	FL	89_1		36.6	2103	418	338		0	0	18	0	0	0	d__Bacteria;p__Bacteroidota;c__Bacteroidia;o__Flavobacteriales;f__Schleiferiaceae;g__UBA10364;s__UBA10364 sp003045825
0.2_20180417_Bin_MAXBIN_061_sub_1	MAG_708	43207	1991	96.25	0.9	high-quality	2.24992	117	FL	279_1		36	2810	436	340		1	2	37	0	1	1	d__Bacteria;p__Verrucomicrobiota;c__Verrucomicrobiae;o__Opitutales;f__DSM-45221;g__BACL24;s__BACL24 sp002292345
0.2_20180417_Bin_MAXBIN_068_1	MAG_1152	43207	2335	97.12	1.36	high-quality	2.35541	134	FL	260_1		33.6	1958	370	313		1	0	39	0	0	0	d__Bacteria;p__Proteobacteria;c__Gammaproteobacteria;o__Burkholderiales;f__Burkholderiaceae;g__RS62;s__RS62 sp002340675
0.2_20180417_Bin_MAXBIN_080_1	MAG_201	43207	1386	94.09	0	strict high-quality	1.53763	9	FL	123_1		37.5	2431	428	353		0	3	31	1	1	1	d__Bacteria;p__Bacteroidota;c__Bacteroidia;o__Flavobacteriales;f__Schleiferiaceae;g__UBA3442;s__UBA3442 sp002378565
0.2_20180417_Bin_MAXBIN_083_sub_1	MAG_372	43207	1980	92.47	0.82	high-quality	2.13026	261	FL	47_1		39.2	2120	433	342		0	1	31	0	0	1	d__Bacteria;p__Bacteroidota;c__Bacteroidia;o__Flavobacteriales;f__UA16;g__UA16;s__UA16 sp002390405
0.2_20180417_Bin_MAXBIN_111_sub_1	MAG_1453	43207	2167	89.18	1.18	medium-quality	2.23748	262	FL	236_1		35.2	1739	394	311		1	0	29	0	0	0	d__Bacteria;p__Proteobacteria;c__Gammaproteobacteria;o__Pseudomonadales;f__Pseudohongiellaceae;g__UBA9145;s__UBA9145 sp001438145
0.2_20180417_Bin_MAXBIN_126_1	MAG_748	43207	1404	84.53	0	medium-quality	1.62463	33	FL	42_1		43.5	5286	451	362		0	3	36	1	1	1	d__Archaea;p__Thermoplasmatota;c__Poseidoniia;o__Poseidoniales;f__Thalassarchaeaceae;g__MGIIb-O3;s__MGIIb-O3 sp002503285
0.2_20180417_Bin_MAXBIN_156_sub_1	MAG_949	43207	2049	87.95	0.33	medium-quality	2.03141	161	FL	255_1		38.1	1514	377	303		1	1	25	0	0	1	d__Bacteria;p__Proteobacteria;c__Alphaproteobacteria;o__Rhodobacterales;f__Rhodobacteraceae;g__Planktomarina;s__Planktomarina sp017856985
0.2_20180417_Bin_MAXBIN_160_sub_1	MAG_643	43207	1900	79.73	4.08	medium-quality	1.8384	350	FL	273_3		37.6	1896	380	291		1	4	23	2	1	1	d__Bacteria;p__Verrucomicrobiota;c__Verrucomicrobiae;o__Verrucomicrobiales;f__Akkermansiaceae;g__UBA985;s__UBA985 sp017857425
0.2_20180417_Bin_MAXBIN_168_sub_1	MAG_1252	43207	2467	94.06	0.52	high-quality	2.58498	95	FL	235_1		36.7	1604	378	316		1	0	42	0	0	0	d__Bacteria;p__Proteobacteria;c__Gammaproteobacteria;o__Pseudomonadales;f__Nitrincolaceae;g__ASP10-02a;s__ASP10-02a sp002335115
0.2_20180419_Bin_144_1	MAG_561	43209	1011	79.03	3.23	medium-quality	0.927258	50	FL	19_1		38.2	1822	359	274		1	0	35	0	0	0	d__Bacteria;p__Patescibacteria;c__Paceibacteria;o__UBA9983_A;f__CAJQIN01;g__CAJQIN01;s__CAJQIN01 sp905478465
0.2_20180419_Bin_72_1	MAG_259	43209	1617	96.77	0	high-quality	1.78682	44	FL	75_1		40.7	2388	430	350		1	1	31	0	0	1	d__Bacteria;p__Bacteroidota;c__Bacteroidia;o__Flavobacteriales;f__BACL11;g__GCA-002697625;s__GCA-002697625 sp905478555
0.2_20180419_Bin_Bin_108_1	MAG_427	43209	2477	91.17	2.68	high-quality	2.75161	203	FL	100_1		38.8	6117	427	338		1	0	26	0	0	0	d__Bacteria;p__Bacteroidota;c__Bacteroidia;o__Cytophagales;f__Cyclobacteriaceae;g__UBA4465;s__UBA4465 sp002470835
0.2_20180419_Bin_Bin_11_sub_2	MAG_1129	43209	891	68.63	4.83	medium-quality	0.812194	46	FL	203_1		39.6	1540	363	292		0	0	24	0	0	0	d__Bacteria;p__Proteobacteria;c__Gammaproteobacteria;o__Burkholderiales;f__Methylophilaceae;g__BACL14;s__BACL14 sp018607785
0.2_20180419_Bin_Bin_110_sub_1	MAG_215	43209	1633	98.39	0.27	high-quality	1.78449	48	FL	90_1		36.7	2454	427	347		1	2	23	0	1	1	d__Bacteria;p__Bacteroidota;c__Bacteroidia;o__Flavobacteriales;f__Schleiferiaceae;g__UBA10364;s__UBA10364 sp002387615
0.2_20180419_Bin_Bin_113_1	MAG_926	43209	2011	82.1	1.11	medium-quality	1.96819	179	FL	227_1		40.8	1569	375	301		1	1	24	1	0	0	d__Bacteria;p__Proteobacteria;c__Alphaproteobacteria;o__Rhodobacterales;f__Rhodobacteraceae;g__GCA-2697345;s__GCA-2697345 sp002697345
0.2_20180419_Bin_Bin_115_1	MAG_1274	43209	2706	74.94	2.64	medium-quality	2.60888	346	FL	187_1		35.2	2603	366	287		1	0	26	0	0	0	d__Bacteria;p__Proteobacteria;c__Gammaproteobacteria;o__Pseudomonadales;f__DSM-6294;g__Oleibacter;s__Oleibacter sp002733645
0.2_20180419_Bin_Bin_116_1	MAG_487	43209	1676	56.93	7.39	medium-quality	1.47555	255	FL	8_1		35.7	1583	350	274		1	0	30	0	0	0	d__Bacteria;p__Actinobacteriota;c__Actinomycetia;o__Nanopelagicales;f__S36-B12;g__UBA4592;s__UBA4592 sp002390705
0.2_20180419_Bin_Bin_117_1	MAG_114	43209	1768	87.45	1.75	medium-quality	1.86256	137	FL	113_1		35.5	2431	404	323		0	1	27	0	0	1	d__Bacteria;p__Bacteroidota;c__Bacteroidia;o__Flavobacteriales;f__Flavobacteriaceae;g__Patiriisocius;s__Patiriisocius sp905182755
0.2_20180419_Bin_Bin_12_sub	MAG_1431	43209	2396	63.08	8.77	medium-quality	2.38893	371	FL	171_1		38.1	1977	394	302		0	4	34	1	1	2	d__Bacteria;p__Proteobacteria;c__Gammaproteobacteria;o__Pseudomonadales;f__Porticoccaceae;g__HTCC2207;s__
0.2_20180419_Bin_Bin_122_1	MAG_58	43209	1438	60.67	2.61	medium-quality	1.31724	258	FL	139_1		36.8	2458	365	285		1	0	18	0	0	0	d__Bacteria;p__Bacteroidota;c__Bacteroidia;o__Flavobacteriales;f__Flavobacteriaceae;g__UBA7428;s__UBA7428 sp002477625
0.2_20180419_Bin_Bin_126_1	MAG_1145	43209	2350	94.06	1.92	high-quality	2.29254	210	FL	260_1		33.5	1958	362	302		1	0	38	0	0	0	d__Bacteria;p__Proteobacteria;c__Gammaproteobacteria;o__Burkholderiales;f__Burkholderiaceae;g__RS62;s__RS62 sp002340675
0.2_20180419_Bin_Bin_141_1	MAG_1492	43209	2882	91.91	2.05	strict high-quality	3.02127	240	FL	221_1		35.5	1639	392	315		1	3	29	1	1	1	d__Bacteria;p__Proteobacteria;c__Gammaproteobacteria;o__Pseudomonadales;f__HTCC2089;g__UBA9926;s__UBA9926 sp003451575
0.2_20180419_Bin_Bin_146_sub_1	MAG_896	43209	1752	87.3	2.44	medium-quality	1.70314	195	FL	177_1		39.6	1508	384	304		1	3	25	1	1	1	d__Bacteria;p__Proteobacteria;c__Alphaproteobacteria;o__Caulobacterales;f__Maricaulaceae;g__Hellea;s__Hellea sp905477785
0.2_20180419_Bin_Bin_152_sub_1	MAG_1106	43209	1887	91.91	1.08	strict high-quality	1.78284	187	FL	204_1		39	1546	356	292		1	3	30	1	1	1	d__Bacteria;p__Proteobacteria;c__Gammaproteobacteria;o__Burkholderiales;f__UBA3031;g__UBA3031;s__UBA3031 sp905478365
0.2_20180419_Bin_Bin_158_sub_1	MAG_422	43209	2121	58.95	8.88	medium-quality	2.29816	198	FL	100_3		39.1	3123	420	326		0	0	19	0	0	0	d__Bacteria;p__Bacteroidota;c__Bacteroidia;o__Cytophagales;f__Cyclobacteriaceae;g__UBA4465;s__UBA4465 sp905182375
0.2_20180419_Bin_Bin_162_1	MAG_751	43209	1364	86.13	0	medium-quality	1.57418	27	FL	42_1		43.7	5428	450	362		0	3	36	1	1	1	d__Archaea;p__Thermoplasmatota;c__Poseidoniia;o__Poseidoniales;f__Thalassarchaeaceae;g__MGIIb-O3;s__MGIIb-O3 sp002503285
0.2_20180419_Bin_Bin_170_1	MAG_1440	43209	2914	92.41	1.3	high-quality	3.04661	161	FL	218_1		36.9	1620	392	309		0	0	33	0	0	0	d__Bacteria;p__Proteobacteria;c__Gammaproteobacteria;o__Pseudomonadales;f__Pseudohongiellaceae;g__UBA9145;s__UBA9145 sp003483155
0.2_20180419_Bin_Bin_19_1	MAG_659	43209	2647	99.28	0.68	strict high-quality	3.00547	262	FL	281_1		42.1	7738	449	356		1	3	36	1	1	1	d__Bacteria;p__Verrucomicrobiota;c__Verrucomicrobiae;o__Opitutales;f__MB11C04;g__MB11C04;s__MB11C04 sp002477515
0.2_20180419_Bin_Bin_24_sub_1	MAG_812	43209	1845	63.43	5.32	medium-quality	1.64834	339	FL	234_1		35.9	1262	345	270		0	0	24	0	0	0	d__Bacteria;p__Proteobacteria;c__Alphaproteobacteria;o__Puniceispirillales;f__Puniceispirillaceae;g__UBA3439;s__UBA3439 sp017859295
0.2_20180419_Bin_Bin_42_sub_1	MAG_365	43209	1992	98.92	0.54	high-quality	2.39181	45	FL	51_1		39.5	3793	466	380		0	2	39	1	0	1	d__Bacteria;p__Bacteroidota;c__Bacteroidia;o__Flavobacteriales;f__UA16;g__UA16;s__UA16 sp002390615
0.2_20180419_Bin_Bin_51_1	MAG_672	43209	2012	73.28	0	medium-quality	2.15263	231	FL	275_1		35.7	3624	410	314		0	0	41	0	0	0	d__Bacteria;p__Verrucomicrobiota;c__Verrucomicrobiae;o__Opitutales;f__DSM-45221;g__BACL24;s__BACL24 sp003503355
0.2_20180419_Bin_Bin_6_1	MAG_266	43209	1099	69.61	0.86	medium-quality	1.01618	163	FL	114_2		38.5	2193	380	297		0	0	10	0	0	0	d__Bacteria;p__Bacteroidota;c__Bacteroidia;o__Flavobacteriales;f__BACL11;g__UWMA-0277;s__UWMA-0277 sp905478185
0.2_20180419_Bin_Bin_70_sub_1	MAG_914	43209	1613	75.62	0.46	medium-quality	1.51692	188	FL	33_1		38.8	1509	363	292		1	0	20	0	0	0	d__Bacteria;p__Proteobacteria;c__Alphaproteobacteria;o__Rhodobacterales;f__Rhodobacteraceae;g__Amylibacter;s__Amylibacter sp000153745
0.2_20180419_Bin_Bin_71_1	MAG_1247	43209	2473	93.92	0.62	high-quality	2.58015	96	FL	235_1		36.8	1604	377	315		1	0	41	0	0	0	d__Bacteria;p__Proteobacteria;c__Gammaproteobacteria;o__Pseudomonadales;f__Nitrincolaceae;g__ASP10-02a;s__ASP10-02a sp002335115
0.2_20180419_Bin_Bin_73_sub_1	MAG_1034	43209	2081	57.7	3.48	medium-quality	1.94344	438	FL	259_1		36.7	1680	345	271		0	0	18	0	0	0	d__Bacteria;p__Proteobacteria;c__Alphaproteobacteria;o__Rhodobacterales;f__Rhodobacteraceae;g__Tateyamaria;s__Tateyamaria sp003445215
0.2_20180419_Bin_Bin_77_1	MAG_948	43209	2199	87.59	1.05	medium-quality	2.21177	164	FL	255_1		38	1514	376	307		0	1	26	0	0	1	d__Bacteria;p__Proteobacteria;c__Alphaproteobacteria;o__Rhodobacterales;f__Rhodobacteraceae;g__Planktomarina;s__Planktomarina sp017856985
0.2_20180419_Bin_Bin_83_sub_1	MAG_568	43209	1255	61.97	0.93	medium-quality	1.25011	25	FL	38_1		33	2377	390	303		1	2	43	1	1	0	d__Bacteria;p__Patescibacteria;c__Microgenomatia;o__UBA1400;f__PJMF01;g__CG1-02-43-31;s__CG1-02-43-31 sp905478415
0.2_20180419_Bin_Bin_90_1	MAG_866	43209	3464	63.59	0.89	medium-quality	3.09746	671	FL	148_1		32.9	1259	362	272		1	1	34	0	0	1	d__Bacteria;p__Proteobacteria;c__Alphaproteobacteria;o__Sphingomonadales;f__Sphingomonadaceae;g__Sphingomonas;s__Sphingomonas sp000797515
0.2_20180419_Bin_Bin_95_1	MAG_80	43209	1655	86.46	0	medium-quality	1.78138	77	FL	142_1		39	3734	421	337		1	0	29	0	0	0	d__Bacteria;p__Bacteroidota;c__Bacteroidia;o__Flavobacteriales;f__Flavobacteriaceae;g__MS024-2A;s__MS024-2A sp905480425
0.2_20180419_Bin_Bin_98_sub_1	MAG_62	43209	1778	91.78	0.57	high-quality	1.87404	43	FL	138_1		38.5	2842	412	326		1	3	31	1	2	0	d__Bacteria;p__Bacteroidota;c__Bacteroidia;o__Flavobacteriales;f__Flavobacteriaceae;g__UBA7428;s__UBA7428 sp905181615
0.2_20180419_Bin_MAXBIN_007_sub_1	MAG_153	43209	1001	56.83	0.92	medium-quality	1.0289	62	FL	96_1		40.7	1434	405	323		1	3	27	1	1	1	d__Bacteria;p__Bacteroidota;c__Bacteroidia;o__Flavobacteriales;f__Flavobacteriaceae;g__SGZJ01;s__SGZJ01 sp004213995
0.2_20180419_Bin_MAXBIN_024_sub_1	MAG_1371	43209	1105	82.45	1.49	medium-quality	1.10135	48	FL	63_1		40.3	1485	384	305		1	3	28	1	1	1	d__Bacteria;p__Proteobacteria;c__Gammaproteobacteria;o__Pseudomonadales;f__Porticoccaceae;g__Porticoccus;s__Porticoccus sp002390525
0.2_20180419_Bin_MAXBIN_025_sub_1	MAG_958	43209	1983	73.9	2.77	medium-quality	1.84389	304	FL	245_1		35.6	1417	355	289		1	0	12	0	0	0	d__Bacteria;p__Proteobacteria;c__Alphaproteobacteria;o__Rhodobacterales;f__Rhodobacteraceae;g__Planktomarina;s__Planktomarina temperata
0.2_20180419_Bin_MAXBIN_027_sub_1	MAG_899	43209	1344	58.54	0.33	medium-quality	1.29654	98	FL	34_1		38.8	1241	367	299		0	0	21	0	0	0	d__Bacteria;p__Proteobacteria;c__Alphaproteobacteria;o__Rhodobacterales;f__Rhodobacteraceae;g__Amylibacter;s__Amylibacter sp900197625
0.2_20180419_Bin_MAXBIN_047_sub_1	MAG_245	43209	1503	92.47	0	strict high-quality	1.60645	90	FL	89_1		36.6	2103	424	341		0	3	22	1	1	1	d__Bacteria;p__Bacteroidota;c__Bacteroidia;o__Flavobacteriales;f__Schleiferiaceae;g__UBA10364;s__UBA10364 sp003045825
0.2_20180419_Bin_MAXBIN_049_sub_2	MAG_523	43209	715	50.24	2.14	medium-quality	0.62736	44	FL	70_1		39.3	1140	353	282		1	0	19	0	0	0	d__Bacteria;p__Actinobacteriota;c__Acidimicrobiia;o__Actinomarinales;f__Actinomarinaceae;g__Actinomarina;s__Actinomarina sp014384285
0.2_20180419_Bin_MAXBIN_055_sub_1	MAG_688	43209	1971	84.69	4.12	medium-quality	2.04488	283	FL	279_1		36.1	2053	404	313		1	1	32	0	0	1	d__Bacteria;p__Verrucomicrobiota;c__Verrucomicrobiae;o__Opitutales;f__DSM-45221;g__BACL24;s__BACL24 sp002292345
0.2_20180419_Bin_MAXBIN_056_sub_1	MAG_97	43209	1805	100	0	high-quality	1.90943	40	FL	143_1		38.4	2482	414	334		1	0	34	0	0	0	d__Bacteria;p__Bacteroidota;c__Bacteroidia;o__Flavobacteriales;f__Flavobacteriaceae;g__MS024-2A;s__MS024-2A sp000173095
0.2_20180419_Bin_MAXBIN_072_1	MAG_204	43209	1396	93.55	0	strict high-quality	1.55436	10	FL	123_1		37.5	2431	429	355		0	3	32	1	1	1	d__Bacteria;p__Bacteroidota;c__Bacteroidia;o__Flavobacteriales;f__Schleiferiaceae;g__UBA3442;s__UBA3442 sp002378565
0.2_20180419_Bin_MAXBIN_096_sub_1	MAG_375	43209	1883	88.4	2.47	medium-quality	2.05721	220	FL	47_1		39.2	2165	440	348		0	1	28	0	0	1	d__Bacteria;p__Bacteroidota;c__Bacteroidia;o__Flavobacteriales;f__UA16;g__UA16;s__UA16 sp002390405
0.2_20180419_Bin_MAXBIN_099_sub_1	MAG_16	43209	1630	90.4	0.38	high-quality	1.74467	76	FL	230_1		35.9	2437	417	334		0	0	27	0	0	0	d__Bacteria;p__Bacteroidota;c__Bacteroidia;o__Flavobacteriales;f__Flavobacteriaceae;g__MAG-120531;s__MAG-120531 sp000173115
0.2_20180419_Bin_MAXBIN_100_sub_1	MAG_1117	43209	873	64.61	0.69	medium-quality	0.764981	95	FL	207_1		38.3	1390	353	279		0	0	24	0	0	0	d__Bacteria;p__Proteobacteria;c__Gammaproteobacteria;o__Burkholderiales;f__Methylophilaceae;g__BACL14;s__BACL14 sp000168995
0.2_20180419_Bin_MAXBIN_112_sub_1	MAG_418	43209	1228	51.37	0.3	medium-quality	1.25978	71	FL	100_2		39.5	1752	395	299		0	0	19	0	0	0	d__Bacteria;p__Bacteroidota;c__Bacteroidia;o__Cytophagales;f__Cyclobacteriaceae;g__UBA4465;s__UBA4465 sp002292365
0.2_20180419_Bin_MAXBIN_117_sub_1	MAG_757	43209	1520	75.6	0.8	medium-quality	1.60294	232	FL	46_1		39.3	2700	421	333		0	1	39	0	0	1	d__Archaea;p__Thermoplasmatota;c__Poseidoniia;o__Poseidoniales;f__Poseidoniaceae;g__Poseidonia;s__Poseidonia alphae
0.2_20180419_Bin_MAXBIN_121_1	MAG_789	43209	1113	82.62	7.27	medium-quality	1.1578	68	FL	21_1		41.3	2698	393	305		1	3	30	0	2	1	d__Bacteria;p__Proteobacteria;c__Alphaproteobacteria;o__Rickettsiales;f__UBA1997;g__CAJQHK01;s__CAJQHK01 sp905478165
0.2_20180419_Bin_MAXBIN_127_sub_1	MAG_68	43209	1795	100	0.37	high-quality	1.89023	42	FL	86_1		37.3	2482	418	328		1	0	33	0	0	0	d__Bacteria;p__Bacteroidota;c__Bacteroidia;o__Flavobacteriales;f__Flavobacteriaceae;g__MS024-2A;s__MS024-2A sp002292265
0.2_20180419_Bin_MAXBIN_155_sub_1	MAG_1045	43209	1357	78.69	1.77	medium-quality	1.18884	110	FL	53_1		40.7	1281	345	275		1	3	31	2	1	0	d__Bacteria;p__Proteobacteria;c__Gammaproteobacteria;o__GCA-002705445;f__GCA-002716945;g__GCA-2698665;s__GCA-2698665 sp905479195
0.2_20180419_Bin_MAXBIN_177_sub_1_1	MAG_826	43209	2452	64.74	2.24	medium-quality	2.0758	348	FL	244_1		36.5	1263	330	253		1	0	21	0	0	0	d__Bacteria;p__Proteobacteria;c__Alphaproteobacteria;o__Rhodospirillales;f__Casp-alpha2;g__UBA4479;s__UBA4479 sp002389385
0.2_20180424_Bin_26_sub_1	MAG_682	43214	1571	77.5	0.04	medium-quality	1.60794	171	FL	279_2		35.7	1878	395	306		0	0	19	0	0	0	d__Bacteria;p__Verrucomicrobiota;c__Verrucomicrobiae;o__Opitutales;f__DSM-45221;g__BACL24;s__BACL24 sp017854655
0.2_20180424_Bin_7_sub	MAG_1065	43214	918	62.28	2.47	medium-quality	0.781346	155	FL	61_0		40.4	1478	351	272		0	1	21	0	0	1	d__Bacteria;p__Proteobacteria;c__Gammaproteobacteria;o__SAR86;f__D2472;g__SCGC-AAA076-P13;s__SCGC-AAA076-P13 sp018607365
0.2_20180424_Bin_Bin_100_sub_1	MAG_909	43214	1814	82.82	0.71	medium-quality	1.74382	175	FL	33_1		38.7	1420	364	299		1	0	22	0	0	0	d__Bacteria;p__Proteobacteria;c__Alphaproteobacteria;o__Rhodobacterales;f__Rhodobacteraceae;g__Amylibacter;s__Amylibacter sp000153745
0.2_20180424_Bin_Bin_104_1	MAG_1481	43214	2659	88.86	1.7	medium-quality	2.80459	227	FL	221_1		35.4	1639	394	319		1	3	27	1	1	1	d__Bacteria;p__Proteobacteria;c__Gammaproteobacteria;o__Pseudomonadales;f__HTCC2089;g__UBA9926;s__UBA9926 sp003451575
0.2_20180424_Bin_Bin_108_1	MAG_258	43214	1545	95.7	0	high-quality	1.71532	23	FL	75_1		41	2598	431	352		1	1	29	0	0	1	d__Bacteria;p__Bacteroidota;c__Bacteroidia;o__Flavobacteriales;f__BACL11;g__GCA-002697625;s__GCA-002697625 sp905478555
0.2_20180424_Bin_Bin_113_sub_1	MAG_1039	43214	1175	78.41	1.34	medium-quality	1.02608	78	FL	53_1		40.9	1485	350	278		1	3	32	1	1	1	d__Bacteria;p__Proteobacteria;c__Gammaproteobacteria;o__GCA-002705445;f__GCA-002716945;g__GCA-2698665;s__GCA-2698665 sp905479195
0.2_20180424_Bin_Bin_12_sub_1	MAG_1436	43214	3027	93.15	2.34	high-quality	3.10375	232	FL	218_1		37	1620	387	303		0	1	33	0	0	1	d__Bacteria;p__Proteobacteria;c__Gammaproteobacteria;o__Pseudomonadales;f__Pseudohongiellaceae;g__UBA9145;s__UBA9145 sp003483155
0.2_20180424_Bin_Bin_121_sub	MAG_403	43214	1570	65.73	0.91	medium-quality	1.56097	315	FL	49_1		38.7	1532	410	317		0	0	12	0	0	0	d__Bacteria;p__Bacteroidota;c__Bacteroidia;o__Flavobacteriales;f__UA16;g__UA16;s__UA16 sp002477505
0.2_20180424_Bin_Bin_122_1	MAG_947	43214	2569	87.18	2.64	medium-quality	2.58403	230	FL	255_1		37.8	1834	371	303		1	1	34	0	0	1	d__Bacteria;p__Proteobacteria;c__Alphaproteobacteria;o__Rhodobacterales;f__Rhodobacteraceae;g__Planktomarina;s__Planktomarina sp017856985
0.2_20180424_Bin_Bin_126_1	MAG_113	43214	1642	85.66	0.38	medium-quality	1.69717	154	FL	113_1		35.5	2431	400	318		1	1	21	0	0	1	d__Bacteria;p__Bacteroidota;c__Bacteroidia;o__Flavobacteriales;f__Flavobacteriaceae;g__Patiriisocius;s__Patiriisocius sp905182755
0.2_20180424_Bin_Bin_128_sub_1	MAG_1477	43214	3211	82.9	5.02	medium-quality	3.13323	505	FL	224_1		35.6	2025	370	290		0	0	27	0	0	0	d__Bacteria;p__Proteobacteria;c__Gammaproteobacteria;o__Pseudomonadales;f__HTCC2089;g__UBA4582;s__UBA4582 sp002389265
0.2_20180424_Bin_Bin_13_sub	MAG_420	43214	2067	55.88	3.12	medium-quality	2.15361	260	FL	100_3		39.6	4163	404	308		1	0	16	0	0	0	d__Bacteria;p__Bacteroidota;c__Bacteroidia;o__Cytophagales;f__Cyclobacteriaceae;g__UBA4465;s__UBA4465 sp905182375
0.2_20180424_Bin_Bin_137_sub_1	MAG_651	43214	2446	97.93	0	strict high-quality	2.8155	193	FL	281_1		42.1	10192	449	361		0	3	34	1	1	1	d__Bacteria;p__Verrucomicrobiota;c__Verrucomicrobiae;o__Opitutales;f__MB11C04;g__MB11C04;s__MB11C04 sp002477515
0.2_20180424_Bin_Bin_141_1	MAG_569	43214	1270	60.68	0.95	medium-quality	1.22058	77	FL	38_1		32.9	2721	370	292		1	2	40	1	1	0	d__Bacteria;p__Patescibacteria;c__Microgenomatia;o__UBA1400;f__PJMF01;g__CG1-02-43-31;s__CG1-02-43-31 sp905478415
0.2_20180424_Bin_Bin_149_sub_1	MAG_73	43214	1613	70.83	1.58	medium-quality	1.50891	219	FL	86_1		37.3	2460	367	293		1	0	15	0	0	0	d__Bacteria;p__Bacteroidota;c__Bacteroidia;o__Flavobacteriales;f__Flavobacteriaceae;g__MS024-2A;s__MS024-2A sp002292265
0.2_20180424_Bin_Bin_165_sub_1	MAG_897	43214	1674	79.16	1.27	medium-quality	1.54506	269	FL	177_1		39.8	1340	366	289		1	2	27	1	1	0	d__Bacteria;p__Proteobacteria;c__Alphaproteobacteria;o__Caulobacterales;f__Maricaulaceae;g__Hellea;s__Hellea sp905477785
0.2_20180424_Bin_Bin_173_1	MAG_927	43214	1643	60.49	0.28	medium-quality	1.52248	272	FL	227_1		40.8	1569	358	284		0	0	18	0	0	0	d__Bacteria;p__Proteobacteria;c__Alphaproteobacteria;o__Rhodobacterales;f__Rhodobacteraceae;g__GCA-2697345;s__GCA-2697345 sp002697345
0.2_20180424_Bin_Bin_22_sub_1	MAG_1054	43214	1040	51.01	1.2	medium-quality	0.897482	143	FL	58_1		39.6	1487	352	278		1	1	21	0	0	1	d__Bacteria;p__Proteobacteria;c__Gammaproteobacteria;o__SAR86;f__D2472;g__D2472;s__D2472 sp016779505
0.2_20180424_Bin_Bin_27_sub_1	MAG_265	43214	900	64.28	1.25	medium-quality	0.837496	151	FL	114_2		38.6	2198	377	299		0	0	13	0	0	0	d__Bacteria;p__Bacteroidota;c__Bacteroidia;o__Flavobacteriales;f__BACL11;g__UWMA-0277;s__UWMA-0277 sp905478185
0.2_20180424_Bin_Bin_29_1	MAG_287	43214	2643	81.16	1.27	medium-quality	2.49597	410	FL	122_1		38.8	1876	384	296		0	2	21	1	0	1	d__Bacteria;p__Bacteroidota;c__Bacteroidia;o__Flavobacteriales;f__Salibacteraceae;g__SHAN690;s__SHAN690 sp002336485
0.2_20180424_Bin_Bin_48_1	MAG_1239	43214	2253	70.8	6.8	medium-quality	2.24222	475	FL	165_1		33.1	2521	363	276		0	2	33	0	0	2	d__Bacteria;p__Proteobacteria;c__Gammaproteobacteria;o__Pseudomonadales;f__Moraxellaceae;g__Psychrobacter;s__Psychrobacter piscatorii
0.2_20180424_Bin_Bin_6_sub_1	MAG_387	43214	1899	89.25	1	medium-quality	2.08511	228	FL	47_1		39.1	2491	442	350		0	0	31	0	0	0	d__Bacteria;p__Bacteroidota;c__Bacteroidia;o__Flavobacteriales;f__UA16;g__UA16;s__UA16 sp002390405
0.2_20180424_Bin_Bin_63_1	MAG_749	43214	1392	81.79	1.6	medium-quality	1.58348	65	FL	42_1		43.5	3236	444	354		0	2	34	0	1	1	d__Archaea;p__Thermoplasmatota;c__Poseidoniia;o__Poseidoniales;f__Thalassarchaeaceae;g__MGIIb-O3;s__MGIIb-O3 sp002503285
0.2_20180424_Bin_Bin_67_1	MAG_827	43214	3359	96.77	0.75	high-quality	3.11984	118	FL	244_1		36.3	1518	348	278		1	0	32	0	0	0	d__Bacteria;p__Proteobacteria;c__Alphaproteobacteria;o__Rhodospirillales;f__Casp-alpha2;g__UBA4479;s__UBA4479 sp002389385
0.2_20180424_Bin_Bin_73_sub_1	MAG_1379	43214	2284	69.31	6.9	medium-quality	2.20915	370	FL	173_1		36.7	1534	369	290		1	0	25	0	0	0	d__Bacteria;p__Proteobacteria;c__Gammaproteobacteria;o__Pseudomonadales;f__Porticoccaceae;g__HTCC2207;s__HTCC2207 sp905478725
0.2_20180424_Bin_Bin_79_sub_1	MAG_1404	43214	2142	93.84	0.34	high-quality	2.17918	171	FL	175_1		37.1	1617	393	313		1	0	32	0	0	0	d__Bacteria;p__Proteobacteria;c__Gammaproteobacteria;o__Pseudomonadales;f__Porticoccaceae;g__HTCC2207;s__HTCC2207 sp002378645
0.2_20180424_Bin_Bin_87_1	MAG_5	43214	1648	93.84	0.17	high-quality	1.78903	65	FL	230_1		35.9	2437	422	339		1	0	29	0	0	0	d__Bacteria;p__Bacteroidota;c__Bacteroidia;o__Flavobacteriales;f__Flavobacteriaceae;g__MAG-120531;s__MAG-120531 sp000173115
0.2_20180424_Bin_Bin_94_1	MAG_429	43214	2560	95.54	1.19	high-quality	2.94712	102	FL	100_1		38.7	4524	433	351		1	0	30	0	0	0	d__Bacteria;p__Bacteroidota;c__Bacteroidia;o__Cytophagales;f__Cyclobacteriaceae;g__UBA4465;s__UBA4465 sp002470835
0.2_20180424_Bin_MAXBIN_016_1	MAG_1365	43214	868	58.06	4.26	medium-quality	0.856911	51	FL	63_1		40.4	1485	381	302		2	3	19	1	1	1	d__Bacteria;p__Proteobacteria;c__Gammaproteobacteria;o__Pseudomonadales;f__Porticoccaceae;g__Porticoccus;s__Porticoccus sp002390525
0.2_20180424_Bin_MAXBIN_028_1	MAG_959	43214	2202	85.26	0.86	medium-quality	2.06429	258	FL	245_1		35.6	1514	371	291		1	0	20	0	0	0	d__Bacteria;p__Proteobacteria;c__Alphaproteobacteria;o__Rhodobacterales;f__Rhodobacteraceae;g__Planktomarina;s__Planktomarina temperata
0.2_20180424_Bin_MAXBIN_031_sub_1	MAG_223	43214	2237	95.97	2.42	strict high-quality	2.20936	109	FL	90_1		36.7	2454	413	312		2	9	32	4	3	2	d__Bacteria;p__Bacteroidota;c__Bacteroidia;o__Flavobacteriales;f__Schleiferiaceae;g__UBA10364;s__UBA10364 sp002387615
0.2_20180424_Bin_MAXBIN_043_1	MAG_807	43214	1812	70.85	9.91	medium-quality	1.62285	340	FL	234_1		35.8	1513	343	272		0	0	20	0	0	0	d__Bacteria;p__Proteobacteria;c__Alphaproteobacteria;o__Puniceispirillales;f__Puniceispirillaceae;g__UBA3439;s__UBA3439 sp017859295
0.2_20180424_Bin_MAXBIN_051_sub_1	MAG_1107	43214	1317	61.58	0.86	medium-quality	1.1505	239	FL	204_1		38.6	1546	330	269		1	0	14	0	0	0	d__Bacteria;p__Proteobacteria;c__Gammaproteobacteria;o__Burkholderiales;f__UBA3031;g__UBA3031;s__UBA3031 sp905478365
0.2_20180424_Bin_MAXBIN_053_sub_1	MAG_249	43214	1435	89.34	0.27	medium-quality	1.55395	88	FL	89_1		36.6	2103	426	346		0	3	25	1	1	1	d__Bacteria;p__Bacteroidota;c__Bacteroidia;o__Flavobacteriales;f__Schleiferiaceae;g__UBA10364;s__UBA10364 sp003045825
0.2_20180424_Bin_MAXBIN_065_sub_1	MAG_1118	43214	841	70.41	0.44	medium-quality	0.774746	26	FL	207_1		38.9	1541	369	293		0	0	19	0	0	0	d__Bacteria;p__Proteobacteria;c__Gammaproteobacteria;o__Burkholderiales;f__Methylophilaceae;g__BACL14;s__BACL14 sp000168995
0.2_20180424_Bin_MAXBIN_090_sub_1	MAG_99	43214	1792	100	0	high-quality	1.91339	37	FL	143_1		38.5	2617	414	337		1	0	32	0	0	0	d__Bacteria;p__Bacteroidota;c__Bacteroidia;o__Flavobacteriales;f__Flavobacteriaceae;g__MS024-2A;s__MS024-2A sp000173095
0.2_20180424_Bin_MAXBIN_098_sub_1	MAG_694	43214	1721	83.78	0	medium-quality	1.87857	146	FL	279_1		36.2	2810	428	331		0	0	22	0	0	0	d__Bacteria;p__Verrucomicrobiota;c__Verrucomicrobiae;o__Opitutales;f__DSM-45221;g__BACL24;s__BACL24 sp002292345
0.2_20180424_Bin_MAXBIN_105_sub_1	MAG_417	43214	1397	60.24	1.19	medium-quality	1.45185	123	FL	100_2		39.1	2399	408	309		0	0	14	0	0	0	d__Bacteria;p__Bacteroidota;c__Bacteroidia;o__Cytophagales;f__Cyclobacteriaceae;g__UBA4465;s__UBA4465 sp002292365
0.2_20180424_Bin_MAXBIN_106_sub_1	MAG_366	43214	1918	96.77	0.54	high-quality	2.3027	43	FL	51_1		39.6	3784	469	381		0	1	34	1	0	0	d__Bacteria;p__Bacteroidota;c__Bacteroidia;o__Flavobacteriales;f__UA16;g__UA16;s__UA16 sp002390615
0.2_20180424_Bin_MAXBIN_115_1	MAG_1137	43214	2334	97.69	0.96	high-quality	2.36698	114	FL	260_1		33.7	1958	376	315		1	0	38	0	0	0	d__Bacteria;p__Proteobacteria;c__Gammaproteobacteria;o__Burkholderiales;f__Burkholderiaceae;g__RS62;s__RS62 sp002340675
0.2_20180424_Bin_MAXBIN_121_1	MAG_202	43214	1413	94.09	0	strict high-quality	1.56496	13	FL	123_1		37.5	2431	428	352		0	3	33	1	1	1	d__Bacteria;p__Bacteroidota;c__Bacteroidia;o__Flavobacteriales;f__Schleiferiaceae;g__UBA3442;s__UBA3442 sp002378565
0.2_20180424_Bin_MAXBIN_128_1	MAG_1392	43214	2271	94.3	1.02	high-quality	2.39007	216	FL	172_1		36.2	1631	398	323		1	1	24	0	0	1	d__Bacteria;p__Proteobacteria;c__Gammaproteobacteria;o__Pseudomonadales;f__Porticoccaceae;g__HTCC2207;s__HTCC2207 sp017858135
0.2_20180424_Bin_MAXBIN_133_1	MAG_1455	43214	2077	91.33	0.12	high-quality	2.25056	134	FL	236_1		35.1	1631	406	327		1	0	33	0	0	0	d__Bacteria;p__Proteobacteria;c__Gammaproteobacteria;o__Pseudomonadales;f__Pseudohongiellaceae;g__UBA9145;s__UBA9145 sp001438145
0.2_20180424_Bin_MAXBIN_139_sub_1	MAG_1057	43214	1322	61.95	2.65	medium-quality	1.17192	143	FL	59_1		38.4	1190	359	285		1	1	27	0	0	1	d__Bacteria;p__Proteobacteria;c__Gammaproteobacteria;o__SAR86;f__D2472;g__D2472;s__D2472 sp002469975
0.2_20180424_Bin_MAXBIN_174_sub_1	MAG_1257	43214	2439	93.71	0.94	high-quality	2.52604	93	FL	235_1		36.7	1604	376	312		1	0	39	0	0	0	d__Bacteria;p__Proteobacteria;c__Gammaproteobacteria;o__Pseudomonadales;f__Nitrincolaceae;g__ASP10-02a;s__ASP10-02a sp002335115
0.2_20180426_Bin_13	MAG_250	43216	1612	94.62	0	strict high-quality	1.70504	97	FL	89_1		36.6	1790	420	337		1	3	25	1	1	1	d__Bacteria;p__Bacteroidota;c__Bacteroidia;o__Flavobacteriales;f__Schleiferiaceae;g__UBA10364;s__UBA10364 sp003045825
0.2_20180426_Bin_144_sub	MAG_678	43216	2350	90.88	1.15	high-quality	2.45962	262	FL	275_1		35.8	3180	414	311		1	0	38	0	0	0	d__Bacteria;p__Verrucomicrobiota;c__Verrucomicrobiae;o__Opitutales;f__DSM-45221;g__BACL24;s__BACL24 sp003503355
0.2_20180426_Bin_172_sub_1	MAG_675	43216	1756	61.68	4.39	medium-quality	1.87257	201	FL	276_0		36.2	3246	415	317		1	3	49	1	2	0	d__Bacteria;p__Verrucomicrobiota;c__Verrucomicrobiae;o__Opitutales;f__DSM-45221;g__BACL24;s__
0.2_20180426_Bin_184_sub_1	MAG_488	43216	1666	53.34	5.35	medium-quality	1.4116	282	FL	8_1		35.8	1555	338	263		1	1	17	0	0	1	d__Bacteria;p__Actinobacteriota;c__Actinomycetia;o__Nanopelagicales;f__S36-B12;g__UBA4592;s__UBA4592 sp002390705
0.2_20180426_Bin_22	MAG_142	43216	2090	95.71	3.9	high-quality	2.20562	84	FL	145_0		37.3	2406	419	328		1	0	35	0	0	0	d__Bacteria;p__Bacteroidota;c__Bacteroidia;o__Flavobacteriales;f__Flavobacteriaceae;g__Hel1-33-131;s__Hel1-33-131 sp018608625
0.2_20180426_Bin_64_sub_1	MAG_768	43216	1240	52.83	0	medium-quality	1.01822	85	FL	272_0		39.2	2371	345	263		2	0	15	0	0	0	d__Bacteria;p__Proteobacteria;c__Alphaproteobacteria;o__Pelagibacterales;f__Pelagibacteraceae;g__Pelagibacter;s__Pelagibacter sp905478565
0.2_20180426_Bin_84_sub_1_1	MAG_421	43216	1931	60.67	2.5	medium-quality	1.93016	249	FL	100_3		38.9	2617	398	298		1	1	16	0	0	1	d__Bacteria;p__Bacteroidota;c__Bacteroidia;o__Cytophagales;f__Cyclobacteriaceae;g__UBA4465;s__UBA4465 sp905182375
0.2_20180426_Bin_Bin_108	MAG_1027	43216	2759	79.37	0.93	medium-quality	2.67259	439	FL	259_1		36.8	1803	354	281		0	0	22	0	0	0	d__Bacteria;p__Proteobacteria;c__Alphaproteobacteria;o__Rhodobacterales;f__Rhodobacteraceae;g__Tateyamaria;s__Tateyamaria sp003445215
0.2_20180426_Bin_Bin_115_sub_1	MAG_690	43216	1623	86.59	0.81	medium-quality	1.70929	129	FL	279_1		36	2810	403	317		1	0	26	0	0	0	d__Bacteria;p__Verrucomicrobiota;c__Verrucomicrobiae;o__Opitutales;f__DSM-45221;g__BACL24;s__BACL24 sp002292345
0.2_20180426_Bin_Bin_120	MAG_600	43216	2705	76.53	0.57	medium-quality	2.83255	463	FL	15_1		38.1	4397	409	316		0	3	37	1	1	1	d__Bacteria;p__Planctomycetota;c__Phycisphaerae;o__Phycisphaerales;f__SM1A02;g__UBA12014;s__UBA12014 sp905480395
0.2_20180426_Bin_Bin_136_sub_1	MAG_290	43216	1895	62.9	1.54	medium-quality	1.68195	390	FL	121_1		38.7	1263	351	271		1	0	14	0	0	0	d__Bacteria;p__Bacteroidota;c__Bacteroidia;o__Flavobacteriales;f__Salibacteraceae;g__SHAN690;s__SHAN690 sp002390775
0.2_20180426_Bin_Bin_14_sub_1	MAG_637	43216	1854	61.37	8.06	medium-quality	1.8049	393	FL	273_3		37.7	1410	384	296		0	0	13	0	0	0	d__Bacteria;p__Verrucomicrobiota;c__Verrucomicrobiae;o__Verrucomicrobiales;f__Akkermansiaceae;g__UBA985;s__UBA985 sp002292185
0.2_20180426_Bin_Bin_161_sub_1	MAG_1389	43216	1934	80.68	0.37	medium-quality	2.03418	117	FL	172_1		36.2	1631	395	323		1	1	18	0	0	1	d__Bacteria;p__Proteobacteria;c__Gammaproteobacteria;o__Pseudomonadales;f__Porticoccaceae;g__HTCC2207;s__HTCC2207 sp017858135
0.2_20180426_Bin_Bin_187_sub_1	MAG_683	43216	1447	62.68	0.68	medium-quality	1.49236	161	FL	279_2		36	5121	400	308		1	0	15	0	0	0	d__Bacteria;p__Verrucomicrobiota;c__Verrucomicrobiae;o__Opitutales;f__DSM-45221;g__BACL24;s__BACL24 sp017854655
0.2_20180426_Bin_Bin_211	MAG_53	43216	1862	87.82	2.45	medium-quality	1.84518	212	FL	110_1		36.9	2627	401	312		1	2	31	0	0	2	d__Bacteria;p__Bacteroidota;c__Bacteroidia;o__Flavobacteriales;f__Flavobacteriaceae;g__UBA7428;s__UBA7428 sp905478905
0.2_20180426_Bin_Bin_214	MAG_1334	43216	2025	92.16	1.05	high-quality	2.1822	266	FL	167_1		34.5	4770	397	309		1	0	27	0	0	0	d__Bacteria;p__Proteobacteria;c__Gammaproteobacteria;o__Pseudomonadales;f__UBA7434;g__UBA7434;s__UBA7434 sp003492055
0.2_20180426_Bin_Bin_215_sub	MAG_563	43216	770	61.94	4.27	medium-quality	0.728547	24	FL	19_1		37.6	1226	381	282		1	3	41	1	1	1	d__Bacteria;p__Patescibacteria;c__Paceibacteria;o__UBA9983_A;f__CAJQIN01;g__CAJQIN01;s__CAJQIN01 sp905478465
0.2_20180426_Bin_Bin_35_sub_1	MAG_906	43216	1727	79.11	0.93	medium-quality	1.699	130	FL	34_1		38.7	1509	373	306		1	0	26	0	0	0	d__Bacteria;p__Proteobacteria;c__Alphaproteobacteria;o__Rhodobacterales;f__Rhodobacteraceae;g__Amylibacter;s__Amylibacter sp900197625
0.2_20180426_Bin_Bin_37_sub	MAG_383	43216	2051	91.97	2.2	high-quality	2.23894	241	FL	47_1		39.1	2491	446	348		0	0	31	0	0	0	d__Bacteria;p__Bacteroidota;c__Bacteroidia;o__Flavobacteriales;f__UA16;g__UA16;s__UA16 sp002390405
0.2_20180426_Bin_Bin_55_sub_1	MAG_63	43216	1847	93.9	0.71	high-quality	1.96423	36	FL	138_1		38.6	2473	417	329		1	0	32	0	0	0	d__Bacteria;p__Bacteroidota;c__Bacteroidia;o__Flavobacteriales;f__Flavobacteriaceae;g__UBA7428;s__UBA7428 sp905181615
0.2_20180426_Bin_Bin_65	MAG_1225	43216	2553	90.48	1.23	high-quality	2.5998	272	FL	182_1		33.8	1617	392	313		1	0	40	0	0	0	d__Bacteria;p__Proteobacteria;c__Gammaproteobacteria;o__Enterobacterales;f__Alteromonadaceae;g__Glaciecola;s__Glaciecola sp002292215
0.2_20180426_Bin_Bin_71_sub_1	MAG_1146	43216	2341	97.15	0.73	high-quality	2.36988	118	FL	260_1		33.6	1958	377	314		1	0	38	0	0	0	d__Bacteria;p__Proteobacteria;c__Gammaproteobacteria;o__Burkholderiales;f__Burkholderiaceae;g__RS62;s__RS62 sp002340675
0.2_20180426_Bin_Bin_72_sub	MAG_828	43216	4315	96.52	7.13	medium-quality	4.12643	193	FL	244_1		36.7	1518	355	285		1	0	43	0	0	0	d__Bacteria;p__Proteobacteria;c__Alphaproteobacteria;o__Rhodospirillales;f__Casp-alpha2;g__UBA4479;s__UBA4479 sp002389385
0.2_20180426_Bin_Bin_76	MAG_436	43216	2575	97.47	2.13	high-quality	3.01218	73	FL	100_1		38.6	5821	437	357		1	0	31	0	0	0	d__Bacteria;p__Bacteroidota;c__Bacteroidia;o__Cytophagales;f__Cyclobacteriaceae;g__UBA4465;s__UBA4465 sp002470835
0.2_20180426_Bin_Bin_90_sub	MAG_533	43216	1080	54.45	1.85	medium-quality	0.91447	141	FL	69_1		39.1	1165	343	269		1	3	29	1	1	1	d__Bacteria;p__Actinobacteriota;c__Acidimicrobiia;o__Actinomarinales;f__Actinomarinaceae;g__Actinomarina;s__Actinomarina sp002683085
0.2_20180426_Bin_Bin_94	MAG_1488	43216	2852	89.2	1.72	medium-quality	2.95778	309	FL	221_1		35.4	1639	392	314		0	0	28	0	0	0	d__Bacteria;p__Proteobacteria;c__Gammaproteobacteria;o__Pseudomonadales;f__HTCC2089;g__UBA9926;s__UBA9926 sp003451575
0.2_20180426_Bin_Bin_98	MAG_496	43216	1194	76.35	1.52	medium-quality	1.03971	160	FL	78_1		35	1266	355	276		1	0	34	0	0	0	d__Bacteria;p__Actinobacteriota;c__Actinomycetia;o__Actinomycetales;f__Microbacteriaceae;g__Aquiluna;s__Aquiluna sp002390305
0.2_20180426_Bin_contigs_Bin_11_sub_1	MAG_191	43216	1642	54.31	0	medium-quality	1.68671	72	FL	106_1		37.1	1848	406	319		0	0	23	0	0	0	d__Bacteria;p__Bacteroidota;c__Bacteroidia;o__Flavobacteriales;f__Flavobacteriaceae;g__SCGC-AAA160-P02;s__SCGC-AAA160-P02 sp000383355
0.2_20180426_Bin_contigs_Bin_12_sub	MAG_946	43216	1610	56.66	1.15	medium-quality	1.61697	126	FL	255_1		37.7	2415	382	306		1	1	24	0	0	1	d__Bacteria;p__Proteobacteria;c__Alphaproteobacteria;o__Rhodobacterales;f__Rhodobacteraceae;g__Planktomarina;s__Planktomarina sp017856985
0.2_20180426_Bin_contigs_Bin_151_sub_1	MAG_81	43216	1679	86.55	1.06	medium-quality	1.79242	98	FL	142_1		38.9	2478	416	332		1	2	29	0	1	1	d__Bacteria;p__Bacteroidota;c__Bacteroidia;o__Flavobacteriales;f__Flavobacteriaceae;g__MS024-2A;s__MS024-2A sp905480425
0.2_20180426_Bin_contigs_Bin_17_1	MAG_147	43216	1936	91.06	0	high-quality	2.11051	115	FL	144_1		36	5885	429	338		1	2	26	0	0	2	d__Bacteria;p__Bacteroidota;c__Bacteroidia;o__Flavobacteriales;f__Flavobacteriaceae;g__Hel1-33-131;s__Hel1-33-131 sp905479095
0.2_20180426_Bin_contigs_Bin_198_sub_1	MAG_1353	43216	1772	67.24	1.3	medium-quality	1.71387	314	FL	226_1		35.1	1415	361	279		1	0	12	0	0	0	d__Bacteria;p__Proteobacteria;c__Gammaproteobacteria;o__Pseudomonadales;f__UBA7434;g__UBA7434;s__UBA7434 sp002480045
0.2_20180426_Bin_contigs_Bin_2_1	MAG_1393	43216	2314	90.8	0.74	high-quality	2.37295	142	FL	176_1		36.6	2102	397	311		0	1	33	0	0	1	d__Bacteria;p__Proteobacteria;c__Gammaproteobacteria;o__Pseudomonadales;f__Porticoccaceae;g__HTCC2207;s__HTCC2207 sp002335945
0.2_20180426_Bin_contigs_Bin_205	MAG_48	43216	1486	85.51	1.16	medium-quality	1.49629	120	FL	91_1		42.2	2377	402	320		1	8	31	4	3	1	d__Bacteria;p__Bacteroidota;c__Bacteroidia;o__Flavobacteriales;f__Flavobacteriaceae;g__MAG-121220-bin8;s__MAG-121220-bin8 sp002700465
0.2_20180426_Bin_contigs_Bin_208_sub	MAG_772	43216	671	52.76	0	medium-quality	0.547522	92	FL	270_1		41.2	1502	339	264		0	0	8	0	0	0	d__Bacteria;p__Proteobacteria;c__Alphaproteobacteria;o__Pelagibacterales;f__Pelagibacteraceae;g__Pelagibacter;s__Pelagibacter sp016778675
0.2_20180426_Bin_contigs_Bin_35_sub_1_1	MAG_1112	43216	1504	81.55	5.85	medium-quality	1.28197	210	FL	207_1		39	1488	345	271		1	0	26	0	0	0	d__Bacteria;p__Proteobacteria;c__Gammaproteobacteria;o__Burkholderiales;f__Methylophilaceae;g__BACL14;s__BACL14 sp000168995
0.2_20180426_Bin_contigs_Bin_4_sub_1	MAG_911	43216	1659	80.77	0.26	medium-quality	1.66581	107	FL	33_1		38.8	1509	381	312		1	0	25	0	0	0	d__Bacteria;p__Proteobacteria;c__Alphaproteobacteria;o__Rhodobacterales;f__Rhodobacteraceae;g__Amylibacter;s__Amylibacter sp000153745
0.2_20180426_Bin_contigs_Bin_49	MAG_1071	43216	1342	68.03	1.69	medium-quality	1.27126	79	FL	66_1		40.3	1478	386	304		1	1	33	0	0	1	d__Bacteria;p__Proteobacteria;c__Gammaproteobacteria;o__SAR86;f__D2472;g__SCGC-AAA076-P13;s__SCGC-AAA076-P13 sp905478035
0.2_20180426_Bin_contigs_Bin_5	MAG_127	43216	1711	85.11	0.57	medium-quality	1.76274	184	FL	113_1		35.5	2431	403	318		0	0	23	0	0	0	d__Bacteria;p__Bacteroidota;c__Bacteroidia;o__Flavobacteriales;f__Flavobacteriaceae;g__Patiriisocius;s__Patiriisocius sp905182755
0.2_20180426_Bin_contigs_Bin_51_sub_1	MAG_1085	43216	2497	79.88	1.22	medium-quality	2.75673	39	FL	188_1		36	2386	398	323		1	0	18	0	0	0	d__Bacteria;p__Proteobacteria;c__Gammaproteobacteria;o__Arenicellales;f__Arenicellaceae;g__Arenicella;s__Arenicella sp002470515
0.2_20180426_Bin_contigs_Bin_92_sub_1	MAG_304	43216	1598	85.75	0.56	medium-quality	1.7019	79	FL	95_1		42.2	2475	425	339		0	3	28	1	1	1	d__Bacteria;p__Bacteroidota;c__Bacteroidia;o__Flavobacteriales;f__UBA10066;g__MED-G20;s__MED-G20 sp016780365
0.2_20180426_Bin_MAXBIN_012_1	MAG_1374	43216	1335	89.48	4.68	medium-quality	1.23956	171	FL	63_1		40.1	1264	361	285		1	2	31	1	0	1	d__Bacteria;p__Proteobacteria;c__Gammaproteobacteria;o__Pseudomonadales;f__Porticoccaceae;g__Porticoccus;s__Porticoccus sp002390525
0.2_20180426_Bin_MAXBIN_023_sub	MAG_973	43216	2110	78.47	4.06	medium-quality	1.95256	312	FL	245_1		35.6	1417	359	287		1	0	20	0	0	0	d__Bacteria;p__Proteobacteria;c__Alphaproteobacteria;o__Rhodobacterales;f__Rhodobacteraceae;g__Planktomarina;s__Planktomarina temperata
0.2_20180426_Bin_MAXBIN_024_sub	MAG_222	43216	3026	91.94	4.3	strict high-quality	2.79439	231	FL	90_1		37.2	3641	393	289		2	19	50	9	7	3	d__Bacteria;p__Bacteroidota;c__Bacteroidia;o__Flavobacteriales;f__Schleiferiaceae;g__UBA10364;s__UBA10364 sp002387615
0.2_20180426_Bin_MAXBIN_031_sub	MAG_809	43216	1830	68.86	4.51	medium-quality	1.66623	332	FL	234_1		35.9	1236	348	277		0	0	20	0	0	0	d__Bacteria;p__Proteobacteria;c__Alphaproteobacteria;o__Puniceispirillales;f__Puniceispirillaceae;g__UBA3439;s__UBA3439 sp017859295
0.2_20180426_Bin_MAXBIN_047_sub_1	MAG_1421	43216	2123	81.13	2.41	medium-quality	2.07124	271	FL	171_1		38.2	1826	377	295		1	7	19	4	1	2	d__Bacteria;p__Proteobacteria;c__Gammaproteobacteria;o__Pseudomonadales;f__Porticoccaceae;g__HTCC2207;s__HTCC2207 sp002685195
0.2_20180426_Bin_MAXBIN_065_sub_1	MAG_98	43216	1797	100	0	high-quality	1.92321	30	FL	143_1		38.5	2617	417	337		1	0	34	0	0	0	d__Bacteria;p__Bacteroidota;c__Bacteroidia;o__Flavobacteriales;f__Flavobacteriaceae;g__MS024-2A;s__MS024-2A sp000173095
0.2_20180426_Bin_MAXBIN_066_1	MAG_14	43216	1603	91.16	0	high-quality	1.73415	57	FL	230_1		36	2437	418	337		1	0	28	0	0	0	d__Bacteria;p__Bacteroidota;c__Bacteroidia;o__Flavobacteriales;f__Flavobacteriaceae;g__MAG-120531;s__MAG-120531 sp000173115
0.2_20180426_Bin_MAXBIN_067_sub	MAG_405	43216	2008	92.47	3.49	high-quality	2.1862	248	FL	49_1		38.9	2359	436	347		0	0	25	0	0	0	d__Bacteria;p__Bacteroidota;c__Bacteroidia;o__Flavobacteriales;f__UA16;g__UA16;s__UA16 sp002477505
0.2_20180426_Bin_MAXBIN_089_sub	MAG_356	43216	2248	89.7	4.28	medium-quality	2.46713	350	FL	51_1		39.7	2685	447	348		0	1	32	0	0	1	d__Bacteria;p__Bacteroidota;c__Bacteroidia;o__Flavobacteriales;f__UA16;g__UA16;s__UA16 sp002390615
0.2_20180426_Bin_MAXBIN_098_sub_1	MAG_791	43216	1044	83.25	4.03	medium-quality	1.13118	32	FL	21_1		41.3	2698	402	315		1	3	30	1	1	1	d__Bacteria;p__Proteobacteria;c__Alphaproteobacteria;o__Rickettsiales;f__UBA1997;g__CAJQHK01;s__CAJQHK01 sp905478165
0.2_20180426_Bin_MAXBIN_111	MAG_1451	43216	2529	91.57	3.58	high-quality	2.71433	240	FL	236_1		34.6	1739	405	324		1	0	37	0	0	0	d__Bacteria;p__Proteobacteria;c__Gammaproteobacteria;o__Pseudomonadales;f__Pseudohongiellaceae;g__UBA9145;s__UBA9145 sp001438145
0.2_20180426_Bin_MAXBIN_113	MAG_660	43216	3311	86.11	2.03	medium-quality	3.8639	455	FL	281_1		42.3	15124	472	367		1	2	36	1	1	0	d__Bacteria;p__Verrucomicrobiota;c__Verrucomicrobiae;o__Opitutales;f__MB11C04;g__MB11C04;s__MB11C04 sp002477515
0.2_20180426_Bin_MAXBIN_170_sub_1	MAG_1264	43216	2496	93.6	0.94	high-quality	2.59594	92	FL	235_1		36.7	1604	378	315		1	0	39	0	0	0	d__Bacteria;p__Proteobacteria;c__Gammaproteobacteria;o__Pseudomonadales;f__Nitrincolaceae;g__ASP10-02a;s__ASP10-02a sp002335115
0.2_20180426_Bin_MAXBIN_176_sub_1	MAG_1400	43216	1131	51.05	0	medium-quality	1.15982	34	FL	175_1		36.8	1617	393	315		0	0	14	0	0	0	d__Bacteria;p__Proteobacteria;c__Gammaproteobacteria;o__Pseudomonadales;f__Porticoccaceae;g__HTCC2207;s__HTCC2207 sp002378645
0.2_20180426_Bin_MAXBIN_195	MAG_1229	43216	1655	53.92	2.66	medium-quality	1.64567	334	FL	165_1		32.7	1879	361	271		1	1	24	0	0	1	d__Bacteria;p__Proteobacteria;c__Gammaproteobacteria;o__Pseudomonadales;f__Moraxellaceae;g__Psychrobacter;s__Psychrobacter pacificensis
0.2_20180502_Bin_148_sub_1	MAG_192	43222	2152	96.35	0.03	high-quality	2.35061	82	FL	106_1		36.9	2389	424	338		1	0	29	0	0	0	d__Bacteria;p__Bacteroidota;c__Bacteroidia;o__Flavobacteriales;f__Flavobacteriaceae;g__SCGC-AAA160-P02;s__SCGC-AAA160-P02 sp000383355
0.2_20180502_Bin_193_1	MAG_1329	43222	2075	96.17	0.25	high-quality	2.29436	239	FL	167_1		34.5	5460	407	320		1	0	28	0	0	0	d__Bacteria;p__Proteobacteria;c__Gammaproteobacteria;o__Pseudomonadales;f__UBA7434;g__UBA7434;s__UBA7434 sp003492055
0.2_20180502_Bin_211	MAG_444	43222	3504	67.24	1.73	medium-quality	3.5657	743	FL	120_0	yes	36.2	2166	376	284		0	0	0	0	0	0	d__Bacteria;p__Bacteroidota;c__Bacteroidia;o__Chitinophagales;f__Saprospiraceae;g__;s__
0.2_20180502_Bin_33_sub_1	MAG_302	43222	1923	96.24	0.29	high-quality	2.04907	185	FL	95_1		42.3	3127	428	340		1	0	30	0	0	0	d__Bacteria;p__Bacteroidota;c__Bacteroidia;o__Flavobacteriales;f__UBA10066;g__MED-G20;s__MED-G20 sp016780365
0.2_20180502_Bin_72_1	MAG_322	43222	3625	87.24	0.47	medium-quality	3.90214	185	FL	37_1		39.3	3128	423	333		0	1	31	0	0	1	d__Bacteria;p__Bacteroidota;c__Bacteroidia;o__Flavobacteriales;f__Crocinitomicaceae;g__UBA4466;s__UBA4466 sp905478665
0.2_20180502_Bin_Bin_100_1	MAG_497	43222	1190	80	0.88	medium-quality	1.03179	158	FL	78_1		35	1393	345	276		1	0	29	0	0	0	d__Bacteria;p__Actinobacteriota;c__Actinomycetia;o__Actinomycetales;f__Microbacteriaceae;g__Aquiluna;s__Aquiluna sp002390305
0.2_20180502_Bin_Bin_102_sub_1	MAG_939	43222	1352	54.82	0.32	medium-quality	1.36787	72	FL	255_1		37.7	1514	382	309		0	1	15	0	0	1	d__Bacteria;p__Proteobacteria;c__Alphaproteobacteria;o__Rhodobacterales;f__Rhodobacteraceae;g__Planktomarina;s__Planktomarina sp017856985
0.2_20180502_Bin_Bin_108_1	MAG_54	43222	1579	76.25	2.05	medium-quality	1.50712	227	FL	110_1		36.6	3240	384	301		1	2	22	0	0	2	d__Bacteria;p__Bacteroidota;c__Bacteroidia;o__Flavobacteriales;f__Flavobacteriaceae;g__UBA7428;s__UBA7428 sp905478905
0.2_20180502_Bin_Bin_119_1	MAG_129	43222	1615	83.28	0.43	medium-quality	1.67409	180	FL	113_1		35.7	2431	408	320		0	0	17	0	0	0	d__Bacteria;p__Bacteroidota;c__Bacteroidia;o__Flavobacteriales;f__Flavobacteriaceae;g__Patiriisocius;s__Patiriisocius sp905182755
0.2_20180502_Bin_Bin_126_1	MAG_1153	43222	2347	98.6	0.99	strict high-quality	2.37498	129	FL	260_1		33.7	1958	371	313		1	6	41	2	2	2	d__Bacteria;p__Proteobacteria;c__Gammaproteobacteria;o__Burkholderiales;f__Burkholderiaceae;g__RS62;s__RS62 sp002340675
0.2_20180502_Bin_Bin_130_sub_1	MAG_1070	43222	1178	66.05	0.37	medium-quality	1.13151	52	FL	66_1		40.5	1478	387	309		1	3	28	1	1	1	d__Bacteria;p__Proteobacteria;c__Gammaproteobacteria;o__SAR86;f__D2472;g__SCGC-AAA076-P13;s__SCGC-AAA076-P13 sp905478035
0.2_20180502_Bin_Bin_146_sub	MAG_1354	43222	2201	86.83	0.93	medium-quality	2.28664	258	FL	226_1		35	1876	383	300		1	0	24	0	0	0	d__Bacteria;p__Proteobacteria;c__Gammaproteobacteria;o__Pseudomonadales;f__UBA7434;g__UBA7434;s__UBA7434 sp002480045
0.2_20180502_Bin_Bin_147_1	MAG_1262	43222	2625	94.24	0.94	high-quality	2.75103	116	FL	235_1		36.7	1604	378	316		0	0	40	0	0	0	d__Bacteria;p__Proteobacteria;c__Gammaproteobacteria;o__Pseudomonadales;f__Nitrincolaceae;g__ASP10-02a;s__ASP10-02a sp002335115
0.2_20180502_Bin_Bin_150_sub_1	MAG_691	43222	1745	83.43	0.16	medium-quality	1.8071	186	FL	279_1		36	2810	394	311		1	0	32	0	0	0	d__Bacteria;p__Verrucomicrobiota;c__Verrucomicrobiae;o__Opitutales;f__DSM-45221;g__BACL24;s__BACL24 sp002292345
0.2_20180502_Bin_Bin_159	MAG_261	43222	1447	80.95	3.49	medium-quality	1.49519	132	FL	114_1		38.9	2483	415	329		1	0	21	0	0	0	d__Bacteria;p__Bacteroidota;c__Bacteroidia;o__Flavobacteriales;f__BACL11;g__UWMA-0277;s__UWMA-0277 sp905478765
0.2_20180502_Bin_Bin_175_sub_1	MAG_1414	43222	1580	72.93	0.31	medium-quality	1.55458	171	FL	171_1		38.2	1875	391	304		0	2	21	1	0	1	d__Bacteria;p__Proteobacteria;c__Gammaproteobacteria;o__Pseudomonadales;f__Porticoccaceae;g__HTCC2207;s__HTCC2207 sp002685195
0.2_20180502_Bin_Bin_183_1	MAG_1026	43222	2815	90.11	0.78	high-quality	2.94512	140	FL	259_1		37	1510	371	302		1	0	24	0	0	0	d__Bacteria;p__Proteobacteria;c__Alphaproteobacteria;o__Rhodobacterales;f__Rhodobacteraceae;g__Tateyamaria;s__Tateyamaria sp003445215
0.2_20180502_Bin_Bin_212_sub_1	MAG_528	43222	980	53.86	1.71	medium-quality	0.8101	112	FL	69_1		39.2	1289	336	265		0	2	30	0	1	1	d__Bacteria;p__Actinobacteriota;c__Acidimicrobiia;o__Actinomarinales;f__Actinomarinaceae;g__Actinomarina;s__Actinomarina sp002683085
0.2_20180502_Bin_Bin_215_sub_1	MAG_1044	43222	1635	60.73	3.19	medium-quality	1.33489	262	FL	53_1		41.2	1485	333	257		1	3	21	1	1	1	d__Bacteria;p__Proteobacteria;c__Gammaproteobacteria;o__GCA-002705445;f__GCA-002716945;g__GCA-2698665;s__GCA-2698665 sp905479195
0.2_20180502_Bin_Bin_216_sub_1	MAG_916	43222	1928	88.52	1.87	medium-quality	1.87581	148	FL	33_1		38.7	1509	368	302		1	0	27	0	0	0	d__Bacteria;p__Proteobacteria;c__Alphaproteobacteria;o__Rhodobacterales;f__Rhodobacteraceae;g__Amylibacter;s__Amylibacter sp000153745
0.2_20180502_Bin_Bin_48_1	MAG_829	43222	3372	92.94	0.5	high-quality	3.15582	96	FL	244_1		36.4	1518	354	281		1	0	29	0	0	0	d__Bacteria;p__Proteobacteria;c__Alphaproteobacteria;o__Rhodospirillales;f__Casp-alpha2;g__UBA4479;s__UBA4479 sp002389385
0.2_20180502_Bin_Bin_5_sub	MAG_1291	43222	2168	55.42	1.18	medium-quality	2.02965	434	FL	222_1		36.3	1402	369	286		1	1	16	0	0	1	d__Bacteria;p__Proteobacteria;c__Gammaproteobacteria;o__Pseudomonadales;f__Halieaceae;g__Luminiphilus;s__Luminiphilus sp009886815
0.2_20180502_Bin_Bin_52_sub_1	MAG_357	43222	1835	89.78	0.56	medium-quality	1.99051	249	FL	51_1		39.4	2685	431	345		0	0	22	0	0	0	d__Bacteria;p__Bacteroidota;c__Bacteroidia;o__Flavobacteriales;f__UA16;g__UA16;s__UA16 sp002390615
0.2_20180502_Bin_Bin_55_1	MAG_1382	43222	2184	93.57	0.37	high-quality	2.31893	155	FL	172_1		36.3	1992	400	326		1	0	20	0	0	0	d__Bacteria;p__Proteobacteria;c__Gammaproteobacteria;o__Pseudomonadales;f__Porticoccaceae;g__HTCC2207;s__HTCC2207 sp017858135
0.2_20180502_Bin_Bin_58_sub_1	MAG_453	43222	1945	72.47	1.75	medium-quality	2.02796	364	FL	108_1		39.4	1694	404	298		1	0	18	0	0	0	d__Bacteria;p__Bacteroidota;c__Bacteroidia;o__Chitinophagales;f__Saprospiraceae;g__UBA1994;s__UBA1994 sp002335865
0.2_20180502_Bin_Bin_66_1	MAG_601	43222	2708	76.86	0.57	medium-quality	2.99312	346	FL	15_1		37.8	4807	423	335		1	2	36	0	1	1	d__Bacteria;p__Planctomycetota;c__Phycisphaerae;o__Phycisphaerales;f__SM1A02;g__UBA12014;s__UBA12014 sp905480395
0.2_20180502_Bin_Bin_73_1	MAG_1226	43222	2483	95.63	0.91	high-quality	2.73401	55	FL	182_1		33.8	1636	420	339		1	0	45	0	0	0	d__Bacteria;p__Proteobacteria;c__Gammaproteobacteria;o__Enterobacterales;f__Alteromonadaceae;g__Glaciecola;s__Glaciecola sp002292215
0.2_20180502_Bin_Bin_75_sub_1	MAG_571	43222	1246	61.11	0.85	medium-quality	1.24475	10	FL	38_1		33	3874	390	304		1	2	43	1	1	0	d__Bacteria;p__Patescibacteria;c__Microgenomatia;o__UBA1400;f__PJMF01;g__CG1-02-43-31;s__CG1-02-43-31 sp905478415
0.2_20180502_Bin_Bin_76_1	MAG_489	43222	1667	57.71	9.43	medium-quality	1.40521	325	FL	9_2		35.9	1154	334	262		0	0	32	0	0	0	d__Bacteria;p__Actinobacteriota;c__Actinomycetia;o__Nanopelagicales;f__S36-B12;g__UBA4592;s__UBA4592 sp002390705
0.2_20180502_Bin_Bin_93_sub_1	MAG_1272	43222	3036	80.49	2.06	medium-quality	2.9574	432	FL	187_1		35.1	2581	371	290		1	0	38	0	0	0	d__Bacteria;p__Proteobacteria;c__Gammaproteobacteria;o__Pseudomonadales;f__DSM-6294;g__Oleibacter;s__Oleibacter sp002733645
0.2_20180502_Bin_MAXBIN_002_1	MAG_42	43222	1370	84.61	0.71	medium-quality	1.38144	84	FL	91_1		42.4	2377	409	324		1	2	24	1	0	1	d__Bacteria;p__Bacteroidota;c__Bacteroidia;o__Flavobacteriales;f__Flavobacteriaceae;g__MAG-121220-bin8;s__MAG-121220-bin8 sp002700465
0.2_20180502_Bin_MAXBIN_024_1	MAG_968	43222	2143	87.85	0.86	medium-quality	2.06068	226	FL	245_1		35.6	1514	377	299		1	0	20	0	0	0	d__Bacteria;p__Proteobacteria;c__Alphaproteobacteria;o__Rhodobacterales;f__Rhodobacteraceae;g__Planktomarina;s__Planktomarina temperata
0.2_20180502_Bin_MAXBIN_027_1	MAG_225	43222	1638	94	0	strict high-quality	1.79434	72	FL	90_1		36.7	2454	428	348		1	5	24	1	2	2	d__Bacteria;p__Bacteroidota;c__Bacteroidia;o__Flavobacteriales;f__Schleiferiaceae;g__UBA10364;s__UBA10364 sp002387615
0.2_20180502_Bin_MAXBIN_030_sub_1	MAG_1487	43222	2715	88.55	1.31	medium-quality	2.84532	274	FL	221_1		35.4	1639	393	317		1	3	27	1	1	1	d__Bacteria;p__Proteobacteria;c__Gammaproteobacteria;o__Pseudomonadales;f__HTCC2089;g__UBA9926;s__UBA9926 sp003451575
0.2_20180502_Bin_MAXBIN_032_sub_1	MAG_905	43222	1794	81.44	2.09	medium-quality	1.7259	148	FL	34_1		38.7	1509	363	299		0	0	27	0	0	0	d__Bacteria;p__Proteobacteria;c__Alphaproteobacteria;o__Rhodobacterales;f__Rhodobacteraceae;g__Amylibacter;s__Amylibacter sp900197625
0.2_20180502_Bin_MAXBIN_033	MAG_810	43222	1802	70.74	8.34	medium-quality	1.6526	326	FL	234_1		36	1513	348	278		0	0	17	0	0	0	d__Bacteria;p__Proteobacteria;c__Alphaproteobacteria;o__Puniceispirillales;f__Puniceispirillaceae;g__UBA3439;s__UBA3439 sp017859295
0.2_20180502_Bin_MAXBIN_036_sub_1_1	MAG_197	43222	1212	53.91	1.76	medium-quality	1.19163	197	FL	105_1		38.4	2391	392	307		1	0	21	0	0	0	d__Bacteria;p__Bacteroidota;c__Bacteroidia;o__Flavobacteriales;f__Flavobacteriaceae;g__SCGC-AAA160-P02;s__SCGC-AAA160-P02 sp015665265
0.2_20180502_Bin_MAXBIN_038_sub_1	MAG_376	43222	2192	93.1	1.03	high-quality	2.39022	240	FL	47_1		39.2	2491	448	347		0	1	37	1	0	0	d__Bacteria;p__Bacteroidota;c__Bacteroidia;o__Flavobacteriales;f__UA16;g__UA16;s__UA16 sp002390405
0.2_20180502_Bin_MAXBIN_042_1	MAG_251	43222	1531	93.37	0.27	strict high-quality	1.62662	90	FL	89_1		36.6	1783	419	338		1	5	25	2	2	1	d__Bacteria;p__Bacteroidota;c__Bacteroidia;o__Flavobacteriales;f__Schleiferiaceae;g__UBA10364;s__UBA10364 sp003045825
0.2_20180502_Bin_MAXBIN_070_1	MAG_397	43222	1898	92.8	3.23	high-quality	2.07625	221	FL	49_1		38.7	2086	437	349		0	1	26	0	0	1	d__Bacteria;p__Bacteroidota;c__Bacteroidia;o__Flavobacteriales;f__UA16;g__UA16;s__UA16 sp002477505
0.2_20180502_Bin_MAXBIN_071_1	MAG_1	43222	1652	93.4	0	high-quality	1.80809	52	FL	230_1		35.9	2437	424	341		1	0	31	0	0	0	d__Bacteria;p__Bacteroidota;c__Bacteroidia;o__Flavobacteriales;f__Flavobacteriaceae;g__MAG-120531;s__MAG-120531 sp000173115
0.2_20180502_Bin_MAXBIN_085_sub_1	MAG_428	43222	2454	97.02	0.89	high-quality	2.83535	61	FL	100_1		38.8	3933	432	353		1	0	31	0	0	0	d__Bacteria;p__Bacteroidota;c__Bacteroidia;o__Cytophagales;f__Cyclobacteriaceae;g__UBA4465;s__UBA4465 sp002470835
0.2_20180502_Bin_MAXBIN_102_sub_1	MAG_785	43222	999	76.94	9.48	medium-quality	1.06396	31	FL	21_1		41.1	2304	400	310		0	2	30	0	1	1	d__Bacteria;p__Proteobacteria;c__Alphaproteobacteria;o__Rickettsiales;f__UBA1997;g__CAJQHK01;s__CAJQHK01 sp905478165
0.2_20180502_Bin_MAXBIN_112_1	MAG_1444	43222	2103	90.96	0.52	high-quality	2.28285	144	FL	236_1		35.2	1631	406	328		1	0	31	0	0	0	d__Bacteria;p__Proteobacteria;c__Gammaproteobacteria;o__Pseudomonadales;f__Pseudohongiellaceae;g__UBA9145;s__UBA9145 sp001438145
0.2_20180502_Bin_MAXBIN_113_sub_1	MAG_655	43222	2521	88.14	0.71	medium-quality	2.94614	266	FL	281_1		42.4	11065	464	368		1	0	32	0	0	0	d__Bacteria;p__Verrucomicrobiota;c__Verrucomicrobiae;o__Opitutales;f__MB11C04;g__MB11C04;s__MB11C04 sp002477515
0.2_20180502_Bin_MAXBIN_123_sub_1	MAG_1093	43222	2742	97.15	0.2	strict high-quality	2.97874	46	FL	188_1		35.7	1526	395	317		1	3	35	1	1	1	d__Bacteria;p__Proteobacteria;c__Gammaproteobacteria;o__Arenicellales;f__Arenicellaceae;g__Arenicella;s__Arenicella sp002470515
0.2_20180502_Bin_MAXBIN_158_sub_1	MAG_558	43222	1136	69.87	0	medium-quality	1.10445	135	FL	285_0		33.7	2993	388	294		1	2	31	1	0	1	d__Bacteria;p__Patescibacteria;c__Gracilibacteria;o__UBA4473;f__UBA4473;g__JAACPJ01;s__JAACPJ01 sp905478675
0.2_20180502_Bin_MAXBIN_178_sub_1	MAG_564	43222	648	61.08	1.71	medium-quality	0.602111	5	FL	19_1		37.5	1226	371	276		1	3	38	1	1	1	d__Bacteria;p__Patescibacteria;c__Paceibacteria;o__UBA9983_A;f__CAJQIN01;g__CAJQIN01;s__CAJQIN01 sp905478465
0.2_20180502_Bin_MAXBIN_206_sub	MAG_867	43222	3307	66.19	0.37	medium-quality	2.93468	624	FL	148_1		32.7	1941	354	269		0	1	36	0	0	1	d__Bacteria;p__Proteobacteria;c__Alphaproteobacteria;o__Sphingomonadales;f__Sphingomonadaceae;g__Sphingomonas;s__Sphingomonas sp000797515
0.2_20180503_Bin_114_sub_1	MAG_524	43223	1040	65.98	1.47	medium-quality	0.893051	109	FL	69_1		38.8	1997	347	276		1	0	35	0	0	0	d__Bacteria;p__Actinobacteriota;c__Acidimicrobiia;o__Actinomarinales;f__Actinomarinaceae;g__Actinomarina;s__Actinomarina sp002169115
0.2_20180503_Bin_21	MAG_1200	43223	1419	64.84	0.14	medium-quality	1.17227	263	FL	4_1		37.1	1341	338	241		1	1	17	0	0	1	d__Bacteria;p__Proteobacteria;c__Gammaproteobacteria;o__Francisellales;f__Francisellaceae;g__Francisella_A;s__
0.2_20180503_Bin_Bin_102_1	MAG_786	43223	1231	95.97	5.45	medium-quality	1.31551	47	FL	21_1		41.2	2698	400	310		1	3	33	1	1	1	d__Bacteria;p__Proteobacteria;c__Alphaproteobacteria;o__Rickettsiales;f__UBA1997;g__CAJQHK01;s__CAJQHK01 sp905478165
0.2_20180503_Bin_Bin_104_sub_1	MAG_490	43223	2124	70.76	7.56	medium-quality	1.82323	367	FL	9_1		35.3	1261	343	266		0	0	35	0	0	0	d__Bacteria;p__Actinobacteriota;c__Actinomycetia;o__Nanopelagicales;f__S36-B12;g__UBA4592;s__UBA4592 sp002469525
0.2_20180503_Bin_Bin_110_1	MAG_49	43223	1409	86.51	0.95	medium-quality	1.42912	100	FL	91_1		42.2	2377	407	325		1	2	25	1	0	1	d__Bacteria;p__Bacteroidota;c__Bacteroidia;o__Flavobacteriales;f__Flavobacteriaceae;g__MAG-121220-bin8;s__MAG-121220-bin8 sp002700465
0.2_20180503_Bin_Bin_116_sub_1	MAG_1445	43223	2102	89.94	0.89	medium-quality	2.28821	134	FL	236_1		35.1	1631	406	329		1	0	30	0	0	0	d__Bacteria;p__Proteobacteria;c__Gammaproteobacteria;o__Pseudomonadales;f__Pseudohongiellaceae;g__UBA9145;s__UBA9145 sp001438145
0.2_20180503_Bin_Bin_122_sub_1	MAG_1461	43223	2162	52.48	4.26	medium-quality	1.91404	472	FL	220_1		35.9	1557	342	272		0	0	8	0	0	0	d__Bacteria;p__Proteobacteria;c__Gammaproteobacteria;o__Pseudomonadales;f__HTCC2089;g__UBA4421;s__UBA4421 sp002389675
0.2_20180503_Bin_Bin_127_sub_1	MAG_1504	43223	2711	88.45	2.04	medium-quality	2.84177	285	FL	221_1		35.5	3277	393	318		0	3	27	1	1	1	d__Bacteria;p__Proteobacteria;c__Gammaproteobacteria;o__Pseudomonadales;f__HTCC2089;g__UBA9926;s__UBA9926 sp003451575
0.2_20180503_Bin_Bin_145_sub_2	MAG_60	43223	1489	61.98	9.04	medium-quality	1.50633	127	FL	139_1		36.7	3860	405	313		1	0	15	0	0	0	d__Bacteria;p__Bacteroidota;c__Bacteroidia;o__Flavobacteriales;f__Flavobacteriaceae;g__UBA7428;s__UBA7428 sp002477625
0.2_20180503_Bin_Bin_148_1	MAG_1261	43223	2559	94.05	0.94	high-quality	2.67862	105	FL	235_1		36.7	1604	377	316		0	0	38	0	0	0	d__Bacteria;p__Proteobacteria;c__Gammaproteobacteria;o__Pseudomonadales;f__Nitrincolaceae;g__ASP10-02a;s__ASP10-02a sp002335115
0.2_20180503_Bin_Bin_16_1	MAG_358	43223	1781	85.9	1.34	medium-quality	1.95365	227	FL	51_1		39.3	2611	442	350		0	0	26	0	0	0	d__Bacteria;p__Bacteroidota;c__Bacteroidia;o__Flavobacteriales;f__UA16;g__UA16;s__UA16 sp002390615
0.2_20180503_Bin_Bin_164_sub_1	MAG_1422	43223	1709	73.61	0.68	medium-quality	1.72553	183	FL	171_1		38.3	2528	402	311		0	1	19	0	0	1	d__Bacteria;p__Proteobacteria;c__Gammaproteobacteria;o__Pseudomonadales;f__Porticoccaceae;g__HTCC2207;s__HTCC2207 sp002685195
0.2_20180503_Bin_Bin_170_sub	MAG_1078	43223	3242	57.94	3.03	medium-quality	2.98227	601	FL	250_1		38.7	1185	347	272		1	0	18	0	0	0	d__Bacteria;p__Proteobacteria;c__Gammaproteobacteria;o__Arenicellales;f__CAJQKF01;g__CAJQKF01;s__CAJQKF01 sp905478855
0.2_20180503_Bin_Bin_176_sub_1	MAG_224	43223	1629	94	0.27	high-quality	1.78348	63	FL	90_1		36.7	2454	428	349		1	1	21	0	0	1	d__Bacteria;p__Bacteroidota;c__Bacteroidia;o__Flavobacteriales;f__Schleiferiaceae;g__UBA10364;s__UBA10364 sp002387615
0.2_20180503_Bin_Bin_178_1	MAG_817	43223	1812	74.18	3.75	medium-quality	1.675	307	FL	234_1		35.9	1343	346	281		0	0	19	0	0	0	d__Bacteria;p__Proteobacteria;c__Alphaproteobacteria;o__Puniceispirillales;f__Puniceispirillaceae;g__UBA3439;s__UBA3439 sp017859295
0.2_20180503_Bin_Bin_183_1	MAG_1224	43223	2555	95.76	1.44	high-quality	2.77079	115	FL	182_1		34	2270	415	334		1	0	42	0	0	0	d__Bacteria;p__Proteobacteria;c__Gammaproteobacteria;o__Enterobacterales;f__Alteromonadaceae;g__Glaciecola;s__Glaciecola sp002292215
0.2_20180503_Bin_Bin_191_sub	MAG_1064	43223	1028	53.38	3.29	medium-quality	0.888903	142	FL	64_1		40.5	1478	357	279		0	0	14	0	0	0	d__Bacteria;p__Proteobacteria;c__Gammaproteobacteria;o__SAR86;f__D2472;g__SCGC-AAA076-P13;s__SCGC-AAA076-P13 sp000385055
0.2_20180503_Bin_Bin_37_2	MAG_124	43223	1103	56.03	0	medium-quality	1.14324	129	FL	113_1		35.3	1684	405	320		0	0	12	0	0	0	d__Bacteria;p__Bacteroidota;c__Bacteroidia;o__Flavobacteriales;f__Flavobacteriaceae;g__Patiriisocius;s__Patiriisocius sp905182755
0.2_20180503_Bin_Bin_39_sub_1	MAG_710	43223	1854	89.53	0.81	medium-quality	2.02242	181	FL	279_1		36.2	2810	419	330		0	0	30	0	0	0	d__Bacteria;p__Verrucomicrobiota;c__Verrucomicrobiae;o__Opitutales;f__DSM-45221;g__BACL24;s__BACL24 sp002292345
0.2_20180503_Bin_Bin_40_1	MAG_499	43223	1312	82.68	1.19	medium-quality	1.19022	153	FL	78_1		35	1567	366	287		1	0	33	0	0	0	d__Bacteria;p__Actinobacteriota;c__Actinomycetia;o__Actinomycetales;f__Microbacteriaceae;g__Aquiluna;s__Aquiluna sp002390305
0.2_20180503_Bin_Bin_44_1	MAG_52	43223	1790	75.25	3.26	medium-quality	1.6683	279	FL	110_1		36.9	3240	370	292		1	1	36	0	0	1	d__Bacteria;p__Bacteroidota;c__Bacteroidia;o__Flavobacteriales;f__Flavobacteriaceae;g__UBA7428;s__UBA7428 sp905478905
0.2_20180503_Bin_Bin_46_sub_2	MAG_1235	43223	1682	57.91	2.24	medium-quality	1.69308	304	FL	165_1		33.1	2521	359	278		0	1	28	0	0	1	d__Bacteria;p__Proteobacteria;c__Gammaproteobacteria;o__Pseudomonadales;f__Moraxellaceae;g__Psychrobacter;s__Psychrobacter piscatorii
0.2_20180503_Bin_Bin_51_sub_1	MAG_915	43223	1957	86.83	1.93	medium-quality	1.84436	216	FL	33_1		38.7	1509	361	292		1	0	29	0	0	0	d__Bacteria;p__Proteobacteria;c__Alphaproteobacteria;o__Rhodobacterales;f__Rhodobacteraceae;g__Amylibacter;s__Amylibacter sp000153745
0.2_20180503_Bin_Bin_53_1	MAG_291	43223	2291	79.78	1.61	medium-quality	2.27428	244	FL	121_1		39	2905	403	311		0	2	26	1	0	1	d__Bacteria;p__Bacteroidota;c__Bacteroidia;o__Flavobacteriales;f__Salibacteraceae;g__SHAN690;s__SHAN690 sp002390775
0.2_20180503_Bin_Bin_57_1	MAG_658	43223	2393	95.23	0.68	strict high-quality	2.65865	241	FL	281_1		42	2999	441	348		1	3	34	1	1	1	d__Bacteria;p__Verrucomicrobiota;c__Verrucomicrobiae;o__Opitutales;f__MB11C04;g__MB11C04;s__MB11C04 sp002477515
0.2_20180503_Bin_Bin_6_2	MAG_610	43223	1361	56.31	0.1	medium-quality	1.57534	95	FL	15_1		38.3	1387	448	347		0	1	28	0	0	1	d__Bacteria;p__Planctomycetota;c__Phycisphaerae;o__Phycisphaerales;f__SM1A02;g__UBA12014;s__UBA12014 sp905480395
0.2_20180503_Bin_Bin_60_sub_1	MAG_83	43223	1576	81.41	0.35	medium-quality	1.66832	93	FL	142_1		38.9	4679	411	329		1	0	29	0	0	0	d__Bacteria;p__Bacteroidota;c__Bacteroidia;o__Flavobacteriales;f__Flavobacteriaceae;g__MS024-2A;s__MS024-2A sp905480425
0.2_20180503_Bin_Bin_60_sub_2	MAG_303	43223	1335	71.22	1.25	medium-quality	1.39439	141	FL	95_1		42	1813	421	332		1	3	18	1	1	1	d__Bacteria;p__Bacteroidota;c__Bacteroidia;o__Flavobacteriales;f__UBA10066;g__MED-G20;s__MED-G20 sp016780365
0.2_20180503_Bin_Bin_65_1	MAG_1144	43223	2268	97.51	1	high-quality	2.28615	116	FL	260_1		33.6	1958	377	313		0	0	37	0	0	0	d__Bacteria;p__Proteobacteria;c__Gammaproteobacteria;o__Burkholderiales;f__Burkholderiaceae;g__RS62;s__RS62 sp002340675
0.2_20180503_Bin_Bin_73_sub_1	MAG_1293	43223	2293	64.45	0.7	medium-quality	2.22618	358	FL	222_1		36.4	1807	376	297		0	1	13	0	0	1	d__Bacteria;p__Proteobacteria;c__Gammaproteobacteria;o__Pseudomonadales;f__Halieaceae;g__Luminiphilus;s__Luminiphilus sp009886815
0.2_20180503_Bin_Bin_81_sub_1	MAG_944	43223	2023	82.07	0.64	medium-quality	2.03716	139	FL	255_1		37.8	1514	376	308		0	1	27	0	0	1	d__Bacteria;p__Proteobacteria;c__Alphaproteobacteria;o__Rhodobacterales;f__Rhodobacteraceae;g__Planktomarina;s__Planktomarina sp017856985
0.2_20180503_Bin_Bin_91	MAG_630	43223	2410	61.51	0.68	medium-quality	2.28186	527	FL	274_1		37.7	1981	389	281		0	1	23	0	0	1	d__Bacteria;p__Verrucomicrobiota;c__Verrucomicrobiae;o__Verrucomicrobiales;f__Akkermansiaceae;g__Luteolibacter;s__Luteolibacter sp905478925
0.2_20180503_Bin_Bin_93_1	MAG_190	43223	2059	92.66	0.36	high-quality	2.26014	70	FL	106_1		36.8	2985	423	340		1	0	22	0	0	0	d__Bacteria;p__Bacteroidota;c__Bacteroidia;o__Flavobacteriales;f__Flavobacteriaceae;g__SCGC-AAA160-P02;s__SCGC-AAA160-P02 sp000383355
0.2_20180503_Bin_Bin_98_1	MAG_460	43223	2205	85.36	0.78	medium-quality	2.4999	257	FL	108_1		39.5	2438	426	325		1	0	26	0	0	0	d__Bacteria;p__Bacteroidota;c__Bacteroidia;o__Chitinophagales;f__Saprospiraceae;g__UBA1994;s__UBA1994 sp002335865
0.2_20180503_Bin_MAXBIN_008_sub_1	MAG_154	43223	1190	57.13	5.5	medium-quality	1.13738	103	FL	96_1		41.1	1434	380	305		0	0	18	0	0	0	d__Bacteria;p__Bacteroidota;c__Bacteroidia;o__Flavobacteriales;f__Flavobacteriaceae;g__SGZJ01;s__SGZJ01 sp004213995
0.2_20180503_Bin_MAXBIN_012_sub_1	MAG_1128	43223	1023	81.27	0.44	medium-quality	0.956902	52	FL	203_1		39.3	1551	373	298		0	0	27	0	0	0	d__Bacteria;p__Proteobacteria;c__Gammaproteobacteria;o__Burkholderiales;f__Methylophilaceae;g__BACL14;s__BACL14 sp018607785
0.2_20180503_Bin_MAXBIN_020	MAG_972	43223	2244	86.8	0.46	medium-quality	2.1839	207	FL	245_1		35.6	1514	379	302		1	0	22	0	0	0	d__Bacteria;p__Proteobacteria;c__Alphaproteobacteria;o__Rhodobacterales;f__Rhodobacteraceae;g__Planktomarina;s__Planktomarina temperata
0.2_20180503_Bin_MAXBIN_022_sub_1	MAG_1375	43223	1110	82.46	1.74	medium-quality	1.05857	113	FL	63_1		40.1	1485	369	293		1	1	25	0	0	1	d__Bacteria;p__Proteobacteria;c__Gammaproteobacteria;o__Pseudomonadales;f__Porticoccaceae;g__Porticoccus;s__Porticoccus sp002390525
0.2_20180503_Bin_MAXBIN_025_sub_1	MAG_1073	43223	975	56.24	0.8	medium-quality	0.926918	37	FL	66_1		40.6	1478	385	307		1	2	26	0	1	1	d__Bacteria;p__Proteobacteria;c__Gammaproteobacteria;o__SAR86;f__D2472;g__SCGC-AAA076-P13;s__SCGC-AAA076-P13 sp905478035
0.2_20180503_Bin_MAXBIN_029_sub_1	MAG_903	43223	1439	61.18	1.68	medium-quality	1.41639	115	FL	34_1		38.8	1420	378	306		0	0	21	0	0	0	d__Bacteria;p__Proteobacteria;c__Alphaproteobacteria;o__Rhodobacterales;f__Rhodobacteraceae;g__Amylibacter;s__Amylibacter sp900197625
0.2_20180503_Bin_MAXBIN_039_1	MAG_247	43223	1501	91.67	0.27	strict high-quality	1.60948	82	FL	89_1		36.7	1597	424	342		1	3	22	1	1	1	d__Bacteria;p__Bacteroidota;c__Bacteroidia;o__Flavobacteriales;f__Schleiferiaceae;g__UBA10364;s__UBA10364 sp003045825
0.2_20180503_Bin_MAXBIN_042_sub_1	MAG_1114	43223	1187	75.47	2.19	medium-quality	1.01902	146	FL	207_1		39.2	1390	342	273		0	0	17	0	0	0	d__Bacteria;p__Proteobacteria;c__Gammaproteobacteria;o__Burkholderiales;f__Methylophilaceae;g__BACL14;s__BACL14 sp000168995
0.2_20180503_Bin_MAXBIN_048_1	MAG_4	43223	1677	94.21	0.33	high-quality	1.82327	54	FL	230_1		36	2437	420	339		1	0	29	0	0	0	d__Bacteria;p__Bacteroidota;c__Bacteroidia;o__Flavobacteriales;f__Flavobacteriaceae;g__MAG-120531;s__MAG-120531 sp000173115
0.2_20180503_Bin_MAXBIN_061_sub_1	MAG_893	43223	1521	68.54	1.3	medium-quality	1.39836	238	FL	177_1		39.5	1163	371	288		1	1	23	1	0	0	d__Bacteria;p__Proteobacteria;c__Alphaproteobacteria;o__Caulobacterales;f__Maricaulaceae;g__Hellea;s__Hellea sp905477785
0.2_20180503_Bin_MAXBIN_062_sub	MAG_766	43223	738	52.58	4.83	medium-quality	0.646487	96	FL	104_1		39.7	1521	354	277		0	0	11	0	0	0	d__Bacteria;p__Proteobacteria;c__Alphaproteobacteria;o__Pelagibacterales;f__Pelagibacteraceae;g__IMCC9063;s__
0.2_20180503_Bin_MAXBIN_065_sub_1	MAG_381	43223	1951	93.05	0	high-quality	2.17184	188	FL	47_1		39.1	2491	448	355		0	0	28	0	0	0	d__Bacteria;p__Bacteroidota;c__Bacteroidia;o__Flavobacteriales;f__UA16;g__UA16;s__UA16 sp002390405
0.2_20180503_Bin_MAXBIN_074_sub_1	MAG_437	43223	2525	97.02	0.89	high-quality	2.90039	66	FL	100_1		38.8	3022	432	350		1	0	29	0	0	0	d__Bacteria;p__Bacteroidota;c__Bacteroidia;o__Cytophagales;f__Cyclobacteriaceae;g__UBA4465;s__UBA4465 sp002470835
0.2_20180503_Bin_MAXBIN_086_sub_1	MAG_1314	43223	1720	60.74	0.69	medium-quality	1.60459	324	FL	214_1		35.3	1171	369	285		0	0	9	0	0	0	d__Bacteria;p__Proteobacteria;c__Gammaproteobacteria;o__Pseudomonadales;f__Halieaceae;g__Luminiphilus;s__Luminiphilus sp905478845
0.2_20180503_Bin_MAXBIN_097_sub_1	MAG_400	43223	1511	71.83	0.65	medium-quality	1.67965	132	FL	49_1		38.8	2597	446	355		0	1	16	0	0	1	d__Bacteria;p__Bacteroidota;c__Bacteroidia;o__Flavobacteriales;f__UA16;g__UA16;s__UA16 sp002477505
0.2_20180503_Bin_MAXBIN_106_sub_1	MAG_1023	43223	2890	96.47	0.54	high-quality	3.04569	111	FL	259_1		36.9	1414	369	303		1	0	34	0	0	0	d__Bacteria;p__Proteobacteria;c__Alphaproteobacteria;o__Rhodobacterales;f__Rhodobacteraceae;g__Tateyamaria;s__Tateyamaria sp003445215
0.2_20180503_Bin_MAXBIN_112_1	MAG_1383	43223	2243	93.21	0.49	high-quality	2.35308	168	FL	172_1		36.2	1631	398	322		1	0	17	0	0	0	d__Bacteria;p__Proteobacteria;c__Gammaproteobacteria;o__Pseudomonadales;f__Porticoccaceae;g__HTCC2207;s__HTCC2207 sp017858135
0.2_20180503_Bin_MAXBIN_125_sub_1	MAG_830	43223	3456	98.01	0.66	high-quality	3.23755	99	FL	244_1		36.5	1518	353	282		1	0	33	0	0	0	d__Bacteria;p__Proteobacteria;c__Alphaproteobacteria;o__Rhodospirillales;f__Casp-alpha2;g__UBA4479;s__UBA4479 sp002389385
0.2_20180503_Bin_MAXBIN_173_sub_1	MAG_1331	43223	1443	71.14	0.25	medium-quality	1.60465	173	FL	167_1		34.5	1551	411	324		1	0	15	0	0	0	d__Bacteria;p__Proteobacteria;c__Gammaproteobacteria;o__Pseudomonadales;f__UBA7434;g__UBA7434;s__UBA7434 sp003492055
0.2_20180503_Bin_MAXBIN_175_sub_1	MAG_1350	43223	2430	94.31	1.06	high-quality	2.60886	196	FL	226_1		35	2649	391	309		1	1	27	1	0	0	d__Bacteria;p__Proteobacteria;c__Gammaproteobacteria;o__Pseudomonadales;f__UBA7434;g__UBA7434;s__UBA7434 sp002480045
0.2_20180508_Bin_184_1	MAG_1254	43228	2484	94.35	0.52	high-quality	2.5997	89	FL	235_1		36.7	1604	377	316		1	0	39	0	0	0	d__Bacteria;p__Proteobacteria;c__Gammaproteobacteria;o__Pseudomonadales;f__Nitrincolaceae;g__ASP10-02a;s__ASP10-02a sp002335115
0.2_20180508_Bin_189_1	MAG_1413	43228	2072	90.37	0.31	high-quality	2.1858	114	FL	171_1		38.4	2494	405	324		0	1	23	0	0	1	d__Bacteria;p__Proteobacteria;c__Gammaproteobacteria;o__Pseudomonadales;f__Porticoccaceae;g__HTCC2207;s__HTCC2207 sp002685195
0.2_20180508_Bin_31_sub	MAG_1378	43228	2453	82.99	4.05	medium-quality	2.35922	402	FL	173_1		36.7	1842	370	289		0	0	30	0	0	0	d__Bacteria;p__Proteobacteria;c__Gammaproteobacteria;o__Pseudomonadales;f__Porticoccaceae;g__HTCC2207;s__HTCC2207 sp905478725
0.2_20180508_Bin_5_sub_1	MAG_1503	43228	2733	90.58	1.57	strict high-quality	2.85664	277	FL	221_1		35.4	1639	395	316		1	3	26	1	1	1	d__Bacteria;p__Proteobacteria;c__Gammaproteobacteria;o__Pseudomonadales;f__HTCC2089;g__UBA9926;s__UBA9926 sp003451575
0.2_20180508_Bin_64_1	MAG_1294	43228	2939	90.31	1.47	high-quality	3.03146	322	FL	222_1		36.3	1807	394	313		1	1	26	0	0	1	d__Bacteria;p__Proteobacteria;c__Gammaproteobacteria;o__Pseudomonadales;f__Halieaceae;g__Luminiphilus;s__Luminiphilus sp009886815
0.2_20180508_Bin_91_sub_1	MAG_1388	43228	2307	94.85	0.21	high-quality	2.37844	198	FL	172_1		36.2	1992	395	316		0	0	26	0	0	0	d__Bacteria;p__Proteobacteria;c__Gammaproteobacteria;o__Pseudomonadales;f__Porticoccaceae;g__HTCC2207;s__HTCC2207 sp017858135
0.2_20180508_Bin_95_sub_1	MAG_1396	43228	2399	93.77	0.86	high-quality	2.57234	118	FL	176_1		37	2004	404	324		1	0	30	0	0	0	d__Bacteria;p__Proteobacteria;c__Gammaproteobacteria;o__Pseudomonadales;f__Porticoccaceae;g__HTCC2207;s__HTCC2207 sp002335945
0.2_20180508_Bin_Bin_104_1	MAG_163	43228	2155	95.78	0.35	high-quality	2.38615	84	FL	141_1		38	2735	425	343		0	1	32	0	0	1	d__Bacteria;p__Bacteroidota;c__Bacteroidia;o__Flavobacteriales;f__Flavobacteriaceae;g__CAJQLB01;s__CAJQLB01 sp905479065
0.2_20180508_Bin_Bin_106_1	MAG_505	43228	1276	93.71	0.88	high-quality	1.24784	43	FL	78_1		35	1518	385	311		0	0	41	0	0	0	d__Bacteria;p__Actinobacteriota;c__Actinomycetia;o__Actinomycetales;f__Microbacteriaceae;g__Aquiluna;s__Aquiluna sp002390305
0.2_20180508_Bin_Bin_110_1	MAG_555	43228	3828	75.64	8.08	medium-quality	3.38183	647	FL	10_1		34.8	3046	344	269		0	0	36	0	0	0	d__Bacteria;p__Actinobacteriota;c__Acidimicrobiia;o__Acidimicrobiales;f__UBA10347;g__UBA10347;s__UBA10347 sp003485885
0.2_20180508_Bin_Bin_112_sub_2	MAG_151	43228	1321	76.01	1.13	medium-quality	1.36977	101	FL	96_1		40.4	2654	416	330		1	1	20	1	0	0	d__Bacteria;p__Bacteroidota;c__Bacteroidia;o__Flavobacteriales;f__Flavobacteriaceae;g__SGZJ01;s__SGZJ01 sp004213995
0.2_20180508_Bin_Bin_114_sub_1	MAG_307	43228	1313	69.96	1.21	medium-quality	1.29011	193	FL	95_1		41.8	2063	406	313		0	3	20	1	1	1	d__Bacteria;p__Bacteroidota;c__Bacteroidia;o__Flavobacteriales;f__UBA10066;g__MED-G20;s__MED-G20 sp016780365
0.2_20180508_Bin_Bin_131_sub_1	MAG_207	43228	1629	94.8	0.27	high-quality	1.7675	69	FL	90_1		36.7	2454	426	345		1	1	21	0	0	1	d__Bacteria;p__Bacteroidota;c__Bacteroidia;o__Flavobacteriales;f__Schleiferiaceae;g__UBA10364;s__UBA10364 sp002387615
0.2_20180508_Bin_Bin_134_sub	MAG_991	43228	2873	68.54	1.49	medium-quality	2.45934	522	FL	258_1		35.4	1379	333	263		0	0	20	0	0	0	d__Bacteria;p__Proteobacteria;c__Alphaproteobacteria;o__Rhodobacterales;f__Rhodobacteraceae;g__Planktotalea;s__Planktotalea frisia
0.2_20180508_Bin_Bin_137_sub_1	MAG_941	43228	2521	87.39	1.52	medium-quality	2.48011	228	FL	255_1		38	1514	371	298		0	2	35	1	0	1	d__Bacteria;p__Proteobacteria;c__Alphaproteobacteria;o__Rhodobacterales;f__Rhodobacteraceae;g__Planktomarina;s__Planktomarina sp017856985
0.2_20180508_Bin_Bin_138_1	MAG_1364	43228	1190	81.81	2.84	medium-quality	1.09729	150	FL	63_1		40.1	1300	357	282		0	1	22	0	0	1	d__Bacteria;p__Proteobacteria;c__Gammaproteobacteria;o__Pseudomonadales;f__Porticoccaceae;g__Porticoccus;s__Porticoccus sp002390525
0.2_20180508_Bin_Bin_145_sub_1	MAG_1302	43228	1915	68.16	0.7	medium-quality	1.76734	356	FL	216_1		35.6	1494	363	286		0	1	22	1	0	0	d__Bacteria;p__Proteobacteria;c__Gammaproteobacteria;o__Pseudomonadales;f__Halieaceae;g__Luminiphilus;s__Luminiphilus sp002390485
0.2_20180508_Bin_Bin_150_sub_1	MAG_677	43228	1987	84.09	5.74	medium-quality	2.08968	224	FL	275_1		35.8	1874	406	310		1	0	31	0	0	0	d__Bacteria;p__Verrucomicrobiota;c__Verrucomicrobiae;o__Opitutales;f__DSM-45221;g__BACL24;s__BACL24 sp003503355
0.2_20180508_Bin_Bin_152_1	MAG_1149	43228	2316	99.14	1.49	high-quality	2.34179	126	FL	260_1		33.5	1958	377	314		1	0	34	0	0	0	d__Bacteria;p__Proteobacteria;c__Gammaproteobacteria;o__Burkholderiales;f__Burkholderiaceae;g__RS62;s__RS62 sp002340675
0.2_20180508_Bin_Bin_160_1	MAG_1330	43228	1641	88.89	0.62	medium-quality	1.81081	265	FL	167_1		34.5	4138	417	326		1	0	16	0	0	0	d__Bacteria;p__Proteobacteria;c__Gammaproteobacteria;o__Pseudomonadales;f__UBA7434;g__UBA7434;s__UBA7434 sp003492055
0.2_20180508_Bin_Bin_163_1	MAG_342	43228	2157	94.16	0.56	high-quality	2.59498	206	FL	85_1		40.3	4545	483	383		0	0	34	0	0	0	d__Bacteria;p__Bacteroidota;c__Bacteroidia;o__Flavobacteriales;f__UA16;g__UBA8752;s__UBA8752 sp905478795
0.2_20180508_Bin_Bin_170_sub_1	MAG_527	43228	880	52.74	1.59	medium-quality	0.738565	118	FL	69_1		39.1	2716	339	266		0	3	18	1	1	1	d__Bacteria;p__Actinobacteriota;c__Acidimicrobiia;o__Actinomarinales;f__Actinomarinaceae;g__Actinomarina;s__Actinomarina sp002683085
0.2_20180508_Bin_Bin_176_1	MAG_424	43228	2508	97.12	0.6	high-quality	2.937	49	FL	100_1		38.7	6117	438	357		1	0	29	0	0	0	d__Bacteria;p__Bacteroidota;c__Bacteroidia;o__Cytophagales;f__Cyclobacteriaceae;g__UBA4465;s__UBA4465 sp002470835
0.2_20180508_Bin_Bin_25_sub_1	MAG_895	43228	1834	86.33	1.69	medium-quality	1.7506	204	FL	177_1		39.6	1508	377	299		1	1	21	1	0	0	d__Bacteria;p__Proteobacteria;c__Alphaproteobacteria;o__Caulobacterales;f__Maricaulaceae;g__Hellea;s__Hellea sp905477785
0.2_20180508_Bin_Bin_26_1	MAG_657	43228	2322	96.24	0	strict high-quality	2.63602	175	FL	281_1		41.9	3407	447	356		0	3	32	1	1	1	d__Bacteria;p__Verrucomicrobiota;c__Verrucomicrobiae;o__Opitutales;f__MB11C04;g__MB11C04;s__MB11C04 sp002477515
0.2_20180508_Bin_Bin_28_sub_1	MAG_1081	43228	3926	86.09	4.23	medium-quality	3.98612	268	FL	250_1		38.8	1884	371	302		1	0	29	0	0	0	d__Bacteria;p__Proteobacteria;c__Gammaproteobacteria;o__Arenicellales;f__CAJQKF01;g__CAJQKF01;s__CAJQKF01 sp905478855
0.2_20180508_Bin_Bin_30_1	MAG_1309	43228	1462	52.33	1.57	medium-quality	1.39669	228	FL	214_1		35.4	1458	379	292		0	0	9	0	0	0	d__Bacteria;p__Proteobacteria;c__Gammaproteobacteria;o__Pseudomonadales;f__Halieaceae;g__Luminiphilus;s__Luminiphilus sp905478845
0.2_20180508_Bin_Bin_38_2	MAG_1232	43228	2860	81.38	9.2	medium-quality	2.89943	554	FL	165_1		33.1	2521	375	282		0	1	37	0	0	1	d__Bacteria;p__Proteobacteria;c__Gammaproteobacteria;o__Pseudomonadales;f__Moraxellaceae;g__Psychrobacter;s__Psychrobacter piscatorii
0.2_20180508_Bin_Bin_39_1	MAG_596	43228	2734	94.32	0.57	strict high-quality	3.27977	88	FL	15_1		38	4807	455	363		1	3	44	1	1	1	d__Bacteria;p__Planctomycetota;c__Phycisphaerae;o__Phycisphaerales;f__SM1A02;g__UBA12014;s__UBA12014 sp905480395
0.2_20180508_Bin_Bin_49_sub_1	MAG_292	43228	2542	99.73	0.54	strict high-quality	2.79541	27	FL	121_1		38.9	4246	425	344		1	3	35	1	1	1	d__Bacteria;p__Bacteroidota;c__Bacteroidia;o__Flavobacteriales;f__Salibacteraceae;g__SHAN690;s__SHAN690 sp002390775
0.2_20180508_Bin_Bin_55_sub_1	MAG_278	43228	1913	66.4	3	medium-quality	1.88379	279	FL	72_1		38.8	3249	394	305		1	0	20	0	0	0	d__Bacteria;p__Bacteroidota;c__Bacteroidia;o__Flavobacteriales;f__Salibacteraceae;g__UBA6770;s__UBA6770 sp002707155
0.2_20180508_Bin_Bin_58_sub_1	MAG_382	43228	1932	96.86	1.08	high-quality	2.24067	102	FL	47_1		39.1	3075	465	370		0	1	30	0	0	1	d__Bacteria;p__Bacteroidota;c__Bacteroidia;o__Flavobacteriales;f__UA16;g__UA16;s__UA16 sp002390405
0.2_20180508_Bin_Bin_76_1	MAG_459	43228	2308	97.52	0.66	high-quality	2.83584	70	FL	108_1		39.5	4374	453	352		1	0	31	0	0	0	d__Bacteria;p__Bacteroidota;c__Bacteroidia;o__Chitinophagales;f__Saprospiraceae;g__UBA1994;s__UBA1994 sp002335865
0.2_20180508_Bin_Bin_84_1	MAG_1450	43228	2158	91.65	0.68	high-quality	2.33358	158	FL	236_1		35.1	1631	404	327		1	1	32	1	0	0	d__Bacteria;p__Proteobacteria;c__Gammaproteobacteria;o__Pseudomonadales;f__Pseudohongiellaceae;g__UBA9145;s__UBA9145 sp001438145
0.2_20180508_Bin_Bin_89_sub_1	MAG_1024	43228	2999	96.32	0.91	high-quality	3.28022	89	FL	259_1		36.8	4624	380	317		1	0	34	0	0	0	d__Bacteria;p__Proteobacteria;c__Alphaproteobacteria;o__Rhodobacterales;f__Rhodobacteraceae;g__Tateyamaria;s__Tateyamaria sp003445215
0.2_20180508_Bin_Bin_89_sub_2	MAG_1476	43228	3582	82.13	4.81	medium-quality	3.45329	500	FL	220_1		35.8	1744	370	293		0	1	22	1	0	0	d__Bacteria;p__Proteobacteria;c__Gammaproteobacteria;o__Pseudomonadales;f__HTCC2089;g__UBA4421;s__UBA4421 sp002389675
0.2_20180508_Bin_Bin_9_sub_1	MAG_491	43228	2257	89.34	2.88	medium-quality	2.0833	184	FL	9_1		35.4	1588	362	286		1	5	42	2	2	1	d__Bacteria;p__Actinobacteriota;c__Actinomycetia;o__Nanopelagicales;f__S36-B12;g__UBA4592;s__UBA4592 sp002469525
0.2_20180508_Bin_MAXBIN_001_1	MAG_43	43228	857	59.89	0.35	medium-quality	0.839508	50	FL	91_1		42.2	2377	405	315		0	0	17	0	0	0	d__Bacteria;p__Bacteroidota;c__Bacteroidia;o__Flavobacteriales;f__Flavobacteriaceae;g__MAG-121220-bin8;s__MAG-121220-bin8 sp002700465
0.2_20180508_Bin_MAXBIN_015_sub_1	MAG_1072	43228	1114	62.44	0.37	medium-quality	1.07374	43	FL	66_1		40.4	1478	388	311		1	1	25	0	0	1	d__Bacteria;p__Proteobacteria;c__Gammaproteobacteria;o__SAR86;f__D2472;g__SCGC-AAA076-P13;s__SCGC-AAA076-P13 sp905478035
0.2_20180508_Bin_MAXBIN_016	MAG_964	43228	2309	92.62	0.61	high-quality	2.28209	141	FL	245_1		35.6	1514	380	307		1	0	24	0	0	0	d__Bacteria;p__Proteobacteria;c__Alphaproteobacteria;o__Rhodobacterales;f__Rhodobacteraceae;g__Planktomarina;s__Planktomarina temperata
0.2_20180508_Bin_MAXBIN_035_sub_1	MAG_252	43228	1502	92.83	0	strict high-quality	1.59656	92	FL	89_1		36.6	2453	421	339		1	5	23	1	2	2	d__Bacteria;p__Bacteroidota;c__Bacteroidia;o__Flavobacteriales;f__Schleiferiaceae;g__UBA10364;s__UBA10364 sp003045825
0.2_20180508_Bin_MAXBIN_041_sub_1	MAG_689	43228	1538	77.09	0.68	medium-quality	1.6625	97	FL	279_1		36.2	4223	413	327		1	0	24	0	0	0	d__Bacteria;p__Verrucomicrobiota;c__Verrucomicrobiae;o__Opitutales;f__DSM-45221;g__BACL24;s__BACL24 sp002292345
0.2_20180508_Bin_MAXBIN_042_1	MAG_100	43228	1816	100	0	high-quality	1.92684	40	FL	143_1		38.3	3687	414	335		1	0	34	0	0	0	d__Bacteria;p__Bacteroidota;c__Bacteroidia;o__Flavobacteriales;f__Flavobacteriaceae;g__MS024-2A;s__MS024-2A sp000173095
0.2_20180508_Bin_MAXBIN_060_sub_1	MAG_1109	43228	1144	59.89	2.21	medium-quality	1.01754	102	FL	207_1		38.9	1541	359	281		0	0	28	0	0	0	d__Bacteria;p__Proteobacteria;c__Gammaproteobacteria;o__Burkholderiales;f__Methylophilaceae;g__BACL14;s__BACL14 sp000168995
0.2_20180508_Bin_MAXBIN_062_1	MAG_3	43228	1728	94.7	0	high-quality	1.87903	64	FL	230_1		36	2437	421	338		1	0	32	0	0	0	d__Bacteria;p__Bacteroidota;c__Bacteroidia;o__Flavobacteriales;f__Flavobacteriaceae;g__MAG-120531;s__MAG-120531 sp000173115
0.2_20180508_Bin_MAXBIN_069_sub_1	MAG_912	43228	1770	74.98	6.41	medium-quality	1.67452	197	FL	33_1		38.7	1509	357	293		1	0	27	0	0	0	d__Bacteria;p__Proteobacteria;c__Alphaproteobacteria;o__Rhodobacterales;f__Rhodobacteraceae;g__Amylibacter;s__Amylibacter sp000153745
0.2_20180508_Bin_MAXBIN_072_sub_1	MAG_354	43228	1848	93.76	0.54	high-quality	2.20818	57	FL	51_1		39.5	5106	465	380		0	1	30	0	0	1	d__Bacteria;p__Bacteroidota;c__Bacteroidia;o__Flavobacteriales;f__UA16;g__UA16;s__UA16 sp002390615
0.2_20180508_Bin_MAXBIN_074_sub_1	MAG_404	43228	1767	85.53	0	medium-quality	2.05431	110	FL	49_1		39.3	1867	456	370		0	1	29	0	0	1	d__Bacteria;p__Bacteroidota;c__Bacteroidia;o__Flavobacteriales;f__UA16;g__UA16;s__UA16 sp002477505
0.2_20180508_Bin_MAXBIN_099_sub_1	MAG_66	43228	1798	94.26	0	high-quality	1.94821	27	FL	138_1		38.3	4706	423	336		1	0	31	0	0	0	d__Bacteria;p__Bacteroidota;c__Bacteroidia;o__Flavobacteriales;f__Flavobacteriaceae;g__UBA7428;s__UBA7428 sp905181615
0.2_20180508_Bin_MAXBIN_101_sub_1	MAG_831	43228	3429	98.01	1.06	high-quality	3.21905	89	FL	244_1		36.4	1736	354	282		1	0	32	0	0	0	d__Bacteria;p__Proteobacteria;c__Alphaproteobacteria;o__Rhodospirillales;f__Casp-alpha2;g__UBA4479;s__UBA4479 sp002389385
0.2_20180508_Bin_MAXBIN_152_sub_1	MAG_1356	43228	2361	93.92	0	high-quality	2.6254	121	FL	226_1		35.1	2649	401	320		1	1	30	1	0	0	d__Bacteria;p__Proteobacteria;c__Gammaproteobacteria;o__Pseudomonadales;f__UBA7434;g__UBA7434;s__UBA7434 sp002480045
0.2_20180511_Bin_15_1	MAG_334	43231	2069	96.24	0	high-quality	2.59554	107	FL	85_1		40.3	9363	492	399		1	2	35	1	0	1	d__Bacteria;p__Bacteroidota;c__Bacteroidia;o__Flavobacteriales;f__UA16;g__UBA8752;s__UBA8752 sp905478795
0.2_20180511_Bin_162_sub_1	MAG_260	43231	1469	97.85	0	high-quality	1.6086	20	FL	114_1		39.1	2914	422	348		1	0	26	0	0	0	d__Bacteria;p__Bacteroidota;c__Bacteroidia;o__Flavobacteriales;f__BACL11;g__UWMA-0277;s__UWMA-0277 sp905478765
0.2_20180511_Bin_168_1	MAG_652	43231	2405	99.28	0.03	strict high-quality	2.78118	185	FL	281_1		42.1	11013	451	363		0	3	32	1	1	1	d__Bacteria;p__Verrucomicrobiota;c__Verrucomicrobiae;o__Opitutales;f__MB11C04;g__MB11C04;s__MB11C04 sp002477515
0.2_20180511_Bin_174_1	MAG_1307	43231	2548	92.44	0.46	high-quality	2.53907	293	FL	214_1		35.4	1413	381	303		0	0	25	0	0	0	d__Bacteria;p__Proteobacteria;c__Gammaproteobacteria;o__Pseudomonadales;f__Halieaceae;g__Luminiphilus;s__Luminiphilus sp905478845
0.2_20180511_Bin_190_1	MAG_1158	43231	1482	85.97	0.35	medium-quality	1.40161	81	FL	202_1		35.5	1405	361	289		1	0	33	0	0	0	d__Bacteria;p__Proteobacteria;c__Gammaproteobacteria;o__UBA4575;f__UBA4575;g__UBA4575;s__UBA4575 sp002386945
0.2_20180511_Bin_20_sub_1	MAG_394	43231	1925	94.35	0.05	high-quality	2.2319	137	FL	49_1		39.1	2491	455	369		0	2	30	1	0	1	d__Bacteria;p__Bacteroidota;c__Bacteroidia;o__Flavobacteriales;f__UA16;g__UA16;s__UA16 sp002477505
0.2_20180511_Bin_32_1	MAG_1083	43231	3882	92.38	0.61	high-quality	4.0752	170	FL	250_1		38.8	1832	381	313		1	0	35	0	0	0	d__Bacteria;p__Proteobacteria;c__Gammaproteobacteria;o__Arenicellales;f__CAJQKF01;g__CAJQKF01;s__CAJQKF01 sp905478855
0.2_20180511_Bin_91_1	MAG_1055	43231	1209	55.53	0.89	medium-quality	1.05039	172	FL	58_1		39.7	1487	354	280		1	1	29	0	0	1	d__Bacteria;p__Proteobacteria;c__Gammaproteobacteria;o__SAR86;f__D2472;g__D2472;s__D2472 sp016779505
0.2_20180511_Bin_Bin_101_sub_1	MAG_309	43231	1720	82.8	1.52	medium-quality	1.74371	211	FL	95_1		41.9	1862	413	324		0	2	19	1	0	1	d__Bacteria;p__Bacteroidota;c__Bacteroidia;o__Flavobacteriales;f__UBA10066;g__MED-G20;s__MED-G20 sp016780365
0.2_20180511_Bin_Bin_103_sub_1	MAG_378	43231	1715	85.48	4.84	medium-quality	2.02601	56	FL	47_1		39.1	2491	460	377		0	1	29	0	0	1	d__Bacteria;p__Bacteroidota;c__Bacteroidia;o__Flavobacteriales;f__UA16;g__UA16;s__UA16 sp002390405
0.2_20180511_Bin_Bin_104_sub_1	MAG_622	43231	2474	59.59	0.68	medium-quality	2.30056	472	FL	274_1		37.6	1872	374	274		0	0	18	0	0	0	d__Bacteria;p__Verrucomicrobiota;c__Verrucomicrobiae;o__Verrucomicrobiales;f__Akkermansiaceae;g__Luteolibacter;s__Luteolibacter sp905478925
0.2_20180511_Bin_Bin_107_sub_1	MAG_913	43231	1928	83.17	3.95	medium-quality	1.83533	221	FL	33_1		38.9	1509	363	296		1	0	26	0	0	0	d__Bacteria;p__Proteobacteria;c__Alphaproteobacteria;o__Rhodobacterales;f__Rhodobacteraceae;g__Amylibacter;s__Amylibacter sp000153745
0.2_20180511_Bin_Bin_109_1	MAG_604	43231	2831	94.32	0.57	strict high-quality	3.39622	97	FL	15_1		38.1	4807	453	362		1	3	46	1	1	1	d__Bacteria;p__Planctomycetota;c__Phycisphaerae;o__Phycisphaerales;f__SM1A02;g__UBA12014;s__UBA12014 sp905480395
0.2_20180511_Bin_Bin_111_1	MAG_1253	43231	2389	93.81	0.43	high-quality	2.49152	78	FL	235_1		36.7	1604	377	315		1	0	40	0	0	0	d__Bacteria;p__Proteobacteria;c__Gammaproteobacteria;o__Pseudomonadales;f__Nitrincolaceae;g__ASP10-02a;s__ASP10-02a sp002335115
0.2_20180511_Bin_Bin_130_sub_1	MAG_787	43231	1275	95.97	4.98	strict high-quality	1.33774	65	FL	21_1		41.1	2698	398	305		1	3	32	1	1	1	d__Bacteria;p__Proteobacteria;c__Alphaproteobacteria;o__Rickettsiales;f__UBA1997;g__CAJQHK01;s__CAJQHK01 sp905478165
0.2_20180511_Bin_Bin_131_1	MAG_1390	43231	2315	92.87	1.3	high-quality	2.3802	211	FL	172_1		36.2	1992	395	316		0	0	25	0	0	0	d__Bacteria;p__Proteobacteria;c__Gammaproteobacteria;o__Pseudomonadales;f__Porticoccaceae;g__HTCC2207;s__HTCC2207 sp017858135
0.2_20180511_Bin_Bin_14_1	MAG_1482	43231	2717	88.87	2.04	medium-quality	2.84349	269	FL	221_1		35.4	1639	394	318		1	0	25	0	0	0	d__Bacteria;p__Proteobacteria;c__Gammaproteobacteria;o__Pseudomonadales;f__HTCC2089;g__UBA9926;s__UBA9926 sp003451575
0.2_20180511_Bin_Bin_144_sub_1	MAG_1462	43231	3105	84.26	1.05	medium-quality	3.14568	247	FL	220_1		35.8	2058	385	311		0	1	29	0	0	1	d__Bacteria;p__Proteobacteria;c__Gammaproteobacteria;o__Pseudomonadales;f__HTCC2089;g__UBA4421;s__UBA4421 sp002389675
0.2_20180511_Bin_Bin_148_1	MAG_560	43231	680	56.38	1.71	medium-quality	0.601472	61	FL	19_1		37.5	1226	363	268		1	1	35	0	1	0	d__Bacteria;p__Patescibacteria;c__Paceibacteria;o__UBA9983_A;f__CAJQIN01;g__CAJQIN01;s__CAJQIN01 sp905478465
0.2_20180511_Bin_Bin_158	MAG_805	43231	1330	56.03	0.87	medium-quality	1.17919	281	FL	232_1		35.5	1185	338	270		0	0	11	0	0	0	d__Bacteria;p__Proteobacteria;c__Alphaproteobacteria;o__Puniceispirillales;f__Puniceispirillaceae;g__UBA4588;s__UBA4588 sp002387605
0.2_20180511_Bin_Bin_161_1	MAG_12	43231	1695	94.06	0	high-quality	1.83237	56	FL	230_1		36	2437	421	336		1	1	32	1	0	0	d__Bacteria;p__Bacteroidota;c__Bacteroidia;o__Flavobacteriales;f__Flavobacteriaceae;g__MAG-120531;s__MAG-120531 sp000173115
0.2_20180511_Bin_Bin_163_sub_1	MAG_988	43231	3578	85.31	1.98	medium-quality	3.33344	547	FL	239_1		35.6	1815	343	272		1	0	21	0	0	0	d__Bacteria;p__Proteobacteria;c__Alphaproteobacteria;o__Rhodobacterales;f__Rhodobacteraceae;g__CPC320;s__CPC320 sp002684375
0.2_20180511_Bin_Bin_164_sub_1	MAG_164	43231	2082	96.5	0	high-quality	2.33748	42	FL	141_1		38	2735	430	348		0	0	32	0	0	0	d__Bacteria;p__Bacteroidota;c__Bacteroidia;o__Flavobacteriales;f__Flavobacteriaceae;g__CAJQLB01;s__CAJQLB01 sp905479065
0.2_20180511_Bin_Bin_165_1	MAG_255	43231	1780	93.91	0.54	high-quality	2.04785	133	FL	228_1		38	3967	437	357		1	0	37	0	0	0	d__Bacteria;p__Bacteroidota;c__Bacteroidia;o__Flavobacteriales;f__UBA7430;g__UBA6772;s__UBA6772 sp002685115
0.2_20180511_Bin_Bin_17_1	MAG_1327	43231	1590	89.42	0.37	medium-quality	1.76435	249	FL	167_1		34.5	1918	416	327		1	0	18	0	0	0	d__Bacteria;p__Proteobacteria;c__Gammaproteobacteria;o__Pseudomonadales;f__UBA7434;g__UBA7434;s__UBA7434 sp003492055
0.2_20180511_Bin_Bin_178_1	MAG_1091	43231	2948	93.29	0.81	high-quality	3.22243	48	FL	188_1		35.9	1526	397	320		1	0	26	0	0	0	d__Bacteria;p__Proteobacteria;c__Gammaproteobacteria;o__Arenicellales;f__Arenicellaceae;g__Arenicella;s__Arenicella sp002470515
0.2_20180511_Bin_Bin_184_1	MAG_462	43231	2256	96.53	0	high-quality	2.78566	45	FL	108_1		39.5	4374	454	355		1	0	30	0	0	0	d__Bacteria;p__Bacteroidota;c__Bacteroidia;o__Chitinophagales;f__Saprospiraceae;g__UBA1994;s__UBA1994 sp002335865
0.2_20180511_Bin_Bin_186_sub_1	MAG_492	43231	2070	83.89	1.62	medium-quality	1.85709	237	FL	9_1		35.4	1501	355	278		0	2	44	1	1	0	d__Bacteria;p__Actinobacteriota;c__Actinomycetia;o__Nanopelagicales;f__S36-B12;g__UBA4592;s__UBA4592 sp002469525
0.2_20180511_Bin_Bin_189_1	MAG_1366	43231	1177	86.72	2.91	medium-quality	1.11756	122	FL	63_1		40.2	1485	369	292		1	1	25	0	0	1	d__Bacteria;p__Proteobacteria;c__Gammaproteobacteria;o__Pseudomonadales;f__Porticoccaceae;g__Porticoccus;s__Porticoccus sp002390525
0.2_20180511_Bin_Bin_192_1	MAG_1352	43231	2435	94.23	0	high-quality	2.70817	116	FL	226_1		35.2	1567	405	320		1	1	34	1	0	0	d__Bacteria;p__Proteobacteria;c__Gammaproteobacteria;o__Pseudomonadales;f__UBA7434;g__UBA7434;s__UBA7434 sp002480045
0.2_20180511_Bin_Bin_201_1	MAG_1411	43231	2082	92.28	0.98	strict high-quality	2.2379	88	FL	171_1		38.4	2494	408	330		1	3	33	1	1	1	d__Bacteria;p__Proteobacteria;c__Gammaproteobacteria;o__Pseudomonadales;f__Porticoccaceae;g__HTCC2207;s__HTCC2207 sp002685195
0.2_20180511_Bin_Bin_25_1	MAG_703	43231	1922	91.43	0.68	high-quality	2.10259	187	FL	279_1		36.2	2810	429	331		0	0	25	0	0	0	d__Bacteria;p__Verrucomicrobiota;c__Verrucomicrobiae;o__Opitutales;f__DSM-45221;g__BACL24;s__BACL24 sp002292345
0.2_20180511_Bin_Bin_26_sub_1	MAG_996	43231	2958	74.72	0.92	medium-quality	2.54692	490	FL	258_1		35.5	1430	336	265		1	1	19	0	0	1	d__Bacteria;p__Proteobacteria;c__Alphaproteobacteria;o__Rhodobacterales;f__Rhodobacteraceae;g__Planktotalea;s__Planktotalea frisia
0.2_20180511_Bin_Bin_31_1	MAG_550	43231	3714	80.95	6.84	medium-quality	3.31366	588	FL	10_1		34.8	1310	347	272		0	0	34	0	0	0	d__Bacteria;p__Actinobacteriota;c__Acidimicrobiia;o__Acidimicrobiales;f__UBA10347;g__UBA10347;s__UBA10347 sp003485885
0.2_20180511_Bin_Bin_37_1	MAG_506	43231	1293	93.13	0.24	high-quality	1.2607	50	FL	78_1		35	1518	383	310		1	1	42	0	0	1	d__Bacteria;p__Actinobacteriota;c__Actinomycetia;o__Actinomycetales;f__Microbacteriaceae;g__Aquiluna;s__Aquiluna sp002390305
0.2_20180511_Bin_Bin_39_sub_1	MAG_284	43231	2128	66.22	3.56	medium-quality	1.90433	446	FL	122_1		39	1580	365	282		1	0	17	0	0	0	d__Bacteria;p__Bacteroidota;c__Bacteroidia;o__Flavobacteriales;f__Salibacteraceae;g__SHAN690;s__SHAN690 sp002336485
0.2_20180511_Bin_Bin_43_sub_1	MAG_1074	43231	1087	62.62	0.37	medium-quality	1.05495	30	FL	66_1		40.3	1478	386	313		1	1	23	0	0	1	d__Bacteria;p__Proteobacteria;c__Gammaproteobacteria;o__SAR86;f__D2472;g__SCGC-AAA076-P13;s__SCGC-AAA076-P13 sp905478035
0.2_20180511_Bin_Bin_6_1	MAG_121	43231	1504	75.77	0.22	medium-quality	1.49722	224	FL	113_1		35.6	2431	393	307		0	0	19	0	0	0	d__Bacteria;p__Bacteroidota;c__Bacteroidia;o__Flavobacteriales;f__Flavobacteriaceae;g__Patiriisocius;s__Patiriisocius sp905182755
0.2_20180511_Bin_Bin_63	MAG_647	43231	1746	72.72	3.85	medium-quality	1.75183	342	FL	280_1		42.3	2892	410	316		1	1	24	0	0	1	d__Bacteria;p__Verrucomicrobiota;c__Verrucomicrobiae;o__Opitutales;f__MB11C04;g__MB11C04;s__MB11C04 sp018607205
0.2_20180511_Bin_Bin_71_1	MAG_1448	43231	2032	88.21	0.15	medium-quality	2.18703	141	FL	236_1		35.2	1631	404	326		1	0	30	0	0	0	d__Bacteria;p__Proteobacteria;c__Gammaproteobacteria;o__Pseudomonadales;f__Pseudohongiellaceae;g__UBA9145;s__UBA9145 sp001438145
0.2_20180511_Bin_Bin_81_1	MAG_1151	43231	2365	95.28	3.09	high-quality	2.26816	257	FL	260_1		33.5	1958	361	298		0	0	35	0	0	0	d__Bacteria;p__Proteobacteria;c__Gammaproteobacteria;o__Burkholderiales;f__Burkholderiaceae;g__RS62;s__RS62 sp002340675
0.2_20180511_Bin_MAXBIN_012_1	MAG_155	43231	945	55.89	2.66	medium-quality	0.973756	68	FL	96_1		40.9	2389	410	329		0	0	20	0	0	0	d__Bacteria;p__Bacteroidota;c__Bacteroidia;o__Flavobacteriales;f__Flavobacteriaceae;g__SGZJ01;s__SGZJ01 sp004213995
0.2_20180511_Bin_MAXBIN_018_1	MAG_962	43231	2297	95.89	0.65	high-quality	2.30443	117	FL	245_1		35.6	1514	382	311		1	0	29	0	0	0	d__Bacteria;p__Proteobacteria;c__Alphaproteobacteria;o__Rhodobacterales;f__Rhodobacteraceae;g__Planktomarina;s__Planktomarina temperata
0.2_20180511_Bin_MAXBIN_026_sub_1	MAG_91	43231	1830	99.26	0	high-quality	1.89265	90	FL	143_1		38.4	2482	403	326		1	2	34	0	0	2	d__Bacteria;p__Bacteroidota;c__Bacteroidia;o__Flavobacteriales;f__Flavobacteriaceae;g__MS024-2A;s__MS024-2A sp000173095
0.2_20180511_Bin_MAXBIN_030_sub_2	MAG_226	43231	1098	66.85	0	medium-quality	1.17063	64	FL	89_1		36.7	1597	420	341		1	2	12	0	1	1	d__Bacteria;p__Bacteroidota;c__Bacteroidia;o__Flavobacteriales;f__Schleiferiaceae;g__UBA10364;s__UBA10364 sp003045825
0.2_20180511_Bin_MAXBIN_039_sub_1	MAG_1116	43231	841	71.01	0.22	medium-quality	0.762435	49	FL	207_1		38.7	1293	368	290		0	0	21	0	0	0	d__Bacteria;p__Proteobacteria;c__Gammaproteobacteria;o__Burkholderiales;f__Methylophilaceae;g__BACL14;s__BACL14 sp000168995
0.2_20180511_Bin_MAXBIN_052_sub_1	MAG_433	43231	2468	97.02	0.89	high-quality	2.85008	68	FL	100_1		38.8	4057	435	353		1	0	32	0	0	0	d__Bacteria;p__Bacteroidota;c__Bacteroidia;o__Cytophagales;f__Cyclobacteriaceae;g__UBA4465;s__UBA4465 sp002470835
0.2_20180511_Bin_MAXBIN_056_sub_1	MAG_767	43231	1164	51.91	4.76	medium-quality	1.01866	202	FL	104_1		40.1	2921	367	278		0	1	14	0	0	1	d__Bacteria;p__Proteobacteria;c__Alphaproteobacteria;o__Pelagibacterales;f__Pelagibacteraceae;g__IMCC9063;s__IMCC9063 sp008638205
0.2_20180511_Bin_MAXBIN_070_sub_1	MAG_353	43231	1981	91.94	9.68	medium-quality	2.33255	56	FL	51_1		39.4	4126	463	374		0	1	34	0	0	1	d__Bacteria;p__Bacteroidota;c__Bacteroidia;o__Flavobacteriales;f__UA16;g__UA16;s__UA16 sp002390615
0.2_20180511_Bin_MAXBIN_085_sub_1	MAG_1042	43231	1105	72.43	0.91	medium-quality	0.962083	80	FL	53_1		40.9	1485	341	278		1	2	26	1	1	0	d__Bacteria;p__Proteobacteria;c__Gammaproteobacteria;o__GCA-002705445;f__GCA-002716945;g__GCA-2698665;s__GCA-2698665 sp905479195
0.2_20180511_Bin_MAXBIN_089_sub_1	MAG_1058	43231	1564	65.63	5.24	medium-quality	1.47967	99	FL	59_1		38.4	1487	376	301		1	1	38	0	0	1	d__Bacteria;p__Proteobacteria;c__Gammaproteobacteria;o__SAR86;f__D2472;g__D2472;s__D2472 sp002469975
0.2_20180511_Bin_MAXBIN_102_sub_1	MAG_1292	43231	2641	79.98	0.65	medium-quality	2.68966	275	FL	222_1		36.2	1807	391	312		1	0	21	0	0	0	d__Bacteria;p__Proteobacteria;c__Gammaproteobacteria;o__Pseudomonadales;f__Halieaceae;g__Luminiphilus;s__Luminiphilus sp009886815
0.2_20180511_Bin_MAXBIN_103_sub_1	MAG_834	43231	3426	98.51	0.53	high-quality	3.2386	70	FL	244_1		36.4	1518	355	284		1	0	34	0	0	0	d__Bacteria;p__Proteobacteria;c__Alphaproteobacteria;o__Rhodospirillales;f__Casp-alpha2;g__UBA4479;s__UBA4479 sp002389385
0.2_20180511_Bin_MAXBIN_137_sub_1	MAG_1301	43231	2392	94.46	1.07	high-quality	2.51361	110	FL	216_1		35.7	1496	404	327		1	0	36	0	0	0	d__Bacteria;p__Proteobacteria;c__Gammaproteobacteria;o__Pseudomonadales;f__Halieaceae;g__Luminiphilus;s__Luminiphilus sp002390485
0.2_20180511_Bin_MAXBIN_141_sub_1	MAG_1401	43231	1582	79.63	0	medium-quality	1.66524	34	FL	175_1		37.2	1490	400	326		0	0	15	0	0	0	d__Bacteria;p__Proteobacteria;c__Gammaproteobacteria;o__Pseudomonadales;f__Porticoccaceae;g__HTCC2207;s__HTCC2207 sp002378645
0.2_20180511_Bin_MAXBIN_167_sub_1	MAG_864	43231	2169	75.71	1.09	medium-quality	2.0175	433	FL	267_1		35.2	1731	357	283		1	0	25	0	0	0	d__Bacteria;p__Proteobacteria;c__Alphaproteobacteria;o__UBA7985;f__UBA7985;g__UBA7985;s__UBA7985 sp905479265
0.2_20180515_Bin_154_sub_2	MAG_396	43235	1569	54.56	0	medium-quality	1.66382	245	FL	50_0		39.6	2161	424	335		0	0	15	0	0	0	d__Bacteria;p__Bacteroidota;c__Bacteroidia;o__Flavobacteriales;f__UA16;g__UA16;s__UA16 sp905478895
0.2_20180515_Bin_165_1	MAG_55	43235	1709	87.55	0.84	medium-quality	1.70669	164	FL	110_1		36.9	2477	397	314		1	1	30	0	0	1	d__Bacteria;p__Bacteroidota;c__Bacteroidia;o__Flavobacteriales;f__Flavobacteriaceae;g__UBA7428;s__UBA7428 sp905478905
0.2_20180515_Bin_187_sub_1	MAG_503	43235	1285	94.01	0	strict high-quality	1.26893	28	FL	78_1		35	1518	385	313		1	4	42	2	1	1	d__Bacteria;p__Actinobacteriota;c__Actinomycetia;o__Actinomycetales;f__Microbacteriaceae;g__Aquiluna;s__Aquiluna sp002390305
0.2_20180515_Bin_194_1	MAG_256	43235	1813	96.59	0	high-quality	2.11469	121	FL	228_1		38.3	3967	441	363		1	0	38	0	0	0	d__Bacteria;p__Bacteroidota;c__Bacteroidia;o__Flavobacteriales;f__UBA7430;g__UBA6772;s__UBA6772 sp002685115
0.2_20180515_Bin_197_sub_2	MAG_195	43235	1507	70.37	0	medium-quality	1.56061	120	FL	105_2		38.4	2390	403	322		0	0	18	0	0	0	d__Bacteria;p__Bacteroidota;c__Bacteroidia;o__Flavobacteriales;f__Flavobacteriaceae;g__SCGC-AAA160-P02;s__SCGC-AAA160-P02 sp018608485
0.2_20180515_Bin_39_sub_1	MAG_59	43235	1141	58.44	1.1	medium-quality	1.10241	163	FL	139_1		36.9	1992	392	302		1	0	15	0	0	0	d__Bacteria;p__Bacteroidota;c__Bacteroidia;o__Flavobacteriales;f__Flavobacteriaceae;g__UBA7428;s__UBA7428 sp002477625
0.2_20180515_Bin_54_1	MAG_627	43235	3428	99.14	0.18	high-quality	3.80044	145	FL	274_1		37.7	2812	432	326		1	2	37	0	0	2	d__Bacteria;p__Verrucomicrobiota;c__Verrucomicrobiae;o__Verrucomicrobiales;f__Akkermansiaceae;g__Luteolibacter;s__Luteolibacter sp905478925
0.2_20180515_Bin_57_1	MAG_461	43235	2277	98.02	0	high-quality	2.82119	51	FL	108_1		39.5	4374	454	355		1	0	32	0	0	0	d__Bacteria;p__Bacteroidota;c__Bacteroidia;o__Chitinophagales;f__Saprospiraceae;g__UBA1994;s__UBA1994 sp002335865
0.2_20180515_Bin_66_sub_1	MAG_1377	43235	2067	68.97	0	medium-quality	2.24421	142	FL	174_0		36.9	2769	405	329		0	0	20	0	0	0	d__Bacteria;p__Proteobacteria;c__Gammaproteobacteria;o__Pseudomonadales;f__Porticoccaceae;g__HTCC2207;s__HTCC2207 sp905478975
0.2_20180515_Bin_80_sub_1	MAG_1219	43235	4553	59.48	0	medium-quality	4.30929	867	FL	194_0		37.4	2068	364	269		0	2	36	0	0	2	d__Bacteria;p__Proteobacteria;c__Gammaproteobacteria;o__Enterobacterales;f__Alteromonadaceae;g__Paraglaciecola;s__Paraglaciecola sp905479025
0.2_20180515_Bin_Bin_104_sub_1	MAG_833	43235	3367	96.67	0.53	high-quality	3.17732	65	FL	244_1		36.4	1518	356	284		1	0	30	0	0	0	d__Bacteria;p__Proteobacteria;c__Alphaproteobacteria;o__Rhodospirillales;f__Casp-alpha2;g__UBA4479;s__UBA4479 sp002389385
0.2_20180515_Bin_Bin_106_sub_1	MAG_1019	43235	2457	80.98	0	medium-quality	2.63268	48	FL	259_1		36.7	1510	381	312		0	0	24	0	0	0	d__Bacteria;p__Proteobacteria;c__Alphaproteobacteria;o__Rhodobacterales;f__Rhodobacteraceae;g__Tateyamaria;s__Tateyamaria sp003445215
0.2_20180515_Bin_Bin_114_sub_1	MAG_1095	43235	3009	90.85	0.81	strict high-quality	3.27871	59	FL	188_1		35.8	1526	396	318		1	3	36	1	1	1	d__Bacteria;p__Proteobacteria;c__Gammaproteobacteria;o__Arenicellales;f__Arenicellaceae;g__Arenicella;s__Arenicella sp002470515
0.2_20180515_Bin_Bin_125_sub_1	MAG_788	43235	1151	92.1	5.23	medium-quality	1.18808	78	FL	21_1		41.3	2497	387	299		1	3	31	1	1	1	d__Bacteria;p__Proteobacteria;c__Alphaproteobacteria;o__Rickettsiales;f__UBA1997;g__CAJQHK01;s__CAJQHK01 sp905478165
0.2_20180515_Bin_Bin_127_sub_1	MAG_1506	43235	2756	89.35	2.43	medium-quality	2.8908	280	FL	221_1		35.4	3289	395	319		1	3	23	1	1	1	d__Bacteria;p__Proteobacteria;c__Gammaproteobacteria;o__Pseudomonadales;f__HTCC2089;g__UBA9926;s__UBA9926 sp003451575
0.2_20180515_Bin_Bin_146_sub_1	MAG_656	43235	2233	94.55	0	strict high-quality	2.5669	161	FL	281_1		41.9	3449	448	361		0	3	33	1	1	1	d__Bacteria;p__Verrucomicrobiota;c__Verrucomicrobiae;o__Opitutales;f__MB11C04;g__MB11C04;s__MB11C04 sp002477515
0.2_20180515_Bin_Bin_154_sub_1	MAG_393	43235	1874	92.82	1.08	high-quality	2.18892	130	FL	49_1		39.3	3780	468	372		0	1	25	0	0	1	d__Bacteria;p__Bacteroidota;c__Bacteroidia;o__Flavobacteriales;f__UA16;g__UA16;s__UA16 sp002477505
0.2_20180515_Bin_Bin_16_sub_1	MAG_942	43235	2321	87.57	1.05	medium-quality	2.33277	177	FL	255_1		37.9	1514	381	305		0	2	22	0	1	1	d__Bacteria;p__Proteobacteria;c__Alphaproteobacteria;o__Rhodobacterales;f__Rhodobacteraceae;g__Planktomarina;s__Planktomarina sp017856985
0.2_20180515_Bin_Bin_175_sub_1	MAG_211	43235	1583	92.47	0.27	high-quality	1.7237	68	FL	90_1		36.8	2454	427	347		1	0	20	0	0	0	d__Bacteria;p__Bacteroidota;c__Bacteroidia;o__Flavobacteriales;f__Schleiferiaceae;g__UBA10364;s__UBA10364 sp002387615
0.2_20180515_Bin_Bin_180_1	MAG_860	43235	3323	94.13	5.43	medium-quality	3.31577	464	FL	267_1		35.4	4955	374	303		1	0	36	0	0	0	d__Bacteria;p__Proteobacteria;c__Alphaproteobacteria;o__UBA7985;f__UBA7985;g__UBA7985;s__UBA7985 sp905479265
0.2_20180515_Bin_Bin_195_sub_1	MAG_1290	43235	2828	78.51	1.74	medium-quality	2.89849	309	FL	222_1		36.3	1807	392	313		0	2	23	1	0	1	d__Bacteria;p__Proteobacteria;c__Gammaproteobacteria;o__Pseudomonadales;f__Halieaceae;g__Luminiphilus;s__Luminiphilus sp009886815
0.2_20180515_Bin_Bin_203_1	MAG_333	43235	2115	95.11	0	high-quality	2.66792	114	FL	85_1		40.4	9363	503	402		1	2	37	1	0	1	d__Bacteria;p__Bacteroidota;c__Bacteroidia;o__Flavobacteriales;f__UA16;g__UBA8752;s__UBA8752 sp905478795
0.2_20180515_Bin_Bin_21_1	MAG_1328	43235	1622	86.89	0.86	medium-quality	1.78712	259	FL	167_1		34.5	1500	414	324		1	0	21	0	0	0	d__Bacteria;p__Proteobacteria;c__Gammaproteobacteria;o__Pseudomonadales;f__UBA7434;g__UBA7434;s__UBA7434 sp003492055
0.2_20180515_Bin_Bin_27_sub_1	MAG_814	43235	2039	96.55	1.09	high-quality	2.02978	147	FL	233_1		35.7	1513	372	300		0	1	32	0	0	1	d__Bacteria;p__Proteobacteria;c__Alphaproteobacteria;o__Puniceispirillales;f__Puniceispirillaceae;g__UBA3439;s__UBA3439 sp002378605
0.2_20180515_Bin_Bin_35_1	MAG_1466	43235	3281	87.15	0.75	medium-quality	3.36841	213	FL	220_1		35.8	2147	390	315		0	1	30	1	0	0	d__Bacteria;p__Proteobacteria;c__Gammaproteobacteria;o__Pseudomonadales;f__HTCC2089;g__UBA4421;s__UBA4421 sp002389675
0.2_20180515_Bin_Bin_36_sub_1	MAG_286	43235	2589	79.83	2.15	medium-quality	2.53377	380	FL	122_1		38.8	1658	403	308		1	0	18	0	0	0	d__Bacteria;p__Bacteroidota;c__Bacteroidia;o__Flavobacteriales;f__Salibacteraceae;g__SHAN690;s__SHAN690 sp002336485
0.2_20180515_Bin_Bin_4_sub	MAG_723	43235	3472	68.44	2.8	medium-quality	3.40529	700	FL	262_1		37.5	1888	369	287		1	3	28	1	1	1	d__Bacteria;p__Myxococcota_A;c__UBA9160;o__UBA9160;f__UBA4427;g__UBA4427;s__UBA4427 sp002390675
0.2_20180515_Bin_Bin_41_1	MAG_1199	43235	1172	51.18	1.09	medium-quality	0.985801	223	FL	4_1		37	1571	349	247		1	1	16	0	0	1	d__Bacteria;p__Proteobacteria;c__Gammaproteobacteria;o__Francisellales;f__Francisellaceae;g__Francisella_A;s__
0.2_20180515_Bin_Bin_43_sub_1	MAG_64	43235	1768	94.98	0.71	high-quality	1.8801	83	FL	138_1		38.3	4701	414	330		0	0	29	0	0	0	d__Bacteria;p__Bacteroidota;c__Bacteroidia;o__Flavobacteriales;f__Flavobacteriaceae;g__UBA7428;s__UBA7428 sp905181615
0.2_20180515_Bin_Bin_46_1	MAG_1148	43235	2325	97.24	2.11	high-quality	2.2716	202	FL	260_1		33.5	1958	364	303		1	0	32	0	0	0	d__Bacteria;p__Proteobacteria;c__Gammaproteobacteria;o__Burkholderiales;f__Burkholderiaceae;g__RS62;s__RS62 sp002340675
0.2_20180515_Bin_Bin_76_sub_1	MAG_281	43235	2365	89.68	0.65	medium-quality	2.44239	248	FL	72_1		38.6	3035	413	319		1	0	29	0	0	0	d__Bacteria;p__Bacteroidota;c__Bacteroidia;o__Flavobacteriales;f__Salibacteraceae;g__UBA6770;s__UBA6770 sp002707155
0.2_20180515_Bin_Bin_78_1	MAG_1233	43235	2294	87.49	2.94	medium-quality	2.4209	309	FL	165_1		32.8	2759	369	293		1	1	28	0	0	1	d__Bacteria;p__Proteobacteria;c__Gammaproteobacteria;o__Pseudomonadales;f__Moraxellaceae;g__Psychrobacter;s__Psychrobacter piscatorii
0.2_20180515_Bin_Bin_9_sub_1	MAG_1313	43235	2726	91.6	2.42	high-quality	2.71866	299	FL	214_1		35.5	1613	387	302		0	1	34	0	0	1	d__Bacteria;p__Proteobacteria;c__Gammaproteobacteria;o__Pseudomonadales;f__Halieaceae;g__Luminiphilus;s__Luminiphilus sp905478845
0.2_20180515_Bin_MAXBIN_016_1	MAG_1266	43235	2468	92.78	0.43	high-quality	2.59426	99	FL	235_1		36.8	2543	379	318		0	0	40	0	0	0	d__Bacteria;p__Proteobacteria;c__Gammaproteobacteria;o__Pseudomonadales;f__Nitrincolaceae;g__ASP10-02a;s__ASP10-02a sp002335115
0.2_20180515_Bin_MAXBIN_022_1	MAG_94	43235	1819	92.62	0.24	high-quality	1.89906	62	FL	143_1		38.5	2482	410	329		1	1	34	0	0	1	d__Bacteria;p__Bacteroidota;c__Bacteroidia;o__Flavobacteriales;f__Flavobacteriaceae;g__MS024-2A;s__MS024-2A sp000173095
0.2_20180515_Bin_MAXBIN_025_1	MAG_965	43235	2291	95.3	0.3	high-quality	2.27911	132	FL	245_1		35.6	1514	381	308		1	0	28	0	0	0	d__Bacteria;p__Proteobacteria;c__Alphaproteobacteria;o__Rhodobacterales;f__Rhodobacteraceae;g__Planktomarina;s__Planktomarina temperata
0.2_20180515_Bin_MAXBIN_031_1	MAG_434	43235	2512	97.82	0.6	high-quality	2.93321	51	FL	100_1		38.7	4523	434	355		1	0	33	0	0	0	d__Bacteria;p__Bacteroidota;c__Bacteroidia;o__Cytophagales;f__Cyclobacteriaceae;g__UBA4465;s__UBA4465 sp002470835
0.2_20180515_Bin_MAXBIN_033_sub_1	MAG_235	43235	1581	89.25	0	medium-quality	1.66032	110	FL	89_1		36.6	2103	421	335		1	4	26	1	2	1	d__Bacteria;p__Bacteroidota;c__Bacteroidia;o__Flavobacteriales;f__Schleiferiaceae;g__UBA10364;s__UBA10364 sp003045825
0.2_20180515_Bin_MAXBIN_036_1	MAG_306	43235	1312	70.97	0.27	medium-quality	1.38299	107	FL	95_1		42.3	1637	413	338		0	3	20	1	1	1	d__Bacteria;p__Bacteroidota;c__Bacteroidia;o__Flavobacteriales;f__UBA10066;g__MED-G20;s__MED-G20 sp016780365
0.2_20180515_Bin_MAXBIN_037_1_1	MAG_1131	43235	1251	67.54	3.51	medium-quality	1.08735	138	FL	203_1		39.9	1540	346	278		1	0	24	0	0	0	d__Bacteria;p__Proteobacteria;c__Gammaproteobacteria;o__Burkholderiales;f__Methylophilaceae;g__BACL14;s__BACL14 sp018607785
0.2_20180515_Bin_MAXBIN_047_sub_1	MAG_355	43235	1848	93.01	0.56	high-quality	2.21181	46	FL	51_1		39.6	5235	463	381		0	1	29	0	0	1	d__Bacteria;p__Bacteroidota;c__Bacteroidia;o__Flavobacteriales;f__UA16;g__UA16;s__UA16 sp002390615
0.2_20180515_Bin_MAXBIN_059_1	MAG_2	43235	1676	92.8	0	high-quality	1.81303	51	FL	230_1		35.9	2437	419	336		1	0	34	0	0	0	d__Bacteria;p__Bacteroidota;c__Bacteroidia;o__Flavobacteriales;f__Flavobacteriaceae;g__MAG-120531;s__MAG-120531 sp000173115
0.2_20180515_Bin_MAXBIN_066_sub_1	MAG_685	43235	1919	79.15	0.83	medium-quality	2.09096	237	FL	279_1		36.1	2722	430	327		1	8	29	3	3	2	d__Bacteria;p__Verrucomicrobiota;c__Verrucomicrobiae;o__Opitutales;f__DSM-45221;g__BACL24;s__BACL24 sp002292345
0.2_20180515_Bin_MAXBIN_074_sub_1	MAG_130	43235	1485	80.57	0.01	medium-quality	1.49111	197	FL	113_1		35.7	2431	395	311		0	0	17	0	0	0	d__Bacteria;p__Bacteroidota;c__Bacteroidia;o__Flavobacteriales;f__Flavobacteriaceae;g__Patiriisocius;s__Patiriisocius sp905182755
0.2_20180515_Bin_MAXBIN_080_sub_1	MAG_1449	43235	2047	84.66	0.49	medium-quality	2.18258	183	FL	236_1		35.2	1631	403	322		1	3	28	2	1	0	d__Bacteria;p__Proteobacteria;c__Gammaproteobacteria;o__Pseudomonadales;f__Pseudohongiellaceae;g__UBA9145;s__UBA9145 sp001438145
0.2_20180515_Bin_MAXBIN_083_1	MAG_565	43235	651	61.08	1.71	medium-quality	0.601945	6	FL	19_1		37.6	1226	369	274		1	3	38	1	1	1	d__Bacteria;p__Patescibacteria;c__Paceibacteria;o__UBA9983_A;f__CAJQIN01;g__CAJQIN01;s__CAJQIN01 sp905478465
0.2_20180515_Bin_MAXBIN_084_sub_1	MAG_1384	43235	2420	94.74	2.04	high-quality	2.46736	228	FL	172_1		36.3	1992	391	313		0	0	29	0	0	0	d__Bacteria;p__Proteobacteria;c__Gammaproteobacteria;o__Pseudomonadales;f__Porticoccaceae;g__HTCC2207;s__HTCC2207 sp017858135
0.2_20180515_Bin_MAXBIN_091_sub_1	MAG_377	43235	1927	98.75	0.27	high-quality	2.27653	73	FL	47_1		39.1	3096	468	377		0	1	31	0	0	1	d__Bacteria;p__Bacteroidota;c__Bacteroidia;o__Flavobacteriales;f__UA16;g__UA16;s__UA16 sp002390405
0.2_20180515_Bin_MAXBIN_100_1	MAG_1406	43235	2025	94.81	0	high-quality	2.13908	62	FL	175_1		37	1617	400	326		0	0	25	0	0	0	d__Bacteria;p__Proteobacteria;c__Gammaproteobacteria;o__Pseudomonadales;f__Porticoccaceae;g__HTCC2207;s__HTCC2207 sp002378645
0.2_20180515_Bin_MAXBIN_102_sub_1	MAG_1059	43235	1118	54.28	0.07	medium-quality	1.08812	37	FL	59_1		38.5	1487	387	313		1	0	30	0	0	0	d__Bacteria;p__Proteobacteria;c__Gammaproteobacteria;o__SAR86;f__D2472;g__D2472;s__D2472 sp002469975
0.2_20180515_Bin_MAXBIN_104_1	MAG_1043	43235	1283	83.29	2.39	medium-quality	1.1843	14	FL	53_1		40.9	1517	360	293		1	3	35	1	1	1	d__Bacteria;p__Proteobacteria;c__Gammaproteobacteria;o__GCA-002705445;f__GCA-002716945;g__GCA-2698665;s__GCA-2698665 sp905479195
0.2_20180515_Bin_MAXBIN_127_sub_1	MAG_293	43235	2399	93.01	0.54	strict high-quality	2.6377	13	FL	121_1		38.9	4087	423	344		1	3	34	1	1	1	d__Bacteria;p__Bacteroidota;c__Bacteroidia;o__Flavobacteriales;f__Salibacteraceae;g__SHAN690;s__SHAN690 sp002390775
0.2_20180515_Bin_MAXBIN_137_sub_1	MAG_801	43235	1905	95.63	0.58	high-quality	1.9328	80	FL	232_1		35.5	1542	374	309		0	0	27	0	0	0	d__Bacteria;p__Proteobacteria;c__Alphaproteobacteria;o__Puniceispirillales;f__Puniceispirillaceae;g__UBA4588;s__UBA4588 sp002387605
0.2_20180515_Bin_MAXBIN_141_sub_1	MAG_554	43235	3693	64.34	5.13	medium-quality	3.4262	583	FL	10_1		34.8	15512	360	284		0	0	33	0	0	0	d__Bacteria;p__Actinobacteriota;c__Acidimicrobiia;o__Acidimicrobiales;f__UBA10347;g__UBA10347;s__UBA10347 sp003485885
0.2_20180515_Bin_MAXBIN_145_sub_1	MAG_611	43235	2847	95.45	0.57	strict high-quality	3.43785	85	FL	15_1		38.1	4807	456	364		1	3	47	1	1	1	d__Bacteria;p__Planctomycetota;c__Phycisphaerae;o__Phycisphaerales;f__SM1A02;g__UBA12014;s__UBA12014 sp905480395
0.2_20180515_Bin_MAXBIN_151_sub_1	MAG_1082	43235	3749	91.51	4.05	high-quality	3.97241	143	FL	250_1		38.9	3531	383	315		1	0	38	0	0	0	d__Bacteria;p__Proteobacteria;c__Gammaproteobacteria;o__Arenicellales;f__CAJQKF01;g__CAJQKF01;s__CAJQKF01 sp905478855
0.2_20180515_Bin_MAXBIN_169_sub_1	MAG_513	43235	1290	64.3	1.11	medium-quality	1.12954	187	FL	81_1		35.2	1716	347	273		1	0	32	0	0	0	d__Bacteria;p__Actinobacteriota;c__Actinomycetia;o__Actinomycetales;f__Microbacteriaceae;g__Pontimonas;s__Pontimonas sp017857245
0.2_20180515_Bin_MAXBIN_178_sub_1	MAG_1357	43235	2295	96.79	0.05	high-quality	2.54586	102	FL	226_1		35	1863	400	320		1	1	30	1	0	0	d__Bacteria;p__Proteobacteria;c__Gammaproteobacteria;o__Pseudomonadales;f__UBA7434;g__UBA7434;s__UBA7434 sp002480045
0.2_20180515_Bin_MAXBIN_180_sub_1	MAG_1298	43235	2349	95.78	0.44	high-quality	2.50427	78	FL	216_1		35.7	1804	405	332		1	0	34	0	0	0	d__Bacteria;p__Proteobacteria;c__Gammaproteobacteria;o__Pseudomonadales;f__Halieaceae;g__Luminiphilus;s__Luminiphilus sp002390485
0.2_20180517_Bin_117_1	MAG_802	43237	2081	98.25	0.22	high-quality	2.12399	95	FL	232_1		35.7	1542	374	311		0	0	28	0	0	0	d__Bacteria;p__Proteobacteria;c__Alphaproteobacteria;o__Puniceispirillales;f__Puniceispirillaceae;g__UBA4588;s__UBA4588 sp002387605
0.2_20180517_Bin_163_sub_1	MAG_990	43237	3494	91.55	0.59	high-quality	3.45542	343	FL	239_1		35.7	1513	360	290		1	0	25	0	0	0	d__Bacteria;p__Proteobacteria;c__Alphaproteobacteria;o__Rhodobacterales;f__Rhodobacteraceae;g__CPC320;s__CPC320 sp002684375
0.2_20180517_Bin_72_sub_2	MAG_1183	43237	1912	97.54	0.02	high-quality	1.92372	23	FL	254_1		35.8	1492	392	311		1	0	34	0	0	0	d__Bacteria;p__Proteobacteria;c__Gammaproteobacteria;o__Nitrosococcales;f__Methylophagaceae;g__GCA-002733105;s__GCA-002733105 sp905479075
0.2_20180517_Bin_83_sub_1	MAG_1110	43237	1070	86.81	0.22	medium-quality	0.993577	36	FL	207_1		38.7	1541	370	296		0	0	30	0	0	0	d__Bacteria;p__Proteobacteria;c__Gammaproteobacteria;o__Burkholderiales;f__Methylophilaceae;g__BACL14;s__BACL14 sp000168995
0.2_20180517_Bin_9_sub_1	MAG_165	43237	2142	96.83	0	high-quality	2.41558	48	FL	141_1		38	2735	432	349		1	0	32	0	0	0	d__Bacteria;p__Bacteroidota;c__Bacteroidia;o__Flavobacteriales;f__Flavobacteriaceae;g__CAJQLB01;s__CAJQLB01 sp905479065
0.2_20180517_Bin_Bin_103_1	MAG_549	43237	3710	78.58	4.59	medium-quality	3.35276	585	FL	10_1		35	1516	352	276		0	0	37	0	0	0	d__Bacteria;p__Actinobacteriota;c__Acidimicrobiia;o__Acidimicrobiales;f__UBA10347;g__UBA10347;s__UBA10347 sp003485885
0.2_20180517_Bin_Bin_107_1	MAG_435	43237	2491	97.32	0.6	high-quality	2.89765	39	FL	100_1		38.8	3635	435	354		1	0	30	0	0	0	d__Bacteria;p__Bacteroidota;c__Bacteroidia;o__Cytophagales;f__Cyclobacteriaceae;g__UBA4465;s__UBA4465 sp002470835
0.2_20180517_Bin_Bin_109_sub_1	MAG_1079	43237	3858	81.03	0	medium-quality	4.08275	152	FL	250_1		38.8	2295	382	316		1	0	31	0	0	0	d__Bacteria;p__Proteobacteria;c__Gammaproteobacteria;o__Arenicellales;f__CAJQKF01;g__CAJQKF01;s__CAJQKF01 sp905478855
0.2_20180517_Bin_Bin_121_sub_1	MAG_341	43237	2108	96.32	0.27	high-quality	2.66821	114	FL	85_1		40.3	9363	498	403		0	2	35	1	0	1	d__Bacteria;p__Bacteroidota;c__Bacteroidia;o__Flavobacteriales;f__UA16;g__UBA8752;s__UBA8752 sp905478795
0.2_20180517_Bin_Bin_128_sub_1	MAG_832	43237	3518	98.17	0.75	strict high-quality	3.3255	80	FL	244_1		36.5	1518	354	282		1	3	37	1	1	1	d__Bacteria;p__Proteobacteria;c__Alphaproteobacteria;o__Rhodospirillales;f__Casp-alpha2;g__UBA4479;s__UBA4479 sp002389385
0.2_20180517_Bin_Bin_139_1	MAG_1316	43237	2649	90.76	2.37	high-quality	2.71526	268	FL	214_1		35.5	2644	395	311		0	0	33	0	0	0	d__Bacteria;p__Proteobacteria;c__Gammaproteobacteria;o__Pseudomonadales;f__Halieaceae;g__Luminiphilus;s__Luminiphilus sp905478845
0.2_20180517_Bin_Bin_14_sub_1	MAG_1297	43237	2364	95.12	0.44	high-quality	2.52025	75	FL	216_1		35.7	1804	408	332		1	0	34	0	0	0	d__Bacteria;p__Proteobacteria;c__Gammaproteobacteria;o__Pseudomonadales;f__Halieaceae;g__Luminiphilus;s__Luminiphilus sp002390485
0.2_20180517_Bin_Bin_140_sub_1	MAG_237	43237	1487	91.76	0.27	high-quality	1.5899	83	FL	89_1		36.6	2454	420	343		1	0	22	0	0	0	d__Bacteria;p__Bacteroidota;c__Bacteroidia;o__Flavobacteriales;f__Schleiferiaceae;g__UBA10364;s__UBA10364 sp003045825
0.2_20180517_Bin_Bin_15_sub_1	MAG_530	43237	1284	70.56	2.56	medium-quality	1.08045	104	FL	69_1		38.7	3748	347	270		2	3	34	1	1	1	d__Bacteria;p__Actinobacteriota;c__Acidimicrobiia;o__Actinomarinales;f__Actinomarinaceae;g__Actinomarina;s__Actinomarina sp002169115
0.2_20180517_Bin_Bin_165_sub_1	MAG_661	43237	2426	98.61	0.68	strict high-quality	2.80519	181	FL	281_1		42	10412	450	363		1	3	35	1	1	1	d__Bacteria;p__Verrucomicrobiota;c__Verrucomicrobiae;o__Opitutales;f__MB11C04;g__MB11C04;s__MB11C04 sp002477515
0.2_20180517_Bin_Bin_172_sub_1	MAG_987	43237	3437	74.57	4.32	medium-quality	3.06397	585	FL	240_1		35.7	1346	332	256		0	0	22	0	0	0	d__Bacteria;p__Proteobacteria;c__Alphaproteobacteria;o__Rhodobacterales;f__Rhodobacteraceae;g__CPC320;s__CPC320 sp002336405
0.2_20180517_Bin_Bin_187_1	MAG_359	43237	1907	96.76	1.08	high-quality	2.2996	69	FL	51_1		39.7	3462	466	383		0	0	29	0	0	0	d__Bacteria;p__Bacteroidota;c__Bacteroidia;o__Flavobacteriales;f__UA16;g__UA16;s__UA16 sp002390615
0.2_20180517_Bin_Bin_195_1	MAG_1265	43237	2462	93.81	0.94	high-quality	2.57356	88	FL	235_1		36.8	1604	377	315		1	0	38	0	0	0	d__Bacteria;p__Proteobacteria;c__Gammaproteobacteria;o__Pseudomonadales;f__Nitrincolaceae;g__ASP10-02a;s__ASP10-02a sp002335115
0.2_20180517_Bin_Bin_196_sub_1	MAG_1150	43237	2375	94.45	2.39	high-quality	2.31192	198	FL	260_1		33.5	1632	365	302		1	0	37	0	0	0	d__Bacteria;p__Proteobacteria;c__Gammaproteobacteria;o__Burkholderiales;f__Burkholderiaceae;g__RS62;s__RS62 sp002340675
0.2_20180517_Bin_Bin_22_1	MAG_128	43237	1525	81.93	1.14	medium-quality	1.56555	181	FL	113_1		35.6	1487	399	317		0	0	19	0	0	0	d__Bacteria;p__Bacteroidota;c__Bacteroidia;o__Flavobacteriales;f__Flavobacteriaceae;g__Patiriisocius;s__Patiriisocius sp905182755
0.2_20180517_Bin_Bin_23_sub_1	MAG_1484	43237	2739	88.87	1.67	medium-quality	2.88542	284	FL	221_1		35.5	3011	395	319		1	3	26	1	1	1	d__Bacteria;p__Proteobacteria;c__Gammaproteobacteria;o__Pseudomonadales;f__HTCC2089;g__UBA9926;s__UBA9926 sp003451575
0.2_20180517_Bin_Bin_30_1	MAG_285	43237	2957	89.53	1.79	medium-quality	2.97833	317	FL	122_1		38.8	2440	409	317		1	0	27	0	0	0	d__Bacteria;p__Bacteroidota;c__Bacteroidia;o__Flavobacteriales;f__Salibacteraceae;g__SHAN690;s__SHAN690 sp002336485
0.2_20180517_Bin_Bin_44_sub_1	MAG_1238	43237	1983	69.37	1.31	medium-quality	1.963	388	FL	165_1		32.9	2594	349	272		1	0	29	0	0	0	d__Bacteria;p__Proteobacteria;c__Gammaproteobacteria;o__Pseudomonadales;f__Moraxellaceae;g__Psychrobacter;s__Psychrobacter piscatorii
0.2_20180517_Bin_Bin_5_1	MAG_731	43237	3975	77.05	0.9	medium-quality	4.00485	624	FL	262_1		37.6	2185	381	296		1	2	24	1	0	1	d__Bacteria;p__Myxococcota_A;c__UBA9160;o__UBA9160;f__UBA4427;g__UBA4427;s__UBA4427 sp002390675
0.2_20180517_Bin_Bin_50_sub_1	MAG_1025	43237	2841	96.32	0.48	high-quality	3.08364	72	FL	259_1		36.9	4011	380	315		1	0	30	0	0	0	d__Bacteria;p__Proteobacteria;c__Alphaproteobacteria;o__Rhodobacterales;f__Rhodobacteraceae;g__Tateyamaria;s__Tateyamaria sp003445215
0.2_20180517_Bin_Bin_52_1	MAG_283	43237	2410	91.94	0.65	high-quality	2.5659	202	FL	72_1		38.7	3035	423	330		1	1	31	0	0	1	d__Bacteria;p__Bacteroidota;c__Bacteroidia;o__Flavobacteriales;f__Salibacteraceae;g__UBA6770;s__UBA6770 sp002707155
0.2_20180517_Bin_Bin_63_1	MAG_992	43237	3023	80.85	1.38	medium-quality	2.66735	466	FL	258_1		35.6	1426	337	272		1	0	25	0	0	0	d__Bacteria;p__Proteobacteria;c__Alphaproteobacteria;o__Rhodobacterales;f__Rhodobacteraceae;g__Planktotalea;s__Planktotalea frisia
0.2_20180517_Bin_Bin_7_1	MAG_943	43237	2091	85.55	0.53	medium-quality	2.10499	146	FL	255_1		37.7	1514	381	307		1	1	25	0	0	1	d__Bacteria;p__Proteobacteria;c__Alphaproteobacteria;o__Rhodobacterales;f__Rhodobacteraceae;g__Planktomarina;s__Planktomarina sp017856985
0.2_20180517_Bin_Bin_72_sub_1	MAG_1179	43237	1616	77.99	0.35	medium-quality	1.54013	27	FL	99_1		35.1	1520	372	287		1	2	28	0	0	2	d__Bacteria;p__Proteobacteria;c__Gammaproteobacteria;o__Nitrosococcales;f__Methylophagaceae;g__GCA-002733105;s__GCA-002733105 sp905479985
0.2_20180517_Bin_Bin_77_sub_1	MAG_1473	43237	2830	81.69	1.11	medium-quality	2.97118	125	FL	220_1		35.7	2147	395	323		0	1	27	1	0	0	d__Bacteria;p__Proteobacteria;c__Gammaproteobacteria;o__Pseudomonadales;f__HTCC2089;g__UBA4421;s__UBA4421 sp002389675
0.2_20180517_Bin_Bin_81_1	MAG_1412	43237	1942	89.94	0.37	medium-quality	2.06675	77	FL	171_1		38.3	2528	405	328		1	0	21	0	0	0	d__Bacteria;p__Proteobacteria;c__Gammaproteobacteria;o__Pseudomonadales;f__Porticoccaceae;g__HTCC2207;s__HTCC2207 sp002685195
0.2_20180517_Bin_Bin_93_sub_1	MAG_504	43237	1283	93.42	0.1	strict high-quality	1.27348	36	FL	78_1		34.9	1518	388	314		1	3	43	1	1	1	d__Bacteria;p__Actinobacteriota;c__Actinomycetia;o__Actinomycetales;f__Microbacteriaceae;g__Aquiluna;s__Aquiluna sp002390305
0.2_20180517_Bin_Bin_99_sub_1	MAG_1087	43237	3003	95.93	0.12	strict high-quality	3.28916	43	FL	188_1		35.8	2346	397	320		1	4	37	2	1	1	d__Bacteria;p__Proteobacteria;c__Gammaproteobacteria;o__Arenicellales;f__Arenicellaceae;g__Arenicella;s__Arenicella sp002470515
0.2_20180517_Bin_Bin_99_sub_2	MAG_709	43237	1681	68.1	2.59	medium-quality	1.8039	155	FL	279_1		36	2810	408	324		1	0	28	0	0	0	d__Bacteria;p__Verrucomicrobiota;c__Verrucomicrobiae;o__Opitutales;f__DSM-45221;g__BACL24;s__BACL24 sp002292345
0.2_20180517_Bin_MAXBIN_002_1	MAG_38	43237	1341	81.45	0.65	medium-quality	1.36364	97	FL	91_1		42.2	2377	406	326		1	3	23	1	1	1	d__Bacteria;p__Bacteroidota;c__Bacteroidia;o__Flavobacteriales;f__Flavobacteriaceae;g__MAG-121220-bin8;s__MAG-121220-bin8 sp002700465
0.2_20180517_Bin_MAXBIN_015	MAG_982	43237	2254	94.1	0	high-quality	2.26927	114	FL	245_1		35.6	1514	383	312		1	0	28	0	0	0	d__Bacteria;p__Proteobacteria;c__Alphaproteobacteria;o__Rhodobacterales;f__Rhodobacteraceae;g__Planktomarina;s__Planktomarina temperata
0.2_20180517_Bin_MAXBIN_018_sub_1	MAG_208	43237	1645	94.8	0	high-quality	1.78649	73	FL	90_1		36.6	2454	428	346		1	1	22	0	0	1	d__Bacteria;p__Bacteroidota;c__Bacteroidia;o__Flavobacteriales;f__Schleiferiaceae;g__UBA10364;s__UBA10364 sp002387615
0.2_20180517_Bin_MAXBIN_023_sub_1_1	MAG_908	43237	1696	79.76	1.44	medium-quality	1.66111	130	FL	34_1		38.8	1509	373	305		0	0	26	0	0	0	d__Bacteria;p__Proteobacteria;c__Alphaproteobacteria;o__Rhodobacterales;f__Rhodobacteraceae;g__Amylibacter;s__Amylibacter sp900197625
0.2_20180517_Bin_MAXBIN_025_sub_1	MAG_808	43237	1563	76.84	1.49	medium-quality	1.47015	239	FL	234_1		35.8	1513	355	286		0	0	14	0	0	0	d__Bacteria;p__Proteobacteria;c__Alphaproteobacteria;o__Puniceispirillales;f__Puniceispirillaceae;g__UBA3439;s__UBA3439 sp017859295
0.2_20180517_Bin_MAXBIN_033_sub_1	MAG_379	43237	1925	98.21	0	high-quality	2.27086	69	FL	47_1		39.1	3096	465	376		0	1	32	0	0	1	d__Bacteria;p__Bacteroidota;c__Bacteroidia;o__Flavobacteriales;f__UA16;g__UA16;s__UA16 sp002390405
0.2_20180517_Bin_MAXBIN_050_1	MAG_305	43237	1373	72.78	0.02	medium-quality	1.45496	102	FL	95_1		42.3	1862	421	339		0	3	18	1	1	1	d__Bacteria;p__Bacteroidota;c__Bacteroidia;o__Flavobacteriales;f__UBA10066;g__MED-G20;s__MED-G20 sp016780365
0.2_20180517_Bin_MAXBIN_057_sub_1	MAG_894	43237	1457	80.33	1.72	medium-quality	1.53376	59	FL	177_1		39.6	1508	404	330		1	2	24	1	1	0	d__Bacteria;p__Proteobacteria;c__Alphaproteobacteria;o__Caulobacterales;f__Maricaulaceae;g__Hellea;s__Hellea sp905477785
0.2_20180517_Bin_MAXBIN_059_1	MAG_92	43237	1711	99.26	0	high-quality	1.81035	34	FL	143_1		38.4	2482	414	334		1	0	28	0	0	0	d__Bacteria;p__Bacteroidota;c__Bacteroidia;o__Flavobacteriales;f__Flavobacteriaceae;g__MS024-2A;s__MS024-2A sp000173095
0.2_20180517_Bin_MAXBIN_060_1	MAG_8	43237	1655	93.22	0	high-quality	1.80912	59	FL	230_1		35.9	2437	424	341		1	0	30	0	0	0	d__Bacteria;p__Bacteroidota;c__Bacteroidia;o__Flavobacteriales;f__Flavobacteriaceae;g__MAG-120531;s__MAG-120531 sp000173115
0.2_20180517_Bin_MAXBIN_072_sub_1	MAG_391	43237	1634	83.87	0	medium-quality	1.87413	116	FL	49_1		38.7	2597	452	366		0	0	21	0	0	0	d__Bacteria;p__Bacteroidota;c__Bacteroidia;o__Flavobacteriales;f__UA16;g__UA16;s__UA16 sp002477505
0.2_20180517_Bin_MAXBIN_099_sub_1	MAG_1391	43237	2150	82.95	2.59	medium-quality	2.10281	266	FL	172_1		36.1	1815	384	299		0	0	19	0	0	0	d__Bacteria;p__Proteobacteria;c__Gammaproteobacteria;o__Pseudomonadales;f__Porticoccaceae;g__HTCC2207;s__HTCC2207 sp017858135
0.2_20180517_Bin_MAXBIN_100_sub_1	MAG_1287	43237	2328	77.16	1.06	medium-quality	2.39478	233	FL	222_1		36.2	1807	396	316		1	0	18	0	0	0	d__Bacteria;p__Proteobacteria;c__Gammaproteobacteria;o__Pseudomonadales;f__Halieaceae;g__Luminiphilus;s__Luminiphilus sp009886815
0.2_20180517_Bin_MAXBIN_108_sub_1	MAG_1454	43237	1892	80.54	0.68	medium-quality	1.99671	189	FL	236_1		35.3	1631	398	320		1	0	20	0	0	0	d__Bacteria;p__Proteobacteria;c__Gammaproteobacteria;o__Pseudomonadales;f__Pseudohongiellaceae;g__UBA9145;s__UBA9145 sp001438145
0.2_20180517_Bin_MAXBIN_131_1	MAG_455	43237	2308	96.78	0.02	high-quality	2.83028	58	FL	108_1		39.5	4374	454	352		1	0	31	0	0	0	d__Bacteria;p__Bacteroidota;c__Bacteroidia;o__Chitinophagales;f__Saprospiraceae;g__UBA1994;s__UBA1994 sp002335865
0.2_20180517_Bin_MAXBIN_136_sub_1	MAG_1038	43237	1181	76.83	0.94	medium-quality	1.0927	3	FL	53_1		40.8	1485	360	294		1	3	34	1	1	1	d__Bacteria;p__Proteobacteria;c__Gammaproteobacteria;o__GCA-002705445;f__GCA-002716945;g__GCA-2698665;s__GCA-2698665 sp905479195
0.2_20180517_Bin_MAXBIN_141_sub_1	MAG_608	43237	2779	94.09	1.7	high-quality	3.32473	96	FL	15_1		38	4807	452	362		1	0	43	0	0	0	d__Bacteria;p__Planctomycetota;c__Phycisphaerae;o__Phycisphaerales;f__SM1A02;g__UBA12014;s__UBA12014 sp905480395
0.2_20180517_Bin_MAXBIN_157_1	MAG_1407	43237	1804	86.28	0	medium-quality	1.90381	46	FL	175_1		37	1490	399	326		0	0	24	0	0	0	d__Bacteria;p__Proteobacteria;c__Gammaproteobacteria;o__Pseudomonadales;f__Porticoccaceae;g__HTCC2207;s__HTCC2207 sp002378645
0.2_20180517_Bin_MAXBIN_167_sub_1	MAG_294	43237	2515	99.73	0.54	strict high-quality	2.7875	7	FL	121_1		38.9	4246	426	347		1	3	35	1	1	1	d__Bacteria;p__Bacteroidota;c__Bacteroidia;o__Flavobacteriales;f__Salibacteraceae;g__SHAN690;s__SHAN690 sp002390775
0.2_20180517_Bin_MAXBIN_172_sub_1	MAG_56	43237	1633	79.99	1.83	medium-quality	1.61188	164	FL	110_1		36.7	2477	396	311		1	0	25	0	0	0	d__Bacteria;p__Bacteroidota;c__Bacteroidia;o__Flavobacteriales;f__Flavobacteriaceae;g__UBA7428;s__UBA7428 sp905478905
0.2_20180517_Bin_MAXBIN_192_1	MAG_628	43237	3377	98.42	0.68	high-quality	3.71553	135	FL	274_1		37.7	2812	427	324		0	2	38	0	0	2	d__Bacteria;p__Verrucomicrobiota;c__Verrucomicrobiae;o__Verrucomicrobiales;f__Akkermansiaceae;g__Luteolibacter;s__Luteolibacter sp905478925
0.2_20180517_Bin_MAXBIN_194_sub_1	MAG_1348	43237	2311	94.57	0.05	high-quality	2.55997	126	FL	226_1		35	2649	405	321		1	1	28	1	0	0	d__Bacteria;p__Proteobacteria;c__Gammaproteobacteria;o__Pseudomonadales;f__UBA7434;g__UBA7434;s__UBA7434 sp002480045
0.2_20180517_Bin_MAXBIN_200_1	MAG_1394	43237	2177	82.96	8.7	medium-quality	2.23534	155	FL	176_1		36.8	2004	392	312		1	1	32	0	0	1	d__Bacteria;p__Proteobacteria;c__Gammaproteobacteria;o__Pseudomonadales;f__Porticoccaceae;g__HTCC2207;s__HTCC2207 sp002335945
0.2_20180517_Bin_MAXBIN_205_1	MAG_1159	43237	1303	83.07	0.37	medium-quality	1.26345	34	FL	202_1		35.5	1277	380	298		0	0	25	0	0	0	d__Bacteria;p__Proteobacteria;c__Gammaproteobacteria;o__UBA4575;f__UBA4575;g__UBA4575;s__UBA4575 sp002386945
0.2_20180517_Bin_MAXBIN_208_1	MAG_1326	43237	1546	77.41	0.62	medium-quality	1.71541	180	FL	167_1		34.6	3355	415	325		0	0	17	0	0	0	d__Bacteria;p__Proteobacteria;c__Gammaproteobacteria;o__Pseudomonadales;f__UBA7434;g__UBA7434;s__UBA7434 sp003492055
0.2_20180522_Bin_122_1	MAG_764	43242	1679	94.92	1.22	high-quality	1.52307	125	FL	22_0		36.9	1668	357	283		1	0	41	0	0	0	d__Bacteria;p__Campylobacterota;c__Campylobacteria;o__Campylobacterales;f__Arcobacteraceae;g__Poseidonibacter;s__Poseidonibacter sp905479135
0.2_20180522_Bin_156_sub_1	MAG_825	43242	3788	97.7	2.32	high-quality	3.55184	438	FL	5_1		36.3	1877	347	287		1	0	38	0	0	0	d__Bacteria;p__Proteobacteria;c__Alphaproteobacteria;o__MPNO01;f__UBA830;g__UBA830;s__UBA830 sp905479125
0.2_20180522_Bin_157_sub_1	MAG_1478	43242	3086	91.27	4.19	high-quality	3.27164	249	FL	224_1		35.6	2825	393	316		1	0	34	0	0	0	d__Bacteria;p__Proteobacteria;c__Gammaproteobacteria;o__Pseudomonadales;f__HTCC2089;g__UBA4582;s__UBA4582 sp002389265
0.2_20180522_Bin_19_sub_1	MAG_1056	43242	1267	56.95	0.56	medium-quality	1.13103	158	FL	60_0		38.4	1394	357	287		0	0	19	0	0	0	d__Bacteria;p__Proteobacteria;c__Gammaproteobacteria;o__SAR86;f__D2472;g__D2472;s__D2472 sp002358345
0.2_20180522_Bin_207_1	MAG_146	43242	2022	95.03	0.83	high-quality	2.23347	102	FL	144_1		36.4	5886	431	344		1	0	26	0	0	0	d__Bacteria;p__Bacteroidota;c__Bacteroidia;o__Flavobacteriales;f__Flavobacteriaceae;g__Hel1-33-131;s__Hel1-33-131 sp905479095
0.2_20180522_Bin_26_1	MAG_289	43242	2927	97.85	1.63	high-quality	2.95185	295	FL	122_1		38.8	4581	410	318		1	2	31	1	0	1	d__Bacteria;p__Bacteroidota;c__Bacteroidia;o__Flavobacteriales;f__Salibacteraceae;g__SHAN690;s__SHAN690 sp002336485
0.2_20180522_Bin_27_sub_1	MAG_262	43242	1436	88.97	1.72	medium-quality	1.47211	108	FL	114_3		38.9	2603	409	327		1	0	15	0	0	0	d__Bacteria;p__Bacteroidota;c__Bacteroidia;o__Flavobacteriales;f__BACL11;g__UWMA-0277;s__UWMA-0277 sp905479165
0.2_20180522_Bin_29_sub_1	MAG_648	43242	1756	86.62	1.35	medium-quality	1.86857	172	FL	280_1		42.3	7388	426	336		0	0	30	0	0	0	d__Bacteria;p__Verrucomicrobiota;c__Verrucomicrobiae;o__Opitutales;f__MB11C04;g__MB11C04;s__MB11C04 sp018607205
0.2_20180522_Bin_36_1	MAG_1223	43242	2342	94.73	0.51	high-quality	2.57142	54	FL	182_1		33.8	3880	424	338		1	0	40	0	0	0	d__Bacteria;p__Proteobacteria;c__Gammaproteobacteria;o__Enterobacterales;f__Alteromonadaceae;g__Glaciecola;s__Glaciecola sp002292215
0.2_20180522_Bin_63_sub	MAG_822	43242	2106	55.53	0.43	medium-quality	1.74315	432	FL	18_0		35.6	1626	320	255		1	0	16	0	0	0	d__Bacteria;p__Proteobacteria;c__Alphaproteobacteria;o__UBA6615;f__UBA6615;g__JABJAG01;s__
0.2_20180522_Bin_Bin_1_sub_1_1	MAG_500	43242	1231	88.74	0.58	medium-quality	1.22179	20	FL	78_1		35	1518	388	316		1	0	42	0	0	0	d__Bacteria;p__Actinobacteriota;c__Actinomycetia;o__Actinomycetales;f__Microbacteriaceae;g__Aquiluna;s__Aquiluna sp002390305
0.2_20180522_Bin_Bin_108_sub_1	MAG_1236	43242	2482	81.42	2	medium-quality	2.52602	420	FL	165_1		32.9	2300	361	282		1	1	33	0	0	1	d__Bacteria;p__Proteobacteria;c__Gammaproteobacteria;o__Pseudomonadales;f__Moraxellaceae;g__Psychrobacter;s__Psychrobacter piscatorii
0.2_20180522_Bin_Bin_116_1	MAG_1256	43242	2393	92.67	0.43	high-quality	2.49388	98	FL	235_1		36.6	1604	377	314		1	0	38	0	0	0	d__Bacteria;p__Proteobacteria;c__Gammaproteobacteria;o__Pseudomonadales;f__Nitrincolaceae;g__ASP10-02a;s__ASP10-02a sp002335115
0.2_20180522_Bin_Bin_123_1	MAG_1147	43242	2239	96.32	0.73	strict high-quality	2.28343	119	FL	260_1		33.6	1632	375	315		1	6	40	2	2	2	d__Bacteria;p__Proteobacteria;c__Gammaproteobacteria;o__Burkholderiales;f__Burkholderiaceae;g__RS62;s__RS62 sp002340675
0.2_20180522_Bin_Bin_127_1	MAG_1447	43242	1937	83.33	0.49	medium-quality	2.0528	151	FL	236_1		35.3	1631	400	321		0	0	27	0	0	0	d__Bacteria;p__Proteobacteria;c__Gammaproteobacteria;o__Pseudomonadales;f__Pseudohongiellaceae;g__UBA9145;s__UBA9145 sp001438145
0.2_20180522_Bin_Bin_133_1	MAG_993	43242	3126	80	1.65	medium-quality	2.8418	408	FL	258_1		35.4	1511	348	281		1	1	27	0	0	1	d__Bacteria;p__Proteobacteria;c__Alphaproteobacteria;o__Rhodobacterales;f__Rhodobacteraceae;g__Planktotalea;s__Planktotalea frisia
0.2_20180522_Bin_Bin_135_1	MAG_119	43242	1446	75.56	0.02	medium-quality	1.48247	197	FL	113_1		35.5	2431	398	316		0	0	20	0	0	0	d__Bacteria;p__Bacteroidota;c__Bacteroidia;o__Flavobacteriales;f__Flavobacteriaceae;g__Patiriisocius;s__Patiriisocius sp905182755
0.2_20180522_Bin_Bin_136_1	MAG_1490	43242	2686	89.36	1.67	medium-quality	2.8135	277	FL	221_1		35.4	1766	395	318		0	3	26	1	1	1	d__Bacteria;p__Proteobacteria;c__Gammaproteobacteria;o__Pseudomonadales;f__HTCC2089;g__UBA9926;s__UBA9926 sp003451575
0.2_20180522_Bin_Bin_138_sub_1	MAG_525	43242	1058	67.01	3.51	medium-quality	0.919935	95	FL	69_1		38.9	3749	352	278		1	3	27	1	1	1	d__Bacteria;p__Actinobacteriota;c__Acidimicrobiia;o__Actinomarinales;f__Actinomarinaceae;g__Actinomarina;s__Actinomarina sp002169115
0.2_20180522_Bin_Bin_14_sub	MAG_645	43242	1758	62.57	7.76	medium-quality	1.61567	413	FL	273_1		37.4	1328	371	280		0	0	24	0	0	0	d__Bacteria;p__Verrucomicrobiota;c__Verrucomicrobiae;o__Verrucomicrobiales;f__Akkermansiaceae;g__UBA985;s__UBA985 sp009937455
0.2_20180522_Bin_Bin_15_sub_1	MAG_667	43242	1990	80.52	2.7	medium-quality	2.1534	154	FL	277_1		35.8	3509	414	324		0	0	34	0	0	0	d__Bacteria;p__Verrucomicrobiota;c__Verrucomicrobiae;o__Opitutales;f__DSM-45221;g__BACL24;s__BACL24 sp017857255
0.2_20180522_Bin_Bin_152_sub_1	MAG_1458	43242	2470	77.88	2.96	medium-quality	2.36626	433	FL	215_1		36.3	1358	354	279		1	0	20	0	0	0	d__Bacteria;p__Proteobacteria;c__Gammaproteobacteria;o__Pseudomonadales;f__HTCC2089;g__UBA4421;s__UBA4421 sp009886205
0.2_20180522_Bin_Bin_165_sub_1	MAG_1409	43242	1922	89.51	0.31	medium-quality	2.00621	99	FL	171_1		38.3	2494	403	321		0	3	26	1	1	1	d__Bacteria;p__Proteobacteria;c__Gammaproteobacteria;o__Pseudomonadales;f__Porticoccaceae;g__HTCC2207;s__HTCC2207 sp002685195
0.2_20180522_Bin_Bin_166_sub_1	MAG_1100	43242	1715	78.04	1.69	medium-quality	1.53876	235	FL	204_1		38.9	1299	338	276		0	3	29	1	1	1	d__Bacteria;p__Proteobacteria;c__Gammaproteobacteria;o__Burkholderiales;f__UBA3031;g__UBA3031;s__UBA3031 sp905478365
0.2_20180522_Bin_Bin_168_sub_1	MAG_1296	43242	2325	95.12	0.51	high-quality	2.4814	61	FL	216_1		35.7	1804	404	333		1	0	35	0	0	0	d__Bacteria;p__Proteobacteria;c__Gammaproteobacteria;o__Pseudomonadales;f__Halieaceae;g__Luminiphilus;s__Luminiphilus sp002390485
0.2_20180522_Bin_Bin_198_2	MAG_339	43242	2155	93.82	1.88	high-quality	2.68137	169	FL	85_1		40.4	4808	494	396		1	1	33	0	0	1	d__Bacteria;p__Bacteroidota;c__Bacteroidia;o__Flavobacteriales;f__UA16;g__UBA8752;s__UBA8752 sp905478795
0.2_20180522_Bin_Bin_21_sub_1_1	MAG_1113	43242	1281	84.25	6.91	medium-quality	1.27726	36	FL	207_1		38.7	1701	382	313		1	1	30	0	0	1	d__Bacteria;p__Proteobacteria;c__Gammaproteobacteria;o__Burkholderiales;f__Methylophilaceae;g__BACL14;s__BACL14 sp000168995
0.2_20180522_Bin_Bin_215_sub_1	MAG_1080	43242	3786	84.39	1.83	medium-quality	3.66214	506	FL	250_1		38.8	2151	363	289		1	0	26	0	0	0	d__Bacteria;p__Proteobacteria;c__Gammaproteobacteria;o__Arenicellales;f__CAJQKF01;g__CAJQKF01;s__CAJQKF01 sp905478855
0.2_20180522_Bin_Bin_31_1	MAG_392	43242	1931	93.01	0.59	strict high-quality	2.23762	156	FL	49_1		39.3	2491	461	369		0	3	33	1	1	1	d__Bacteria;p__Bacteroidota;c__Bacteroidia;o__Flavobacteriales;f__UA16;g__UA16;s__UA16 sp002477505
0.2_20180522_Bin_Bin_40_sub_1	MAG_684	43242	1679	66.95	7.77	medium-quality	1.83561	107	FL	279_2		35.8	3787	424	328		1	0	27	0	0	0	d__Bacteria;p__Verrucomicrobiota;c__Verrucomicrobiae;o__Opitutales;f__DSM-45221;g__BACL24;s__BACL24 sp017854655
0.2_20180522_Bin_Bin_49_1	MAG_45	43242	1429	84.37	0.47	medium-quality	1.4136	123	FL	91_1		42.2	2377	403	317		1	3	28	1	1	1	d__Bacteria;p__Bacteroidota;c__Bacteroidia;o__Flavobacteriales;f__Flavobacteriaceae;g__MAG-121220-bin8;s__MAG-121220-bin8 sp002700465
0.2_20180522_Bin_Bin_58_sub_1	MAG_1007	43242	3348	93.31	0.12	high-quality	3.46666	114	FL	243_1		35	6400	386	314		1	0	37	0	0	0	d__Bacteria;p__Proteobacteria;c__Alphaproteobacteria;o__Rhodobacterales;f__Rhodobacteraceae;g__Sulfitobacter;s__Sulfitobacter sp013282155
0.2_20180522_Bin_Bin_60_sub_1	MAG_945	43242	2749	85.41	1.35	medium-quality	2.79144	254	FL	255_1		37.7	4215	378	306		1	0	34	0	0	0	d__Bacteria;p__Proteobacteria;c__Alphaproteobacteria;o__Rhodobacterales;f__Rhodobacteraceae;g__Planktomarina;s__Planktomarina sp017856985
0.2_20180522_Bin_Bin_9_sub_1	MAG_1312	43242	2050	68.1	2.15	medium-quality	1.93453	363	FL	214_1		35.5	1274	371	288		0	0	15	0	0	0	d__Bacteria;p__Proteobacteria;c__Gammaproteobacteria;o__Pseudomonadales;f__Halieaceae;g__Luminiphilus;s__Luminiphilus sp905478845
0.2_20180522_Bin_Bin_95_sub_1	MAG_681	43242	4562	93.92	4.55	high-quality	4.60841	555	FL	278_1		36.7	2533	391	301		0	0	42	0	0	0	d__Bacteria;p__Verrucomicrobiota;c__Verrucomicrobiae;o__Opitutales;f__DSM-45221;g__BACL24;s__BACL24 sp905479975
0.2_20180522_Bin_MAXBIN_019_1	MAG_979	43242	2292	96.27	0.36	high-quality	2.30599	121	FL	245_1		35.6	1514	387	312		1	1	28	0	0	1	d__Bacteria;p__Proteobacteria;c__Alphaproteobacteria;o__Rhodobacterales;f__Rhodobacteraceae;g__Planktomarina;s__Planktomarina temperata
0.2_20180522_Bin_MAXBIN_021_sub_2	MAG_218	43242	1595	92.17	1.21	strict high-quality	1.67121	141	FL	90_1		36.8	2454	419	333		1	4	21	2	1	1	d__Bacteria;p__Bacteroidota;c__Bacteroidia;o__Flavobacteriales;f__Schleiferiaceae;g__UBA10364;s__UBA10364 sp002387615
0.2_20180522_Bin_MAXBIN_022_sub_1	MAG_1368	43242	821	63.98	0	medium-quality	0.831554	17	FL	63_1		40.4	1485	381	309		1	3	23	1	1	1	d__Bacteria;p__Proteobacteria;c__Gammaproteobacteria;o__Pseudomonadales;f__Porticoccaceae;g__Porticoccus;s__Porticoccus sp002390525
0.2_20180522_Bin_MAXBIN_047_sub_1	MAG_713	43242	1715	85.47	0.68	medium-quality	1.88089	153	FL	279_1		36.2	2810	430	331		0	0	27	0	0	0	d__Bacteria;p__Verrucomicrobiota;c__Verrucomicrobiae;o__Opitutales;f__DSM-45221;g__BACL24;s__BACL24 sp002292345
0.2_20180522_Bin_MAXBIN_055_1	MAG_308	43242	1320	59.48	0	medium-quality	1.46731	73	FL	95_1		42.1	2603	429	355		0	3	20	1	1	1	d__Bacteria;p__Bacteroidota;c__Bacteroidia;o__Flavobacteriales;f__UBA10066;g__MED-G20;s__MED-G20 sp016780365
0.2_20180522_Bin_MAXBIN_061_1	MAG_553	43242	3661	66.95	3.57	medium-quality	3.32862	546	FL	10_1		34.9	2656	351	277		0	0	28	0	0	0	d__Bacteria;p__Actinobacteriota;c__Acidimicrobiia;o__Acidimicrobiales;f__UBA10347;g__UBA10347;s__UBA10347 sp003485885
0.2_20180522_Bin_MAXBIN_063_sub_1	MAG_380	43242	1868	98.21	0.81	high-quality	2.22431	55	FL	47_1		39.3	3847	468	380		0	1	32	0	0	1	d__Bacteria;p__Bacteroidota;c__Bacteroidia;o__Flavobacteriales;f__UA16;g__UA16;s__UA16 sp002390405
0.2_20180522_Bin_MAXBIN_064_1	MAG_426	43242	1858	77.08	0	medium-quality	2.17904	23	FL	100_1		39	3933	438	361		1	0	24	0	0	0	d__Bacteria;p__Bacteroidota;c__Bacteroidia;o__Cytophagales;f__Cyclobacteriaceae;g__UBA4465;s__UBA4465 sp002470835
0.2_20180522_Bin_MAXBIN_070_1	MAG_15	43242	1537	88.88	0	medium-quality	1.66416	58	FL	230_1		35.9	2437	421	338		1	0	26	0	0	0	d__Bacteria;p__Bacteroidota;c__Bacteroidia;o__Flavobacteriales;f__Flavobacteriaceae;g__MAG-120531;s__MAG-120531 sp000173115
0.2_20180522_Bin_MAXBIN_084_sub_1	MAG_352	43242	1658	76.4	1.36	medium-quality	1.64407	339	FL	51_1		39.3	2745	405	315		0	0	23	0	0	0	d__Bacteria;p__Bacteroidota;c__Bacteroidia;o__Flavobacteriales;f__UA16;g__UA16;s__UA16 sp002390615
0.2_20180522_Bin_MAXBIN_086_sub_1	MAG_1018	43242	2872	97.43	0.32	high-quality	3.07463	68	FL	259_1		36.9	1510	373	309		1	2	35	1	1	0	d__Bacteria;p__Proteobacteria;c__Alphaproteobacteria;o__Rhodobacterales;f__Rhodobacteraceae;g__Tateyamaria;s__Tateyamaria sp003445215
0.2_20180522_Bin_MAXBIN_087_1	MAG_666	43242	2137	91.18	0.34	high-quality	2.4164	155	FL	281_1		42.1	4273	441	355		0	2	30	1	0	1	d__Bacteria;p__Verrucomicrobiota;c__Verrucomicrobiae;o__Opitutales;f__MB11C04;g__MB11C04;s__MB11C04 sp002477515
0.2_20180522_Bin_MAXBIN_094_sub_1	MAG_1285	43242	2526	77	1.01	medium-quality	2.59147	297	FL	222_1		36.3	4633	392	314		1	0	22	0	0	0	d__Bacteria;p__Proteobacteria;c__Gammaproteobacteria;o__Pseudomonadales;f__Halieaceae;g__Luminiphilus;s__Luminiphilus sp009886815
0.2_20180522_Bin_MAXBIN_096_1	MAG_1047	43242	1191	76.83	0.94	medium-quality	1.09722	3	FL	53_1		40.8	1485	359	293		1	3	34	1	1	1	d__Bacteria;p__Proteobacteria;c__Gammaproteobacteria;o__GCA-002705445;f__GCA-002716945;g__GCA-2698665;s__GCA-2698665 sp905479195
0.2_20180522_Bin_MAXBIN_101_sub_1	MAG_1060	43242	1152	62.29	0.07	medium-quality	1.10955	24	FL	59_1		38.5	1487	383	309		1	1	31	0	0	1	d__Bacteria;p__Proteobacteria;c__Gammaproteobacteria;o__SAR86;f__D2472;g__D2472;s__D2472 sp002469975
0.2_20180522_Bin_MAXBIN_104_1	MAG_456	43242	2318	98.02	0.5	high-quality	2.83319	65	FL	108_1		39.6	2862	452	351		1	0	30	0	0	0	d__Bacteria;p__Bacteroidota;c__Bacteroidia;o__Chitinophagales;f__Saprospiraceae;g__UBA1994;s__UBA1994 sp002335865
0.2_20180522_Bin_MAXBIN_105_sub_1	MAG_414	43242	2859	83.97	4.04	medium-quality	2.61565	416	FL	74_1		38.3	1938	376	282		0	1	25	0	0	1	d__Bacteria;p__Bacteroidota;c__Bacteroidia;o__Cytophagales;f__Cyclobacteriaceae;g__Fabibacter;s__Fabibacter sp002477595
0.2_20180522_Bin_MAXBIN_115_1	MAG_1385	43242	2252	90.49	0.49	high-quality	2.29508	248	FL	172_1		36.1	1444	391	312		0	0	27	0	0	0	d__Bacteria;p__Proteobacteria;c__Gammaproteobacteria;o__Pseudomonadales;f__Porticoccaceae;g__HTCC2207;s__HTCC2207 sp017858135
0.2_20180522_Bin_MAXBIN_116_1	MAG_724	43242	4018	85.28	2.62	medium-quality	4.14824	560	FL	262_1		37.6	3457	382	304		1	0	37	0	0	0	d__Bacteria;p__Myxococcota_A;c__UBA9160;o__UBA9160;f__UBA4427;g__UBA4427;s__UBA4427 sp002390675
0.2_20180522_Bin_MAXBIN_118_sub_1	MAG_837	43242	3248	89.55	1.06	medium-quality	2.96001	183	FL	244_1		36.5	2262	346	274		1	0	28	0	0	0	d__Bacteria;p__Proteobacteria;c__Alphaproteobacteria;o__Rhodospirillales;f__Casp-alpha2;g__UBA4479;s__UBA4479 sp002389385
0.2_20180522_Bin_MAXBIN_126	MAG_606	43242	1953	55.95	0	medium-quality	1.95063	468	FL	15_1		37.8	1467	401	302		1	0	20	0	0	0	d__Bacteria;p__Planctomycetota;c__Phycisphaerae;o__Phycisphaerales;f__SM1A02;g__UBA12014;s__UBA12014 sp905480395
0.2_20180522_Bin_MAXBIN_127_1	MAG_806	43242	2044	98.69	0.66	high-quality	2.11299	71	FL	232_1		35.7	1542	376	316		0	0	27	0	0	0	d__Bacteria;p__Proteobacteria;c__Alphaproteobacteria;o__Puniceispirillales;f__Puniceispirillaceae;g__UBA4588;s__UBA4588 sp002387605
0.2_20180522_Bin_MAXBIN_147_sub	MAG_389	43242	2500	64.37	6.82	medium-quality	2.45857	606	FL	48_1		39.2	2619	398	303		0	0	29	0	0	0	d__Bacteria;p__Bacteroidota;c__Bacteroidia;o__Flavobacteriales;f__UA16;g__UA16;s__UA16 sp905479395
0.2_20180522_Bin_MAXBIN_181_sub_1	MAG_1282	43242	1531	62.65	1.17	medium-quality	1.49375	241	FL	225_1		35.4	1912	391	303		1	0	17	0	0	0	d__Bacteria;p__Proteobacteria;c__Gammaproteobacteria;o__Pseudomonadales;f__Halieaceae;g__Luminiphilus;s__Luminiphilus sp905479205
0.2_20180522_Bin_MAXBIN_190_1	MAG_853	43242	2588	94.13	1.3	high-quality	2.79363	83	FL	267_1		35.4	1792	390	329		1	0	36	0	0	0	d__Bacteria;p__Proteobacteria;c__Alphaproteobacteria;o__UBA7985;f__UBA7985;g__UBA7985;s__UBA7985 sp905479265
0.2_20180522_Bin_MAXBIN_197_sub_1	MAG_1319	43242	1552	69.73	3.89	medium-quality	1.53895	264	FL	167_1		34.3	1539	375	287		0	1	17	1	0	0	d__Bacteria;p__Proteobacteria;c__Gammaproteobacteria;o__Pseudomonadales;f__UBA7434;g__UBA7434;s__UBA7434 sp003492055
0.2_20180522_Bin_MAXBIN_199_1	MAG_179	43242	1343	64.98	1.86	medium-quality	1.2863	239	FL	137_1		36.1	1506	373	291		0	0	25	0	0	0	d__Bacteria;p__Bacteroidota;c__Bacteroidia;o__Flavobacteriales;f__Flavobacteriaceae;g__Flavicella;s__Flavicella sp002477565
0.2_20180522_Bin_MAXBIN_206_sub_1	MAG_1338	43242	2262	95.59	0	high-quality	2.5022	94	FL	226_1		35	1876	401	319		1	1	25	1	0	0	d__Bacteria;p__Proteobacteria;c__Gammaproteobacteria;o__Pseudomonadales;f__UBA7434;g__UBA7434;s__UBA7434 sp002480045
0.2_20180524_Bin_119_sub_1	MAG_1283	43244	2451	91.83	1.54	high-quality	2.52601	230	FL	225_1		35.8	1719	397	318		1	0	37	0	0	0	d__Bacteria;p__Proteobacteria;c__Gammaproteobacteria;o__Pseudomonadales;f__Halieaceae;g__Luminiphilus;s__Luminiphilus sp905479205
0.2_20180524_Bin_153_1	MAG_467	43244	1881	90.47	1.12	high-quality	2.03092	253	FL	283_0		37.5	2215	421	334		1	2	32	0	0	2	d__Bacteria;p__Bacteroidota;c__Rhodothermia;o__Balneolales;f__Balneolaceae;g__UBA1275;s__UBA1275 sp002457365
0.2_20180524_Bin_161_1	MAG_493	43244	2246	86.27	1.71	medium-quality	2.1094	152	FL	9_1		35.3	1614	368	292		0	0	44	0	0	0	d__Bacteria;p__Actinobacteriota;c__Actinomycetia;o__Nanopelagicales;f__S36-B12;g__UBA4592;s__UBA4592 sp002469525
0.2_20180524_Bin_162	MAG_67	43244	1821	72.87	4.04	medium-quality	1.73263	312	FL	140_0		36.1	1859	379	299		0	0	24	0	0	0	d__Bacteria;p__Bacteroidota;c__Bacteroidia;o__Flavobacteriales;f__Flavobacteriaceae;g__MS024-2A;s__MS024-2A sp018699935
0.2_20180524_Bin_167_1	MAG_854	43244	2653	96.3	0.43	high-quality	2.89345	61	FL	267_1		35.3	3784	391	332		1	0	40	0	0	0	d__Bacteria;p__Proteobacteria;c__Alphaproteobacteria;o__UBA7985;f__UBA7985;g__UBA7985;s__UBA7985 sp905479265
0.2_20180524_Bin_215_1	MAG_1141	43244	2314	97.51	0.73	high-quality	2.35141	102	FL	260_1		33.6	1958	377	315		1	0	38	0	0	0	d__Bacteria;p__Proteobacteria;c__Gammaproteobacteria;o__Burkholderiales;f__Burkholderiaceae;g__RS62;s__RS62 sp002340675
0.2_20180524_Bin_26_sub_1	MAG_276	43244	2665	89.04	1.52	medium-quality	2.68451	332	FL	129_0		39.1	3157	402	317		0	1	28	1	0	0	d__Bacteria;p__Bacteroidota;c__Bacteroidia;o__Flavobacteriales;f__Salibacteraceae;g__JAAZVO01;s__JAAZVO01 sp018609045
0.2_20180524_Bin_4_1	MAG_1460	43244	3032	86.6	3.7	medium-quality	3.06291	346	FL	215_1		36.2	3310	375	296		1	0	26	0	0	0	d__Bacteria;p__Proteobacteria;c__Gammaproteobacteria;o__Pseudomonadales;f__HTCC2089;g__UBA4421;s__UBA4421 sp009886205
0.2_20180524_Bin_50_sub_2	MAG_181	43244	1446	70.1	2.53	medium-quality	1.33857	281	FL	137_1		36	1425	365	280		0	0	25	0	0	0	d__Bacteria;p__Bacteroidota;c__Bacteroidia;o__Flavobacteriales;f__Flavobacteriaceae;g__Flavicella;s__Flavicella sp002477565
0.2_20180524_Bin_63_1	MAG_270	43244	2555	97.85	0.81	high-quality	2.71156	96	FL	36_0		37.4	3108	417	326		1	0	33	0	0	0	d__Bacteria;p__Bacteroidota;c__Bacteroidia;o__Flavobacteriales;f__Vicingaceae;g__NORP294;s__NORP294 sp905479325
0.2_20180524_Bin_64_sub_1	MAG_1157	43244	1192	68.7	2.37	medium-quality	1.15246	60	FL	202_2		35.2	1521	367	296		0	1	18	0	0	1	d__Bacteria;p__Proteobacteria;c__Gammaproteobacteria;o__UBA4575;f__UBA4575;g__UBA4575;s__UBA4575 sp905479295
0.2_20180524_Bin_80_sub_1	MAG_415	43244	2659	89.3	1.34	medium-quality	2.66492	225	FL	74_1		38.4	1680	389	308		1	1	29	0	0	1	d__Bacteria;p__Bacteroidota;c__Bacteroidia;o__Cytophagales;f__Cyclobacteriaceae;g__Fabibacter;s__Fabibacter sp002477595
0.2_20180524_Bin_Bin_103_sub_1	MAG_1003	43244	3492	79.86	3.28	medium-quality	3.185	563	FL	243_1		34.9	2380	349	277		0	0	31	0	0	0	d__Bacteria;p__Proteobacteria;c__Alphaproteobacteria;o__Rhodobacterales;f__Rhodobacteraceae;g__Sulfitobacter;s__Sulfitobacter sp013282155
0.2_20180524_Bin_Bin_105_1	MAG_995	43244	3170	80.01	0.59	medium-quality	2.88044	437	FL	258_1		35.5	1430	355	281		1	0	29	0	0	0	d__Bacteria;p__Proteobacteria;c__Alphaproteobacteria;o__Rhodobacterales;f__Rhodobacteraceae;g__Planktotalea;s__Planktotalea frisia
0.2_20180524_Bin_Bin_107_1	MAG_824	43244	3744	91.18	4.23	high-quality	3.49816	472	FL	5_1		36.4	1613	346	284		1	1	37	1	0	0	d__Bacteria;p__Proteobacteria;c__Alphaproteobacteria;o__MPNO01;f__UBA830;g__UBA830;s__UBA830 sp905479125
0.2_20180524_Bin_Bin_111_1	MAG_662	43244	2157	92.05	0.74	high-quality	2.35551	207	FL	281_1		42	3226	437	342		0	1	31	0	0	1	d__Bacteria;p__Verrucomicrobiota;c__Verrucomicrobiae;o__Opitutales;f__MB11C04;g__MB11C04;s__MB11C04 sp002477515
0.2_20180524_Bin_Bin_136_sub_1	MAG_940	43244	2285	88.5	1.1	medium-quality	2.27667	184	FL	255_1		37.9	1514	380	301		1	1	25	0	0	1	d__Bacteria;p__Proteobacteria;c__Alphaproteobacteria;o__Rhodobacterales;f__Rhodobacteraceae;g__Planktomarina;s__Planktomarina sp017856985
0.2_20180524_Bin_Bin_138_1	MAG_1420	43244	1945	83.6	0.74	medium-quality	1.97332	198	FL	171_1		38.4	1826	404	312		1	0	19	0	0	0	d__Bacteria;p__Proteobacteria;c__Gammaproteobacteria;o__Pseudomonadales;f__Porticoccaceae;g__HTCC2207;s__HTCC2207 sp002685195
0.2_20180524_Bin_Bin_142_sub_1	MAG_711	43244	1924	90.41	0.98	high-quality	2.12667	176	FL	279_1		36.1	2810	432	333		1	0	28	0	0	0	d__Bacteria;p__Verrucomicrobiota;c__Verrucomicrobiae;o__Opitutales;f__DSM-45221;g__BACL24;s__BACL24 sp002292345
0.2_20180524_Bin_Bin_146_sub_1	MAG_1115	43244	874	74.55	0.44	medium-quality	0.819079	21	FL	207_1		38.8	1541	373	299		1	0	18	0	0	0	d__Bacteria;p__Proteobacteria;c__Gammaproteobacteria;o__Burkholderiales;f__Methylophilaceae;g__BACL14;s__BACL14 sp000168995
0.2_20180524_Bin_Bin_147_1	MAG_1386	43244	2412	93.02	3.18	high-quality	2.40962	270	FL	172_1		36.3	1992	389	305		0	1	30	0	0	1	d__Bacteria;p__Proteobacteria;c__Gammaproteobacteria;o__Pseudomonadales;f__Porticoccaceae;g__HTCC2207;s__HTCC2207 sp017858135
0.2_20180524_Bin_Bin_155_1	MAG_1491	43244	2681	89.86	2.42	medium-quality	2.78952	278	FL	221_1		35.5	1639	394	316		0	4	25	2	1	1	d__Bacteria;p__Proteobacteria;c__Gammaproteobacteria;o__Pseudomonadales;f__HTCC2089;g__UBA9926;s__UBA9926 sp003451575
0.2_20180524_Bin_Bin_159_1	MAG_11	43244	1623	92.13	0	high-quality	1.75236	71	FL	230_1		35.8	2437	418	337		1	0	29	0	0	0	d__Bacteria;p__Bacteroidota;c__Bacteroidia;o__Flavobacteriales;f__Flavobacteriaceae;g__MAG-120531;s__MAG-120531 sp000173115
0.2_20180524_Bin_Bin_160_sub_1	MAG_646	43244	1582	83.63	0.68	medium-quality	1.66482	162	FL	280_1		42.4	6427	423	333		0	0	25	0	0	0	d__Bacteria;p__Verrucomicrobiota;c__Verrucomicrobiae;o__Opitutales;f__MB11C04;g__MB11C04;s__MB11C04 sp018607205
0.2_20180524_Bin_Bin_165_1	MAG_1263	43244	2419	93.23	0.43	high-quality	2.52034	108	FL	235_1		36.7	1604	377	314		1	0	39	0	0	0	d__Bacteria;p__Proteobacteria;c__Gammaproteobacteria;o__Pseudomonadales;f__Nitrincolaceae;g__ASP10-02a;s__ASP10-02a sp002335115
0.2_20180524_Bin_Bin_173_1	MAG_1242	43244	2010	86.19	1.89	medium-quality	1.81465	176	FL	208_1		37	1459	352	287		1	0	22	0	0	0	d__Bacteria;p__Proteobacteria;c__Gammaproteobacteria;o__Pseudomonadales;f__Litoricolaceae;g__HIMB30;s__HIMB30 sp002691485
0.2_20180524_Bin_Bin_175_1	MAG_345	43244	1640	66.13	1.09	medium-quality	1.74036	367	FL	85_1		40.3	3343	452	338		1	0	25	0	0	0	d__Bacteria;p__Bacteroidota;c__Bacteroidia;o__Flavobacteriales;f__UA16;g__UBA8752;s__UBA8752 sp905478795
0.2_20180524_Bin_Bin_182_1	MAG_1479	43244	2974	90.12	4.88	high-quality	3.18697	189	FL	224_1		35.7	2825	395	320		1	0	32	0	0	0	d__Bacteria;p__Proteobacteria;c__Gammaproteobacteria;o__Pseudomonadales;f__HTCC2089;g__UBA4582;s__UBA4582 sp002389265
0.2_20180524_Bin_Bin_200_1	MAG_1446	43244	2276	87.84	0.49	medium-quality	2.40382	210	FL	236_1		35	1631	399	319		1	0	31	0	0	0	d__Bacteria;p__Proteobacteria;c__Gammaproteobacteria;o__Pseudomonadales;f__Pseudohongiellaceae;g__UBA9145;s__UBA9145 sp001438145
0.2_20180524_Bin_Bin_21	MAG_729	43244	3893	74.27	2.16	medium-quality	3.90627	665	FL	262_1		37.7	2202	378	295		1	0	32	0	0	0	d__Bacteria;p__Myxococcota_A;c__UBA9160;o__UBA9160;f__UBA4427;g__UBA4427;s__UBA4427 sp002390675
0.2_20180524_Bin_Bin_213_1	MAG_122	43244	1578	77.02	0	medium-quality	1.59667	207	FL	113_1		35.6	2431	406	312		0	0	20	0	0	0	d__Bacteria;p__Bacteroidota;c__Bacteroidia;o__Flavobacteriales;f__Flavobacteriaceae;g__Patiriisocius;s__Patiriisocius sp905182755
0.2_20180524_Bin_Bin_32_1	MAG_836	43244	3461	88.73	2.04	medium-quality	3.0123	373	FL	244_1		36.4	1518	333	261		1	0	27	0	0	0	d__Bacteria;p__Proteobacteria;c__Alphaproteobacteria;o__Rhodospirillales;f__Casp-alpha2;g__UBA4479;s__UBA4479 sp002389385
0.2_20180524_Bin_Bin_33_1	MAG_501	43244	1267	94.01	0	high-quality	1.2546	24	FL	78_1		35	1518	386	315		1	0	42	0	0	0	d__Bacteria;p__Actinobacteriota;c__Actinomycetia;o__Actinomycetales;f__Microbacteriaceae;g__Aquiluna;s__Aquiluna sp002390305
0.2_20180524_Bin_Bin_36_sub_1	MAG_1402	43244	2078	96.17	0.44	high-quality	2.20509	74	FL	175_1		37	1617	404	327		0	1	32	0	0	1	d__Bacteria;p__Proteobacteria;c__Gammaproteobacteria;o__Pseudomonadales;f__Porticoccaceae;g__HTCC2207;s__HTCC2207 sp002378645
0.2_20180524_Bin_Bin_41_1	MAG_803	43244	1934	96.07	0.44	high-quality	2.00878	61	FL	232_1		35.6	1519	381	317		0	0	26	0	0	0	d__Bacteria;p__Proteobacteria;c__Alphaproteobacteria;o__Puniceispirillales;f__Puniceispirillaceae;g__UBA4588;s__UBA4588 sp002387605
0.2_20180524_Bin_Bin_48	MAG_985	43244	1831	56.4	0.59	medium-quality	1.65613	374	FL	268_1		35.6	1190	345	275		0	0	10	0	0	0	d__Bacteria;p__Proteobacteria;c__Alphaproteobacteria;o__Rhodobacterales;f__Rhodobacteraceae;g__LGRT01;s__LGRT01 sp001642945
0.2_20180524_Bin_Bin_56_1	MAG_1103	43244	1905	87.6	1.72	medium-quality	1.77097	215	FL	204_1		39.1	1378	362	287		0	1	29	0	0	1	d__Bacteria;p__Proteobacteria;c__Gammaproteobacteria;o__Burkholderiales;f__UBA3031;g__UBA3031;s__UBA3031 sp905478365
0.2_20180524_Bin_Bin_57_sub	MAG_1306	43244	1907	55.84	3.78	medium-quality	1.73298	412	FL	214_1		35.4	1319	361	277		0	0	15	0	0	0	d__Bacteria;p__Proteobacteria;c__Gammaproteobacteria;o__Pseudomonadales;f__Halieaceae;g__Luminiphilus;s__Luminiphilus sp905478845
0.2_20180524_Bin_Bin_60_1	MAG_1284	43244	2791	84.17	2.44	medium-quality	2.78566	350	FL	222_1		36.4	1807	389	305		1	0	27	0	0	0	d__Bacteria;p__Proteobacteria;c__Gammaproteobacteria;o__Pseudomonadales;f__Halieaceae;g__Luminiphilus;s__Luminiphilus sp009886815
0.2_20180524_Bin_Bin_61_sub_1	MAG_818	43244	2028	90.58	4.8	high-quality	1.89894	284	FL	234_1		35.8	1513	355	284		0	0	17	0	0	0	d__Bacteria;p__Proteobacteria;c__Alphaproteobacteria;o__Puniceispirillales;f__Puniceispirillaceae;g__UBA3439;s__UBA3439 sp017859295
0.2_20180524_Bin_Bin_64_sub_2	MAG_1161	43244	1215	80.2	3.43	medium-quality	1.10257	139	FL	202_1		35.6	1290	352	281		1	0	11	0	0	0	d__Bacteria;p__Proteobacteria;c__Gammaproteobacteria;o__UBA4575;f__UBA4575;g__UBA4575;s__UBA4575 sp002386945
0.2_20180524_Bin_Bin_65_1	MAG_466	43244	2261	97.03	0	high-quality	2.79659	63	FL	108_1		39.5	4374	454	355		1	0	31	0	0	0	d__Bacteria;p__Bacteroidota;c__Bacteroidia;o__Chitinophagales;f__Saprospiraceae;g__UBA1994;s__UBA1994 sp002335865
0.2_20180524_Bin_Bin_66_1	MAG_552	43244	3673	78.11	2.56	medium-quality	3.31505	551	FL	10_1		34.8	2039	349	275		0	0	32	0	0	0	d__Bacteria;p__Actinobacteriota;c__Acidimicrobiia;o__Acidimicrobiales;f__UBA10347;g__UBA10347;s__UBA10347 sp003485885
0.2_20180524_Bin_Bin_7_1	MAG_282	43244	2348	94.62	0.11	high-quality	2.60983	78	FL	72_1		38.6	3035	432	344		1	0	32	0	0	0	d__Bacteria;p__Bacteroidota;c__Bacteroidia;o__Flavobacteriales;f__Salibacteraceae;g__UBA6770;s__UBA6770 sp002707155
0.2_20180524_Bin_Bin_74_1	MAG_1347	43244	2300	95.19	0.05	high-quality	2.57204	107	FL	226_1		35.2	2649	406	322		1	0	31	0	0	0	d__Bacteria;p__Proteobacteria;c__Gammaproteobacteria;o__Pseudomonadales;f__UBA7434;g__UBA7434;s__UBA7434 sp002480045
0.2_20180524_Bin_Bin_76_1	MAG_1221	43244	1757	66.49	1.36	medium-quality	1.67938	278	FL	182_1		33.9	1658	379	292		0	2	9	0	0	2	d__Bacteria;p__Proteobacteria;c__Gammaproteobacteria;o__Enterobacterales;f__Alteromonadaceae;g__Glaciecola;s__Glaciecola sp002292215
0.2_20180524_Bin_Bin_90_sub_1	MAG_233	43244	1528	91.94	0	strict high-quality	1.60646	118	FL	89_1		36.6	1842	416	335		1	3	25	1	1	1	d__Bacteria;p__Bacteroidota;c__Bacteroidia;o__Flavobacteriales;f__Schleiferiaceae;g__UBA10364;s__UBA10364 sp003045825
0.2_20180524_Bin_Bin_99_1	MAG_401	43244	1855	93.82	0.72	high-quality	2.11126	166	FL	49_1		39	1934	454	362		0	0	28	0	0	0	d__Bacteria;p__Bacteroidota;c__Bacteroidia;o__Flavobacteriales;f__UA16;g__UA16;s__UA16 sp002477505
0.2_20180524_Bin_MAXBIN_023_1	MAG_981	43244	2379	97.75	0.48	strict high-quality	2.37948	132	FL	245_1		35.7	1514	380	308		1	6	34	2	2	2	d__Bacteria;p__Proteobacteria;c__Alphaproteobacteria;o__Rhodobacterales;f__Rhodobacteraceae;g__Planktomarina;s__Planktomarina temperata
0.2_20180524_Bin_MAXBIN_025_1	MAG_93	43244	1736	96.69	0	strict high-quality	1.85462	46	FL	143_1		38.5	2482	419	337		1	3	32	1	1	1	d__Bacteria;p__Bacteroidota;c__Bacteroidia;o__Flavobacteriales;f__Flavobacteriaceae;g__MS024-2A;s__MS024-2A sp000173095
0.2_20180524_Bin_MAXBIN_036_sub_1	MAG_1369	43244	873	66.88	0.37	medium-quality	0.882033	18	FL	63_1		40.2	1485	384	311		1	2	18	1	0	1	d__Bacteria;p__Proteobacteria;c__Gammaproteobacteria;o__Pseudomonadales;f__Porticoccaceae;g__Porticoccus;s__Porticoccus sp002390525
0.2_20180524_Bin_MAXBIN_043_sub_1	MAG_432	43244	2129	86.9	0.6	medium-quality	2.45695	35	FL	100_1		38.8	3021	433	352		1	0	31	0	0	0	d__Bacteria;p__Bacteroidota;c__Bacteroidia;o__Cytophagales;f__Cyclobacteriaceae;g__UBA4465;s__UBA4465 sp002470835
0.2_20180524_Bin_MAXBIN_071_sub_1	MAG_1434	43244	1976	56.83	1.11	medium-quality	1.77709	411	FL	218_1		37.3	1506	347	266		0	0	9	0	0	0	d__Bacteria;p__Proteobacteria;c__Gammaproteobacteria;o__Pseudomonadales;f__Pseudohongiellaceae;g__UBA9145;s__UBA9145 sp003483155
0.2_20180524_Bin_MAXBIN_074_sub_1	MAG_815	43244	1828	92.21	0	high-quality	1.86278	106	FL	233_1		35.6	1513	384	309		0	0	23	0	0	0	d__Bacteria;p__Proteobacteria;c__Alphaproteobacteria;o__Puniceispirillales;f__Puniceispirillaceae;g__UBA3439;s__UBA3439 sp002378605
0.2_20180524_Bin_MAXBIN_078_sub_1	MAG_385	43244	1967	88.84	1.93	medium-quality	2.05576	321	FL	47_1		39.2	2491	424	333		0	0	25	0	0	0	d__Bacteria;p__Bacteroidota;c__Bacteroidia;o__Flavobacteriales;f__UA16;g__UA16;s__UA16 sp002390405
0.2_20180524_Bin_MAXBIN_087_1	MAG_1046	43244	1204	76.83	0.94	medium-quality	1.115	8	FL	53_1		40.8	1485	360	295		1	3	34	1	1	1	d__Bacteria;p__Proteobacteria;c__Gammaproteobacteria;o__GCA-002705445;f__GCA-002716945;g__GCA-2698665;s__GCA-2698665 sp905479195
0.2_20180524_Bin_MAXBIN_090_sub_1	MAG_1017	43244	2839	92.96	0.24	high-quality	3.07081	78	FL	259_1		36.9	3663	377	313		1	4	39	2	2	0	d__Bacteria;p__Proteobacteria;c__Alphaproteobacteria;o__Rhodobacterales;f__Rhodobacteraceae;g__Tateyamaria;s__Tateyamaria sp003445215
0.2_20180524_Bin_MAXBIN_092_sub_1	MAG_169	43244	1917	81	0.33	medium-quality	2.04473	110	FL	141_1		38.2	1887	416	331		0	1	23	0	0	1	d__Bacteria;p__Bacteroidota;c__Bacteroidia;o__Flavobacteriales;f__Flavobacteriaceae;g__CAJQLB01;s__CAJQLB01 sp905479065
0.2_20180524_Bin_MAXBIN_132_sub_1	MAG_51	43244	1114	62.07	6.9	medium-quality	1.08405	102	FL	111_0		36.3	2478	395	309		0	0	13	0	0	0	d__Bacteria;p__Bacteroidota;c__Bacteroidia;o__Flavobacteriales;f__Flavobacteriaceae;g__UBA7428;s__
0.2_20180524_Bin_MAXBIN_147_sub_1	MAG_408	43244	2689	59.86	4.37	medium-quality	2.33893	505	FL	159_0		36	2660	387	271		1	1	22	0	0	1	d__Bacteria;p__Bacteroidota;c__Bacteroidia;o__NS11-12g;f__UBA9320;g__UBA9320;s__
0.2_20180524_Bin_MAXBIN_171_sub_1	MAG_1295	43244	2284	96	0.88	high-quality	2.44532	79	FL	216_1		35.6	1804	410	334		0	0	37	0	0	0	d__Bacteria;p__Proteobacteria;c__Gammaproteobacteria;o__Pseudomonadales;f__Halieaceae;g__Luminiphilus;s__Luminiphilus sp002390485
0.2_20180529_Bin_106	MAG_388	43249	2001	92.92	1.08	high-quality	2.2942	144	FL	48_1		39.4	2607	451	364		0	0	28	0	0	0	d__Bacteria;p__Bacteroidota;c__Bacteroidia;o__Flavobacteriales;f__UA16;g__UA16;s__UA16 sp905479395
0.2_20180529_Bin_110_sub	MAG_1299	43249	2448	96	0.44	high-quality	2.61455	70	FL	216_1		35.6	1804	408	332		1	1	36	0	0	1	d__Bacteria;p__Proteobacteria;c__Gammaproteobacteria;o__Pseudomonadales;f__Halieaceae;g__Luminiphilus;s__Luminiphilus sp002390485
0.2_20180529_Bin_145	MAG_994	43249	3717	90.15	2.1	high-quality	3.38406	489	FL	258_1		35.5	1430	350	280		1	1	28	0	0	1	d__Bacteria;p__Proteobacteria;c__Alphaproteobacteria;o__Rhodobacterales;f__Rhodobacteraceae;g__Planktotalea;s__Planktotalea frisia
0.2_20180529_Bin_151_sub_1	MAG_910	43249	1899	91.15	0.46	high-quality	1.88933	112	FL	33_1		38.7	1509	373	309		1	0	22	0	0	0	d__Bacteria;p__Proteobacteria;c__Alphaproteobacteria;o__Rhodobacterales;f__Rhodobacteraceae;g__Amylibacter;s__Amylibacter sp000153745
0.2_20180529_Bin_178	MAG_986	43249	3720	79.01	2.03	medium-quality	3.43853	520	FL	240_1		35.9	1513	345	268		0	0	16	0	0	0	d__Bacteria;p__Proteobacteria;c__Alphaproteobacteria;o__Rhodobacterales;f__Rhodobacteraceae;g__CPC320;s__CPC320 sp002336405
0.2_20180529_Bin_26_sub_1	MAG_194	43249	1813	74.73	2.6	medium-quality	1.85758	200	FL	107_1		38.1	2383	415	321		0	0	21	0	0	0	d__Bacteria;p__Bacteroidota;c__Bacteroidia;o__Flavobacteriales;f__Flavobacteriaceae;g__SCGC-AAA160-P02;s__SCGC-AAA160-P02 sp905479435
0.2_20180529_Bin_33_1_1	MAG_183	43249	2017	88.38	1.14	medium-quality	2.11769	145	FL	133_0		35.8	2422	406	321		1	0	26	0	0	0	d__Bacteria;p__Bacteroidota;c__Bacteroidia;o__Flavobacteriales;f__Flavobacteriaceae;g__Polaribacter;s__Polaribacter sp018663625
0.2_20180529_Bin_94_sub_1	MAG_29	43249	1314	81.69	0	medium-quality	1.34191	81	FL	92_0		42.2	2377	410	328		1	1	21	0	0	1	d__Bacteria;p__Bacteroidota;c__Bacteroidia;o__Flavobacteriales;f__Flavobacteriaceae;g__MAG-121220-bin8;s__MAG-121220-bin8 sp905479415
0.2_20180529_Bin_98	MAG_279	43249	2540	100	0.65	high-quality	2.85378	127	FL	72_1		38.7	3035	434	348		1	0	33	0	0	0	d__Bacteria;p__Bacteroidota;c__Bacteroidia;o__Flavobacteriales;f__Salibacteraceae;g__UBA6770;s__UBA6770 sp002707155
0.2_20180529_Bin_Bin_101_sub	MAG_510	43249	1351	59.88	0.62	medium-quality	1.17421	235	FL	82_1		35.2	1723	342	270		1	0	32	0	0	0	d__Bacteria;p__Actinobacteriota;c__Actinomycetia;o__Actinomycetales;f__Microbacteriaceae;g__Pontimonas;s__Pontimonas sp017852615
0.2_20180529_Bin_Bin_119	MAG_502	43249	1506	94.3	0.88	strict high-quality	1.42952	53	FL	78_1		34.7	1518	383	300		1	4	46	2	1	1	d__Bacteria;p__Actinobacteriota;c__Actinomycetia;o__Actinomycetales;f__Microbacteriaceae;g__Aquiluna;s__Aquiluna sp002390305
0.2_20180529_Bin_Bin_120	MAG_857	43249	2868	96.3	0.65	high-quality	3.18318	87	FL	267_1		35.5	8912	398	339		1	0	42	0	0	0	d__Bacteria;p__Proteobacteria;c__Alphaproteobacteria;o__UBA7985;f__UBA7985;g__UBA7985;s__UBA7985 sp905479265
0.2_20180529_Bin_Bin_122_1	MAG_338	43249	2167	95.54	1.12	high-quality	2.59946	224	FL	85_1		40.2	5004	476	382		1	1	33	0	0	1	d__Bacteria;p__Bacteroidota;c__Bacteroidia;o__Flavobacteriales;f__UA16;g__UBA8752;s__UBA8752 sp905478795
0.2_20180529_Bin_Bin_124_sub	MAG_531	43249	1311	59.73	7.26	medium-quality	1.09742	129	FL	69_1		38.8	3749	347	265		2	3	26	1	1	1	d__Bacteria;p__Actinobacteriota;c__Acidimicrobiia;o__Actinomarinales;f__Actinomarinaceae;g__Actinomarina;s__Actinomarina sp002683085
0.2_20180529_Bin_Bin_13_sub_1	MAG_1305	43249	1804	58.7	1.25	medium-quality	1.66728	355	FL	214_1		35.7	1493	366	282		0	0	9	0	0	0	d__Bacteria;p__Proteobacteria;c__Gammaproteobacteria;o__Pseudomonadales;f__Halieaceae;g__Luminiphilus;s__Luminiphilus sp905478845
0.2_20180529_Bin_Bin_131	MAG_804	43249	2267	99.13	0.66	high-quality	2.33095	103	FL	232_1		35.8	1542	376	311		0	2	33	1	1	0	d__Bacteria;p__Proteobacteria;c__Alphaproteobacteria;o__Puniceispirillales;f__Puniceispirillaceae;g__UBA4588;s__UBA4588 sp002387605
0.2_20180529_Bin_Bin_152	MAG_1387	43249	2145	71.68	0.8	medium-quality	1.9907	385	FL	172_1		36.2	1631	365	283		0	0	21	0	0	0	d__Bacteria;p__Proteobacteria;c__Gammaproteobacteria;o__Pseudomonadales;f__Porticoccaceae;g__HTCC2207;s__HTCC2207 sp017858135
0.2_20180529_Bin_Bin_161_sub_1	MAG_1410	43249	1722	74.63	1.24	medium-quality	1.73252	158	FL	171_1		38.4	1826	392	309		1	3	16	1	1	1	d__Bacteria;p__Proteobacteria;c__Gammaproteobacteria;o__Pseudomonadales;f__Porticoccaceae;g__HTCC2207;s__HTCC2207 sp002685195
0.2_20180529_Bin_Bin_163_sub_1	MAG_1486	43249	2843	90.44	2.04	strict high-quality	2.96989	278	FL	221_1		35.4	3452	395	316		1	3	26	1	1	1	d__Bacteria;p__Proteobacteria;c__Gammaproteobacteria;o__Pseudomonadales;f__HTCC2089;g__UBA9926;s__UBA9926 sp003451575
0.2_20180529_Bin_Bin_167_1	MAG_1160	43249	1529	88.53	3.09	medium-quality	1.44497	100	FL	202_1		35.6	1521	365	289		0	1	27	0	0	1	d__Bacteria;p__Proteobacteria;c__Gammaproteobacteria;o__UBA4575;f__UBA4575;g__UBA4575;s__UBA4575 sp002386945
0.2_20180529_Bin_Bin_174	MAG_120	43249	1751	85.63	0	medium-quality	1.81581	184	FL	113_1		35.7	2431	397	320		0	0	23	0	0	0	d__Bacteria;p__Bacteroidota;c__Bacteroidia;o__Flavobacteriales;f__Flavobacteriaceae;g__Patiriisocius;s__Patiriisocius sp905182755
0.2_20180529_Bin_Bin_193	MAG_938	43249	3040	89.18	5.68	medium-quality	3.09715	281	FL	255_1		37.7	1514	380	305		0	1	39	0	0	1	d__Bacteria;p__Proteobacteria;c__Alphaproteobacteria;o__Rhodobacterales;f__Rhodobacteraceae;g__Planktomarina;s__Planktomarina sp017856985
0.2_20180529_Bin_Bin_198_sub_1	MAG_1322	43249	1587	72.74	0.1	medium-quality	1.50937	315	FL	167_1		34.2	1438	350	273		1	0	15	0	0	0	d__Bacteria;p__Proteobacteria;c__Gammaproteobacteria;o__Pseudomonadales;f__UBA7434;g__UBA7434;s__UBA7434 sp003492055
0.2_20180529_Bin_Bin_202_sub	MAG_1104	43249	2016	89.26	1.26	medium-quality	1.9123	208	FL	204_1		38.9	1546	358	291		1	2	34	0	1	1	d__Bacteria;p__Proteobacteria;c__Gammaproteobacteria;o__Burkholderiales;f__UBA3031;g__UBA3031;s__UBA3031 sp905478365
0.2_20180529_Bin_Bin_213	MAG_730	43249	4482	92.04	1.29	strict high-quality	4.99944	260	FL	262_1		37.6	3407	403	328		1	3	47	1	1	1	d__Bacteria;p__Myxococcota_A;c__UBA9160;o__UBA9160;f__UBA4427;g__UBA4427;s__UBA4427 sp002390675
0.2_20180529_Bin_Bin_32	MAG_458	43249	2307	98.02	0.5	high-quality	2.80317	85	FL	108_1		39.4	2540	450	348		1	0	31	0	0	0	d__Bacteria;p__Bacteroidota;c__Bacteroidia;o__Chitinophagales;f__Saprospiraceae;g__UBA1994;s__UBA1994 sp002335865
0.2_20180529_Bin_Bin_4_sub	MAG_180	43249	1428	66.38	4.42	medium-quality	1.34481	268	FL	137_1		36.4	1504	366	286		1	1	24	0	0	1	d__Bacteria;p__Bacteroidota;c__Bacteroidia;o__Flavobacteriales;f__Flavobacteriaceae;g__Flavicella;s__Flavicella sp002477565
0.2_20180529_Bin_Bin_47_1	MAG_1452	43249	2039	77.01	2.84	medium-quality	2.0317	297	FL	236_1		35	1524	383	302		0	0	30	0	0	0	d__Bacteria;p__Proteobacteria;c__Gammaproteobacteria;o__Pseudomonadales;f__Pseudohongiellaceae;g__UBA9145;s__UBA9145 sp001438145
0.2_20180529_Bin_Bin_49	MAG_1459	43249	2904	83.02	4.66	medium-quality	2.9286	410	FL	215_1		36.3	1520	373	295		1	0	29	0	0	0	d__Bacteria;p__Proteobacteria;c__Gammaproteobacteria;o__Pseudomonadales;f__HTCC2089;g__UBA4421;s__UBA4421 sp009886205
0.2_20180529_Bin_Bin_52	MAG_219	43249	1705	93.82	0.27	high-quality	1.78117	101	FL	90_1		36.7	2140	422	332		2	1	19	0	0	1	d__Bacteria;p__Bacteroidota;c__Bacteroidia;o__Flavobacteriales;f__Schleiferiaceae;g__UBA10364;s__UBA10364 sp002387615
0.2_20180529_Bin_Bin_63_1	MAG_1222	43249	2449	86.95	2.25	medium-quality	2.47781	272	FL	182_1		33.7	1513	391	311		0	1	39	0	0	1	d__Bacteria;p__Proteobacteria;c__Gammaproteobacteria;o__Enterobacterales;f__Alteromonadaceae;g__Glaciecola;s__Glaciecola sp002292215
0.2_20180529_Bin_Bin_7_sub_1	MAG_816	43249	2130	94.08	6.26	medium-quality	2.1325	157	FL	233_1		35.7	1513	375	302		0	0	26	0	0	0	d__Bacteria;p__Proteobacteria;c__Alphaproteobacteria;o__Puniceispirillales;f__Puniceispirillaceae;g__UBA3439;s__UBA3439 sp002378605
0.2_20180529_Bin_Bin_73	MAG_736	43249	3680	80.3	2.73	medium-quality	3.38691	502	FL	1_1		41.4	1931	355	282		0	0	30	0	0	0	d__Bacteria;p__Bdellovibrionota;c__Bacteriovoracia;o__Bacteriovoracales;f__Bacteriovoracaceae;g__GCA-2712005;s__GCA-2712005 sp017858255
0.2_20180529_Bin_Bin_79	MAG_989	43249	5988	95.29	3.23	high-quality	5.8427	685	FL	239_1		35.9	2885	354	283		1	1	35	0	0	1	d__Bacteria;p__Proteobacteria;c__Alphaproteobacteria;o__Rhodobacterales;f__Rhodobacteraceae;g__CPC320;s__CPC320 sp002684375
0.2_20180529_Bin_Bin_81_1	MAG_1346	43249	2418	93.35	0.37	high-quality	2.68407	118	FL	226_1		35.2	2649	406	320		1	0	29	0	0	0	d__Bacteria;p__Proteobacteria;c__Gammaproteobacteria;o__Pseudomonadales;f__UBA7434;g__UBA7434;s__UBA7434 sp002480045
0.2_20180529_Bin_Bin_85	MAG_983	43249	2294	70.4	0.75	medium-quality	2.15815	390	FL	268_1		35.6	1515	351	284		0	0	13	0	0	0	d__Bacteria;p__Proteobacteria;c__Alphaproteobacteria;o__Rhodobacterales;f__Rhodobacteraceae;g__LGRT01;s__LGRT01 sp001642945
0.2_20180529_Bin_Bin_86	MAG_1255	43249	2756	94.89	0.71	high-quality	2.87051	135	FL	235_1		36.7	1604	377	314		1	0	45	0	0	0	d__Bacteria;p__Proteobacteria;c__Gammaproteobacteria;o__Pseudomonadales;f__Nitrincolaceae;g__ASP10-02a;s__ASP10-02a sp002335115
0.2_20180529_Bin_Bin_87_sub	MAG_665	43249	3803	94.18	9.23	medium-quality	4.28148	591	FL	281_1		41.7	10458	452	354		2	0	45	0	0	0	d__Bacteria;p__Verrucomicrobiota;c__Verrucomicrobiae;o__Opitutales;f__MB11C04;g__MB11C04;s__MB11C04 sp002477515
0.2_20180529_Bin_Bin_96_sub	MAG_871	43249	2147	64.83	0.97	medium-quality	1.90751	443	FL	149_1		34.8	1509	357	268		1	0	30	0	0	0	d__Bacteria;p__Proteobacteria;c__Alphaproteobacteria;o__Sphingomonadales;f__Sphingomonadaceae;g__Novosphingopyxis;s__Novosphingopyxis baekryungensis
0.2_20180529_Bin_Bin_99	MAG_288	43249	3210	94.48	6.18	medium-quality	3.26195	329	FL	122_1		38.8	2364	411	319		1	1	30	1	0	0	d__Bacteria;p__Bacteroidota;c__Bacteroidia;o__Flavobacteriales;f__Salibacteraceae;g__SHAN690;s__SHAN690 sp002336485
0.2_20180529_Bin_MAXBIN_001_1	MAG_37	43249	1104	70.11	0.82	medium-quality	1.10376	87	FL	91_1		42.2	2377	407	322		0	0	18	0	0	0	d__Bacteria;p__Bacteroidota;c__Bacteroidia;o__Flavobacteriales;f__Flavobacteriaceae;g__MAG-121220-bin8;s__MAG-121220-bin8 sp002700465
0.2_20180529_Bin_MAXBIN_005_sub_1	MAG_1132	43249	788	69.87	1.31	medium-quality	0.715553	31	FL	203_1		39.4	1540	362	290		0	0	25	0	0	0	d__Bacteria;p__Proteobacteria;c__Gammaproteobacteria;o__Burkholderiales;f__Methylophilaceae;g__BACL14;s__BACL14 sp018607785
0.2_20180529_Bin_MAXBIN_011_sub	MAG_1370	43249	858	56.66	3.33	medium-quality	0.825995	67	FL	63_1		40	1289	368	296		0	0	47	0	0	0	d__Bacteria;p__Proteobacteria;c__Gammaproteobacteria;o__Pseudomonadales;f__Porticoccaceae;g__Porticoccus;s__Porticoccus sp002390525
0.2_20180529_Bin_MAXBIN_019	MAG_980	43249	2228	92.36	0.41	high-quality	2.22481	138	FL	245_1		35.6	1514	379	310		1	1	24	0	0	1	d__Bacteria;p__Proteobacteria;c__Alphaproteobacteria;o__Rhodobacterales;f__Rhodobacteraceae;g__Planktomarina;s__Planktomarina temperata
0.2_20180529_Bin_MAXBIN_028	MAG_904	43249	2381	82.58	8.54	medium-quality	2.25772	218	FL	34_1		38.8	2337	369	296		0	0	30	0	0	0	d__Bacteria;p__Proteobacteria;c__Alphaproteobacteria;o__Rhodobacterales;f__Rhodobacteraceae;g__Amylibacter;s__Amylibacter sp900197625
0.2_20180529_Bin_MAXBIN_038_sub_1	MAG_384	43249	1222	50.87	0.54	medium-quality	1.15569	291	FL	47_1		39.1	1247	387	301		0	0	15	0	0	0	d__Bacteria;p__Bacteroidota;c__Bacteroidia;o__Flavobacteriales;f__UA16;g__UA16;s__UA16 sp002390405
0.2_20180529_Bin_MAXBIN_041_sub	MAG_236	43249	1541	88.17	1.08	medium-quality	1.61245	153	FL	89_1		36.7	3405	418	333		1	4	25	1	2	1	d__Bacteria;p__Bacteroidota;c__Bacteroidia;o__Flavobacteriales;f__Schleiferiaceae;g__UBA10364;s__UBA10364 sp003045825
0.2_20180529_Bin_MAXBIN_050_sub_1	MAG_171	43249	2169	95.69	0.3	high-quality	2.38169	87	FL	141_1		38	2735	424	340		1	0	40	0	0	0	d__Bacteria;p__Bacteroidota;c__Bacteroidia;o__Flavobacteriales;f__Flavobacteriaceae;g__CAJQLB01;s__CAJQLB01 sp905479065
0.2_20180529_Bin_MAXBIN_058_sub_1	MAG_892	43249	1375	72.94	0.16	medium-quality	1.44497	49	FL	177_1		39.6	1508	405	329		0	3	27	1	1	1	d__Bacteria;p__Proteobacteria;c__Alphaproteobacteria;o__Caulobacterales;f__Maricaulaceae;g__Hellea;s__Hellea sp905477785
0.2_20180529_Bin_MAXBIN_066_1	MAG_13	43249	1658	93.05	0	high-quality	1.78456	65	FL	230_1		35.9	2437	419	335		1	0	29	0	0	0	d__Bacteria;p__Bacteroidota;c__Bacteroidia;o__Flavobacteriales;f__Flavobacteriaceae;g__MAG-120531;s__MAG-120531 sp000173115
0.2_20180529_Bin_MAXBIN_068	MAG_431	43249	2563	97.32	0.6	high-quality	2.95374	60	FL	100_1		38.9	3795	434	352		1	0	34	0	0	0	d__Bacteria;p__Bacteroidota;c__Bacteroidia;o__Cytophagales;f__Cyclobacteriaceae;g__UBA4465;s__UBA4465 sp002470835
0.2_20180529_Bin_MAXBIN_069	MAG_406	43249	1445	70.3	3.33	medium-quality	1.64181	155	FL	49_1		39	2597	452	362		0	0	24	0	0	0	d__Bacteria;p__Bacteroidota;c__Bacteroidia;o__Flavobacteriales;f__UA16;g__UA16;s__UA16 sp002477505
0.2_20180529_Bin_MAXBIN_077_sub	MAG_686	43249	2426	86.27	6.25	medium-quality	2.50645	272	FL	279_1		36.2	2729	400	311		1	1	32	1	0	0	d__Bacteria;p__Verrucomicrobiota;c__Verrucomicrobiae;o__Opitutales;f__DSM-45221;g__BACL24;s__BACL24 sp002292345
0.2_20180529_Bin_MAXBIN_083_sub_1	MAG_1140	43249	2267	98.6	1.82	high-quality	2.32805	100	FL	260_1		33.6	1569	379	319		1	0	36	0	0	0	d__Bacteria;p__Proteobacteria;c__Gammaproteobacteria;o__Burkholderiales;f__Burkholderiaceae;g__RS62;s__RS62 sp002340675
0.2_20180529_Bin_MAXBIN_091_sub_1	MAG_1286	43249	2393	77.34	1.46	medium-quality	2.44225	265	FL	222_1		36.2	1617	389	314		0	0	23	0	0	0	d__Bacteria;p__Proteobacteria;c__Gammaproteobacteria;o__Pseudomonadales;f__Halieaceae;g__Luminiphilus;s__Luminiphilus sp009886815
0.2_20180529_Bin_MAXBIN_095_sub	MAG_823	43249	2801	67.35	0.59	medium-quality	2.45478	553	FL	5_1		36.1	1520	333	268		1	3	17	2	1	0	d__Bacteria;p__Proteobacteria;c__Alphaproteobacteria;o__MPNO01;f__UBA830;g__UBA830;s__UBA830 sp905479125
0.2_20180529_Bin_MAXBIN_100_sub_1	MAG_317	43249	1866	70.99	1.67	medium-quality	1.74779	329	FL	102_1		42.1	2119	380	283		0	1	22	0	0	1	d__Bacteria;p__Bacteroidota;c__Bacteroidia;o__Flavobacteriales;f__Crocinitomicaceae;g__UBA952;s__UBA952 sp905480165
0.2_20180529_Bin_MAXBIN_116_1	MAG_1061	43249	1049	52.8	0.44	medium-quality	1.02483	26	FL	59_1		38.6	1487	389	314		1	0	27	0	0	0	d__Bacteria;p__Proteobacteria;c__Gammaproteobacteria;o__SAR86;f__D2472;g__D2472;s__D2472 sp002469975
0.2_20180529_Bin_MAXBIN_118_sub_1	MAG_1097	43249	1317	66.59	1.22	medium-quality	1.23832	159	FL	205_0		39.4	1555	357	289		1	0	28	0	0	0	d__Bacteria;p__Proteobacteria;c__Gammaproteobacteria;o__Burkholderiales;f__UBA3031;g__UBA3031;s__UBA3031 sp905479505
0.2_20180529_Bin_MAXBIN_126_sub_1	MAG_1241	43249	1905	91.22	1.7	high-quality	1.72882	170	FL	208_1		36.9	4139	355	289		1	0	24	0	0	0	d__Bacteria;p__Proteobacteria;c__Gammaproteobacteria;o__Pseudomonadales;f__Litoricolaceae;g__HIMB30;s__HIMB30 sp002691485
0.2_20180529_Bin_MAXBIN_132_sub_1	MAG_835	43249	3283	91.54	0.5	high-quality	3.06387	104	FL	244_1		36.5	1518	350	281		1	0	27	0	0	0	d__Bacteria;p__Proteobacteria;c__Alphaproteobacteria;o__Rhodospirillales;f__Casp-alpha2;g__UBA4479;s__UBA4479 sp002389385
0.2_20180529_Bin_MAXBIN_167	MAG_517	43249	1677	92.88	2.36	high-quality	1.5854	123	FL	81_1		35.2	1295	360	294		1	1	39	0	0	1	d__Bacteria;p__Actinobacteriota;c__Actinomycetia;o__Actinomycetales;f__Microbacteriaceae;g__Pontimonas;s__Pontimonas sp017857245
0.2_20180529_Bin_MAXBIN_168_sub_1	MAG_297	43249	2543	97.58	0.54	strict high-quality	2.78563	34	FL	121_1		39	4246	423	338		1	3	36	1	1	1	d__Bacteria;p__Bacteroidota;c__Bacteroidia;o__Flavobacteriales;f__Salibacteraceae;g__SHAN690;s__SHAN690 sp002390775
0.2_20180529_Bin_MAXBIN_175_sub_1	MAG_669	43249	1654	58.95	3.38	medium-quality	1.69911	159	FL	277_1		35.8	3509	401	306		0	0	32	0	0	0	d__Bacteria;p__Verrucomicrobiota;c__Verrucomicrobiae;o__Opitutales;f__DSM-45221;g__BACL24;s__BACL24 sp017857255
0.2_20180529_Bin_MAXBIN_194_sub_1	MAG_178	43249	1695	92.87	1.02	high-quality	1.83848	54	FL	134_0		37	2423	409	329		1	0	38	0	0	0	d__Bacteria;p__Bacteroidota;c__Bacteroidia;o__Flavobacteriales;f__Flavobacteriaceae;g__Flavicella;s__Flavicella sp905479475
10_20180319_Bin_Bin_23	MAG_953	43178	1753	60.42	1.16	medium-quality	1.49717	342	PA10	245_1		35.8	1417	335	263		0	0	14	0	0	0	d__Bacteria;p__Proteobacteria;c__Alphaproteobacteria;o__Rhodobacterales;f__Rhodobacteraceae;g__Planktomarina;s__Planktomarina temperata
10_20180319_Bin_METABAT_4	MAG_922	43178	1802	64.74	1.82	medium-quality	1.61085	308	PA10	227_1		40.8	1185	341	273		1	0	21	0	0	0	d__Bacteria;p__Proteobacteria;c__Alphaproteobacteria;o__Rhodobacterales;f__Rhodobacteraceae;g__GCA-2697345;s__GCA-2697345 sp002697345
10_20180319_Bin_METABAT_7	MAG_532	43178	1037	53.65	4.7	medium-quality	0.820027	132	PA10	69_1		39.2	1459	331	252		0	0	30	0	0	0	d__Bacteria;p__Actinobacteriota;c__Acidimicrobiia;o__Actinomarinales;f__Actinomarinaceae;g__Actinomarina;s__Actinomarina sp002683085
10_20180412_Bin_Bin_103_1	MAG_472	43202	6020	96.36	4.73	strict high-quality	7.28259	52	PA10	2_1	yes	33.9	5280	451	364		1	3	44	1	1	1	d__Bacteria;p__Chloroflexota;c__Anaerolineae;o__Promineofilales;f__Promineofilaceae;g__GCA-2699125;s__GCA-2699125 sp905479495
10_20180412_Bin_Bin_108_sub_1_1	MAG_865	43202	3665	66.81	2.81	medium-quality	3.43589	352	PA10	150_0	yes	35.3	2679	371	284		0	1	38	0	0	1	d__Bacteria;p__Proteobacteria;c__Alphaproteobacteria;o__Sphingomonadales;f__Sphingomonadaceae;g__Parasphingopyxis;s__Parasphingopyxis sp905479515
10_20180412_Bin_Bin_112	MAG_25	43202	3156	67.71	2.3	medium-quality	2.87883	587	PA10	71_0	yes	38.4	1483	367	274		1	0	15	0	0	0	d__Bacteria;p__Bacteroidota;c__Bacteroidia;o__Flavobacteriales;f__Flavobacteriaceae;g__Maribacter;s__Maribacter sp905479535
10_20180412_Bin_Bin_148_sub_1_1	MAG_886	43202	3521	95.16	4.18	high-quality	3.50373	142	PA10	153_0	yes	35	2027	377	302		1	0	37	0	0	0	d__Bacteria;p__Proteobacteria;c__Alphaproteobacteria;o__Caulobacterales;f__Hyphomonadaceae;g__Hyphomonas;s__Hyphomonas adhaerens
10_20180412_Bin_Bin_167_1	MAG_1162	43202	3449	83.73	3.81	medium-quality	3.49967	543	PA10	286_0	yes	35.5	4298	387	299		1	0	26	0	0	0	d__Bacteria;p__Proteobacteria;c__Gammaproteobacteria;o__CAJQNE01;f__CAJQNE01;g__CAJQNE01;s__CAJQNE01 sp905479545
10_20180412_Bin_Bin_185_1	MAG_838	43202	1592	91.4	2.15	high-quality	1.57254	119	PA10	179_0	yes	37.6	1508	385	289		1	0	34	0	0	0	d__Bacteria;p__Proteobacteria;c__Alphaproteobacteria;o__UBA9655;f__CAJQNC01;g__CAJQNC01;s__CAJQNC01 sp905479605
10_20180412_Bin_Bin_4_sub_1	MAG_773	43202	899	51.49	2.7	medium-quality	0.771172	176	PA10	197_0	yes	36.7	2181	341	256		0	0	11	0	0	0	d__Bacteria;p__Proteobacteria;c__Alphaproteobacteria;o__Rickettsiales;f__Rickettsiaceae;g__GCA-2402195;s__
10_20180412_Bin_Bin_44_1	MAG_1360	43202	4251	95.46	2.63	high-quality	4.30879	271	PA10	79_1	yes	36.1	2426	376	294		1	3	56	0	0	3	d__Bacteria;p__Proteobacteria;c__Gammaproteobacteria;o__Pseudomonadales;f__Pseudomonadaceae;g__Pseudomonas_E;s__Pseudomonas_E oleovorans
10_20180412_Bin_Bin_67_1	MAG_999	43202	4036	92.65	3.25	high-quality	4.20808	97	PA10	241_1	yes	35.2	2645	375	307		1	1	45	0	0	1	d__Bacteria;p__Proteobacteria;c__Alphaproteobacteria;o__Rhodobacterales;f__Rhodobacteraceae;g__Pseudophaeobacter;s__Pseudophaeobacter sp905479575
10_20180412_Bin_Bin_Bin_117_sub_1	MAG_540	43202	3006	62.89	2.14	medium-quality	2.58503	565	PA10	10_1		34.6	1358	337	262		0	0	23	0	0	0	d__Bacteria;p__Actinobacteriota;c__Acidimicrobiia;o__Acidimicrobiales;f__UBA10347;g__UBA10347;s__UBA10347 sp003485885
10_20180412_Bin_Bin_Bin_120_sub_1	MAG_157	43202	1444	77.33	1.39	medium-quality	1.39215	202	PA10	96_1		40.4	2389	394	306		0	0	23	0	0	0	d__Bacteria;p__Bacteroidota;c__Bacteroidia;o__Flavobacteriales;f__Flavobacteriaceae;g__SGZJ01;s__SGZJ01 sp004213995
10_20180412_Bin_Bin_Bin_139	MAG_476	43202	1693	62.03	1.93	medium-quality	1.34333	286	PA10	26_1		38.7	1598	333	243		0	0	27	0	0	0	d__Bacteria;p__Cyanobacteria;c__Cyanobacteriia;o__PCC-6307;f__Cyanobiaceae;g__Synechococcus_C;s__Synechococcus_C sp014279835
10_20180412_Bin_Bin_Bin_151_1	MAG_1125	43202	1172	79.57	3.31	medium-quality	1.01249	141	PA10	203_1		39.4	1468	352	275		1	0	23	0	0	0	d__Bacteria;p__Proteobacteria;c__Gammaproteobacteria;o__Burkholderiales;f__Methylophilaceae;g__BACL14;s__BACL14 sp018607785
10_20180412_Bin_Bin_Bin_165_sub	MAG_1231	43202	1912	65.41	2.05	medium-quality	1.94754	410	PA10	165_1		32.7	2303	367	282		1	0	22	0	0	0	d__Bacteria;p__Proteobacteria;c__Gammaproteobacteria;o__Pseudomonadales;f__Moraxellaceae;g__Psychrobacter;s__Psychrobacter pacificensis
10_20180412_Bin_Bin_Bin_178_1	MAG_566	43202	1361	51.54	3.67	medium-quality	1.20959	243	PA10	38_1		34.1	1938	358	265		1	2	37	1	1	0	d__Bacteria;p__Patescibacteria;c__Microgenomatia;o__UBA1400;f__PJMF01;g__CG1-02-43-31;s__CG1-02-43-31 sp905478415
10_20180412_Bin_Bin_Bin_23	MAG_1035	43202	2855	81.42	1.22	medium-quality	2.82816	433	PA10	259_1		36.8	3010	355	287		1	0	29	0	0	0	d__Bacteria;p__Proteobacteria;c__Alphaproteobacteria;o__Rhodobacterales;f__Rhodobacteraceae;g__Tateyamaria;s__Tateyamaria sp003445215
10_20180412_Bin_Bin_Bin_38_1	MAG_697	43202	1199	55.52	1.39	medium-quality	1.14223	277	PA10	279_1		36	1591	381	288		0	0	11	0	0	0	d__Bacteria;p__Verrucomicrobiota;c__Verrucomicrobiae;o__Opitutales;f__DSM-45221;g__BACL24;s__BACL24 sp002292345
10_20180412_Bin_Bin_Bin_43_sub_1	MAG_535	43202	2414	71.17	1.41	medium-quality	2.19014	399	PA10	246_1		35.4	1227	351	274		1	0	34	0	0	0	d__Bacteria;p__Actinobacteriota;c__Acidimicrobiia;o__Acidimicrobiales;f__Ilumatobacteraceae;g__Ilumatobacter_A;s__Ilumatobacter_A sp905480335
10_20180412_Bin_Bin_Bin_55_1	MAG_636	43202	1863	61.4	8.47	medium-quality	1.7927	374	PA10	273_3		37.5	1927	384	292		0	0	16	0	0	0	d__Bacteria;p__Verrucomicrobiota;c__Verrucomicrobiae;o__Verrucomicrobiales;f__Akkermansiaceae;g__UBA985;s__UBA985 sp002292185
10_20180412_Bin_Bin_MAXBIN_020_1	MAG_963	43202	2018	74.19	1.83	medium-quality	1.80619	334	PA10	245_1		35.6	1378	347	277		1	0	17	0	0	0	d__Bacteria;p__Proteobacteria;c__Alphaproteobacteria;o__Rhodobacterales;f__Rhodobacteraceae;g__Planktomarina;s__Planktomarina temperata
10_20180412_Bin_Bin_MAXBIN_124_sub_1_1	MAG_1164	43202	2051	75.4	3.02	medium-quality	1.98414	258	PA10	164_1	yes	35.4	1984	373	291		1	1	25	0	0	1	d__Bacteria;p__Proteobacteria;c__Gammaproteobacteria;o__JABDMI01;f__JABDMI01;g__JABDMI01;s__JABDMI01 sp905479875
10_20180412_Bin_Bin_METABAT_109_1	MAG_34	43202	1101	76.36	1.84	medium-quality	1.02359	147	PA10	91_1		42.3	1443	377	298		1	1	22	0	0	1	d__Bacteria;p__Bacteroidota;c__Bacteroidia;o__Flavobacteriales;f__Flavobacteriaceae;g__MAG-121220-bin8;s__MAG-121220-bin8 sp002700465
10_20180412_Bin_Bin_METABAT_23_1	MAG_1168	43202	3282	80.75	2.35	medium-quality	3.37371	217	PA10	156_1	yes	37.2	1651	409	318		1	0	36	0	0	0	d__Bacteria;p__Proteobacteria;c__Gammaproteobacteria;o__Woeseiales;f__Woeseiaceae;g__SZUA-117;s__SZUA-117 sp905480255
10_20180412_Bin_Bin_METABAT_57_1	MAG_485	43202	1883	84.47	1.4	medium-quality	1.74331	171	PA10	7_1	yes	34.8	1293	361	290		1	1	37	1	0	0	d__Bacteria;p__Actinobacteriota;c__Actinomycetia;o__Nanopelagicales;f__S36-B12;g__S36-B12;s__S36-B12 sp002729215
10_20180412_Bin_Bin_METABAT_90_1	MAG_1194	43202	2172	71.03	2.99	medium-quality	1.95301	330	PA10	210_1	yes	36.6	1736	361	269		0	0	11	0	0	0	d__Bacteria;p__Proteobacteria;c__Gammaproteobacteria;o__UBA9214;f__UBA9214;g__UBA9214;s__UBA9214 sp905480305
10_20180412_Bin_Bin_METABAT_93_1	MAG_879	43202	3965	65.35	1.37	medium-quality	3.58602	761	PA10	248_1	yes	35.3	1583	338	270		0	0	24	0	0	0	d__Bacteria;p__Proteobacteria;c__Alphaproteobacteria;o__Rhizobiales;f__Tepidamorphaceae;g__Tepidamorphus;s__Tepidamorphus sp905479765
10_20180412_Bin_MAXBIN_028_sub_1	MAG_737	43202	1780	95.63	7.61	medium-quality	1.42062	64	PA10	55_0	yes	40	1268	317	234		0	2	35	0	1	1	d__Archaea;p__Thermoproteota;c__Nitrososphaeria;o__Nitrososphaerales;f__Nitrosopumilaceae;g__Nitrosopumilus;s__Nitrosopumilus sp905479565
10_20180412_Bin_METABAT_121_1	MAG_874	43202	3110	70.87	1.96	medium-quality	2.90912	423	PA10	80_0	yes	36.8	1826	351	285		1	0	16	0	0	0	d__Bacteria;p__Proteobacteria;c__Alphaproteobacteria;o__Rhizobiales;f__Im1;g__CAJQND01;s__CAJQND01 sp905479595
10_20180412_Bin_METABAT_126_sub_1	MAG_173	43202	2057	58.19	3.1	medium-quality	1.95892	429	PA10	88_0	yes	39.7	1367	376	291		0	0	16	0	0	0	d__Bacteria;p__Bacteroidota;c__Bacteroidia;o__Flavobacteriales;f__Flavobacteriaceae;g__QNYL01;s__
10_20180412_Bin_METABAT_133_sub_1_1	MAG_176	43202	2505	81.09	2.27	medium-quality	2.67161	151	PA10	112_1	yes	39.2	2356	415	326		0	0	23	0	0	0	d__Bacteria;p__Bacteroidota;c__Bacteroidia;o__Flavobacteriales;f__Flavobacteriaceae;g__QNYL01;s__QNYL01 sp905479625
10_20180412_Bin_METABAT_142_sub_1_1	MAG_24	43202	2286	64.89	1.21	medium-quality	2.33164	246	PA10	118_0	yes	39.1	1540	390	310		0	1	18	0	0	1	d__Bacteria;p__Bacteroidota;c__Bacteroidia;o__Flavobacteriales;f__Flavobacteriaceae;g__Eudoraea;s__Eudoraea sp905479615
10_20180412_Bin_METABAT_144_1	MAG_936	43202	3477	64.52	0.56	medium-quality	3.16287	269	PA10	238_1	yes	35.3	2823	341	265		1	1	27	0	0	1	d__Bacteria;p__Proteobacteria;c__Alphaproteobacteria;o__Rhodobacterales;f__Rhodobacteraceae;g__Boseongicola;s__Boseongicola sp905479635
10_20180412_Bin_METABAT_158	MAG_875	43202	3453	85.36	1.94	medium-quality	3.28949	419	PA10	40_0	yes	36.8	1588	351	282		1	0	24	0	0	0	d__Bacteria;p__Proteobacteria;c__Alphaproteobacteria;o__Rhizobiales;f__Rhizobiaceae;g__Salaquimonas;s__Salaquimonas sp017854535
10_20180412_Bin_METABAT_163_1	MAG_539	43202	3279	80.34	3.33	medium-quality	3.19666	246	PA10	16_1	yes	35.3	1562	374	303		0	1	38	0	0	1	d__Bacteria;p__Actinobacteriota;c__Acidimicrobiia;o__Acidimicrobiales;f__SHLQ01;g__SHLQ01;s__SHLQ01 sp905479685
10_20180412_Bin_METABAT_166_1	MAG_448	43202	4292	53.18	0.74	medium-quality	4.89124	1057	PA10	31_0	yes	38.7	3320	438	314		0	1	10	0	0	1	d__Bacteria;p__Bacteroidota;c__Bacteroidia;o__Chitinophagales;f__Saprospiraceae;g__;s__
10_20180412_Bin_METABAT_171_1	MAG_714	43202	4254	91.67	3.42	high-quality	4.89602	313	PA10	257_0	yes	38.5	1883	455	347		1	0	47	0	0	0	d__Bacteria;p__Acidobacteriota;c__Thermoanaerobaculia;o__UBA5704;f__UBA5704;g__CAJQNK01;s__CAJQNK01 sp905479655
10_20180412_Bin_METABAT_53_1	MAG_449	43202	4708	85.09	2.72	medium-quality	5.10074	842	PA10	284_0	yes	39.3	3473	439	325		0	0	20	0	0	0	d__Bacteria;p__Bacteroidota;c__Bacteroidia;o__Chitinophagales;f__Saprospiraceae;g__CAJQNM01;s__CAJQNM01 sp905479665
10_20180412_Bin_METABAT_55_1	MAG_869	43202	2825	87.71	1.64	medium-quality	2.86141	189	PA10	151_0	yes	35.9	4809	392	307		0	0	37	0	0	0	d__Bacteria;p__Proteobacteria;c__Alphaproteobacteria;o__Sphingomonadales;f__Sphingomonadaceae;g__Parasphingorhabdus;s__Parasphingorhabdus sp905479715
10_20180412_Bin_METABAT_58_1	MAG_1188	43202	2755	87.51	2.3	medium-quality	2.66166	325	PA10	209_1	yes	36.3	1934	376	285		1	2	33	1	0	1	d__Bacteria;p__Proteobacteria;c__Gammaproteobacteria;o__UBA9214;f__UBA9214;g__UBA9214;s__UBA9214 sp905479705
10_20180412_Bin_METABAT_65_1	MAG_721	43202	3837	88.96	1.84	medium-quality	3.98611	260	PA10	206_1	yes	40.1	1748	385	300		1	3	27	0	0	3	d__Bacteria;p__Desulfobacterota;c__Desulfobulbia;o__Desulfobulbales;f__Desulfocapsaceae;g__JABDQA01;s__JABDQA01 sp905479735
10_20180412_Bin_METABAT_69_1	MAG_105	43202	3038	95.13	1.39	high-quality	3.13519	215	PA10	136_1	yes	37.6	2429	400	318		0	3	26	2	0	1	d__Bacteria;p__Bacteroidota;c__Bacteroidia;o__Flavobacteriales;f__Flavobacteriaceae;g__Pukyongia;s__Pukyongia sp905479745
10_20180412_Bin_METABAT_70_1	MAG_931	43202	2518	69.08	2.1	medium-quality	2.36094	339	PA10	269_0	yes	34.6	1513	351	284		1	0	29	0	0	0	d__Bacteria;p__Proteobacteria;c__Alphaproteobacteria;o__Rhodobacterales;f__Rhodobacteraceae;g__Pararhodobacter;s__Pararhodobacter sp905479725
10_20180417_Bin_10_1	MAG_507	43207	2462	99.16	0.25	high-quality	2.52931	54	PA10	249_0	yes	31.9	3262	384	317		1	0	52	0	0	0	d__Bacteria;p__Actinobacteriota;c__Actinomycetia;o__Actinomycetales;f__Microbacteriaceae;g__Pseudolysinimonas;s__Pseudolysinimonas sp905479755
10_20180417_Bin_36_1	MAG_642	43207	1837	75.52	2.89	medium-quality	1.73978	350	PA10	273_3		37.5	1569	377	288		0	0	23	0	0	0	d__Bacteria;p__Verrucomicrobiota;c__Verrucomicrobiae;o__Verrucomicrobiales;f__Akkermansiaceae;g__UBA985;s__UBA985 sp017857425
10_20180417_Bin_42_1	MAG_26	43207	4156	97.36	1.59	high-quality	4.7462	100	PA10	29_0	yes	38.6	5714	439	342		1	0	28	0	0	0	d__Bacteria;p__Bacteroidota;c__Bacteroidia;o__Flavobacteriales;f__Flavobacteriaceae;g__Maribacter_A;s__Maribacter_A polysiphoniae
10_20180417_Bin_Bin_52	MAG_998	43207	2751	72.89	1.38	medium-quality	2.62005	361	PA10	241_1	yes	35.5	2179	345	278		1	0	18	0	0	0	d__Bacteria;p__Proteobacteria;c__Alphaproteobacteria;o__Rhodobacterales;f__Rhodobacteraceae;g__Pseudophaeobacter;s__Pseudophaeobacter sp905479575
10_20180417_Bin_MAXBIN_012_sub_1	MAG_106	43207	2059	61.55	0.13	medium-quality	1.93925	383	PA10	136_1	yes	37.5	2429	373	290		0	2	14	1	0	1	d__Bacteria;p__Bacteroidota;c__Bacteroidia;o__Flavobacteriales;f__Flavobacteriaceae;g__Pukyongia;s__Pukyongia sp905479745
10_20180417_Bin_METABAT_18_1	MAG_878	43207	5136	87.37	3.74	medium-quality	4.99771	521	PA10	248_1	yes	35.3	1882	355	290		1	0	34	0	0	0	d__Bacteria;p__Proteobacteria;c__Alphaproteobacteria;o__Rhizobiales;f__Tepidamorphaceae;g__Tepidamorphus;s__Tepidamorphus sp905479765
10_20180426_Bin_173_1	MAG_779	43216	1182	91.21	0	strict high-quality	1.16388	101	PA10	20_1	yes	39.6	1583	392	291		1	3	27	1	1	1	d__Bacteria;p__Proteobacteria;c__Alphaproteobacteria;o__Rickettsiales;f__Midichloriaceae;g__Aquarickettsia;s__Aquarickettsia sp905479795
10_20180426_Bin_65	MAG_633	43216	2360	70.03	1.23	medium-quality	2.24794	476	PA10	287_0	yes	36.6	1450	366	283		0	0	34	0	0	0	d__Bacteria;p__Verrucomicrobiota;c__Verrucomicrobiae;o__Verrucomicrobiales;f__Akkermansiaceae;g__Rubritalea;s__
10_20180426_Bin_Bin_144_1_1_1	MAG_1351	43216	2333	89.98	0.05	high-quality	2.56758	112	PA10	226_1		35.2	1876	401	316		0	0	22	0	0	0	d__Bacteria;p__Proteobacteria;c__Gammaproteobacteria;o__Pseudomonadales;f__UBA7434;g__UBA7434;s__UBA7434 sp002480045
10_20180426_Bin_Bin_69_1	MAG_123	43216	1210	52.75	0.68	medium-quality	1.1165	245	PA10	113_1		35.6	2431	364	283		0	1	17	0	0	1	d__Bacteria;p__Bacteroidota;c__Bacteroidia;o__Flavobacteriales;f__Flavobacteriaceae;g__Patiriisocius;s__Patiriisocius sp905182755
10_20180426_Bin_METABAT_21	MAG_46	43216	1329	73.42	0.53	medium-quality	1.24784	174	PA10	91_1		42.4	1436	380	301		1	1	21	0	0	1	d__Bacteria;p__Bacteroidota;c__Bacteroidia;o__Flavobacteriales;f__Flavobacteriaceae;g__MAG-121220-bin8;s__MAG-121220-bin8 sp002700465
10_20180426_Bin_METABAT_30_1	MAG_1167	43216	3189	65.02	1.58	medium-quality	3.01173	498	PA10	156_1	yes	37.1	1611	382	290		0	0	17	0	0	0	d__Bacteria;p__Proteobacteria;c__Gammaproteobacteria;o__Woeseiales;f__Woeseiaceae;g__SZUA-117;s__SZUA-117 sp905480255
10_20180426_Bin_METABAT_33	MAG_320	43216	2976	65.13	2	medium-quality	2.86813	392	PA10	186_0		39.5	2452	385	293		1	0	27	0	0	0	d__Bacteria;p__Bacteroidota;c__Bacteroidia;o__Flavobacteriales;f__Crocinitomicaceae;g__UBA4466;s__UBA4466 sp905479845
10_20180426_Bin_METABAT_40_1	MAG_177	43216	1824	82.9	1.86	medium-quality	1.90763	76	PA10	135_0	yes	37.9	1947	404	321		0	0	28	0	0	0	d__Bacteria;p__Bacteroidota;c__Bacteroidia;o__Flavobacteriales;f__Flavobacteriaceae;g__Urechidicola;s__Urechidicola sp905479835
10_20180426_Bin_METABAT_47_1	MAG_175	43216	2677	83.74	3.72	medium-quality	2.75165	258	PA10	112_1	yes	39.1	1818	398	314		0	0	21	0	0	0	d__Bacteria;p__Bacteroidota;c__Bacteroidia;o__Flavobacteriales;f__Flavobacteriaceae;g__QNYL01;s__QNYL01 sp905479625
10_20180426_Bin_METABAT_53_1	MAG_136	43216	3253	92.83	3.26	high-quality	3.30553	265	PA10	103_0	yes	36.4	2739	389	314		0	1	32	0	0	1	d__Bacteria;p__Bacteroidota;c__Bacteroidia;o__Flavobacteriales;f__Flavobacteriaceae;g__Psychroserpens;s__Psychroserpens sp905479815
10_20180426_Bin_METABAT_68_1	MAG_1084	43216	2805	81.1	2.54	medium-quality	2.87752	280	PA10	237_0	yes	37.1	1603	391	309		0	0	18	0	0	0	d__Bacteria;p__Proteobacteria;c__Gammaproteobacteria;o__Arenicellales;f__Arenicellaceae;g__Arenicella;s__Arenicella sp905479805
10_20180426_Bin_METABAT_72	MAG_716	43216	2860	59.29	0.32	medium-quality	2.60191	574	PA10	206_1	yes	40.1	1542	339	261		1	1	22	0	0	1	d__Bacteria;p__Desulfobacterota;c__Desulfobulbia;o__Desulfobulbales;f__Desulfocapsaceae;g__JABDQA01;s__JABDQA01 sp905479735
10_20180426_Bin_METABAT_78_1	MAG_1163	43216	2182	84.26	1.54	medium-quality	2.22723	202	PA10	164_1	yes	35.5	1984	389	309		1	0	27	0	0	0	d__Bacteria;p__Proteobacteria;c__Gammaproteobacteria;o__JABDMI01;f__JABDMI01;g__JABDMI01;s__JABDMI01 sp905479875
10_20180426_Bin_METABAT_89_1	MAG_774	43216	1215	92.53	3.79	high-quality	1.18396	113	PA10	201_0	yes	35.8	1598	385	294		1	1	26	0	0	1	d__Bacteria;p__Proteobacteria;c__Alphaproteobacteria;o__Rickettsiales;f__Rickettsiaceae;g__GCA-2402195;s__GCA-2402195 sp905479885
10_20180426_Bin_METABAT_93	MAG_632	43216	2398	71.12	0.68	medium-quality	2.19993	458	PA10	274_1		37.7	2812	357	271		0	1	24	0	0	1	d__Bacteria;p__Verrucomicrobiota;c__Verrucomicrobiae;o__Verrucomicrobiales;f__Akkermansiaceae;g__Luteolibacter;s__Luteolibacter sp905478925
10_20180508_Bin_149	MAG_412	43228	813	54.83	0.05	medium-quality	0.796566	166	PA10	288_0	yes	35.2	1255	379	284		0	1	18	0	0	1	d__Bacteria;p__Bacteroidota;c__Bacteroidia;o__Cytophagales;f__Amoebophilaceae;g__UBA8403;s__UBA8403 sp905479855
10_20180508_Bin_154_1	MAG_776	43228	1150	96.68	1.66	high-quality	1.19812	43	PA10	196_1	yes	37.4	2060	408	311		1	0	34	0	0	0	d__Bacteria;p__Proteobacteria;c__Alphaproteobacteria;o__Rickettsiales;f__Rickettsiaceae;g__GCA-2402195;s__GCA-2402195 sp905479865
10_20180508_Bin_Bin_131_1	MAG_109	43228	1430	64.52	1.64	medium-quality	1.38692	238	PA10	113_1		35.5	2431	388	299		0	0	20	0	0	0	d__Bacteria;p__Bacteroidota;c__Bacteroidia;o__Flavobacteriales;f__Flavobacteriaceae;g__Patiriisocius;s__Patiriisocius sp905182755
10_20180508_Bin_Bin_146_1_1	MAG_1355	43228	2395	95.1	1.16	high-quality	2.64788	149	PA10	226_1		35.2	2649	401	318		1	1	29	1	0	0	d__Bacteria;p__Proteobacteria;c__Gammaproteobacteria;o__Pseudomonadales;f__UBA7434;g__UBA7434;s__UBA7434 sp002480045
10_20180508_Bin_Bin_152_1	MAG_778	43228	1286	86.96	0	medium-quality	1.16639	197	PA10	20_1	yes	39.4	1583	362	268		1	5	27	1	3	1	d__Bacteria;p__Proteobacteria;c__Alphaproteobacteria;o__Rickettsiales;f__Midichloriaceae;g__Aquarickettsia;s__Aquarickettsia sp905479795
10_20180508_Bin_Bin_36_1	MAG_1500	43228	2977	88.34	3.19	medium-quality	3.04487	337	PA10	221_1		35.4	1639	389	305		0	1	29	1	0	0	d__Bacteria;p__Proteobacteria;c__Gammaproteobacteria;o__Pseudomonadales;f__HTCC2089;g__UBA9926;s__UBA9926 sp003451575
10_20180508_Bin_Bin_4_1	MAG_1090	43228	2900	86.73	1.63	medium-quality	3.00288	248	PA10	188_1		35.8	2390	385	303		0	1	24	0	0	1	d__Bacteria;p__Proteobacteria;c__Gammaproteobacteria;o__Arenicellales;f__Arenicellaceae;g__Arenicella;s__Arenicella sp002470515
10_20180508_Bin_Bin_69_sub_1_1	MAG_1006	43228	2995	79.74	1.39	medium-quality	3.15638	97	PA10	243_1		35.3	2618	394	319		1	0	29	0	0	0	d__Bacteria;p__Proteobacteria;c__Alphaproteobacteria;o__Rhodobacterales;f__Rhodobacteraceae;g__Sulfitobacter;s__Sulfitobacter sp013282155
10_20180508_Bin_Bin_94_1	MAG_1335	43228	1894	93.24	1.13	high-quality	2.06017	228	PA10	167_1		34.4	2714	406	310		1	0	27	0	0	0	d__Bacteria;p__Proteobacteria;c__Gammaproteobacteria;o__Pseudomonadales;f__UBA7434;g__UBA7434;s__UBA7434 sp003492055
10_20180508_Bin_METABAT_1_1	MAG_188	43228	2628	82.64	2.53	medium-quality	2.6553	261	PA10	128_1	yes	36.2	2351	394	309		1	0	22	0	0	0	d__Bacteria;p__Bacteroidota;c__Bacteroidia;o__Flavobacteriales;f__Flavobacteriaceae;g__Polaribacter;s__Polaribacter sp905480405
10_20180508_Bin_METABAT_20_1	MAG_1204	43228	4067	92.47	3.06	high-quality	4.54005	425	PA10	178_1	yes	36.1	4442	420	323		1	0	37	0	0	0	d__Bacteria;p__Proteobacteria;c__Gammaproteobacteria;o__Enterobacterales;f__Kangiellaceae;g__GCA-002733465;s__GCA-002733465 sp905479925
10_20180508_Bin_METABAT_23_1	MAG_1275	43228	2026	58.93	0.58	medium-quality	2.14622	80	PA10	170_1		37	2032	385	306		1	0	15	0	0	0	d__Bacteria;p__Proteobacteria;c__Gammaproteobacteria;o__Pseudomonadales;f__DSM-21967;g__Oceanicoccus;s__Oceanicoccus sp000169075
10_20180508_Bin_METABAT_30_1	MAG_593	43228	2580	78.34	2.27	medium-quality	2.81138	336	PA10	15_1		38	4092	423	329		1	4	28	1	2	1	d__Bacteria;p__Planctomycetota;c__Phycisphaerae;o__Phycisphaerales;f__SM1A02;g__UBA12014;s__UBA12014 sp905480395
10_20180508_Bin_METABAT_36_1	MAG_631	43228	2745	86.73	0	medium-quality	2.92197	77	PA10	274_1		37.8	2812	413	314		1	2	33	0	0	2	d__Bacteria;p__Verrucomicrobiota;c__Verrucomicrobiae;o__Verrucomicrobiales;f__Akkermansiaceae;g__Luteolibacter;s__Luteolibacter sp905478925
10_20180508_Bin_METABAT_41_1	MAG_1429	43228	1652	76.31	1.64	medium-quality	1.6533	165	PA10	171_1		38.4	1875	394	308		0	1	17	1	0	0	d__Bacteria;p__Proteobacteria;c__Gammaproteobacteria;o__Pseudomonadales;f__Porticoccaceae;g__HTCC2207;s__HTCC2207 sp002685195
10_20180511_Bin_89_sub_1	MAG_1005	43231	3903	98.72	0.22	high-quality	4.0658	69	PA10	243_1		34.9	11877	388	315		1	0	41	0	0	0	d__Bacteria;p__Proteobacteria;c__Alphaproteobacteria;o__Rhodobacterales;f__Rhodobacteraceae;g__Sulfitobacter;s__Sulfitobacter sp013282155
10_20180511_Bin_Bin_107_sub_1	MAG_882	43231	4071	74.77	1.78	medium-quality	3.66745	741	PA10	263_1	yes	35.5	1749	336	261		0	0	26	0	0	0	d__Bacteria;p__Proteobacteria;c__Alphaproteobacteria;o__Rhizobiales;f__Hyphomicrobiaceae;g__CAJQQK01;s__CAJQQK01 sp905480435
10_20180511_Bin_Bin_115_sub_1	MAG_1359	43231	2637	95.31	1.53	high-quality	2.90952	166	PA10	226_1		35.3	2631	403	318		0	1	28	1	0	0	d__Bacteria;p__Proteobacteria;c__Gammaproteobacteria;o__Pseudomonadales;f__UBA7434;g__UBA7434;s__UBA7434 sp002480045
10_20180511_Bin_Bin_120_1	MAG_337	43231	2150	90.57	0.87	high-quality	2.47302	301	PA10	85_1		40.3	6573	459	366		1	0	35	0	0	0	d__Bacteria;p__Bacteroidota;c__Bacteroidia;o__Flavobacteriales;f__UA16;g__UBA8752;s__UBA8752 sp905478795
10_20180511_Bin_Bin_145_1_1	MAG_1419	43231	2301	84.08	4.01	medium-quality	2.31979	267	PA10	171_1		38.2	2488	399	309		0	1	24	1	0	0	d__Bacteria;p__Proteobacteria;c__Gammaproteobacteria;o__Pseudomonadales;f__Porticoccaceae;g__HTCC2207;s__HTCC2207 sp002685195
10_20180511_Bin_Bin_168_1	MAG_441	43231	2512	55.67	1.98	medium-quality	2.65277	558	PA10	73_1	yes	36.9	2474	402	313		0	0	17	0	0	0	d__Bacteria;p__Bacteroidota;c__Bacteroidia;o__Chitinophagales;f__Saprospiraceae;g__Aureispira;s__Aureispira sp905480485
10_20180511_Bin_Bin_57_1	MAG_1333	43231	1818	91.05	1.68	high-quality	1.96853	195	PA10	167_1		34.2	1926	401	311		1	0	22	0	0	0	d__Bacteria;p__Proteobacteria;c__Gammaproteobacteria;o__Pseudomonadales;f__UBA7434;g__UBA7434;s__UBA7434 sp003492055
10_20180511_Bin_MAXBIN_075_sub_1_1	MAG_473	43231	3645	70.75	0.74	medium-quality	3.2102	593	PA10	94_0	yes	34.5	1930	339	253		1	0	28	0	0	0	d__Bacteria;p__Cyanobacteria;c__Cyanobacteriia;o__Cyanobacteriales;f__Chroococcidiopsidaceae;g__Aliterella;s__Aliterella sp905479905
10_20180511_Bin_METABAT_16	MAG_1022	43231	2835	90.88	0.5	high-quality	3.06437	66	PA10	259_1		36.9	3594	376	313		1	0	28	0	0	0	d__Bacteria;p__Proteobacteria;c__Alphaproteobacteria;o__Rhodobacterales;f__Rhodobacteraceae;g__Tateyamaria;s__Tateyamaria sp003445215
10_20180511_Bin_METABAT_17_1	MAG_629	43231	2336	79.93	0	medium-quality	2.49231	58	PA10	274_1		37.7	2812	412	314		0	5	29	1	1	3	d__Bacteria;p__Verrucomicrobiota;c__Verrucomicrobiae;o__Verrucomicrobiales;f__Akkermansiaceae;g__Luteolibacter;s__Luteolibacter sp905478925
10_20180511_Bin_METABAT_33_1	MAG_1201	43231	3837	94.68	2.52	high-quality	4.48717	224	PA10	178_1	yes	36.1	4896	438	339		1	0	41	0	0	0	d__Bacteria;p__Proteobacteria;c__Gammaproteobacteria;o__Enterobacterales;f__Kangiellaceae;g__GCA-002733465;s__GCA-002733465 sp905479925
10_20180511_Bin_METABAT_37_1	MAG_117	43231	1276	57.46	1.25	medium-quality	1.23621	223	PA10	113_1		35.5	1896	387	299		0	0	15	0	0	0	d__Bacteria;p__Bacteroidota;c__Bacteroidia;o__Flavobacteriales;f__Flavobacteriaceae;g__Patiriisocius;s__Patiriisocius sp905182755
10_20180511_Bin_METABAT_40_1	MAG_1502	43231	1692	72.94	1.59	medium-quality	1.7001	177	PA10	221_1		35.5	1639	382	305		0	0	19	0	0	0	d__Bacteria;p__Proteobacteria;c__Gammaproteobacteria;o__Pseudomonadales;f__HTCC2089;g__UBA9926;s__UBA9926 sp003451575
10_20180511_Bin_METABAT_43_1	MAG_148	43231	1892	85.84	0.61	medium-quality	1.95562	176	PA10	144_1		36	1704	408	319		0	2	25	0	0	2	d__Bacteria;p__Bacteroidota;c__Bacteroidia;o__Flavobacteriales;f__Flavobacteriaceae;g__Hel1-33-131;s__Hel1-33-131 sp905479095
10_20180511_Bin_METABAT_45_1	MAG_862	43231	2770	94.29	0.65	high-quality	2.90067	220	PA10	267_1		35.3	10193	383	319		1	0	37	0	0	0	d__Bacteria;p__Proteobacteria;c__Alphaproteobacteria;o__UBA7985;f__UBA7985;g__UBA7985;s__UBA7985 sp905479265
10_20180511_Bin_METABAT_47_1	MAG_1278	43231	3336	95.58	1.88	high-quality	3.58163	124	PA10	170_1		36.9	2076	392	311		1	1	37	0	0	1	d__Bacteria;p__Proteobacteria;c__Gammaproteobacteria;o__Pseudomonadales;f__DSM-21967;g__Oceanicoccus;s__Oceanicoccus sp000169075
10_20180511_Bin_METABAT_5_1	MAG_597	43231	2730	94.32	0.57	strict high-quality	3.29097	67	PA10	15_1		38	4807	455	364		1	3	41	1	1	1	d__Bacteria;p__Planctomycetota;c__Phycisphaerae;o__Phycisphaerales;f__SM1A02;g__UBA12014;s__UBA12014 sp905480395
10_20180511_Bin_METABAT_57_1	MAG_1096	43231	2980	92.89	0.61	high-quality	3.18765	110	PA10	188_1		35.8	1526	393	313		1	1	28	1	0	0	d__Bacteria;p__Proteobacteria;c__Gammaproteobacteria;o__Arenicellales;f__Arenicellaceae;g__Arenicella;s__Arenicella sp002470515
10_20180511_Bin_METABAT_65_1	MAG_775	43231	958	89.57	0.95	medium-quality	1.0283	12	PA10	196_1	yes	37.5	1599	413	321		1	3	27	1	1	1	d__Bacteria;p__Proteobacteria;c__Alphaproteobacteria;o__Rickettsiales;f__Rickettsiaceae;g__GCA-2402195;s__GCA-2402195 sp905479865
10_20180522_Bin_141_sub_1	MAG_273	43242	3131	97.58	0.65	high-quality	3.56848	74	PA10	157_1	yes	38.5	3547	444	354		1	2	31	1	0	1	d__Bacteria;p__Bacteroidota;c__Bacteroidia;o__Flavobacteriales;f__Vicingaceae;g__GCA-002793235;s__GCA-002793235 sp905479915
10_20180522_Bin_29_1	MAG_1207	43242	1832	53.08	0.25	medium-quality	1.95964	213	PA10	163_2	yes	36.3	2543	387	308		0	0	34	0	0	0	d__Bacteria;p__Proteobacteria;c__Gammaproteobacteria;o__Enterobacterales;f__Vibrionaceae;g__Vibrio;s__Vibrio cyclitrophicus
10_20180522_Bin_Bin_105_sub_1_1	MAG_340	43242	2132	94.01	1.86	strict high-quality	2.64646	145	PA10	85_1		40.3	5863	491	395		1	3	38	1	1	1	d__Bacteria;p__Bacteroidota;c__Bacteroidia;o__Flavobacteriales;f__UA16;g__UBA8752;s__UBA8752 sp905478795
10_20180522_Bin_Bin_105_sub_2	MAG_329	43242	1396	50.1	0	medium-quality	1.43437	339	PA10	84_1		40.3	1834	416	327		0	0	19	0	0	0	d__Bacteria;p__Bacteroidota;c__Bacteroidia;o__Flavobacteriales;f__UA16;g__UBA8752;s__UBA8752 sp002336475
10_20180522_Bin_Bin_122_1	MAG_1181	43242	2132	94.22	0.72	high-quality	2.12692	51	PA10	99_1		34.6	1932	389	303		1	2	40	0	0	2	d__Bacteria;p__Proteobacteria;c__Gammaproteobacteria;o__Nitrosococcales;f__Methylophagaceae;g__GCA-002733105;s__GCA-002733105 sp905479985
10_20180522_Bin_Bin_130_1	MAG_732	43242	4129	89.78	1.94	medium-quality	4.65347	175	PA10	262_1		37.7	3111	401	331		1	4	43	1	2	1	d__Bacteria;p__Myxococcota_A;c__UBA9160;o__UBA9160;f__UBA4427;g__UBA4427;s__UBA4427 sp002390675
10_20180522_Bin_Bin_136_sub_1	MAG_108	43242	1385	62.18	1.15	medium-quality	1.35158	258	PA10	113_1		35.7	2431	387	300		0	1	9	0	0	1	d__Bacteria;p__Bacteroidota;c__Bacteroidia;o__Flavobacteriales;f__Flavobacteriaceae;g__Patiriisocius;s__Patiriisocius sp905182755
10_20180522_Bin_Bin_169_sub_1	MAG_605	43242	2810	89.35	1.7	medium-quality	3.13812	328	PA10	15_1		38	4807	423	337		1	3	43	1	1	1	d__Bacteria;p__Planctomycetota;c__Phycisphaerae;o__Phycisphaerales;f__SM1A02;g__UBA12014;s__UBA12014 sp905480395
10_20180522_Bin_Bin_178_1	MAG_1184	43242	1816	86.13	1.51	medium-quality	1.73248	128	PA10	254_1		35.6	1925	368	294		0	1	23	0	0	1	d__Bacteria;p__Proteobacteria;c__Gammaproteobacteria;o__Nitrosococcales;f__Methylophagaceae;g__GCA-002733105;s__GCA-002733105 sp905479075
10_20180522_Bin_Bin_185_sub_1	MAG_310	43242	1778	79.84	4.57	medium-quality	1.79094	293	PA10	95_1		42	2108	407	321		0	1	23	0	0	1	d__Bacteria;p__Bacteroidota;c__Bacteroidia;o__Flavobacteriales;f__UBA10066;g__MED-G20;s__MED-G20 sp016780365
10_20180522_Bin_Bin_190_1	MAG_280	43242	2390	96.24	0.43	high-quality	2.64987	102	PA10	72_1		38.7	3035	433	343		1	0	32	0	0	0	d__Bacteria;p__Bacteroidota;c__Bacteroidia;o__Flavobacteriales;f__Salibacteraceae;g__UBA6770;s__UBA6770 sp002707155
10_20180522_Bin_Bin_196_1	MAG_1288	43242	1947	56.56	0.11	medium-quality	1.91285	297	PA10	222_1		36.2	1544	386	300		0	0	8	0	0	0	d__Bacteria;p__Proteobacteria;c__Gammaproteobacteria;o__Pseudomonadales;f__Halieaceae;g__Luminiphilus;s__Luminiphilus sp009886815
10_20180522_Bin_Bin_199_1	MAG_238	43242	1680	89.52	0.54	medium-quality	1.68578	183	PA10	89_1		36.5	1582	408	318		1	1	23	1	0	0	d__Bacteria;p__Bacteroidota;c__Bacteroidia;o__Flavobacteriales;f__Schleiferiaceae;g__UBA10364;s__UBA10364 sp003045825
10_20180522_Bin_Bin_36_1	MAG_174	43242	2923	69.47	4.1	medium-quality	2.79077	549	PA10	112_1	yes	39	1654	373	290		0	0	16	0	0	0	d__Bacteria;p__Bacteroidota;c__Bacteroidia;o__Flavobacteriales;f__Flavobacteriaceae;g__QNYL01;s__QNYL01 sp905479625
10_20180522_Bin_Bin_59_1	MAG_36	43242	1109	57.51	0.35	medium-quality	1.017	163	PA10	91_1		42.3	1706	378	294		1	0	13	0	0	0	d__Bacteria;p__Bacteroidota;c__Bacteroidia;o__Flavobacteriales;f__Flavobacteriaceae;g__MAG-121220-bin8;s__MAG-121220-bin8 sp002700465
10_20180522_Bin_Bin_61_1	MAG_1442	43242	1713	61.65	1.67	medium-quality	1.60634	324	PA10	236_1		35.3	1524	364	283		0	0	14	0	0	0	d__Bacteria;p__Proteobacteria;c__Gammaproteobacteria;o__Pseudomonadales;f__Pseudohongiellaceae;g__UBA9145;s__UBA9145 sp001438145
10_20180522_Bin_Bin_66_sub_1	MAG_1009	43242	3386	85.37	2.61	medium-quality	3.58588	61	PA10	243_1		35	11877	392	320		1	0	45	0	0	0	d__Bacteria;p__Proteobacteria;c__Alphaproteobacteria;o__Rhodobacterales;f__Rhodobacteraceae;g__Sulfitobacter;s__Sulfitobacter sp013282155
10_20180522_Bin_Bin_68_1	MAG_1248	43242	2435	92.5	1.5	high-quality	2.46055	166	PA10	235_1		36.7	1604	370	304		1	3	35	0	0	3	d__Bacteria;p__Proteobacteria;c__Gammaproteobacteria;o__Pseudomonadales;f__Nitrincolaceae;g__ASP10-02a;s__ASP10-02a sp002335115
10_20180522_Bin_Bin_8_1	MAG_976	43242	2312	89.35	0.91	medium-quality	2.26791	153	PA10	245_1		35.7	1514	372	302		1	1	26	0	0	1	d__Bacteria;p__Proteobacteria;c__Alphaproteobacteria;o__Rhodobacterales;f__Rhodobacteraceae;g__Planktomarina;s__Planktomarina temperata
10_20180522_Bin_Bin_94_1	MAG_1489	43242	2375	70.62	3.61	medium-quality	2.38398	292	PA10	221_1		35.6	2790	386	300		0	1	20	1	0	0	d__Bacteria;p__Proteobacteria;c__Gammaproteobacteria;o__Pseudomonadales;f__HTCC2089;g__UBA9926;s__UBA9926 sp003451575
10_20180522_Bin_Bin_95_1	MAG_1417	43242	2217	81.15	7.21	medium-quality	2.17382	342	PA10	171_1		38.2	2031	397	300		1	1	28	0	0	1	d__Bacteria;p__Proteobacteria;c__Gammaproteobacteria;o__Pseudomonadales;f__Porticoccaceae;g__HTCC2207;s__HTCC2207 sp002685195
10_20180522_Bin_MAXBIN_045_sub_1	MAG_390	43242	1544	59.95	1.72	medium-quality	1.64447	220	PA10	49_1		38.8	2145	430	340		0	2	11	0	0	2	d__Bacteria;p__Bacteroidota;c__Bacteroidia;o__Flavobacteriales;f__UA16;g__UA16;s__UA16 sp002477505
10_20180522_Bin_MAXBIN_055_sub_1	MAG_10	43242	1328	71.73	0.44	medium-quality	1.38999	77	PA10	230_1		35.9	2437	405	326		0	2	22	0	0	2	d__Bacteria;p__Bacteroidota;c__Bacteroidia;o__Flavobacteriales;f__Flavobacteriaceae;g__MAG-120531;s__MAG-120531 sp000173115
10_20180522_Bin_MAXBIN_087_sub_1	MAG_887	43242	3070	94.79	0.77	high-quality	3.07099	189	PA10	154_1	yes	34.3	1668	380	303		1	0	44	0	0	0	d__Bacteria;p__Proteobacteria;c__Alphaproteobacteria;o__Caulobacterales;f__Maricaulaceae;g__Maricaulis;s__Maricaulis sp905480005
10_20180522_Bin_MAXBIN_112_sub_1	MAG_624	43242	2954	88.6	0	medium-quality	3.17644	112	PA10	274_1		37.7	2812	415	317		1	2	33	0	0	2	d__Bacteria;p__Verrucomicrobiota;c__Verrucomicrobiae;o__Verrucomicrobiales;f__Akkermansiaceae;g__Luteolibacter;s__Luteolibacter sp905478925
10_20180522_Bin_METABAT_103_1	MAG_705	43242	1498	71.92	1.58	medium-quality	1.53256	192	PA10	279_1		35.9	1859	390	309		0	1	21	0	0	1	d__Bacteria;p__Verrucomicrobiota;c__Verrucomicrobiae;o__Opitutales;f__DSM-45221;g__BACL24;s__BACL24 sp002292345
10_20180522_Bin_METABAT_109_1	MAG_583	43242	3862	82.58	0	medium-quality	4.86494	273	PA10	23_1		38.3	2585	469	361		0	0	36	0	0	0	d__Bacteria;p__Planctomycetota;c__Planctomycetia;o__Pirellulales;f__Pirellulaceae;g__JABAAE01;s__JABAAE01 sp905480545
10_20180522_Bin_METABAT_122_1	MAG_1320	43242	1665	81.39	0	medium-quality	1.74758	220	PA10	167_1		34.4	1857	392	301		1	1	16	1	0	0	d__Bacteria;p__Proteobacteria;c__Gammaproteobacteria;o__Pseudomonadales;f__UBA7434;g__UBA7434;s__UBA7434 sp003492055
10_20180522_Bin_METABAT_127_1	MAG_1403	43242	2026	91.92	0.86	high-quality	2.12135	85	PA10	175_1		37	1617	395	322		0	1	22	0	0	1	d__Bacteria;p__Proteobacteria;c__Gammaproteobacteria;o__Pseudomonadales;f__Porticoccaceae;g__HTCC2207;s__HTCC2207 sp002378645
10_20180522_Bin_METABAT_130_sub_1	MAG_680	43242	2680	94.53	1.38	high-quality	2.84522	117	PA10	278_1		36.1	2637	411	316		0	0	38	0	0	0	d__Bacteria;p__Verrucomicrobiota;c__Verrucomicrobiae;o__Opitutales;f__DSM-45221;g__BACL24;s__BACL24 sp905479975
10_20180522_Bin_METABAT_131_1	MAG_1220	43242	3603	92.01	2.32	high-quality	4.02962	132	PA10	195_0	yes	35.2	2691	412	328		1	3	42	1	0	2	d__Bacteria;p__Proteobacteria;c__Gammaproteobacteria;o__Enterobacterales;f__Alteromonadaceae;g__Glaciecola;s__Glaciecola sp905479945
10_20180522_Bin_METABAT_135_1	MAG_465	43242	2275	98.51	0.5	high-quality	2.77268	65	PA10	108_1		39.4	2540	448	349		1	0	30	0	0	0	d__Bacteria;p__Bacteroidota;c__Bacteroidia;o__Chitinophagales;f__Saprospiraceae;g__UBA1994;s__UBA1994 sp002335865
10_20180522_Bin_METABAT_152	MAG_1468	43242	2539	67.62	0.37	medium-quality	2.45647	323	PA10	220_1		35.7	1616	372	297		0	0	19	0	0	0	d__Bacteria;p__Proteobacteria;c__Gammaproteobacteria;o__Pseudomonadales;f__HTCC2089;g__UBA4421;s__UBA4421 sp002389675
10_20180522_Bin_METABAT_154_1	MAG_734	43242	3491	88.54	2.68	medium-quality	3.60606	60	PA10	1_1		41.4	2876	386	318		0	2	34	0	0	2	d__Bacteria;p__Bdellovibrionota;c__Bacteriovoracia;o__Bacteriovoracales;f__Bacteriovoracaceae;g__GCA-2712005;s__GCA-2712005 sp017858255
10_20180522_Bin_METABAT_155_1	MAG_1203	43242	3778	92.68	1.98	high-quality	4.46408	150	PA10	178_1	yes	36.2	6867	439	343		0	1	41	0	0	1	d__Bacteria;p__Proteobacteria;c__Gammaproteobacteria;o__Enterobacterales;f__Kangiellaceae;g__GCA-002733465;s__GCA-002733465 sp905479925
10_20180522_Bin_METABAT_160_1	MAG_1279	43242	3174	92.78	1.88	high-quality	3.40849	114	PA10	170_1		36.9	2032	392	311		0	0	34	0	0	0	d__Bacteria;p__Proteobacteria;c__Gammaproteobacteria;o__Pseudomonadales;f__DSM-21967;g__Oceanicoccus;s__Oceanicoccus sp000169075
10_20180522_Bin_METABAT_162_1	MAG_1068	43242	895	52.86	1.23	medium-quality	0.860025	46	PA10	66_1		40.4	1478	384	310		0	0	22	0	0	0	d__Bacteria;p__Proteobacteria;c__Gammaproteobacteria;o__SAR86;f__D2472;g__SCGC-AAA076-P13;s__SCGC-AAA076-P13 sp905478035
10_20180522_Bin_METABAT_22_1	MAG_430	43242	2308	85.95	0.89	medium-quality	2.42548	230	PA10	100_1		38.8	3315	403	319		1	1	25	0	0	1	d__Bacteria;p__Bacteroidota;c__Bacteroidia;o__Cytophagales;f__Cyclobacteriaceae;g__UBA4465;s__UBA4465 sp002470835
10_20180522_Bin_METABAT_23	MAG_296	43242	2527	99.73	0.86	high-quality	2.77211	33	PA10	121_1		38.9	4087	424	343		1	2	33	1	0	1	d__Bacteria;p__Bacteroidota;c__Bacteroidia;o__Flavobacteriales;f__Salibacteraceae;g__SHAN690;s__SHAN690 sp002390775
10_20180522_Bin_METABAT_44_1	MAG_272	43242	2726	96.77	1.81	high-quality	3.09896	59	PA10	101_1	yes	37.6	3491	434	353		1	2	23	1	0	1	d__Bacteria;p__Bacteroidota;c__Bacteroidia;o__Flavobacteriales;f__Vicingaceae;g__GCA-002793235;s__GCA-002793235 sp905479995
10_20180522_Bin_METABAT_68_1	MAG_95	43242	1580	90.44	0	high-quality	1.66013	40	PA10	143_1		38.4	2482	410	332		1	2	30	1	0	1	d__Bacteria;p__Bacteroidota;c__Bacteroidia;o__Flavobacteriales;f__Flavobacteriaceae;g__MS024-2A;s__MS024-2A sp000173095
10_20180522_Bin_METABAT_78_sub_1	MAG_855	43242	1721	84.88	0.43	medium-quality	1.87874	56	PA10	267_1		35.2	12201	390	332		1	0	30	0	0	0	d__Bacteria;p__Proteobacteria;c__Alphaproteobacteria;o__UBA7985;f__UBA7985;g__UBA7985;s__UBA7985 sp905479265
10_20180522_Bin_METABAT_81_1	MAG_670	43242	1697	89.17	1.94	medium-quality	1.76414	167	PA10	277_1		35.9	1836	394	311		0	0	32	0	0	0	d__Bacteria;p__Verrucomicrobiota;c__Verrucomicrobiae;o__Opitutales;f__DSM-45221;g__BACL24;s__BACL24 sp017857255
10_20180522_Bin_METABAT_90_1	MAG_1016	43242	2724	92.02	0.48	high-quality	2.91288	69	PA10	259_1		36.9	1414	372	309		1	0	28	0	0	0	d__Bacteria;p__Proteobacteria;c__Alphaproteobacteria;o__Rhodobacterales;f__Rhodobacteraceae;g__Tateyamaria;s__Tateyamaria sp003445215
10_20180529_Bin_106_1	MAG_877	43249	2865	63.45	0.48	medium-quality	2.54588	504	PA10	223_0	yes	36.3	1244	333	268		0	0	17	0	0	0	d__Bacteria;p__Proteobacteria;c__Alphaproteobacteria;o__Rhizobiales;f__Rhizobiaceae;g__Lentilitoribacter;s__Lentilitoribacter sp905479965
10_20180529_Bin_109_1	MAG_1180	43249	2208	97.18	0.65	high-quality	2.20831	46	PA10	99_1		34.7	1932	387	305		1	1	33	1	0	0	d__Bacteria;p__Proteobacteria;c__Gammaproteobacteria;o__Nitrosococcales;f__Methylophagaceae;g__GCA-002733105;s__GCA-002733105 sp905479985
10_20180529_Bin_6_1	MAG_780	43249	1329	82.37	3.83	medium-quality	1.23339	95	PA10	229_0	yes	38.3	1572	370	279		1	0	29	0	0	0	d__Bacteria;p__Proteobacteria;c__Alphaproteobacteria;o__Rickettsiales;f__Deianiraeaceae;g__CAJQOT01;s__CAJQOT01 sp905480015
10_20180529_Bin_99_1	MAG_735	43249	3275	85.86	1.84	medium-quality	3.38998	61	PA10	1_1		41.4	2876	385	319		1	2	30	0	0	2	d__Bacteria;p__Bdellovibrionota;c__Bacteriovoracia;o__Bacteriovoracales;f__Bacteriovoracaceae;g__GCA-2712005;s__GCA-2712005 sp017858255
10_20180529_Bin_Bin_19_sub_1	MAG_274	43249	3176	98.66	0.91	high-quality	3.57534	90	PA10	157_1	yes	38.5	3547	440	350		1	2	32	1	0	1	d__Bacteria;p__Bacteroidota;c__Bacteroidia;o__Flavobacteriales;f__Vicingaceae;g__GCA-002793235;s__GCA-002793235 sp905479915
10_20180529_Bin_Bin_21_1	MAG_1418	43249	1656	76.11	2	medium-quality	1.63984	214	PA10	171_1		38.2	1875	390	304		0	0	13	0	0	0	d__Bacteria;p__Proteobacteria;c__Gammaproteobacteria;o__Pseudomonadales;f__Porticoccaceae;g__HTCC2207;s__HTCC2207 sp002685195
10_20180529_Bin_Bin_38_sub_1	MAG_880	43249	3910	62.82	1.63	medium-quality	3.42812	743	PA10	263_1	yes	35.6	1716	328	254		1	0	21	0	0	0	d__Bacteria;p__Proteobacteria;c__Alphaproteobacteria;o__Rhizobiales;f__Hyphomicrobiaceae;g__CAJQQK01;s__CAJQQK01 sp905480435
10_20180529_Bin_Bin_46_sub	MAG_1510	43249	1935	64	0.94	medium-quality	1.76264	411	PA10	221_1		35.4	1409	353	272		1	1	16	0	0	1	d__Bacteria;p__Proteobacteria;c__Gammaproteobacteria;o__Pseudomonadales;f__HTCC2089;g__UBA9926;s__UBA9926 sp003451575
10_20180529_Bin_Bin_85_sub_1_1	MAG_1004	43249	2939	90.42	1.81	high-quality	2.99525	52	PA10	243_1		35	2380	382	308		1	0	31	0	0	0	d__Bacteria;p__Proteobacteria;c__Alphaproteobacteria;o__Rhodobacterales;f__Rhodobacteraceae;g__Sulfitobacter;s__Sulfitobacter sp013282155
10_20180529_Bin_MAXBIN_012_1	MAG_952	43249	2355	88.62	2	medium-quality	2.19834	292	PA10	245_1		35.6	1332	354	287		0	2	30	1	0	1	d__Bacteria;p__Proteobacteria;c__Alphaproteobacteria;o__Rhodobacterales;f__Rhodobacteraceae;g__Planktomarina;s__Planktomarina temperata
10_20180529_Bin_MAXBIN_031_sub_1	MAG_888	43249	3146	94.63	0.95	high-quality	3.10581	246	PA10	154_1	yes	34.4	3473	373	298		1	0	42	0	0	0	d__Bacteria;p__Proteobacteria;c__Alphaproteobacteria;o__Caulobacterales;f__Maricaulaceae;g__Maricaulis;s__Maricaulis sp905480005
10_20180529_Bin_MAXBIN_050_1	MAG_1349	43249	2257	94.48	1.11	high-quality	2.49256	143	PA10	226_1		35.1	3307	400	319		1	1	22	0	0	1	d__Bacteria;p__Proteobacteria;c__Gammaproteobacteria;o__Pseudomonadales;f__UBA7434;g__UBA7434;s__UBA7434 sp002480045
10_20180529_Bin_METABAT_15_1	MAG_1202	43249	3883	92.7	2.52	high-quality	4.61689	158	PA10	178_1	yes	36.1	6867	445	344		1	0	43	0	0	0	d__Bacteria;p__Proteobacteria;c__Gammaproteobacteria;o__Enterobacterales;f__Kangiellaceae;g__GCA-002733465;s__GCA-002733465 sp905479925
10_20180529_Bin_METABAT_21_1	MAG_623	43249	2766	88.09	0	medium-quality	2.95169	66	PA10	274_1		37.5	2693	411	314		1	2	35	0	0	2	d__Bacteria;p__Verrucomicrobiota;c__Verrucomicrobiae;o__Verrucomicrobiales;f__Akkermansiaceae;g__Luteolibacter;s__Luteolibacter sp905478925
10_20180529_Bin_METABAT_22_1	MAG_271	43249	2517	86.02	1.08	medium-quality	2.82842	54	PA10	101_1	yes	37.6	3491	431	350		1	0	28	0	0	0	d__Bacteria;p__Bacteroidota;c__Bacteroidia;o__Flavobacteriales;f__Vicingaceae;g__GCA-002793235;s__GCA-002793235 sp905479995
10_20180529_Bin_METABAT_32_1	MAG_858	43249	2531	87.17	0.65	medium-quality	2.60811	215	PA10	267_1		35.3	7942	377	312		1	0	32	0	0	0	d__Bacteria;p__Proteobacteria;c__Alphaproteobacteria;o__UBA7985;f__UBA7985;g__UBA7985;s__UBA7985 sp905479265
10_20180529_Bin_METABAT_42_1	MAG_446	43249	6779	95.17	1.49	high-quality	8.55321	804	PA10	115_1	yes	36.8	5374	478	352		1	0	31	0	0	0	d__Bacteria;p__Bacteroidota;c__Bacteroidia;o__Chitinophagales;f__Saprospiraceae;g__JAFMDF01;s__JAFMDF01 sp017857395
10_20180529_Bin_METABAT_43_sub_1	MAG_1277	43249	3528	94.3	2.74	high-quality	3.76994	145	PA10	170_1		36.9	2147	391	309		1	0	32	0	0	0	d__Bacteria;p__Proteobacteria;c__Gammaproteobacteria;o__Pseudomonadales;f__DSM-21967;g__Oceanicoccus;s__Oceanicoccus sp000169075
3_20180319_Bin_20180319_Bin_105_sub	MAG_579	43178	2862	55.56	1.18	medium-quality	3.02458	664	PA3	24_0	yes	38.9	2182	406	306		0	0	22	0	0	0	d__Bacteria;p__Planctomycetota;c__Planctomycetia;o__Pirellulales;f__Pirellulaceae;g__Mariniblastus;s__Mariniblastus sp011087765
3_20180319_Bin_20180319_Bin_13	MAG_763	43178	1279	67.14	0	medium-quality	1.24982	268	PA3	46_1		39.1	2169	410	308		0	0	29	0	0	0	d__Archaea;p__Thermoplasmatota;c__Poseidoniia;o__Poseidoniales;f__Poseidoniaceae;g__Poseidonia;s__Poseidonia alphae
3_20180319_Bin_20180319_Bin_157_1_1	MAG_582	43178	3323	61.87	0.18	medium-quality	3.89322	456	PA3	23_1		38.4	2237	448	335		0	1	30	0	1	0	d__Bacteria;p__Planctomycetota;c__Planctomycetia;o__Pirellulales;f__Pirellulaceae;g__JABAAE01;s__JABAAE01 sp905480545
3_20180319_Bin_20180319_Bin_175_1	MAG_1185	43178	2197	77.05	0.46	medium-quality	2.11296	207	PA3	155_0	yes	36.4	2298	366	283		0	0	25	0	0	0	d__Bacteria;p__Proteobacteria;c__Gammaproteobacteria;o__UBA9214;f__UBA9214;g__UBA9214;s__UBA9214 sp905480065
3_20180319_Bin_20180319_Bin_189_1	MAG_442	43178	3470	86.47	1.73	medium-quality	3.91596	575	PA3	73_1	yes	37	3889	427	336		0	0	23	0	0	0	d__Bacteria;p__Bacteroidota;c__Bacteroidia;o__Chitinophagales;f__Saprospiraceae;g__Aureispira;s__Aureispira sp905480485
3_20180319_Bin_20180319_Bin_192_sub_1	MAG_1133	43178	1810	63.84	2.84	medium-quality	1.59442	344	PA3	260_1		33.9	1097	334	272		1	1	16	0	0	1	d__Bacteria;p__Proteobacteria;c__Gammaproteobacteria;o__Burkholderiales;f__Burkholderiaceae;g__RS62;s__RS62 sp002340675
3_20180319_Bin_20180319_Bin_197_1	MAG_438	43178	4219	88.91	0.5	medium-quality	5.08066	408	PA3	180_0	yes	39.5	3309	451	351		1	0	35	0	0	0	d__Bacteria;p__Bacteroidota;c__Bacteroidia;o__Chitinophagales;f__Saprospiraceae;g__Aureispira;s__Aureispira sp905480075
3_20180319_Bin_20180319_Bin_230_sub_1	MAG_519	43178	1715	52.39	0.43	medium-quality	1.48561	310	PA3	6_0	yes	34.6	1513	345	267		1	1	20	1	0	0	d__Bacteria;p__Actinobacteriota;c__Acidimicrobiia;o__UBA5794;f__UBA5794;g__SZUA-442;s__SZUA-442 sp905480055
3_20180319_Bin_20180319_Bin_29_sub_1	MAG_715	43178	4491	86.52	2.02	medium-quality	4.89346	303	PA3	11_0	yes	39.2	3427	426	339		1	2	43	0	0	2	d__Bacteria;p__Myxococcota_A;c__UBA796;o__UBA796;f__CAJQPC01;g__CAJQPC01;s__CAJQPC01 sp905480105
3_20180319_Bin_20180319_Bin_63_1	MAG_107	43178	1684	77.65	1.54	medium-quality	1.63319	227	PA3	119_0		37.7	1434	392	303		0	0	24	0	0	0	d__Bacteria;p__Bacteroidota;c__Bacteroidia;o__Flavobacteriales;f__Flavobacteriaceae;g__BACL21;s__BACL21 sp002335345
3_20180319_Bin_20180319_Bin_7_sub_1_1_1	MAG_1033	43178	2313	77.5	0.16	medium-quality	2.28741	315	PA3	259_1		36.8	2997	358	288		0	0	19	0	0	0	d__Bacteria;p__Proteobacteria;c__Alphaproteobacteria;o__Rhodobacterales;f__Rhodobacteraceae;g__Tateyamaria;s__Tateyamaria sp003445215
3_20180319_Bin_20180319_Bin_86_sub_1	MAG_275	43178	2274	84.65	0.14	medium-quality	2.63351	112	PA3	3_0	yes	39.7	2196	444	362		0	1	29	0	0	1	d__Bacteria;p__Bacteroidota;c__Bacteroidia;o__Flavobacteriales;f__GCA-2746335;g__NORP312;s__NORP312 sp905480125
3_20180319_Bin_20180319_Bin_87_sub_1_1_1	MAG_167	43178	2073	91.86	1.4	high-quality	2.30831	51	PA3	141_1		38	2735	424	344		1	0	34	0	0	0	d__Bacteria;p__Bacteroidota;c__Bacteroidia;o__Flavobacteriales;f__Flavobacteriaceae;g__CAJQLB01;s__CAJQLB01 sp905479065
3_20180319_Bin_MAXBIN_030_sub	MAG_1191	43178	2888	84.4	8.11	medium-quality	2.65401	463	PA3	210_1	yes	36.2	1504	366	273		0	2	24	0	0	2	d__Bacteria;p__Proteobacteria;c__Gammaproteobacteria;o__UBA9214;f__UBA9214;g__UBA9214;s__UBA9214 sp905480305
3_20180319_Bin_MAXBIN_036_sub_1	MAG_956	43178	2104	81.97	2.06	medium-quality	1.97148	265	PA3	245_1		35.6	1417	361	290		1	0	25	0	0	0	d__Bacteria;p__Proteobacteria;c__Alphaproteobacteria;o__Rhodobacterales;f__Rhodobacteraceae;g__Planktomarina;s__Planktomarina temperata
3_20180319_Bin_MAXBIN_072_1	MAG_588	43178	2551	95.45	2.84	high-quality	3.05767	94	PA3	14_1	yes	38.4	4777	448	364		0	1	42	0	1	0	d__Bacteria;p__Planctomycetota;c__Phycisphaerae;o__Phycisphaerales;f__SM1A02;g__UBA12014;s__UBA12014 sp002167845
3_20180319_Bin_MAXBIN_280_sub_1_1	MAG_518	43178	2455	69.17	3.51	medium-quality	2.17014	393	PA3	261_0	yes	35.9	2400	357	274		1	0	26	0	0	0	d__Bacteria;p__Actinobacteriota;c__Acidimicrobiia;o__UBA5794;f__JAENVV01;g__JAENVV01;s__JAENVV01 sp905480085
3_20180319_Bin_METABAT_11	MAG_369	43178	1996	89.38	0.73	medium-quality	2.14358	250	PA3	47_1		39.2	2313	440	342		0	1	28	0	0	1	d__Bacteria;p__Bacteroidota;c__Bacteroidia;o__Flavobacteriales;f__UA16;g__UA16;s__UA16 sp002390405
3_20180319_Bin_METABAT_114_1	MAG_1099	43178	1547	69.21	0.2	medium-quality	1.45062	138	PA3	204_1		38.9	1546	351	288		1	0	28	0	0	0	d__Bacteria;p__Proteobacteria;c__Gammaproteobacteria;o__Burkholderiales;f__UBA3031;g__UBA3031;s__UBA3031 sp905478365
3_20180319_Bin_METABAT_132_1_1	MAG_349	43178	1943	92.19	2.42	high-quality	2.11566	165	PA3	132_0	yes	40.7	2498	432	340		0	0	27	0	0	0	d__Bacteria;p__Bacteroidota;c__Bacteroidia;o__Flavobacteriales;f__UA16;g__UBA974;s__UBA974 sp905480095
3_20180319_Bin_METABAT_160_1	MAG_1467	43178	3062	89.69	1.11	medium-quality	3.31211	18	PA3	220_1		35.8	2147	400	333		0	1	29	1	0	0	d__Bacteria;p__Proteobacteria;c__Gammaproteobacteria;o__Pseudomonadales;f__HTCC2089;g__UBA4421;s__UBA4421 sp002389675
3_20180319_Bin_METABAT_161_1	MAG_474	43178	1442	61.65	2.58	medium-quality	1.19383	218	PA3	27_0	yes	39	1220	345	254		0	0	27	0	0	0	d__Bacteria;p__Cyanobacteria;c__Cyanobacteriia;o__PCC-6307;f__Cyanobiaceae;g__Synechococcus_E;s__Synechococcus_E sp016777265
3_20180319_Bin_METABAT_163_1_1	MAG_318	43178	2160	93.84	0.46	high-quality	2.44111	63	PA3	76_0	yes	40	2926	429	354		1	0	25	0	0	0	d__Bacteria;p__Bacteroidota;c__Bacteroidia;o__Flavobacteriales;f__Crocinitomicaceae;g__UBA4466;s__UBA4466 sp905480145
3_20180319_Bin_METABAT_165_sub_1	MAG_316	43178	1974	82.43	1.08	medium-quality	2.06568	240	PA3	102_1		42.2	4372	414	333		0	1	20	0	0	1	d__Bacteria;p__Bacteroidota;c__Bacteroidia;o__Flavobacteriales;f__Crocinitomicaceae;g__UBA952;s__UBA952 sp905480165
3_20180319_Bin_METABAT_17	MAG_212	43178	946	53.58	0.27	medium-quality	0.985984	55	PA3	90_1		36.8	2104	419	333		1	0	7	0	0	0	d__Bacteria;p__Bacteroidota;c__Bacteroidia;o__Flavobacteriales;f__Schleiferiaceae;g__UBA10364;s__UBA10364 sp002387615
3_20180319_Bin_METABAT_175_1_1_1	MAG_1174	43178	4111	88.05	4.8	medium-quality	4.05139	384	PA3	252_1		35.3	1411	368	291		0	0	33	0	0	0	d__Bacteria;p__Proteobacteria;c__Gammaproteobacteria;o__Ga0077536;f__Ga0077536;g__UBA981;s__UBA981 sp002292285
3_20180319_Bin_METABAT_180_1	MAG_1430	43178	1642	73.89	1.23	medium-quality	1.54622	213	PA3	171_1		38.4	1875	367	291		0	0	10	0	0	0	d__Bacteria;p__Proteobacteria;c__Gammaproteobacteria;o__Pseudomonadales;f__Porticoccaceae;g__HTCC2207;s__HTCC2207 sp002685195
3_20180319_Bin_METABAT_183_1	MAG_149	43178	1283	73.83	1.22	medium-quality	1.31848	103	PA3	96_1		40.6	2387	416	327		0	1	21	1	0	0	d__Bacteria;p__Bacteroidota;c__Bacteroidia;o__Flavobacteriales;f__Flavobacteriaceae;g__SGZJ01;s__SGZJ01 sp004213995
3_20180319_Bin_METABAT_19_1	MAG_620	43178	4738	85.88	2.38	medium-quality	5.45048	156	PA3	265_1		37.7	4786	479	349		0	0	30	0	0	0	d__Bacteria;p__Verrucomicrobiota;c__Verrucomicrobiae;o__Verrucomicrobiales;f__DEV007;g__JAACDM01;s__JAACDM01 sp009936795
3_20180319_Bin_METABAT_193_sub_1	MAG_483	43178	1698	73.85	1.08	medium-quality	1.50495	245	PA3	7_1	yes	34.9	1528	351	279		1	1	29	0	0	1	d__Bacteria;p__Actinobacteriota;c__Actinomycetia;o__Nanopelagicales;f__S36-B12;g__S36-B12;s__S36-B12 sp002729215
3_20180319_Bin_METABAT_199_1	MAG_35	43178	1401	76.92	1.15	medium-quality	1.36099	105	PA3	91_1		42.1	2377	393	311		1	2	24	1	0	1	d__Bacteria;p__Bacteroidota;c__Bacteroidia;o__Flavobacteriales;f__Flavobacteriaceae;g__MAG-121220-bin8;s__MAG-121220-bin8 sp002700465
3_20180319_Bin_METABAT_20_1	MAG_537	43178	2766	90.6	1.28	high-quality	2.78235	66	PA3	12_0		35.8	2658	384	318		1	0	37	0	0	0	d__Bacteria;p__Actinobacteriota;c__Acidimicrobiia;o__Acidimicrobiales;f__UBA11606;g__UBA11606;s__UBA11606 sp905480195
3_20180319_Bin_METABAT_204_1_1	MAG_327	43178	1834	84.95	0.32	medium-quality	2.20827	67	PA3	83_1		39.8	3397	468	382		0	2	34	1	0	1	d__Bacteria;p__Bacteroidota;c__Bacteroidia;o__Flavobacteriales;f__UA16;g__UBA8752;s__UBA8752 sp002389295
3_20180319_Bin_METABAT_208_1	MAG_702	43178	1976	94.59	0.68	high-quality	2.22746	104	PA3	279_1		36.1	2810	434	340		1	0	35	0	0	0	d__Bacteria;p__Verrucomicrobiota;c__Verrucomicrobiae;o__Opitutales;f__DSM-45221;g__BACL24;s__BACL24 sp002292345
3_20180319_Bin_METABAT_215_sub_1	MAG_21	43178	1487	76.35	0.74	medium-quality	1.43218	231	PA3	230_1		35.7	1423	379	300		0	1	14	0	0	1	d__Bacteria;p__Bacteroidota;c__Bacteroidia;o__Flavobacteriales;f__Flavobacteriaceae;g__MAG-120531;s__MAG-120531 sp000173115
3_20180319_Bin_METABAT_217_1_1	MAG_722	43178	3855	92.04	1.31	strict high-quality	4.38246	86	PA3	262_1		37.6	3383	404	335		1	3	39	1	1	1	d__Bacteria;p__Myxococcota_A;c__UBA9160;o__UBA9160;f__UBA4427;g__UBA4427;s__UBA4427 sp002390675
3_20180319_Bin_METABAT_219_1	MAG_232	43178	1292	76.15	0	medium-quality	1.27223	149	PA3	89_1		36.5	1546	393	315		1	0	10	0	0	0	d__Bacteria;p__Bacteroidota;c__Bacteroidia;o__Flavobacteriales;f__Schleiferiaceae;g__UBA10364;s__UBA10364 sp003045825
3_20180319_Bin_METABAT_220_1	MAG_1165	43178	2078	62.55	0.53	medium-quality	2.16841	87	PA3	52_0	yes	36	1828	406	325		0	0	22	0	0	0	d__Bacteria;p__Proteobacteria;c__Gammaproteobacteria;o__Woeseiales;f__Woeseiaceae;g__UBA1847;s__UBA1847 sp905480215
3_20180319_Bin_METABAT_234_1	MAG_313	43178	3160	97.84	0.22	high-quality	3.35757	68	PA3	87_1		39.8	3002	414	316		0	0	29	0	0	0	d__Bacteria;p__Bacteroidota;c__Bacteroidia;o__Flavobacteriales;f__Crocinitomicaceae;g__Crocinitomix;s__Crocinitomix sp905478225
3_20180319_Bin_METABAT_236	MAG_572	43178	2326	88.11	2.15	medium-quality	2.74742	182	PA3	169_0	yes	42.6	2661	454	363		0	0	31	0	0	0	d__Bacteria;p__Planctomycetota;c__UBA8108;o__UBA1146;f__UBA1146;g__UBA12191;s__UBA12191 sp003540375
3_20180319_Bin_METABAT_238_1	MAG_335	43178	2006	86.27	1.77	medium-quality	2.31451	227	PA3	85_1		40.1	4901	458	368		1	1	28	0	0	1	d__Bacteria;p__Bacteroidota;c__Bacteroidia;o__Flavobacteriales;f__UA16;g__UBA8752;s__UBA8752 sp905478795
3_20180319_Bin_METABAT_245_1	MAG_522	43178	1287	73.5	3.42	medium-quality	1.09326	81	PA3	70_1		39.1	1460	348	271		1	0	32	0	0	0	d__Bacteria;p__Actinobacteriota;c__Acidimicrobiia;o__Actinomarinales;f__Actinomarinaceae;g__Actinomarina;s__Actinomarina sp014384285
3_20180319_Bin_METABAT_247_1_1	MAG_450	43178	3483	87.62	0	medium-quality	3.96808	79	PA3	198_0	yes	41.4	4741	435	341		1	1	24	0	0	1	d__Bacteria;p__Bacteroidota;c__Bacteroidia;o__Chitinophagales;f__Saprospiraceae;g__UBA7328;s__UBA7328 sp002471345
3_20180319_Bin_METABAT_25_sub_1	MAG_1067	43178	1196	65.9	0.74	medium-quality	1.12499	63	PA3	66_1		40.5	1394	380	303		0	1	24	0	0	1	d__Bacteria;p__Proteobacteria;c__Gammaproteobacteria;o__SAR86;f__D2472;g__SCGC-AAA076-P13;s__SCGC-AAA076-P13 sp905478035
3_20180319_Bin_METABAT_260_sub_1	MAG_28	43178	1046	61.84	2.94	medium-quality	0.989908	161	PA3	231_1		42.6	2821	400	304		0	0	9	0	0	0	d__Bacteria;p__Bacteroidota;c__Bacteroidia;o__Flavobacteriales;f__Flavobacteriaceae;g__MED-G11;s__MED-G11 sp004214015
3_20180319_Bin_METABAT_264_1_1	MAG_934	43178	2873	67.57	1.68	medium-quality	2.66155	181	PA3	238_1	yes	35.2	2823	344	271		1	0	23	0	0	0	d__Bacteria;p__Proteobacteria;c__Alphaproteobacteria;o__Rhodobacterales;f__Rhodobacteraceae;g__Boseongicola;s__Boseongicola sp905479635
3_20180319_Bin_METABAT_268_1	MAG_526	43178	1013	61.28	1.8	medium-quality	0.855178	94	PA3	69_1		39.2	1297	348	270		0	2	16	0	1	1	d__Bacteria;p__Actinobacteriota;c__Acidimicrobiia;o__Actinomarinales;f__Actinomarinaceae;g__Actinomarina;s__Actinomarina sp002683085
3_20180319_Bin_METABAT_290_1_1	MAG_300	43178	2392	94.89	0	high-quality	2.76127	129	PA3	35_0	yes	40.2	3338	447	361		0	1	27	0	0	1	d__Bacteria;p__Bacteroidota;c__Bacteroidia;o__Flavobacteriales;f__UBA10066;g__UBA10066;s__UBA10066 sp905480225
3_20180319_Bin_METABAT_292	MAG_1499	43178	2711	82.24	3.14	medium-quality	2.69982	350	PA3	221_1		35.5	1639	385	300		1	0	20	0	0	0	d__Bacteria;p__Proteobacteria;c__Gammaproteobacteria;o__Pseudomonadales;f__HTCC2089;g__UBA9926;s__UBA9926 sp003451575
3_20180319_Bin_METABAT_297_1	MAG_1130	43178	940	77.46	2.07	medium-quality	0.845735	60	PA3	203_1		39.7	1540	370	288		0	0	18	0	0	0	d__Bacteria;p__Proteobacteria;c__Gammaproteobacteria;o__Burkholderiales;f__Methylophilaceae;g__BACL14;s__BACL14 sp018607785
3_20180319_Bin_METABAT_3_1_1	MAG_577	43178	3907	92.86	1.18	high-quality	4.82804	167	PA3	282_0	yes	38	2659	452	357		0	0	35	0	0	0	d__Bacteria;p__Planctomycetota;c__Planctomycetia;o__Pirellulales;f__Pirellulaceae;g__CAJQPP01;s__CAJQPP01 sp905480235
3_20180319_Bin_METABAT_305_1	MAG_479	43178	1772	70.74	0.54	medium-quality	1.47439	219	PA3	26_1		38.9	1366	359	254		0	0	31	0	0	0	d__Bacteria;p__Cyanobacteria;c__Cyanobacteriia;o__PCC-6307;f__Cyanobiaceae;g__Synechococcus_C;s__Synechococcus_C sp014279835
3_20180319_Bin_METABAT_307_1	MAG_363	43178	1605	80.95	0	medium-quality	1.77599	126	PA3	51_1		39	2138	440	351		0	0	26	0	0	0	d__Bacteria;p__Bacteroidota;c__Bacteroidia;o__Flavobacteriales;f__UA16;g__UA16;s__UA16 sp002390615
3_20180319_Bin_METABAT_38_1	MAG_1227	43178	2431	74.43	2.22	medium-quality	2.23505	370	PA3	185_0	yes	34.6	2094	343	266		1	4	33	0	0	4	d__Bacteria;p__Proteobacteria;c__Gammaproteobacteria;o__Pseudomonadales;f__Moraxellaceae;g__Acinetobacter;s__Acinetobacter idrijaensis
3_20180319_Bin_METABAT_40_1	MAG_411	43178	2350	92.38	0.49	strict high-quality	2.66238	56	PA3	93_1		38.4	4015	439	351		0	4	28	2	1	1	d__Bacteria;p__Bacteroidota;c__Bacteroidia;o__NS11-12g;f__UBA9320;g__UBA987;s__UBA987 sp002292105
3_20180319_Bin_METABAT_44_sub_1_1	MAG_777	43178	1637	72.55	3.93	medium-quality	1.42394	294	PA3	20_1	yes	39.7	1583	333	230		1	1	26	1	0	0	d__Bacteria;p__Proteobacteria;c__Alphaproteobacteria;o__Rickettsiales;f__Midichloriaceae;g__Aquarickettsia;s__Aquarickettsia sp905479795
3_20180319_Bin_METABAT_53	MAG_573	43178	3727	94.85	3.24	high-quality	4.52526	339	PA3	17_0	yes	37.9	2231	452	363		0	0	41	0	0	0	d__Bacteria;p__Planctomycetota;c__UBA1135;o__UBA1135;f__GCA-002686595;g__GCA-2862085;s__GCA-2862085 sp905480285
3_20180319_Bin_METABAT_75_1	MAG_544	43178	3653	87.35	2.14	medium-quality	3.40063	399	PA3	10_1		34.7	1552	361	285		0	0	31	0	0	0	d__Bacteria;p__Actinobacteriota;c__Acidimicrobiia;o__Acidimicrobiales;f__UBA10347;g__UBA10347;s__UBA10347 sp003485885
3_20180319_Bin_METABAT_78_sub_1	MAG_1189	43178	2114	74.11	3.48	medium-quality	2.05126	274	PA3	209_1	yes	36.5	1934	384	293		0	0	24	0	0	0	d__Bacteria;p__Proteobacteria;c__Gammaproteobacteria;o__UBA9214;f__UBA9214;g__UBA9214;s__UBA9214 sp905479705
3_20180319_Bin_METABAT_80_1	MAG_471	43178	5507	90	3.82	high-quality	6.60637	118	PA3	2_1	yes	34	6331	447	361		1	1	42	1	0	0	d__Bacteria;p__Chloroflexota;c__Anaerolineae;o__Promineofilales;f__Promineofilaceae;g__GCA-2699125;s__GCA-2699125 sp905479495
3_20180319_Bin_METABAT_86_sub_1	MAG_1166	43178	2779	76.57	1.36	medium-quality	2.81989	188	PA3	156_1	yes	37.3	1651	400	315		1	1	20	1	0	0	d__Bacteria;p__Proteobacteria;c__Gammaproteobacteria;o__Woeseiales;f__Woeseiaceae;g__SZUA-117;s__SZUA-117 sp905480255
3_20180319_Bin_METABAT_9_1	MAG_925	43178	1884	76.38	1.05	medium-quality	1.88917	135	PA3	227_1		40.9	1569	378	308		0	1	21	1	0	0	d__Bacteria;p__Proteobacteria;c__Alphaproteobacteria;o__Rhodobacterales;f__Rhodobacteraceae;g__GCA-2697345;s__GCA-2697345 sp002697345
3_20180319_Bin_METABAT_92_sub_1	MAG_876	43178	4397	91.41	3.61	high-quality	4.33615	434	PA3	32_0	yes	36.8	2064	364	298		1	0	34	0	0	0	d__Bacteria;p__Proteobacteria;c__Alphaproteobacteria;o__Rhizobiales;f__Rhizobiaceae;g__R2A130;s__R2A130 sp905480295
3_20180319_Bin_METABAT_98_1_1	MAG_720	43178	2992	78.27	0	medium-quality	3.13024	177	PA3	206_1	yes	40.2	1587	391	307		0	3	28	0	0	3	d__Bacteria;p__Desulfobacterota;c__Desulfobulbia;o__Desulfobulbales;f__Desulfocapsaceae;g__JABDQA01;s__JABDQA01 sp905479735
3_20180412_Bin_20180412_Bin_115_sub_1	MAG_928	43202	1881	68.13	1.15	medium-quality	1.74761	299	PA3	227_1		40.8	1569	359	285		1	0	18	0	0	0	d__Bacteria;p__Proteobacteria;c__Alphaproteobacteria;o__Rhodobacterales;f__Rhodobacteraceae;g__GCA-2697345;s__GCA-2697345 sp002697345
3_20180412_Bin_20180412_Bin_118_1	MAG_1361	43202	4058	87.57	1.74	medium-quality	3.83875	555	PA3	79_1	yes	36.1	1748	351	274		1	3	49	0	0	3	d__Bacteria;p__Proteobacteria;c__Gammaproteobacteria;o__Pseudomonadales;f__Pseudomonadaceae;g__Pseudomonas_E;s__Pseudomonas_E oleovorans
3_20180412_Bin_20180412_Bin_126_sub_1	MAG_214	43202	1697	91.36	0.68	high-quality	1.72651	190	PA3	90_1		36.7	2454	415	322		1	0	19	0	0	0	d__Bacteria;p__Bacteroidota;c__Bacteroidia;o__Flavobacteriales;f__Schleiferiaceae;g__UBA10364;s__UBA10364 sp002387615
3_20180412_Bin_20180412_Bin_132	MAG_19	43202	1327	64.83	0.38	medium-quality	1.24356	253	PA3	230_1		35.7	2442	363	292		0	2	16	0	0	2	d__Bacteria;p__Bacteroidota;c__Bacteroidia;o__Flavobacteriales;f__Flavobacteriaceae;g__MAG-120531;s__MAG-120531 sp000173115
3_20180412_Bin_20180412_Bin_198_sub_1	MAG_641	43202	1868	65.55	4.01	medium-quality	1.78762	392	PA3	273_3		37.5	1550	386	291		0	0	20	0	0	0	d__Bacteria;p__Verrucomicrobiota;c__Verrucomicrobiae;o__Verrucomicrobiales;f__Akkermansiaceae;g__UBA985;s__UBA985 sp017857425
3_20180412_Bin_20180412_Bin_24_1	MAG_351	43202	1366	58.64	0.05	medium-quality	1.35277	293	PA3	51_1		39	1812	412	313		0	0	24	0	0	0	d__Bacteria;p__Bacteroidota;c__Bacteroidia;o__Flavobacteriales;f__UA16;g__UA16;s__UA16 sp002390615
3_20180412_Bin_20180412_Bin_25_1	MAG_323	43202	3771	83.56	1.89	medium-quality	3.76077	518	PA3	37_1		39.2	2708	393	308		0	0	29	0	0	0	d__Bacteria;p__Bacteroidota;c__Bacteroidia;o__Flavobacteriales;f__Crocinitomicaceae;g__UBA4466;s__UBA4466 sp905478665
3_20180412_Bin_20180412_Bin_56_1	MAG_589	43202	1887	60.26	1.7	medium-quality	1.97053	377	PA3	14_1	yes	38.5	1869	407	317		1	0	30	0	0	0	d__Bacteria;p__Planctomycetota;c__Phycisphaerae;o__Phycisphaerales;f__SM1A02;g__UBA12014;s__UBA12014 sp002167845
3_20180412_Bin_20180412_Bin_61_sub_1	MAG_671	43202	1861	71.68	0.9	medium-quality	1.83614	334	PA3	275_1		35.8	1315	386	291		1	0	24	0	0	0	d__Bacteria;p__Verrucomicrobiota;c__Verrucomicrobiae;o__Opitutales;f__DSM-45221;g__BACL24;s__BACL24 sp003503355
3_20180412_Bin_20180412_Bin_69_1	MAG_324	43202	2238	87.94	3.63	medium-quality	2.63373	289	PA3	83_1		40.1	6025	470	373		0	3	36	1	1	1	d__Bacteria;p__Bacteroidota;c__Bacteroidia;o__Flavobacteriales;f__UA16;g__UBA8752;s__UBA8752 sp002389295
3_20180412_Bin_20180412_Bin_86_sub_1	MAG_997	43202	3106	62.52	0.18	medium-quality	2.82364	579	PA3	241_1	yes	35.1	2179	339	267		1	0	26	0	0	0	d__Bacteria;p__Proteobacteria;c__Alphaproteobacteria;o__Rhodobacterales;f__Rhodobacteraceae;g__Pseudophaeobacter;s__Pseudophaeobacter sp905479575
3_20180412_Bin_20180412_Bin_9_1	MAG_1155	43202	1969	82.68	2.93	medium-quality	1.89779	220	PA3	260_1		33.5	1958	364	299		1	0	34	0	0	0	d__Bacteria;p__Proteobacteria;c__Gammaproteobacteria;o__Burkholderiales;f__Burkholderiaceae;g__RS62;s__RS62 sp002340675
3_20180412_Bin_MAXBIN_015_sub_1_1	MAG_1192	43202	2248	74.77	1.84	medium-quality	2.04998	343	PA3	210_1	yes	36.6	1736	364	273		0	1	13	0	0	1	d__Bacteria;p__Proteobacteria;c__Gammaproteobacteria;o__UBA9214;f__UBA9214;g__UBA9214;s__UBA9214 sp905480305
3_20180412_Bin_MAXBIN_058_sub_1	MAG_933	43202	3254	63.21	0.88	medium-quality	2.77288	591	PA3	238_1	yes	35.2	2488	329	252		1	0	14	0	0	0	d__Bacteria;p__Proteobacteria;c__Alphaproteobacteria;o__Rhodobacterales;f__Rhodobacteraceae;g__Boseongicola;s__Boseongicola sp905479635
3_20180412_Bin_METABAT_107_1	MAG_1251	43202	2484	92.68	0.47	high-quality	2.55197	114	PA3	235_1		36.8	1604	374	310		1	2	39	0	0	2	d__Bacteria;p__Proteobacteria;c__Gammaproteobacteria;o__Pseudomonadales;f__Nitrincolaceae;g__ASP10-02a;s__ASP10-02a sp002335115
3_20180412_Bin_METABAT_108_1	MAG_1028	43202	2578	94.33	0.75	high-quality	2.75694	69	PA3	259_1		37	1526	375	307		1	1	33	1	0	0	d__Bacteria;p__Proteobacteria;c__Alphaproteobacteria;o__Rhodobacterales;f__Rhodobacteraceae;g__Tateyamaria;s__Tateyamaria sp003445215
3_20180412_Bin_METABAT_117_sub	MAG_954	43202	2261	79.46	2.18	medium-quality	2.0809	346	PA3	245_1		35.6	1378	355	284		1	0	25	0	0	0	d__Bacteria;p__Proteobacteria;c__Alphaproteobacteria;o__Rhodobacterales;f__Rhodobacteraceae;g__Planktomarina;s__Planktomarina temperata
3_20180412_Bin_METABAT_119_1	MAG_534	43202	2901	97.44	1.71	high-quality	2.95096	51	PA3	246_1		35.5	1560	384	307		1	1	37	0	0	1	d__Bacteria;p__Actinobacteriota;c__Acidimicrobiia;o__Acidimicrobiales;f__Ilumatobacteraceae;g__Ilumatobacter_A;s__Ilumatobacter_A sp905480335
3_20180412_Bin_METABAT_22_1	MAG_486	43202	1648	85.28	0	medium-quality	1.5782	82	PA3	7_1	yes	34.7	1528	374	302		1	0	30	0	0	0	d__Bacteria;p__Actinobacteriota;c__Actinomycetia;o__Nanopelagicales;f__S36-B12;g__S36-B12;s__S36-B12 sp002729215
3_20180412_Bin_METABAT_25_1	MAG_30	43202	1293	76.12	1.24	medium-quality	1.30657	82	PA3	91_1		42.2	2155	410	324		1	1	27	1	0	0	d__Bacteria;p__Bacteroidota;c__Bacteroidia;o__Flavobacteriales;f__Flavobacteriaceae;g__MAG-121220-bin8;s__MAG-121220-bin8 sp002700465
3_20180412_Bin_METABAT_27_1	MAG_477	43202	1488	65.9	1.22	medium-quality	1.2547	179	PA3	26_1		39	1533	353	261		1	1	23	0	0	1	d__Bacteria;p__Cyanobacteria;c__Cyanobacteriia;o__PCC-6307;f__Cyanobiaceae;g__Synechococcus_C;s__Synechococcus_C sp014279835
3_20180412_Bin_METABAT_33	MAG_706	43202	1994	95.95	1.69	high-quality	2.24169	104	PA3	279_1		36.1	2810	430	338		1	1	36	0	0	1	d__Bacteria;p__Verrucomicrobiota;c__Verrucomicrobiae;o__Opitutales;f__DSM-45221;g__BACL24;s__BACL24 sp002292345
3_20180412_Bin_METABAT_37_1	MAG_84	43202	1785	87.03	0.67	medium-quality	1.82319	90	PA3	143_1		38.4	1809	399	321		0	0	32	0	0	0	d__Bacteria;p__Bacteroidota;c__Bacteroidia;o__Flavobacteriales;f__Flavobacteriaceae;g__MS024-2A;s__MS024-2A sp000173095
3_20180412_Bin_METABAT_38_1	MAG_246	43202	1430	80.85	1.81	medium-quality	1.40456	172	PA3	89_1		36.6	1582	398	315		1	0	9	0	0	0	d__Bacteria;p__Bacteroidota;c__Bacteroidia;o__Flavobacteriales;f__Schleiferiaceae;g__UBA10364;s__UBA10364 sp003045825
3_20180412_Bin_METABAT_43_1	MAG_1190	43202	2010	62.83	2.62	medium-quality	1.81477	404	PA3	209_1	yes	36.5	1615	357	269		0	1	21	0	0	1	d__Bacteria;p__Proteobacteria;c__Gammaproteobacteria;o__UBA9214;f__UBA9214;g__UBA9214;s__UBA9214 sp905479705
3_20180412_Bin_METABAT_45_1	MAG_1126	43202	1218	86.27	3.29	medium-quality	1.10219	98	PA3	203_1		39.3	1321	367	288		0	0	25	0	0	0	d__Bacteria;p__Proteobacteria;c__Gammaproteobacteria;o__Burkholderiales;f__Methylophilaceae;g__BACL14;s__BACL14 sp018607785
3_20180412_Bin_METABAT_74_1	MAG_557	43202	2887	58.97	0.43	medium-quality	2.48685	559	PA3	10_1		34.8	1185	340	263		0	0	20	0	0	0	d__Bacteria;p__Actinobacteriota;c__Acidimicrobiia;o__Acidimicrobiales;f__UBA10347;g__UBA10347;s__UBA10347 sp003485885
3_20180412_Bin_METABAT_76_1	MAG_621	43202	6064	88.44	1.09	medium-quality	6.52543	581	PA3	265_1		37.7	4289	460	326		1	1	35	1	0	0	d__Bacteria;p__Verrucomicrobiota;c__Verrucomicrobiae;o__Verrucomicrobiales;f__DEV007;g__JAACDM01;s__JAACDM01 sp009936795
3_20180412_Bin_METABAT_78_sub_1	MAG_602	43202	2499	71.02	0.57	medium-quality	2.67897	437	PA3	15_1		37.9	2760	411	325		1	0	30	0	0	0	d__Bacteria;p__Planctomycetota;c__Phycisphaerae;o__Phycisphaerales;f__SM1A02;g__UBA12014;s__UBA12014 sp905480395
3_20180412_Bin_METABAT_82_1	MAG_717	43202	3316	65.71	0.96	medium-quality	3.10682	625	PA3	206_1	yes	40.3	1732	353	271		1	1	23	0	0	1	d__Bacteria;p__Desulfobacterota;c__Desulfobulbia;o__Desulfobulbales;f__Desulfocapsaceae;g__JABDQA01;s__JABDQA01 sp905479735
3_20180412_Bin_METABAT_89_1	MAG_206	43202	1101	57.1	1.61	medium-quality	1.0163	212	PA3	123_1		37.3	1323	379	295		0	0	18	0	0	0	d__Bacteria;p__Bacteroidota;c__Bacteroidia;o__Flavobacteriales;f__Schleiferiaceae;g__UBA3442;s__UBA3442 sp002378565
3_20180412_Bin_METABAT_91_1	MAG_79	43202	1836	86.88	0.76	medium-quality	1.90746	100	PA3	142_1		39.1	4254	406	321		0	1	32	0	0	1	d__Bacteria;p__Bacteroidota;c__Bacteroidia;o__Flavobacteriales;f__Flavobacteriaceae;g__MS024-2A;s__MS024-2A sp905480425
3_20180417_Bin_20180417_Bin_127_1	MAG_1250	43207	2600	94.35	0.75	high-quality	2.70787	100	PA3	235_1		36.7	2044	376	313		0	4	42	1	0	3	d__Bacteria;p__Proteobacteria;c__Gammaproteobacteria;o__Pseudomonadales;f__Nitrincolaceae;g__ASP10-02a;s__ASP10-02a sp002335115
3_20180417_Bin_20180417_Bin_13_1	MAG_955	43207	2023	67.6	1.62	medium-quality	1.79564	343	PA3	245_1		35.6	1256	345	274		0	0	20	0	0	0	d__Bacteria;p__Proteobacteria;c__Alphaproteobacteria;o__Rhodobacterales;f__Rhodobacteraceae;g__Planktomarina;s__Planktomarina temperata
3_20180417_Bin_20180417_Bin_137_sub_1	MAG_209	43207	1367	67.74	0.18	medium-quality	1.25274	234	PA3	90_1		36.7	2110	365	287		0	1	10	0	0	1	d__Bacteria;p__Bacteroidota;c__Bacteroidia;o__Flavobacteriales;f__Schleiferiaceae;g__UBA10364;s__UBA10364 sp002387615
3_20180417_Bin_20180417_Bin_145_1	MAG_319	43207	2461	95.52	0.02	high-quality	2.59308	254	PA3	77_0		40	2432	415	324		1	0	26	0	0	0	d__Bacteria;p__Bacteroidota;c__Bacteroidia;o__Flavobacteriales;f__Crocinitomicaceae;g__UBA4466;s__UBA4466 sp002389415
3_20180417_Bin_20180417_Bin_159_1	MAG_1230	43207	2206	73.77	2.89	medium-quality	2.2601	399	PA3	165_1		33.1	2459	372	285		1	0	31	0	0	0	d__Bacteria;p__Proteobacteria;c__Gammaproteobacteria;o__Pseudomonadales;f__Moraxellaceae;g__Psychrobacter;s__Psychrobacter piscatorii
3_20180417_Bin_20180417_Bin_161_1	MAG_482	43207	1511	55.3	0.86	medium-quality	1.23282	233	PA3	26_1		39	1366	346	251		1	0	20	0	0	0	d__Bacteria;p__Cyanobacteria;c__Cyanobacteriia;o__PCC-6307;f__Cyanobiaceae;g__Synechococcus_C;s__Synechococcus_C sp014279835
3_20180417_Bin_20180417_Bin_22_1	MAG_673	43207	1518	56.57	0.68	medium-quality	1.42439	320	PA3	275_1		35.9	1549	361	275		0	0	25	0	0	0	d__Bacteria;p__Verrucomicrobiota;c__Verrucomicrobiae;o__Opitutales;f__DSM-45221;g__BACL24;s__BACL24 sp003503355
3_20180417_Bin_20180417_Bin_50_1	MAG_364	43207	1716	77.26	1.52	medium-quality	1.77162	303	PA3	51_1		39.2	1449	424	327		0	0	29	0	0	0	d__Bacteria;p__Bacteroidota;c__Bacteroidia;o__Flavobacteriales;f__UA16;g__UA16;s__UA16 sp002390615
3_20180417_Bin_20180417_Bin_70_sub_1_1	MAG_1494	43207	1987	64.95	0.64	medium-quality	1.84634	374	PA3	221_1		35.5	1639	357	280		0	0	18	0	0	0	d__Bacteria;p__Proteobacteria;c__Gammaproteobacteria;o__Pseudomonadales;f__HTCC2089;g__UBA9926;s__UBA9926 sp003451575
3_20180417_Bin_20180417_Bin_72_sub_1_1	MAG_639	43207	1747	55.8	5.44	medium-quality	1.59002	372	PA3	273_3		37.6	1969	367	273		0	2	20	1	0	1	d__Bacteria;p__Verrucomicrobiota;c__Verrucomicrobiae;o__Verrucomicrobiales;f__Akkermansiaceae;g__UBA985;s__UBA985 sp017857425
3_20180417_Bin_20180417_Bin_79_sub_1	MAG_1000	43207	3853	80.74	1.27	medium-quality	3.59728	579	PA3	241_1	yes	35.1	1748	347	274		1	0	36	0	0	0	d__Bacteria;p__Proteobacteria;c__Alphaproteobacteria;o__Rhodobacterales;f__Rhodobacteraceae;g__Pseudophaeobacter;s__Pseudophaeobacter sp905479575
3_20180417_Bin_METABAT_24_1	MAG_609	43207	2842	90.34	6.25	medium-quality	3.09994	389	PA3	15_1		38.1	4807	420	330		1	3	42	1	1	1	d__Bacteria;p__Planctomycetota;c__Phycisphaerae;o__Phycisphaerales;f__SM1A02;g__UBA12014;s__UBA12014 sp905480395
3_20180417_Bin_METABAT_25_1	MAG_1031	43207	2918	87.11	0.91	medium-quality	2.898	325	PA3	259_1		36.8	2748	355	286		1	2	24	1	0	1	d__Bacteria;p__Proteobacteria;c__Alphaproteobacteria;o__Rhodobacterales;f__Rhodobacteraceae;g__Tateyamaria;s__Tateyamaria sp003445215
3_20180417_Bin_METABAT_29_1	MAG_241	43207	1548	82.65	0.54	medium-quality	1.52559	189	PA3	89_1		36.6	1905	400	315		1	1	12	1	0	0	d__Bacteria;p__Bacteroidota;c__Bacteroidia;o__Flavobacteriales;f__Schleiferiaceae;g__UBA10364;s__UBA10364 sp003045825
3_20180417_Bin_METABAT_32_1	MAG_33	43207	1484	83.45	1.48	medium-quality	1.46318	113	PA3	91_1		42.2	2377	407	316		0	2	27	1	0	1	d__Bacteria;p__Bacteroidota;c__Bacteroidia;o__Flavobacteriales;f__Flavobacteriaceae;g__MAG-121220-bin8;s__MAG-121220-bin8 sp002700465
3_20180417_Bin_METABAT_4_1_1	MAG_152	43207	1337	75.88	0.53	medium-quality	1.34983	116	PA3	96_1		40.6	2389	413	321		0	0	21	0	0	0	d__Bacteria;p__Bacteroidota;c__Bacteroidia;o__Flavobacteriales;f__Flavobacteriaceae;g__SGZJ01;s__SGZJ01 sp004213995
3_20180417_Bin_METABAT_48_1	MAG_82	43207	1752	88.12	0	medium-quality	1.85284	79	PA3	142_1		39.1	2478	410	328		1	1	23	0	0	1	d__Bacteria;p__Bacteroidota;c__Bacteroidia;o__Flavobacteriales;f__Flavobacteriaceae;g__MS024-2A;s__MS024-2A sp905480425
3_20180417_Bin_METABAT_68_1	MAG_1139	43207	1516	62.52	0.7	medium-quality	1.37456	222	PA3	260_1		33.4	1407	354	282		1	0	18	0	0	0	d__Bacteria;p__Proteobacteria;c__Gammaproteobacteria;o__Burkholderiales;f__Burkholderiaceae;g__RS62;s__RS62 sp002340675
3_20180417_Bin_METABAT_70_1	MAG_707	43207	1342	69.66	0.68	medium-quality	1.36732	181	PA3	279_1		36.1	1859	411	307		0	0	20	0	0	0	d__Bacteria;p__Verrucomicrobiota;c__Verrucomicrobiae;o__Opitutales;f__DSM-45221;g__BACL24;s__BACL24 sp002292345
3_20180417_Bin_METABAT_81_1_1	MAG_1122	43207	1074	81.38	5.35	medium-quality	0.95297	99	PA3	203_1		39.4	1540	358	283		0	0	24	0	0	0	d__Bacteria;p__Proteobacteria;c__Gammaproteobacteria;o__Burkholderiales;f__Methylophilaceae;g__BACL14;s__BACL14 sp018607785
3_20180417_Bin_METABAT_88_1	MAG_85	43207	1845	89.47	0.66	medium-quality	1.89299	83	PA3	143_1		38.5	2482	406	322		1	2	31	1	0	1	d__Bacteria;p__Bacteroidota;c__Bacteroidia;o__Flavobacteriales;f__Flavobacteriaceae;g__MS024-2A;s__MS024-2A sp000173095
3_20180426_Bin_20180426_Bin_10_1	MAG_870	43216	1943	65.75	0	medium-quality	1.73546	379	PA3	149_1		35.1	1319	349	270		1	0	21	0	0	0	d__Bacteria;p__Proteobacteria;c__Alphaproteobacteria;o__Sphingomonadales;f__Sphingomonadaceae;g__Novosphingopyxis;s__Novosphingopyxis baekryungensis
3_20180426_Bin_20180426_Bin_164_1	MAG_1193	43216	1549	54.33	0.96	medium-quality	1.3507	293	PA3	210_1	yes	36.5	1174	355	263		0	0	11	0	0	0	d__Bacteria;p__Proteobacteria;c__Gammaproteobacteria;o__UBA9214;f__UBA9214;g__UBA9214;s__UBA9214 sp905480305
3_20180426_Bin_20180426_Bin_171_1	MAG_118	43216	1415	65.79	0.55	medium-quality	1.34544	259	PA3	113_1		35.5	2431	374	292		0	0	20	0	0	0	d__Bacteria;p__Bacteroidota;c__Bacteroidia;o__Flavobacteriales;f__Flavobacteriaceae;g__Patiriisocius;s__Patiriisocius sp905182755
3_20180426_Bin_20180426_Bin_175_sub_1	MAG_187	43216	3083	96.4	5.02	medium-quality	3.34755	199	PA3	128_1	yes	36.2	7709	419	332		1	2	30	1	0	1	d__Bacteria;p__Bacteroidota;c__Bacteroidia;o__Flavobacteriales;f__Flavobacteriaceae;g__Polaribacter;s__Polaribacter sp905480405
3_20180426_Bin_20180426_Bin_191_1	MAG_594	43216	2854	94.32	1.7	strict high-quality	3.4113	98	PA3	15_1		38.1	4803	452	361		1	4	46	1	1	2	d__Bacteria;p__Planctomycetota;c__Phycisphaerae;o__Phycisphaerales;f__SM1A02;g__UBA12014;s__UBA12014 sp905480395
3_20180426_Bin_20180426_Bin_21_sub	MAG_336	43216	1243	51.71	0.11	medium-quality	1.24754	313	PA3	85_1		39.8	2183	410	319		0	1	17	0	0	1	d__Bacteria;p__Bacteroidota;c__Bacteroidia;o__Flavobacteriales;f__UA16;g__UBA8752;s__UBA8752 sp905478795
3_20180426_Bin_20180426_Bin_73_sub_1	MAG_1156	43216	2342	91.41	3.21	high-quality	2.21711	277	PA3	260_1		33.7	1664	357	293		0	0	30	0	0	0	d__Bacteria;p__Proteobacteria;c__Gammaproteobacteria;o__Burkholderiales;f__Burkholderiaceae;g__RS62;s__RS62 sp002340675
3_20180426_Bin_20180426_Bin_95_1	MAG_1475	43216	3317	89.32	1.48	medium-quality	3.32663	300	PA3	220_1		35.7	2147	381	308		0	2	30	1	0	1	d__Bacteria;p__Proteobacteria;c__Gammaproteobacteria;o__Pseudomonadales;f__HTCC2089;g__UBA4421;s__UBA4421 sp002389675
3_20180426_Bin_20180426_Bin_99_sub_1	MAG_1341	43216	2031	73.53	1.39	medium-quality	1.97488	382	PA3	226_1		35.2	1982	368	282		0	0	14	0	0	0	d__Bacteria;p__Proteobacteria;c__Gammaproteobacteria;o__Pseudomonadales;f__UBA7434;g__UBA7434;s__UBA7434 sp002480045
3_20180426_Bin_MAXBIN_019_sub_1	MAG_951	43216	1493	53.2	0.82	medium-quality	1.33676	275	PA3	245_1		35.6	1328	356	278		0	1	9	0	0	1	d__Bacteria;p__Proteobacteria;c__Alphaproteobacteria;o__Rhodobacterales;f__Rhodobacteraceae;g__Planktomarina;s__Planktomarina temperata
3_20180426_Bin_MAXBIN_047_sub_1_1	MAG_1424	43216	1591	70.39	1.6	medium-quality	1.49792	264	PA3	171_1		38.3	1543	370	289		0	1	11	0	0	1	d__Bacteria;p__Proteobacteria;c__Gammaproteobacteria;o__Pseudomonadales;f__Porticoccaceae;g__HTCC2207;s__HTCC2207 sp002685195
3_20180426_Bin_MAXBIN_105_1	MAG_1259	43216	2380	90.49	0.43	high-quality	2.50847	71	PA3	235_1		36.7	1604	378	317		0	2	39	0	0	2	d__Bacteria;p__Proteobacteria;c__Gammaproteobacteria;o__Pseudomonadales;f__Nitrincolaceae;g__ASP10-02a;s__ASP10-02a sp002335115
3_20180426_Bin_METABAT_39_1	MAG_32	43216	1314	71.37	0.54	medium-quality	1.26059	128	PA3	91_1		42.2	2377	393	307		1	1	19	0	0	1	d__Bacteria;p__Bacteroidota;c__Bacteroidia;o__Flavobacteriales;f__Flavobacteriaceae;g__MAG-121220-bin8;s__MAG-121220-bin8 sp002700465
3_20180426_Bin_METABAT_44_1	MAG_76	43216	1893	87.93	2.16	medium-quality	1.96077	134	PA3	142_1		39.2	2478	403	321		1	1	29	0	0	1	d__Bacteria;p__Bacteroidota;c__Bacteroidia;o__Flavobacteriales;f__Flavobacteriaceae;g__MS024-2A;s__MS024-2A sp905480425
3_20180426_Bin_METABAT_46_sub_1	MAG_1234	43216	2169	71.53	2.84	medium-quality	2.14465	451	PA3	165_1		32.8	2242	355	275		0	2	26	0	0	2	d__Bacteria;p__Proteobacteria;c__Gammaproteobacteria;o__Pseudomonadales;f__Moraxellaceae;g__Psychrobacter;s__Psychrobacter piscatorii
3_20180426_Bin_METABAT_49_1	MAG_1020	43216	2578	78.02	0.75	medium-quality	2.52717	339	PA3	259_1		36.9	2442	354	284		1	1	25	0	0	1	d__Bacteria;p__Proteobacteria;c__Alphaproteobacteria;o__Rhodobacterales;f__Rhodobacteraceae;g__Tateyamaria;s__Tateyamaria sp003445215
3_20180426_Bin_METABAT_51_1	MAG_1493	43216	2791	87.28	1.84	medium-quality	2.84303	330	PA3	221_1		35.5	2356	391	306		0	1	29	1	0	0	d__Bacteria;p__Proteobacteria;c__Gammaproteobacteria;o__Pseudomonadales;f__HTCC2089;g__UBA9926;s__UBA9926 sp003451575
3_20180426_Bin_METABAT_84_1	MAG_96	43216	1752	85.23	0.31	medium-quality	1.73603	146	PA3	143_1		38.4	2482	394	313		1	1	28	0	0	1	d__Bacteria;p__Bacteroidota;c__Bacteroidia;o__Flavobacteriales;f__Flavobacteriaceae;g__MS024-2A;s__MS024-2A sp000173095
3_20180426_Bin_METABAT_85_1	MAG_248	43216	1587	89.16	0.45	medium-quality	1.56659	188	PA3	89_1		36.6	1597	399	316		0	0	14	0	0	0	d__Bacteria;p__Bacteroidota;c__Bacteroidia;o__Flavobacteriales;f__Schleiferiaceae;g__UBA10364;s__UBA10364 sp003045825
3_20180426_Bin_METABAT_93_1_1	MAG_1127	43216	1099	77.26	3.31	medium-quality	0.970763	117	PA3	203_1		39.3	1540	357	281		0	0	25	0	0	0	d__Bacteria;p__Proteobacteria;c__Gammaproteobacteria;o__Burkholderiales;f__Methylophilaceae;g__BACL14;s__BACL14 sp018607785
3_20180426_Bin_METABAT_96_sub_1	MAG_65	43216	1825	88.71	0.38	medium-quality	1.88439	110	PA3	138_1		38.5	3125	405	320		1	0	26	0	0	0	d__Bacteria;p__Bacteroidota;c__Bacteroidia;o__Flavobacteriales;f__Flavobacteriaceae;g__UBA7428;s__UBA7428 sp905181615
3_20180508_Bin_20180508_Bin_11_1	MAG_1332	43228	1997	89.94	1.94	medium-quality	2.08878	264	PA3	167_1		34.4	2220	393	301		0	0	13	0	0	0	d__Bacteria;p__Proteobacteria;c__Gammaproteobacteria;o__Pseudomonadales;f__UBA7434;g__UBA7434;s__UBA7434 sp003492055
3_20180508_Bin_20180508_Bin_124_sub_1_1	MAG_110	43228	1653	79.49	4.74	medium-quality	1.60906	259	PA3	113_1		35.6	2110	383	300		0	0	24	0	0	0	d__Bacteria;p__Bacteroidota;c__Bacteroidia;o__Flavobacteriales;f__Flavobacteriaceae;g__Patiriisocius;s__Patiriisocius sp905182755
3_20180508_Bin_20180508_Bin_148_1	MAG_1243	43228	1754	65.5	0.67	medium-quality	1.55795	330	PA3	235_1		36.7	1233	336	268		2	1	18	0	0	1	d__Bacteria;p__Proteobacteria;c__Gammaproteobacteria;o__Pseudomonadales;f__Nitrincolaceae;g__ASP10-02a;s__ASP10-02a sp002335115
3_20180508_Bin_20180508_Bin_155_1	MAG_159	43228	2228	88.52	0.85	medium-quality	2.28267	263	PA3	141_1		38	2403	398	316		1	0	26	0	0	0	d__Bacteria;p__Bacteroidota;c__Bacteroidia;o__Flavobacteriales;f__Flavobacteriaceae;g__CAJQLB01;s__CAJQLB01 sp905479065
3_20180508_Bin_20180508_Bin_162_1_1	MAG_1358	43228	2358	94.12	0.14	high-quality	2.59721	118	PA3	226_1		35.3	1876	401	318		1	1	25	0	0	1	d__Bacteria;p__Proteobacteria;c__Gammaproteobacteria;o__Pseudomonadales;f__UBA7434;g__UBA7434;s__UBA7434 sp002480045
3_20180508_Bin_20180508_Bin_169_1	MAG_1505	43228	2130	68.83	3.33	medium-quality	2.01898	405	PA3	221_1		35.4	1172	361	284		0	1	19	1	0	0	d__Bacteria;p__Proteobacteria;c__Gammaproteobacteria;o__Pseudomonadales;f__HTCC2089;g__UBA9926;s__UBA9926 sp003451575
3_20180508_Bin_20180508_Bin_4_1	MAG_343	43228	2142	96.24	0.96	high-quality	2.6811	127	PA3	85_1		40.3	9358	492	399		1	2	37	1	0	1	d__Bacteria;p__Bacteroidota;c__Bacteroidia;o__Flavobacteriales;f__UA16;g__UBA8752;s__UBA8752 sp905478795
3_20180508_Bin_20180508_Bin_63_sub_1	MAG_1415	43228	1308	53.14	1.05	medium-quality	1.15087	280	PA3	171_1		38.2	1381	353	270		0	1	5	0	0	1	d__Bacteria;p__Proteobacteria;c__Gammaproteobacteria;o__Pseudomonadales;f__Porticoccaceae;g__HTCC2207;s__HTCC2207 sp002685195
3_20180508_Bin_20180508_Bin_8_sub_1	MAG_638	43228	1897	63.94	2.13	medium-quality	1.75716	439	PA3	273_4		37.4	1596	375	282		0	1	25	0	0	1	d__Bacteria;p__Verrucomicrobiota;c__Verrucomicrobiae;o__Verrucomicrobiales;f__Akkermansiaceae;g__UBA985;s__UBA985 sp017857425
3_20180508_Bin_20180508_Bin_87_sub_1	MAG_132	43228	2638	96.86	2.23	high-quality	2.82035	194	PA3	117_1		37.6	4271	406	319		1	2	28	0	0	2	d__Bacteria;p__Bacteroidota;c__Bacteroidia;o__Flavobacteriales;f__Flavobacteriaceae;g__Algibacter_B;s__Algibacter_B sp905480415
3_20180508_Bin_20180508_Bin_91_1	MAG_617	43228	3775	77.4	1.39	medium-quality	3.77019	660	PA3	264_1		35.9	4892	422	299		1	1	34	0	0	1	d__Bacteria;p__Verrucomicrobiota;c__Lentisphaeria;o__UBA12247;f__UBA12247;g__UBA12247;s__UBA12247 sp003477185
3_20180508_Bin_20180508_Bin_93_1	MAG_230	43228	1515	89.78	0.36	medium-quality	1.50111	183	PA3	89_1		36.6	1461	402	316		1	1	20	1	0	0	d__Bacteria;p__Bacteroidota;c__Bacteroidia;o__Flavobacteriales;f__Schleiferiaceae;g__UBA10364;s__UBA10364 sp003045825
3_20180508_Bin_MAXBIN_026_sub_1	MAG_700	43228	1748	76.46	3.8	medium-quality	1.74734	295	PA3	279_1		36.2	2810	388	300		0	1	25	0	0	1	d__Bacteria;p__Verrucomicrobiota;c__Verrucomicrobiae;o__Opitutales;f__DSM-45221;g__BACL24;s__BACL24 sp002292345
3_20180508_Bin_METABAT_2_1	MAG_863	43228	2773	96.3	1.75	high-quality	3.0155	79	PA3	267_1		35.3	12201	393	331		1	0	39	0	0	0	d__Bacteria;p__Proteobacteria;c__Alphaproteobacteria;o__UBA7985;f__UBA7985;g__UBA7985;s__UBA7985 sp905479265
3_20180508_Bin_METABAT_28_1	MAG_845	43228	3600	94.42	1.3	high-quality	3.5496	253	PA3	160_1	yes	37.5	2581	372	299		1	0	29	0	0	0	d__Bacteria;p__Proteobacteria;c__Alphaproteobacteria;o__UBA7985;f__UBA7985;g__CAJQQZ01;s__CAJQQZ01 sp905480575
3_20180508_Bin_METABAT_46	MAG_443	43228	2755	61.97	1.49	medium-quality	2.85222	578	PA3	73_1	yes	36.8	2474	392	305		1	0	27	0	0	0	d__Bacteria;p__Bacteroidota;c__Bacteroidia;o__Chitinophagales;f__Saprospiraceae;g__Aureispira;s__Aureispira sp905480485
3_20180508_Bin_METABAT_51_1	MAG_846	43228	2998	90.47	1.09	high-quality	3.08842	293	PA3	266_1		35.8	3173	379	311		1	0	30	0	0	0	d__Bacteria;p__Proteobacteria;c__Alphaproteobacteria;o__UBA7985;f__UBA7985;g__UBA7985;s__UBA7985 sp002705565
3_20180508_Bin_METABAT_54_1	MAG_139	43228	2235	94.34	1.02	high-quality	2.21799	182	PA3	147_1		37.1	2431	390	306		0	1	32	0	0	1	d__Bacteria;p__Bacteroidota;c__Bacteroidia;o__Flavobacteriales;f__Flavobacteriaceae;g__Winogradskyella;s__Winogradskyella sp905480385
3_20180508_Bin_METABAT_55	MAG_1030	43228	2356	68.4	0.64	medium-quality	2.15243	451	PA3	259_1		36.9	1298	334	263		1	0	17	0	0	0	d__Bacteria;p__Proteobacteria;c__Alphaproteobacteria;o__Rhodobacterales;f__Rhodobacteraceae;g__Tateyamaria;s__Tateyamaria sp003445215
3_20180508_Bin_METABAT_63_1	MAG_595	43228	2720	95.45	0.57	strict high-quality	3.26634	72	PA3	15_1		38	4807	454	363		1	3	41	1	1	1	d__Bacteria;p__Planctomycetota;c__Phycisphaerae;o__Phycisphaerales;f__SM1A02;g__UBA12014;s__UBA12014 sp905480395
3_20180508_Bin_METABAT_71_1	MAG_1094	43228	3014	95.85	0.81	strict high-quality	3.27253	55	PA3	188_1		35.9	2346	395	317		1	3	32	1	1	1	d__Bacteria;p__Proteobacteria;c__Gammaproteobacteria;o__Arenicellales;f__Arenicellaceae;g__Arenicella;s__Arenicella sp002470515
3_20180508_Bin_METABAT_76	MAG_1464	43228	3282	91.48	1.11	high-quality	3.45603	100	PA3	220_1		35.8	2147	395	323		0	1	31	1	0	0	d__Bacteria;p__Proteobacteria;c__Gammaproteobacteria;o__Pseudomonadales;f__HTCC2089;g__UBA4421;s__UBA4421 sp002389675
3_20180511_Bin_20180511_Bin_113_1	MAG_881	43231	5307	99.31	2.09	high-quality	5.19213	351	PA3	263_1	yes	35.4	2828	366	282		1	0	42	0	0	0	d__Bacteria;p__Proteobacteria;c__Alphaproteobacteria;o__Rhizobiales;f__Hyphomicrobiaceae;g__CAJQQK01;s__CAJQQK01 sp905480435
3_20180511_Bin_20180511_Bin_147_1	MAG_1337	43231	2674	95.31	1.16	high-quality	2.94792	124	PA3	226_1		35.5	3276	403	320		1	1	22	1	0	0	d__Bacteria;p__Proteobacteria;c__Gammaproteobacteria;o__Pseudomonadales;f__UBA7434;g__UBA7434;s__UBA7434 sp002480045
3_20180511_Bin_20180511_Bin_150_sub_1	MAG_1465	43231	3204	92.28	1.11	high-quality	3.46335	20	PA3	220_1		35.8	2147	400	332		0	2	33	1	1	0	d__Bacteria;p__Proteobacteria;c__Gammaproteobacteria;o__Pseudomonadales;f__HTCC2089;g__UBA4421;s__UBA4421 sp002389675
3_20180511_Bin_20180511_Bin_160_sub_1	MAG_839	43231	3517	86	1.88	medium-quality	3.34743	447	PA3	161_0	yes	37.3	1902	363	291		1	0	21	0	0	0	d__Bacteria;p__Proteobacteria;c__Alphaproteobacteria;o__UBA7985;f__UBA7985;g__CAJQQZ01;s__CAJQQZ01 sp905480445
3_20180511_Bin_20180511_Bin_168_1	MAG_398	43231	1515	70.71	1.08	medium-quality	1.53171	334	PA3	49_1		38.9	1486	420	322		0	1	13	0	0	1	d__Bacteria;p__Bacteroidota;c__Bacteroidia;o__Flavobacteriales;f__UA16;g__UA16;s__UA16 sp002477505
3_20180511_Bin_20180511_Bin_174_1	MAG_653	43231	2128	90.24	1.35	strict high-quality	2.15549	307	PA3	281_1		41.7	2968	405	316		0	3	29	1	1	1	d__Bacteria;p__Verrucomicrobiota;c__Verrucomicrobiae;o__Opitutales;f__MB11C04;g__MB11C04;s__MB11C04 sp002477515
3_20180511_Bin_20180511_Bin_24_sub_1	MAG_1077	43231	3217	66.44	0.34	medium-quality	2.98471	544	PA3	250_1		38.7	1832	349	277		0	0	20	0	0	0	d__Bacteria;p__Proteobacteria;c__Gammaproteobacteria;o__Arenicellales;f__CAJQKF01;g__CAJQKF01;s__CAJQKF01 sp905478855
3_20180511_Bin_20180511_Bin_27_1	MAG_1336	43231	1929	95.12	0.93	high-quality	2.11059	213	PA3	167_1		34.4	1926	401	313		1	0	26	0	0	0	d__Bacteria;p__Proteobacteria;c__Gammaproteobacteria;o__Pseudomonadales;f__UBA7434;g__UBA7434;s__UBA7434 sp003492055
3_20180511_Bin_20180511_Bin_36_sub_1	MAG_330	43231	2294	90.69	0.54	high-quality	2.72496	246	PA3	84_1		40.5	3748	477	378		1	1	34	0	0	1	d__Bacteria;p__Bacteroidota;c__Bacteroidia;o__Flavobacteriales;f__UA16;g__UBA8752;s__UBA8752 sp002336475
3_20180511_Bin_20180511_Bin_45	MAG_615	43231	2753	62.38	0.71	medium-quality	2.64509	590	PA3	264_1		35.8	3853	402	288		0	2	29	1	1	0	d__Bacteria;p__Verrucomicrobiota;c__Lentisphaeria;o__UBA12247;f__UBA12247;g__UBA12247;s__UBA12247 sp003477185
3_20180511_Bin_20180511_Bin_52_1	MAG_556	43231	4123	83.87	5.65	medium-quality	3.77302	597	PA3	10_1		34.9	6061	356	279		0	0	38	0	0	0	d__Bacteria;p__Actinobacteriota;c__Acidimicrobiia;o__Acidimicrobiales;f__UBA10347;g__UBA10347;s__UBA10347 sp003485885
3_20180511_Bin_20180511_Bin_6	MAG_1317	43231	3380	88.49	2.44	medium-quality	3.53754	376	PA3	168_0	yes	35.2	2730	375	298		1	0	26	0	0	0	d__Bacteria;p__Proteobacteria;c__Gammaproteobacteria;o__Pseudomonadales;f__UBA7434;g__UBA7434;s__UBA7434 sp905480475
3_20180511_Bin_20180511_Bin_73_sub_1	MAG_1237	43231	2142	83.1	1.58	medium-quality	2.22053	377	PA3	165_1		32.8	2301	373	286		0	0	29	0	0	0	d__Bacteria;p__Proteobacteria;c__Gammaproteobacteria;o__Pseudomonadales;f__Moraxellaceae;g__Psychrobacter;s__Psychrobacter piscatorii
3_20180511_Bin_20180511_Bin_78_sub_1_1	MAG_704	43231	1741	78.77	4.79	medium-quality	1.79708	236	PA3	279_1		36	2810	398	311		0	0	23	0	0	0	d__Bacteria;p__Verrucomicrobiota;c__Verrucomicrobiae;o__Opitutales;f__DSM-45221;g__BACL24;s__BACL24 sp002292345
3_20180511_Bin_20180511_Bin_87_1	MAG_861	43231	2801	95.87	0.65	high-quality	3.12467	59	PA3	267_1		35.4	12201	399	338		1	1	42	0	0	1	d__Bacteria;p__Proteobacteria;c__Alphaproteobacteria;o__UBA7985;f__UBA7985;g__UBA7985;s__UBA7985 sp905479265
3_20180511_Bin_MAXBIN_011_1	MAG_957	43231	2158	84.8	1.42	medium-quality	1.97217	277	PA3	245_1		35.7	1514	361	283		1	0	25	0	0	0	d__Bacteria;p__Proteobacteria;c__Alphaproteobacteria;o__Rhodobacterales;f__Rhodobacteraceae;g__Planktomarina;s__Planktomarina temperata
3_20180511_Bin_MAXBIN_028_1_1	MAG_733	43231	4106	92.04	1.94	strict high-quality	4.65974	134	PA3	262_1		37.6	3143	404	333		1	3	45	1	1	1	d__Bacteria;p__Myxococcota_A;c__UBA9160;o__UBA9160;f__UBA4427;g__UBA4427;s__UBA4427 sp002390675
3_20180511_Bin_METABAT_1_1	MAG_1260	43231	2485	92.04	0.97	high-quality	2.49155	185	PA3	235_1		36.7	1604	369	302		1	1	36	0	0	1	d__Bacteria;p__Proteobacteria;c__Gammaproteobacteria;o__Pseudomonadales;f__Nitrincolaceae;g__ASP10-02a;s__ASP10-02a sp002335115
3_20180511_Bin_METABAT_10_sub_1	MAG_586	43231	1919	61.11	1.14	medium-quality	2.06304	311	PA3	14_1	yes	38.1	1941	417	327		0	1	24	0	0	1	d__Bacteria;p__Planctomycetota;c__Phycisphaerae;o__Phycisphaerales;f__SM1A02;g__UBA12014;s__UBA12014 sp002167845
3_20180511_Bin_METABAT_110_1	MAG_840	43231	3894	95.22	1.74	high-quality	3.91599	193	PA3	160_1	yes	37.6	2581	376	305		1	0	34	0	0	0	d__Bacteria;p__Proteobacteria;c__Alphaproteobacteria;o__UBA7985;f__UBA7985;g__CAJQQZ01;s__CAJQQZ01 sp905480575
3_20180511_Bin_METABAT_115_1	MAG_512	43231	1409	79.35	0.34	medium-quality	1.25994	184	PA3	81_1		35.2	1174	346	279		1	1	32	0	0	1	d__Bacteria;p__Actinobacteriota;c__Actinomycetia;o__Actinomycetales;f__Microbacteriaceae;g__Pontimonas;s__Pontimonas sp017857245
3_20180511_Bin_METABAT_120_1	MAG_1395	43231	1313	53.21	0	medium-quality	1.20454	226	PA3	176_1		36.6	2004	351	278		0	0	17	0	0	0	d__Bacteria;p__Proteobacteria;c__Gammaproteobacteria;o__Pseudomonadales;f__Porticoccaceae;g__HTCC2207;s__HTCC2207 sp002335945
3_20180511_Bin_METABAT_127_1	MAG_102	43231	2149	86.93	1.1	medium-quality	2.10768	265	PA3	146_1		38.2	3117	384	298		0	0	19	0	0	0	d__Bacteria;p__Bacteroidota;c__Bacteroidia;o__Flavobacteriales;f__Flavobacteriaceae;g__GCA-002733185;s__GCA-002733185 sp002713705
3_20180511_Bin_METABAT_136_1	MAG_135	43231	2486	92.08	2.22	high-quality	2.69142	167	PA3	117_1		37.6	3219	411	324		0	3	30	1	0	2	d__Bacteria;p__Bacteroidota;c__Bacteroidia;o__Flavobacteriales;f__Flavobacteriaceae;g__Algibacter_B;s__Algibacter_B sp905480415
3_20180511_Bin_METABAT_142_1	MAG_140	43231	2165	94.82	1.32	high-quality	2.28207	50	PA3	147_1		37.1	2431	405	326		1	2	30	0	0	2	d__Bacteria;p__Bacteroidota;c__Bacteroidia;o__Flavobacteriales;f__Flavobacteriaceae;g__Winogradskyella;s__Winogradskyella sp905480385
3_20180511_Bin_METABAT_15_1	MAG_1092	43231	3106	96.34	0.81	high-quality	3.37049	62	PA3	188_1		35.9	2372	397	317		1	2	27	1	0	1	d__Bacteria;p__Proteobacteria;c__Gammaproteobacteria;o__Arenicellales;f__Arenicellaceae;g__Arenicella;s__Arenicella sp002470515
3_20180511_Bin_METABAT_150_1	MAG_1405	43231	1835	88.64	1.39	medium-quality	1.94166	65	PA3	175_1		37.2	1617	403	326		1	1	27	0	0	1	d__Bacteria;p__Proteobacteria;c__Gammaproteobacteria;o__Pseudomonadales;f__Porticoccaceae;g__HTCC2207;s__HTCC2207 sp002378645
3_20180511_Bin_METABAT_156_sub_1_1	MAG_1408	43231	1754	82.51	1.6	medium-quality	1.80319	125	PA3	171_1		38.4	1826	402	317		1	1	20	0	0	1	d__Bacteria;p__Proteobacteria;c__Gammaproteobacteria;o__Pseudomonadales;f__Porticoccaceae;g__HTCC2207;s__HTCC2207 sp002685195
3_20180511_Bin_METABAT_162_1	MAG_160	43231	1347	61.63	0.69	medium-quality	1.48766	37	PA3	141_1		38	2389	423	343		0	0	26	0	0	0	d__Bacteria;p__Bacteroidota;c__Bacteroidia;o__Flavobacteriales;f__Flavobacteriaceae;g__CAJQLB01;s__CAJQLB01 sp905479065
3_20180511_Bin_METABAT_21_1	MAG_332	43231	1964	92.2	0.27	high-quality	2.42764	88	PA3	85_1		40.4	9358	485	394		0	0	36	0	0	0	d__Bacteria;p__Bacteroidota;c__Bacteroidia;o__Flavobacteriales;f__UA16;g__UBA8752;s__UBA8752 sp905478795
3_20180511_Bin_METABAT_31_1	MAG_440	43231	3447	92.53	0.99	high-quality	4.21154	272	PA3	73_1	yes	37.2	5788	458	363		1	0	32	0	0	0	d__Bacteria;p__Bacteroidota;c__Bacteroidia;o__Chitinophagales;f__Saprospiraceae;g__Aureispira;s__Aureispira sp905480485
3_20180511_Bin_METABAT_34_1	MAG_603	43231	2753	94.89	0.57	strict high-quality	3.32393	74	PA3	15_1		38	4807	454	365		1	5	45	1	2	2	d__Bacteria;p__Planctomycetota;c__Phycisphaerae;o__Phycisphaerales;f__SM1A02;g__UBA12014;s__UBA12014 sp905480395
3_20180511_Bin_METABAT_50_1	MAG_1501	43231	2505	82.16	2.23	medium-quality	2.51533	289	PA3	221_1		35.3	1639	389	301		1	0	22	0	0	0	d__Bacteria;p__Proteobacteria;c__Gammaproteobacteria;o__Pseudomonadales;f__HTCC2089;g__UBA9926;s__UBA9926 sp003451575
3_20180511_Bin_METABAT_76_1	MAG_849	43231	2450	93.26	0.87	high-quality	2.68741	50	PA3	266_1		35.8	3897	394	331		1	0	30	0	0	0	d__Bacteria;p__Proteobacteria;c__Alphaproteobacteria;o__UBA7985;f__UBA7985;g__UBA7985;s__UBA7985 sp002705565
3_20180511_Bin_METABAT_8_sub_1	MAG_454	43231	1699	69.55	0.5	medium-quality	1.77158	372	PA3	108_1		39.3	1769	401	299		0	0	12	0	0	0	d__Bacteria;p__Bacteroidota;c__Bacteroidia;o__Chitinophagales;f__Saprospiraceae;g__UBA1994;s__UBA1994 sp002335865
3_20180511_Bin_METABAT_9_sub_1	MAG_907	43231	1965	84.45	3.33	medium-quality	1.85037	208	PA3	34_1		38.8	1241	361	292		0	0	23	0	0	0	d__Bacteria;p__Proteobacteria;c__Alphaproteobacteria;o__Rhodobacterales;f__Rhodobacteraceae;g__Amylibacter;s__Amylibacter sp900197625
3_20180511_Bin_METABAT_91_1	MAG_239	43231	1425	83.06	0.29	medium-quality	1.42379	149	PA3	89_1		36.4	1582	403	319		1	1	16	1	0	0	d__Bacteria;p__Bacteroidota;c__Bacteroidia;o__Flavobacteriales;f__Schleiferiaceae;g__UBA10364;s__UBA10364 sp003045825
3_20180511_Bin_METABAT_92_1	MAG_1032	43231	3023	96.63	0.8	high-quality	3.29878	85	PA3	259_1		36.8	6279	380	315		1	2	36	1	0	1	d__Bacteria;p__Proteobacteria;c__Alphaproteobacteria;o__Rhodobacterales;f__Rhodobacteraceae;g__Tateyamaria;s__Tateyamaria sp003445215
3_20180511_Bin_METABAT_96_sub_1	MAG_1124	43231	894	64.33	0.68	medium-quality	0.763276	131	PA3	203_1		39.6	1540	340	271		0	0	16	0	0	0	d__Bacteria;p__Proteobacteria;c__Gammaproteobacteria;o__Burkholderiales;f__Methylophilaceae;g__BACL14;s__BACL14 sp018607785
3_20180522_Bin_20180522_Bin_103_1	MAG_1423	43242	1756	71.84	0.93	medium-quality	1.60804	323	PA3	171_1		38.4	1700	364	280		1	2	17	1	0	1	d__Bacteria;p__Proteobacteria;c__Gammaproteobacteria;o__Pseudomonadales;f__Porticoccaceae;g__HTCC2207;s__HTCC2207 sp002685195
3_20180522_Bin_20180522_Bin_113_1	MAG_399	43242	1487	59.96	0.13	medium-quality	1.43782	332	PA3	49_1		38.8	1498	402	307		0	0	14	0	0	0	d__Bacteria;p__Bacteroidota;c__Bacteroidia;o__Flavobacteriales;f__UA16;g__UA16;s__UA16 sp002477505
3_20180522_Bin_20180522_Bin_134_1	MAG_1325	43242	1960	91.1	1.37	high-quality	2.03853	293	PA3	167_1		34.3	4249	390	298		1	1	18	1	0	0	d__Bacteria;p__Proteobacteria;c__Gammaproteobacteria;o__Pseudomonadales;f__UBA7434;g__UBA7434;s__UBA7434 sp003492055
3_20180522_Bin_20180522_Bin_14_1	MAG_1342	43242	2457	94.2	0.23	high-quality	2.70207	146	PA3	226_1		35.3	1876	403	317		1	0	18	0	0	0	d__Bacteria;p__Proteobacteria;c__Gammaproteobacteria;o__Pseudomonadales;f__UBA7434;g__UBA7434;s__UBA7434 sp002480045
3_20180522_Bin_20180522_Bin_147_1	MAG_298	43242	1876	64.07	0.54	medium-quality	1.76733	341	PA3	121_1		39	1790	375	295		0	0	18	0	0	0	d__Bacteria;p__Bacteroidota;c__Bacteroidia;o__Flavobacteriales;f__Salibacteraceae;g__SHAN690;s__SHAN690 sp002390775
3_20180522_Bin_20180522_Bin_153_sub_1_1	MAG_1182	43242	1331	59.58	3.97	medium-quality	1.15566	181	PA3	254_1		35.6	1440	343	268		1	2	14	0	0	2	d__Bacteria;p__Proteobacteria;c__Gammaproteobacteria;o__Nitrosococcales;f__Methylophagaceae;g__GCA-002733105;s__GCA-002733105 sp905479075
3_20180522_Bin_20180522_Bin_159_sub_1	MAG_848	43242	2946	91.01	1.13	high-quality	2.97397	366	PA3	266_1		35.8	1940	370	304		1	0	36	0	0	0	d__Bacteria;p__Proteobacteria;c__Alphaproteobacteria;o__UBA7985;f__UBA7985;g__UBA7985;s__UBA7985 sp002705565
3_20180522_Bin_20180522_Bin_21_1	MAG_859	43242	2803	95.38	1.57	strict high-quality	3.07062	108	PA3	267_1		35.5	9801	393	332		1	3	35	1	1	1	d__Bacteria;p__Proteobacteria;c__Alphaproteobacteria;o__UBA7985;f__UBA7985;g__UBA7985;s__UBA7985 sp905479265
3_20180522_Bin_20180522_Bin_25_1	MAG_103	43242	1855	86.1	0.66	medium-quality	2.01068	50	PA3	146_1		38.2	3225	415	329		1	0	24	0	0	0	d__Bacteria;p__Bacteroidota;c__Bacteroidia;o__Flavobacteriales;f__Flavobacteriaceae;g__GCA-002733185;s__GCA-002733185 sp002713705
3_20180522_Bin_20180522_Bin_29_sub_1	MAG_770	43242	1035	53.57	9.79	medium-quality	0.778258	185	PA3	271_2	yes	40.7	1075	317	240		1	0	13	0	0	0	d__Bacteria;p__Proteobacteria;c__Alphaproteobacteria;o__Pelagibacterales;f__Pelagibacteraceae;g__Pelagibacter;s__
3_20180522_Bin_20180522_Bin_44_sub_1	MAG_679	43242	2914	92.93	3.07	high-quality	3.03724	245	PA3	278_1		36.1	2663	406	310		0	0	35	0	0	0	d__Bacteria;p__Verrucomicrobiota;c__Verrucomicrobiae;o__Opitutales;f__DSM-45221;g__BACL24;s__BACL24 sp905479975
3_20180522_Bin_20180522_Bin_48_1_1	MAG_885	43242	4790	85.56	1.59	medium-quality	4.63512	388	PA3	263_1	yes	35.4	2828	361	279		1	0	37	0	0	0	d__Bacteria;p__Proteobacteria;c__Alphaproteobacteria;o__Rhizobiales;f__Hyphomicrobiaceae;g__CAJQQK01;s__CAJQQK01 sp905480435
3_20180522_Bin_20180522_Bin_5_1	MAG_1509	43242	2976	89.01	1.94	medium-quality	2.97186	388	PA3	221_1		35.5	2591	378	298		1	1	30	1	0	0	d__Bacteria;p__Proteobacteria;c__Gammaproteobacteria;o__Pseudomonadales;f__HTCC2089;g__UBA9926;s__UBA9926 sp003451575
3_20180522_Bin_20180522_Bin_63_1	MAG_508	43242	1224	75.18	3.66	medium-quality	1.10334	157	PA3	82_1		34.7	1517	355	283		0	0	33	0	0	0	d__Bacteria;p__Actinobacteriota;c__Actinomycetia;o__Actinomycetales;f__Microbacteriaceae;g__Pontimonas;s__Pontimonas sp017852615
3_20180522_Bin_20180522_Bin_64_sub_1	MAG_842	43242	3410	79.87	1.52	medium-quality	3.09049	538	PA3	160_1	yes	37.5	1398	347	275		0	2	28	1	0	1	d__Bacteria;p__Proteobacteria;c__Alphaproteobacteria;o__UBA7985;f__UBA7985;g__CAJQQZ01;s__CAJQQZ01 sp905480575
3_20180522_Bin_20180522_Bin_85_1	MAG_170	43242	2175	95.46	0.5	high-quality	2.38771	101	PA3	141_1		38	2735	423	340		1	0	29	0	0	0	d__Bacteria;p__Bacteroidota;c__Bacteroidia;o__Flavobacteriales;f__Flavobacteriaceae;g__CAJQLB01;s__CAJQLB01 sp905479065
3_20180522_Bin_MAXBIN_014_1	MAG_966	43242	2459	94.17	2.32	high-quality	2.34294	228	PA3	245_1		35.7	1514	363	294		1	1	26	0	0	1	d__Bacteria;p__Proteobacteria;c__Alphaproteobacteria;o__Rhodobacterales;f__Rhodobacteraceae;g__Planktomarina;s__Planktomarina temperata
3_20180522_Bin_MAXBIN_025_sub_1	MAG_634	43242	1355	56.07	4.5	medium-quality	1.2444	284	PA3	273_5		37.4	1390	361	280		0	2	16	0	0	2	d__Bacteria;p__Verrucomicrobiota;c__Verrucomicrobiae;o__Verrucomicrobiales;f__Akkermansiaceae;g__UBA985;s__UBA985 sp017857425
3_20180522_Bin_MAXBIN_034_sub_1	MAG_692	43242	2295	75.92	7.91	medium-quality	2.49328	353	PA3	279_1		36	4633	436	326		0	5	26	2	2	1	d__Bacteria;p__Verrucomicrobiota;c__Verrucomicrobiae;o__Opitutales;f__DSM-45221;g__BACL24;s__BACL24 sp002292345
3_20180522_Bin_MAXBIN_093_1	MAG_515	43242	1446	86.41	0.63	medium-quality	1.29989	164	PA3	81_1		35.3	1238	351	281		1	0	38	0	0	0	d__Bacteria;p__Actinobacteriota;c__Actinomycetia;o__Actinomycetales;f__Microbacteriaceae;g__Pontimonas;s__Pontimonas sp017857245
3_20180522_Bin_METABAT_23_1	MAG_116	43242	1531	68.28	1.8	medium-quality	1.4894	280	PA3	113_1		35.5	2431	391	300		0	2	16	1	0	1	d__Bacteria;p__Bacteroidota;c__Bacteroidia;o__Flavobacteriales;f__Flavobacteriaceae;g__Patiriisocius;s__Patiriisocius sp905182755
3_20180522_Bin_METABAT_25_1	MAG_728	43242	4163	92.69	1.94	strict high-quality	4.70571	147	PA3	262_1		37.6	3131	403	332		1	3	42	1	1	1	d__Bacteria;p__Myxococcota_A;c__UBA9160;o__UBA9160;f__UBA4427;g__UBA4427;s__UBA4427 sp002390675
3_20180522_Bin_METABAT_28_1	MAG_1472	43242	3229	89.32	1.11	medium-quality	3.44764	58	PA3	220_1		35.8	2147	398	328		0	1	33	1	0	0	d__Bacteria;p__Proteobacteria;c__Gammaproteobacteria;o__Pseudomonadales;f__HTCC2089;g__UBA4421;s__UBA4421 sp002389675
3_20180522_Bin_METABAT_30_1	MAG_464	43242	2323	96.78	0.03	high-quality	2.81326	83	PA3	108_1		39.4	3862	447	347		1	0	29	0	0	0	d__Bacteria;p__Bacteroidota;c__Bacteroidia;o__Chitinophagales;f__Saprospiraceae;g__UBA1994;s__UBA1994 sp002335865
3_20180522_Bin_METABAT_32_1	MAG_231	43242	1571	85.75	1.45	medium-quality	1.59933	161	PA3	89_1		36.7	1597	410	325		1	1	24	0	0	1	d__Bacteria;p__Bacteroidota;c__Bacteroidia;o__Flavobacteriales;f__Schleiferiaceae;g__UBA10364;s__UBA10364 sp003045825
3_20180522_Bin_METABAT_42_1	MAG_1069	43242	1232	63.54	0.76	medium-quality	1.13855	92	PA3	66_1		40.5	1478	373	296		1	0	28	0	0	0	d__Bacteria;p__Proteobacteria;c__Gammaproteobacteria;o__SAR86;f__D2472;g__SCGC-AAA076-P13;s__SCGC-AAA076-P13 sp905478035
3_20180522_Bin_METABAT_43_sub_1	MAG_1011	43242	5193	94.13	5.81	medium-quality	5.27297	527	PA3	243_1		35.4	5850	382	292		1	2	65	1	1	0	d__Bacteria;p__Proteobacteria;c__Alphaproteobacteria;o__Rhodobacterales;f__Rhodobacteraceae;g__Sulfitobacter;s__Sulfitobacter sp013282155
3_20180522_Bin_METABAT_47_1	MAG_1021	43242	2904	93.92	0.75	high-quality	3.0911	86	PA3	259_1		36.9	1489	373	307		1	1	33	0	0	1	d__Bacteria;p__Proteobacteria;c__Alphaproteobacteria;o__Rhodobacterales;f__Rhodobacteraceae;g__Tateyamaria;s__Tateyamaria sp003445215
3_20180522_Bin_METABAT_50_1	MAG_668	43242	1848	89	0.68	medium-quality	1.88684	183	PA3	277_1		35.9	1818	388	304		0	2	36	0	0	2	d__Bacteria;p__Verrucomicrobiota;c__Verrucomicrobiae;o__Opitutales;f__DSM-45221;g__BACL24;s__BACL24 sp017857255
3_20180522_Bin_METABAT_53_sub_1	MAG_133	43242	2660	97.21	3.02	high-quality	2.78188	207	PA3	117_1		37.4	2021	401	311		1	3	29	1	0	2	d__Bacteria;p__Bacteroidota;c__Bacteroidia;o__Flavobacteriales;f__Flavobacteriaceae;g__Algibacter_B;s__Algibacter_B sp905480415
3_20180522_Bin_METABAT_56_1	MAG_141	43242	2089	92.13	0.99	high-quality	2.15609	107	PA3	147_1		37.1	2074	404	320		0	1	26	0	0	1	d__Bacteria;p__Bacteroidota;c__Bacteroidia;o__Flavobacteriales;f__Flavobacteriaceae;g__Winogradskyella;s__Winogradskyella sp905480385
3_20180522_Bin_METABAT_67_1	MAG_599	43242	2815	94.32	2.27	high-quality	3.35001	114	PA3	15_1		38	4811	448	360		1	2	45	0	1	1	d__Bacteria;p__Planctomycetota;c__Phycisphaerae;o__Phycisphaerales;f__SM1A02;g__UBA12014;s__UBA12014 sp905480395
3_20180522_Bin_METABAT_79_1_1	MAG_580	43242	4771	93.28	1.18	high-quality	5.97125	300	PA3	23_1		38.4	2697	469	358		1	2	38	0	1	1	d__Bacteria;p__Planctomycetota;c__Planctomycetia;o__Pirellulales;f__Pirellulaceae;g__JABAAE01;s__JABAAE01 sp905480545
3_20180529_Bin_20180529_Bin_11_sub_1	MAG_578	43249	2617	61.84	1.18	medium-quality	2.73227	621	PA3	25_0	yes	38.6	1801	404	302		0	0	16	0	0	0	d__Bacteria;p__Planctomycetota;c__Planctomycetia;o__Pirellulales;f__Pirellulaceae;g__Mariniblastus;s__
3_20180529_Bin_20180529_Bin_12_1	MAG_439	43249	2333	51.01	2.01	medium-quality	2.37281	561	PA3	73_1	yes	36.8	1930	391	300		0	1	18	1	0	0	d__Bacteria;p__Bacteroidota;c__Bacteroidia;o__Chitinophagales;f__Saprospiraceae;g__Aureispira;s__Aureispira sp905480485
3_20180529_Bin_20180529_Bin_123_1	MAG_1324	43249	1408	62.75	0.7	medium-quality	1.37254	296	PA3	167_1		34	1500	375	282		0	0	7	0	0	0	d__Bacteria;p__Proteobacteria;c__Gammaproteobacteria;o__Pseudomonadales;f__UBA7434;g__UBA7434;s__UBA7434 sp003492055
3_20180529_Bin_20180529_Bin_130_sub_1	MAG_917	43249	1701	69.18	2.76	medium-quality	1.56305	241	PA3	33_1		38.8	1379	358	286		0	1	17	0	0	1	d__Bacteria;p__Proteobacteria;c__Alphaproteobacteria;o__Rhodobacterales;f__Rhodobacteraceae;g__Amylibacter;s__Amylibacter sp000153745
3_20180529_Bin_20180529_Bin_135_1	MAG_1399	43249	2037	75.93	1.11	medium-quality	1.93114	287	PA3	175_1		37.1	1323	380	292		0	0	24	0	0	0	d__Bacteria;p__Proteobacteria;c__Gammaproteobacteria;o__Pseudomonadales;f__Porticoccaceae;g__HTCC2207;s__HTCC2207 sp002378645
3_20180529_Bin_20180529_Bin_138_1	MAG_1343	43249	2832	96.17	1.67	high-quality	3.09801	180	PA3	226_1		35.3	2649	404	315		0	1	29	1	0	0	d__Bacteria;p__Proteobacteria;c__Gammaproteobacteria;o__Pseudomonadales;f__UBA7434;g__UBA7434;s__UBA7434 sp002480045
3_20180529_Bin_20180529_Bin_142_sub_1	MAG_950	43249	2058	70.66	2.05	medium-quality	1.89112	343	PA3	255_1		37.9	1447	356	279		0	0	15	0	0	0	d__Bacteria;p__Proteobacteria;c__Alphaproteobacteria;o__Rhodobacterales;f__Rhodobacteraceae;g__Planktomarina;s__Planktomarina sp017856985
3_20180529_Bin_20180529_Bin_147_1	MAG_498	43249	1246	79.98	0.06	medium-quality	1.15131	124	PA3	78_1		35	1518	370	293		1	1	37	0	0	1	d__Bacteria;p__Actinobacteriota;c__Actinomycetia;o__Actinomycetales;f__Microbacteriaceae;g__Aquiluna;s__Aquiluna sp002390305
3_20180529_Bin_20180529_Bin_152_1	MAG_1205	43249	3942	86.67	1.33	medium-quality	4.44916	348	PA3	178_1	yes	36.1	4436	423	327		1	0	40	0	0	0	d__Bacteria;p__Proteobacteria;c__Gammaproteobacteria;o__Enterobacterales;f__Kangiellaceae;g__GCA-002733465;s__GCA-002733465 sp905479925
3_20180529_Bin_20180529_Bin_157_sub_1_1	MAG_1246	43249	1619	58.62	0.7	medium-quality	1.45786	310	PA3	235_1		36.6	1604	342	272		0	0	24	0	0	0	d__Bacteria;p__Proteobacteria;c__Gammaproteobacteria;o__Pseudomonadales;f__Nitrincolaceae;g__ASP10-02a;s__ASP10-02a sp002335115
3_20180529_Bin_20180529_Bin_162_sub_1	MAG_640	43249	1273	50.66	1.7	medium-quality	1.19178	305	PA3	273_2		37.4	1544	377	287		0	0	10	0	0	0	d__Bacteria;p__Verrucomicrobiota;c__Verrucomicrobiae;o__Verrucomicrobiales;f__Akkermansiaceae;g__UBA985;s__
3_20180529_Bin_20180529_Bin_167_sub_1_1	MAG_166	43249	1967	84.74	1.52	medium-quality	2.14131	95	PA3	141_1		38	2735	421	336		1	0	28	0	0	0	d__Bacteria;p__Bacteroidota;c__Bacteroidia;o__Flavobacteriales;f__Flavobacteriaceae;g__CAJQLB01;s__CAJQLB01 sp905479065
3_20180529_Bin_20180529_Bin_179_sub_1	MAG_87	43249	2161	96.17	8.09	medium-quality	2.19839	164	PA3	143_1		38.5	2482	398	319		1	0	37	0	0	0	d__Bacteria;p__Bacteroidota;c__Bacteroidia;o__Flavobacteriales;f__Flavobacteriaceae;g__MS024-2A;s__MS024-2A sp000173095
3_20180529_Bin_20180529_Bin_191_sub_1	MAG_1029	43249	2988	94.4	0.27	high-quality	3.26889	72	PA3	259_1		36.9	6253	381	317		0	0	30	0	0	0	d__Bacteria;p__Proteobacteria;c__Alphaproteobacteria;o__Rhodobacterales;f__Rhodobacteraceae;g__Tateyamaria;s__Tateyamaria sp003445215
3_20180529_Bin_20180529_Bin_221_1	MAG_1281	43249	3206	75.87	1.79	medium-quality	3.11544	465	PA3	219_1	yes	37.5	1415	374	289		1	0	27	0	0	0	d__Bacteria;p__Proteobacteria;c__Gammaproteobacteria;o__Pseudomonadales;f__Halieaceae;g__Halioglobus;s__Halioglobus sp905480565
3_20180529_Bin_20180529_Bin_28_1	MAG_856	43249	3037	92.83	1.74	strict high-quality	3.26405	192	PA3	267_1		35.5	9316	390	326		1	3	36	1	1	1	d__Bacteria;p__Proteobacteria;c__Alphaproteobacteria;o__UBA7985;f__UBA7985;g__UBA7985;s__UBA7985 sp905479265
3_20180529_Bin_20180529_Bin_42_sub_1	MAG_872	43249	1880	59.85	0.75	medium-quality	1.64752	379	PA3	149_1		34.8	1424	346	264		0	0	27	0	0	0	d__Bacteria;p__Proteobacteria;c__Alphaproteobacteria;o__Sphingomonadales;f__Sphingomonadaceae;g__Novosphingopyxis;s__Novosphingopyxis baekryungensis
3_20180529_Bin_20180529_Bin_51_1	MAG_889	43249	3118	91.96	1.95	high-quality	3.04827	282	PA3	154_1	yes	34.4	1635	375	297		1	0	39	0	0	0	d__Bacteria;p__Proteobacteria;c__Alphaproteobacteria;o__Caulobacterales;f__Maricaulaceae;g__Maricaulis;s__Maricaulis sp905480005
3_20180529_Bin_20180529_Bin_53_sub_1	MAG_1474	43249	3277	92.65	1.12	high-quality	3.53216	31	PA3	220_1		35.8	2147	400	331		0	2	36	1	0	1	d__Bacteria;p__Proteobacteria;c__Gammaproteobacteria;o__Pseudomonadales;f__HTCC2089;g__UBA4421;s__UBA4421 sp002389675
3_20180529_Bin_20180529_Bin_56_1	MAG_395	43249	1824	79.73	3.49	medium-quality	1.91257	302	PA3	49_1		39.1	1669	419	334		0	1	19	0	0	1	d__Bacteria;p__Bacteroidota;c__Bacteroidia;o__Flavobacteriales;f__UA16;g__UA16;s__UA16 sp002477505
3_20180529_Bin_20180529_Bin_57_sub_1	MAG_331	43249	2170	93.69	0.5	high-quality	2.67491	148	PA3	84_1		40.6	4391	491	393		0	1	33	0	0	1	d__Bacteria;p__Bacteroidota;c__Bacteroidia;o__Flavobacteriales;f__UA16;g__UBA8752;s__UBA8752 sp002336475
3_20180529_Bin_20180529_Bin_60_sub_1	MAG_1289	43249	2089	56.89	1.6	medium-quality	1.99089	397	PA3	222_1		36.3	1402	380	292		0	0	8	0	0	0	d__Bacteria;p__Proteobacteria;c__Gammaproteobacteria;o__Pseudomonadales;f__Halieaceae;g__Luminiphilus;s__Luminiphilus sp009886815
3_20180529_Bin_20180529_Bin_95_1	MAG_619	43249	5586	79.8	2.42	medium-quality	5.68296	842	PA3	265_1		37.8	3623	435	308		0	0	36	0	0	0	d__Bacteria;p__Verrucomicrobiota;c__Verrucomicrobiae;o__Verrucomicrobiales;f__DEV007;g__JAACDM01;s__JAACDM01 sp009936795
3_20180529_Bin_MAXBIN_017_1	MAG_975	43249	2352	95.16	0.76	high-quality	2.29399	197	PA3	245_1		35.7	1514	373	301		1	2	27	1	0	1	d__Bacteria;p__Proteobacteria;c__Alphaproteobacteria;o__Rhodobacterales;f__Rhodobacteraceae;g__Planktomarina;s__Planktomarina temperata
3_20180529_Bin_MAXBIN_028_sub_1	MAG_590	43249	2724	96.59	1.7	high-quality	3.24586	110	PA3	14_1	yes	38.5	4777	447	362		1	1	42	0	0	1	d__Bacteria;p__Planctomycetota;c__Phycisphaerae;o__Phycisphaerales;f__SM1A02;g__UBA12014;s__UBA12014 sp002167845
3_20180529_Bin_MAXBIN_042_sub_1	MAG_712	43249	2254	80.89	5.07	medium-quality	2.23783	370	PA3	279_1		36.1	2777	387	299		0	2	28	0	0	2	d__Bacteria;p__Verrucomicrobiota;c__Verrucomicrobiae;o__Opitutales;f__DSM-45221;g__BACL24;s__BACL24 sp002292345
3_20180529_Bin_METABAT_102_1	MAG_447	43249	5186	93.94	2.72	high-quality	6.27077	508	PA3	109_0	yes	39.4	4327	446	353		0	0	58	0	0	0	d__Bacteria;p__Bacteroidota;c__Bacteroidia;o__Chitinophagales;f__Saprospiraceae;g__CAJQQY01;s__CAJQQY01 sp905480595
3_20180529_Bin_METABAT_108_1	MAG_598	43249	2756	95.23	2.84	high-quality	3.25441	148	PA3	15_1		37.9	4807	453	357		1	2	44	0	1	1	d__Bacteria;p__Planctomycetota;c__Phycisphaerae;o__Phycisphaerales;f__SM1A02;g__UBA12014;s__UBA12014 sp905480395
3_20180529_Bin_METABAT_109_1	MAG_841	43249	4012	99.57	1.09	high-quality	4.02648	189	PA3	160_1	yes	37.5	2223	376	304		1	0	36	0	0	0	d__Bacteria;p__Proteobacteria;c__Alphaproteobacteria;o__UBA7985;f__UBA7985;g__CAJQQZ01;s__CAJQQZ01 sp905480575
3_20180529_Bin_METABAT_113_sub_1	MAG_295	43249	2278	81.97	0.54	medium-quality	2.19843	360	PA3	121_1		38.9	1702	389	302		0	1	26	0	0	1	d__Bacteria;p__Bacteroidota;c__Bacteroidia;o__Flavobacteriales;f__Salibacteraceae;g__SHAN690;s__SHAN690 sp002390775
3_20180529_Bin_METABAT_12_1	MAG_346	43249	2000	91.86	0.27	high-quality	2.53406	100	PA3	85_1		40.2	9358	498	404		1	1	34	0	0	1	d__Bacteria;p__Bacteroidota;c__Bacteroidia;o__Flavobacteriales;f__UA16;g__UBA8752;s__UBA8752 sp905478795
3_20180529_Bin_METABAT_126_1	MAG_884	43249	5011	95.28	1.69	high-quality	4.92202	308	PA3	263_1	yes	35.5	2828	366	283		1	0	41	0	0	0	d__Bacteria;p__Proteobacteria;c__Alphaproteobacteria;o__Rhizobiales;f__Hyphomicrobiaceae;g__CAJQQK01;s__CAJQQK01 sp905480435
3_20180529_Bin_METABAT_128_1	MAG_581	43249	3633	76.04	1.02	medium-quality	4.64957	173	PA3	23_1		38.4	2697	474	368		0	3	23	0	2	1	d__Bacteria;p__Planctomycetota;c__Planctomycetia;o__Pirellulales;f__Pirellulaceae;g__JABAAE01;s__JABAAE01 sp905480545
3_20180529_Bin_METABAT_13_1	MAG_495	43249	1886	72.96	0	medium-quality	1.66027	235	PA3	9_1		35.4	1199	349	275		0	2	29	1	0	1	d__Bacteria;p__Actinobacteriota;c__Actinomycetia;o__Nanopelagicales;f__S36-B12;g__UBA4592;s__UBA4592 sp002469525
3_20180529_Bin_METABAT_140_1	MAG_240	43249	1519	90.59	0.54	high-quality	1.51977	166	PA3	89_1		36.7	1431	408	320		1	0	23	0	0	0	d__Bacteria;p__Bacteroidota;c__Bacteroidia;o__Flavobacteriales;f__Schleiferiaceae;g__UBA10364;s__UBA10364 sp003045825
3_20180529_Bin_METABAT_141	MAG_44	43249	1256	69.72	1.97	medium-quality	1.1764	175	PA3	91_1		42.2	1500	386	300		1	1	15	0	0	1	d__Bacteria;p__Bacteroidota;c__Bacteroidia;o__Flavobacteriales;f__Flavobacteriaceae;g__MAG-121220-bin8;s__MAG-121220-bin8 sp002700465
3_20180529_Bin_METABAT_156_1	MAG_1498	43249	2754	87.63	2.46	medium-quality	2.80235	309	PA3	221_1		35.4	2515	391	305		0	0	33	0	0	0	d__Bacteria;p__Proteobacteria;c__Gammaproteobacteria;o__Pseudomonadales;f__HTCC2089;g__UBA9926;s__UBA9926 sp003451575
3_20180529_Bin_METABAT_158_sub_1_1	MAG_277	43249	1670	67.1	1.61	medium-quality	1.73303	203	PA3	72_1		38.4	2667	408	322		1	1	15	0	0	1	d__Bacteria;p__Bacteroidota;c__Bacteroidia;o__Flavobacteriales;f__Salibacteraceae;g__UBA6770;s__UBA6770 sp002707155
3_20180529_Bin_METABAT_164_1	MAG_847	43249	2749	93.26	0.54	high-quality	3.0292	79	PA3	266_1		35.8	3755	395	332		1	1	36	0	0	1	d__Bacteria;p__Proteobacteria;c__Alphaproteobacteria;o__UBA7985;f__UBA7985;g__UBA7985;s__UBA7985 sp002705565
3_20180529_Bin_METABAT_17_1	MAG_1142	43249	1768	75.49	0.86	medium-quality	1.64982	248	PA3	260_1		33.7	1925	355	290		1	0	20	0	0	0	d__Bacteria;p__Proteobacteria;c__Gammaproteobacteria;o__Burkholderiales;f__Burkholderiaceae;g__RS62;s__RS62 sp002340675
3_20180529_Bin_METABAT_20_1	MAG_104	43249	1955	89.19	0.43	medium-quality	2.15955	44	PA3	146_1		38.2	3225	419	336		1	2	27	1	0	1	d__Bacteria;p__Bacteroidota;c__Bacteroidia;o__Flavobacteriales;f__Flavobacteriaceae;g__GCA-002733185;s__GCA-002733185 sp002713705
3_20180529_Bin_METABAT_36_sub_1	MAG_625	43249	3103	82.13	0	medium-quality	3.02338	408	PA3	274_1		37.6	2535	383	288		0	2	36	0	0	2	d__Bacteria;p__Verrucomicrobiota;c__Verrucomicrobiae;o__Verrucomicrobiales;f__Akkermansiaceae;g__Luteolibacter;s__Luteolibacter sp905478925
3_20180529_Bin_METABAT_38_sub_1	MAG_407	43249	1851	55.04	0.48	medium-quality	1.73126	371	PA3	41_0		38.9	4611	387	291		0	0	14	0	0	0	d__Bacteria;p__Bacteroidota;c__Bacteroidia;o__Flavobacteriales;f__UBA10329;g__UBA10329;s__UBA10329 sp003456455
3_20180529_Bin_METABAT_4_1	MAG_134	43249	2645	95.68	3.01	high-quality	2.83118	204	PA3	117_1		37.6	4269	412	320		0	2	32	1	0	1	d__Bacteria;p__Bacteroidota;c__Bacteroidia;o__Flavobacteriales;f__Flavobacteriaceae;g__Algibacter_B;s__Algibacter_B sp905480415
3_20180529_Bin_METABAT_40_1	MAG_1300	43249	2340	95.28	0.44	high-quality	2.48027	93	PA3	216_1		35.6	1804	404	330		0	0	39	0	0	0	d__Bacteria;p__Proteobacteria;c__Gammaproteobacteria;o__Pseudomonadales;f__Halieaceae;g__Luminiphilus;s__Luminiphilus sp002390485
3_20180529_Bin_METABAT_57_sub_1	MAG_1123	43249	1155	79.96	4.9	medium-quality	1.00599	130	PA3	203_1		39.4	1402	354	277		0	0	20	0	0	0	d__Bacteria;p__Proteobacteria;c__Gammaproteobacteria;o__Burkholderiales;f__Methylophilaceae;g__BACL14;s__BACL14 sp018607785
3_20180529_Bin_METABAT_58_sub_1	MAG_1008	43249	3397	83.1	3.94	medium-quality	3.1607	544	PA3	243_1		35	3247	350	278		1	0	26	0	0	0	d__Bacteria;p__Proteobacteria;c__Alphaproteobacteria;o__Rhodobacterales;f__Rhodobacteraceae;g__Sulfitobacter;s__Sulfitobacter sp013282155
3_20180529_Bin_METABAT_59_sub_1	MAG_478	43249	1667	69.88	0.68	medium-quality	1.38402	211	PA3	26_1		38.7	1533	351	256		0	0	21	0	0	0	d__Bacteria;p__Cyanobacteria;c__Cyanobacteriia;o__PCC-6307;f__Cyanobiaceae;g__Synechococcus_C;s__Synechococcus_C sp014279835
3_20180529_Bin_METABAT_65_1	MAG_725	43249	3937	92.04	2.58	strict high-quality	4.47946	118	PA3	262_1		37.6	3143	405	334		1	3	45	1	1	1	d__Bacteria;p__Myxococcota_A;c__UBA9160;o__UBA9160;f__UBA4427;g__UBA4427;s__UBA4427 sp002390675
3_20180529_Bin_METABAT_66_sub_1	MAG_1276	43249	2377	58	0.76	medium-quality	2.25254	435	PA3	170_1		37.1	3238	354	273		0	0	20	0	0	0	d__Bacteria;p__Proteobacteria;c__Gammaproteobacteria;o__Pseudomonadales;f__DSM-21967;g__Oceanicoccus;s__Oceanicoccus sp000169075
3_20180529_Bin_METABAT_7	MAG_445	43249	7423	93.69	1.98	high-quality	9.29303	875	PA3	115_1	yes	36.8	5420	478	350		1	0	34	0	0	0	d__Bacteria;p__Bacteroidota;c__Bacteroidia;o__Chitinophagales;f__Saprospiraceae;g__JAFMDF01;s__JAFMDF01 sp017857395
3_20180529_Bin_METABAT_71_sub_1	MAG_115	43249	1424	64.62	2.09	medium-quality	1.37957	260	PA3	113_1		35.6	2431	378	299		0	1	12	0	0	1	d__Bacteria;p__Bacteroidota;c__Bacteroidia;o__Flavobacteriales;f__Flavobacteriaceae;g__Patiriisocius;s__Patiriisocius sp905182755
3_20180529_Bin_METABAT_73_1	MAG_1416	43249	1925	82.87	0.49	medium-quality	1.96028	169	PA3	171_1		38.4	1982	400	313		0	0	15	0	0	0	d__Bacteria;p__Proteobacteria;c__Gammaproteobacteria;o__Pseudomonadales;f__Porticoccaceae;g__HTCC2207;s__HTCC2207 sp002685195
3_20180529_Bin_METABAT_8_1	MAG_1066	43249	1275	63.28	1.79	medium-quality	1.18532	81	PA3	66_1		40.5	1478	378	299		0	1	35	0	0	1	d__Bacteria;p__Proteobacteria;c__Gammaproteobacteria;o__SAR86;f__D2472;g__SCGC-AAA076-P13;s__SCGC-AAA076-P13 sp905478035
3_20180529_Bin_METABAT_89_1	MAG_452	43249	3811	98.27	0.99	high-quality	4.50937	125	PA3	68_1		40.5	4676	450	344		1	0	32	0	0	0	d__Bacteria;p__Bacteroidota;c__Bacteroidia;o__Chitinophagales;f__Saprospiraceae;g__RFSX01;s__RFSX01 sp905480605
3_20180529_Bin_METABAT_93_1	MAG_9	43249	1745	90.73	0.51	high-quality	1.8754	89	PA3	230_1		36	2437	421	335		1	2	36	0	0	2	d__Bacteria;p__Bacteroidota;c__Bacteroidia;o__Flavobacteriales;f__Flavobacteriaceae;g__MAG-120531;s__MAG-120531 sp000173115
3_20180529_Bin_METABAT_94_1	MAG_514	43249	1374	86.97	0.25	medium-quality	1.33858	65	PA3	81_1		35.3	1241	368	304		1	1	40	1	0	0	d__Bacteria;p__Actinobacteriota;c__Actinomycetia;o__Actinomycetales;f__Microbacteriaceae;g__Pontimonas;s__Pontimonas sp017857245
3_20180529_Bin_METABAT_95_1	MAG_463	43249	2246	96.53	0	high-quality	2.75323	64	PA3	108_1		39.5	2629	450	351		1	2	31	0	0	2	d__Bacteria;p__Bacteroidota;c__Bacteroidia;o__Chitinophagales;f__Saprospiraceae;g__UBA1994;s__UBA1994 sp002335865
bin5633_A_maxbin2_006	MAG_559	43179	1476	64.68	2.81	medium-quality	1.54912	38	PA3_PacBio	289_0		27.5	1272	75	72		0	3	34	1	1	1	d__Bacteria;p__Patescibacteria;c__JAEDAM01;o__BD1-5;f__UBA6164;g__UBA6489;s__
bin5633_A_maxbin2_048_sub_1_1	MAG_1196	43179	2700	79.93	0.88	medium-quality	2.68066	36	PA3_PacBio	210_1	yes	36.7	1962	375	282		1	3	41	1	1	1	d__Bacteria;p__Proteobacteria;c__Gammaproteobacteria;o__UBA9214;f__UBA9214;g__UBA9214;s__UBA9214 sp905480305
bin5633_A_maxbin2_061_1	MAG_481	43179	1860	65.08	2.31	medium-quality	1.59183	45	PA3_PacBio	26_1		39	1640	358	258		0	7	28	2	2	3	d__Bacteria;p__Cyanobacteria;c__Cyanobacteriia;o__PCC-6307;f__Cyanobiaceae;g__Synechococcus_C;s__Synechococcus_C sp014279835
bin5633_A_metabat2_109	MAG_543	43179	4136	94.87	2.23	strict high-quality	4.20216	25	PA3_PacBio	10_1		34.8	1552	372	300		0	3	43	1	1	1	d__Bacteria;p__Actinobacteriota;c__Acidimicrobiia;o__Acidimicrobiales;f__UBA10347;g__UBA10347;s__UBA10347 sp003485885
bin5633_A_metabat2_123	MAG_978	43179	2426	89.14	0	medium-quality	2.33063	14	PA3_PacBio	245_1		35.6	1886	376	298		1	6	37	2	2	2	d__Bacteria;p__Proteobacteria;c__Alphaproteobacteria;o__Rhodobacterales;f__Rhodobacteraceae;g__Planktomarina;s__Planktomarina temperata
bin5633_A_metabat2_127_1	MAG_1213	43179	3662	98.43	1.08	strict high-quality	3.98534	4	PA3_PacBio	190_1	yes	35.5	2449	410	320		1	22	71	7	7	8	d__Bacteria;p__Proteobacteria;c__Gammaproteobacteria;o__Enterobacterales;f__Alteromonadaceae;g__Pseudocolwellia;s__
bin5633_A_metabat2_15_1	MAG_1469	43179	3191	87.53	1.3	medium-quality	3.3697	27	PA3_PacBio	220_1		35.8	2147	397	323		0	3	33	1	1	1	d__Bacteria;p__Proteobacteria;c__Gammaproteobacteria;o__Pseudomonadales;f__HTCC2089;g__UBA4421;s__UBA4421 sp002389675
bin5633_A_metabat2_36_sub	MAG_1186	43179	2935	82.71	1.36	medium-quality	2.68969	31	PA3_PacBio	209_1	yes	36.9	2052	346	262		1	3	36	1	1	1	d__Bacteria;p__Proteobacteria;c__Gammaproteobacteria;o__UBA9214;f__UBA9214;g__UBA9214;s__UBA9214 sp905479705
bin5633_A_metabat2_40	MAG_326	43179	2199	98.39	0	strict high-quality	2.89003	23	PA3_PacBio	83_1		40.2	10040	523	423		1	3	39	1	1	1	d__Bacteria;p__Bacteroidota;c__Bacteroidia;o__Flavobacteriales;f__UA16;g__UBA8752;s__UBA8752 sp002389295
bin5633_A_metabat2_48	MAG_31	43179	1064	64.27	0.35	medium-quality	1.04037	14	PA3_PacBio	91_1		42	1500	395	313		1	3	23	1	1	1	d__Bacteria;p__Bacteroidota;c__Bacteroidia;o__Flavobacteriales;f__Flavobacteriaceae;g__MAG-121220-bin8;s__MAG-121220-bin8 sp002700465
bin5633_A_metabat2_59_1	MAG_1197	43179	3924	55.86	6.4	medium-quality	3.10361	73	PA3_PacBio	256_1	yes	37.6	2367	304	229		1	3	24	1	1	1	d__Bacteria;p__Proteobacteria;c__Gammaproteobacteria;o__GCA-001735895;f__GCA-001735895;g__GCA-001735895;s__
bin5633_A_metabat2_71	MAG_1170	43179	4188	73.56	2.22	medium-quality	4.21816	67	PA3_PacBio	156_1	yes	37.1	1611	394	296		1	1	43	0	0	1	d__Bacteria;p__Proteobacteria;c__Gammaproteobacteria;o__Woeseiales;f__Woeseiaceae;g__SZUA-117;s__SZUA-117 sp905480255
bin5633_A_metabat2_8_1	MAG_1198	43179	3200	83.2	1.38	medium-quality	3.40555	49	PA3_PacBio	166_1	yes	35.2	3206	394	320		1	17	61	6	6	5	d__Bacteria;p__Proteobacteria;c__Gammaproteobacteria;o__Thiotrichales;f__Thiotrichaceae;g__Leucothrix;s__
bin5633_A_metabat2_89	MAG_718	43179	3044	67.86	1.19	medium-quality	3.09173	32	PA3_PacBio	206_1	yes	40.4	1600	380	295		1	3	34	1	1	1	d__Bacteria;p__Desulfobacterota;c__Desulfobulbia;o__Desulfobulbales;f__Desulfocapsaceae;g__JABDQA01;s__JABDQA01 sp905479735
bin5633_A_metabat2_90	MAG_587	43179	3093	92.75	0.57	high-quality	3.40626	35	PA3_PacBio	14_1	yes	38.5	2406	420	328		1	1	51	1	0	0	d__Bacteria;p__Planctomycetota;c__Phycisphaerae;o__Phycisphaerales;f__SM1A02;g__UBA12014;s__UBA12014 sp002167845
bin5633_A_metabat2_91	MAG_585	43179	2475	63.72	0	medium-quality	2.74308	82	PA3_PacBio	13_1	yes	38.1	2378	414	324		1	0	38	0	0	0	d__Bacteria;p__Planctomycetota;c__Phycisphaerae;o__Phycisphaerales;f__SM1A02;g__UBA12014;s__UBA12014 sp009936695
bin5633_B_maxbin2_012_1	MAG_1015	43201	2836	81.66	3.46	medium-quality	2.98911	35	PA3_PacBio	259_1		37	4624	369	304		1	5	34	2	2	1	d__Bacteria;p__Proteobacteria;c__Alphaproteobacteria;o__Rhodobacterales;f__Rhodobacteraceae;g__Tateyamaria;s__Tateyamaria sp003445215
bin5633_B_maxbin2_026_1	MAG_1240	43201	2476	86.45	2.98	medium-quality	2.62261	64	PA3_PacBio	165_1		33.2	3394	375	284		1	10	43	4	3	3	d__Bacteria;p__Proteobacteria;c__Gammaproteobacteria;o__Pseudomonadales;f__Moraxellaceae;g__Psychrobacter;s__Psychrobacter piscatorii
bin5633_B_maxbin2_056	MAG_1134	43201	1872	71.47	1.12	medium-quality	1.83606	112	PA3_PacBio	260_1		33.6	1463	354	293		1	0	24	0	0	0	d__Bacteria;p__Proteobacteria;c__Gammaproteobacteria;o__Burkholderiales;f__Burkholderiaceae;g__RS62;s__RS62 sp002340675
bin5633_B_metabat2_104	MAG_480	43201	1861	72.37	0.54	medium-quality	1.62165	41	PA3_PacBio	26_1		38.9	1533	358	263		0	3	37	1	1	1	d__Bacteria;p__Cyanobacteria;c__Cyanobacteriia;o__PCC-6307;f__Cyanobiaceae;g__Synechococcus_C;s__Synechococcus_C sp014279835
bin5633_B_metabat2_105_1	MAG_484	43201	1675	72.23	1.05	medium-quality	1.50685	46	PA3_PacBio	7_1	yes	35	1528	351	282		1	3	28	1	1	1	d__Bacteria;p__Actinobacteriota;c__Actinomycetia;o__Nanopelagicales;f__S36-B12;g__S36-B12;s__S36-B12 sp002729215
bin5633_B_metabat2_115_1	MAG_974	43201	2344	94.29	0.61	strict high-quality	2.36719	33	PA3_PacBio	245_1		35.6	1514	387	313		1	6	37	2	2	2	d__Bacteria;p__Proteobacteria;c__Alphaproteobacteria;o__Rhodobacterales;f__Rhodobacteraceae;g__Planktomarina;s__Planktomarina temperata
bin5633_B_metabat2_116_1	MAG_1195	43201	2789	87.32	2.35	medium-quality	2.89976	45	PA3_PacBio	210_1	yes	36.6	6896	393	297		1	3	41	1	1	1	d__Bacteria;p__Proteobacteria;c__Gammaproteobacteria;o__UBA9214;f__UBA9214;g__UBA9214;s__UBA9214 sp905480305
bin5633_B_metabat2_123	MAG_40	43201	1392	76.1	2.5	medium-quality	1.40085	12	PA3_PacBio	91_1		42.1	2377	411	324		1	3	31	1	1	1	d__Bacteria;p__Bacteroidota;c__Bacteroidia;o__Flavobacteriales;f__Flavobacteriaceae;g__MAG-121220-bin8;s__MAG-121220-bin8 sp002700465
bin5633_B_metabat2_124	MAG_1480	43201	1712	60.06	2.48	medium-quality	1.78631	127	PA3_PacBio	221_1		35.5	3471	375	296		0	3	15	1	1	1	d__Bacteria;p__Proteobacteria;c__Gammaproteobacteria;o__Pseudomonadales;f__HTCC2089;g__UBA9926;s__UBA9926 sp003451575
bin5633_B_metabat2_129	MAG_1169	43201	3576	83.2	0.97	medium-quality	3.76469	24	PA3_PacBio	156_1	yes	37.2	1863	410	321		0	3	41	1	1	1	d__Bacteria;p__Proteobacteria;c__Gammaproteobacteria;o__Woeseiales;f__Woeseiaceae;g__SZUA-117;s__SZUA-117 sp905480255
bin5633_B_metabat2_29_1	MAG_542	43201	4414	86.93	2.99	medium-quality	4.33789	103	PA3_PacBio	10_1		35	2796	362	288		0	6	38	2	2	2	d__Bacteria;p__Actinobacteriota;c__Acidimicrobiia;o__Acidimicrobiales;f__UBA10347;g__UBA10347;s__UBA10347 sp003485885
bin5633_B_metabat2_44	MAG_325	43201	1934	77.06	2.96	medium-quality	2.14412	54	PA3_PacBio	83_1		40.2	4390	449	348		1	0	29	0	0	0	d__Bacteria;p__Bacteroidota;c__Bacteroidia;o__Flavobacteriales;f__UA16;g__UBA8752;s__UBA8752 sp002389295
bin5633_B_metabat2_58	MAG_538	43201	3364	54.56	4.7	medium-quality	3.12616	136	PA3_PacBio	16_1	yes	35.5	2626	350	278		1	0	31	0	0	0	d__Bacteria;p__Actinobacteriota;c__Acidimicrobiia;o__Acidimicrobiales;f__SHLQ01;g__SHLQ01;s__SHLQ01 sp905479685
bin5633_B_metabat2_65_1	MAG_693	43201	2197	98.99	0.68	strict high-quality	2.47673	28	PA3_PacBio	279_1		36.2	2810	436	337		1	3	39	1	1	1	d__Bacteria;p__Verrucomicrobiota;c__Verrucomicrobiae;o__Opitutales;f__DSM-45221;g__BACL24;s__BACL24 sp002292345
bin5633_B_metabat2_75_1	MAG_618	43201	5748	82.44	3.06	medium-quality	6.56511	113	PA3_PacBio	265_1		37.9	6020	459	325		1	3	35	1	1	1	d__Bacteria;p__Verrucomicrobiota;c__Verrucomicrobiae;o__Verrucomicrobiales;f__DEV007;g__JAACDM01;s__JAACDM01 sp009936795
bin5633_B_metabat2_91_1	MAG_1187	43201	3362	92.68	2.83	strict high-quality	3.3225	49	PA3_PacBio	209_1	yes	36.6	2052	372	285		1	3	42	1	1	1	d__Bacteria;p__Proteobacteria;c__Gammaproteobacteria;o__UBA9214;f__UBA9214;g__UBA9214;s__UBA9214 sp905479705
bin5633_B_metabat2_92_1	MAG_719	43201	3612	95.24	2.08	strict high-quality	3.79908	44	PA3_PacBio	206_1	yes	40.4	1587	391	305		1	3	39	1	1	1	d__Bacteria;p__Desulfobacterota;c__Desulfobulbia;o__Desulfobulbales;f__Desulfocapsaceae;g__JABDQA01;s__JABDQA01 sp905479735
bin5633_B_metabat2_93	MAG_935	43201	2826	80.69	0.26	medium-quality	2.58777	16	PA3_PacBio	238_1	yes	35.3	2823	335	261		1	3	25	1	1	1	d__Bacteria;p__Proteobacteria;c__Alphaproteobacteria;o__Rhodobacterales;f__Rhodobacteraceae;g__Boseongicola;s__Boseongicola sp905479635
bin5633_C_maxbin2_005_1	MAG_1001	43203	4324	99.76	0	strict high-quality	4.51298	7	PA3_PacBio	241_1	yes	35.2	2179	379	308		1	15	61	5	5	5	d__Bacteria;p__Proteobacteria;c__Alphaproteobacteria;o__Rhodobacterales;f__Rhodobacteraceae;g__Pseudophaeobacter;s__Pseudophaeobacter sp905479575
bin5633_C_maxbin2_007_sub	MAG_1216	43203	2991	52.47	3.17	medium-quality	3.16232	51	PA3_PacBio	192_1	yes	34.1	2648	408	303		1	12	60	4	4	4	d__Bacteria;p__Proteobacteria;c__Gammaproteobacteria;o__Enterobacterales;f__Alteromonadaceae;g__Cognaticolwellia;s__Cognaticolwellia sp003354085
bin5633_C_maxbin2_008	MAG_873	43203	2924	98.35	0.1	strict high-quality	2.96535	7	PA3_PacBio	149_1		34.9	1643	389	308		1	3	44	1	1	1	d__Bacteria;p__Proteobacteria;c__Alphaproteobacteria;o__Sphingomonadales;f__Sphingomonadaceae;g__Novosphingopyxis;s__Novosphingopyxis baekryungensis
bin5633_C_maxbin2_009	MAG_868	43203	3731	93.98	2.9	strict high-quality	3.7386	25	PA3_PacBio	152_1		35.3	3019	388	296		1	3	48	1	1	1	d__Bacteria;p__Proteobacteria;c__Alphaproteobacteria;o__Sphingomonadales;f__Sphingomonadaceae;g__Qipengyuania;s__Qipengyuania sp002895025
bin5633_C_maxbin2_014_1	MAG_321	43203	2993	65.84	0.27	medium-quality	3.22026	30	PA3_PacBio	37_1		39.3	4257	416	318		0	6	33	2	2	2	d__Bacteria;p__Bacteroidota;c__Bacteroidia;o__Flavobacteriales;f__Crocinitomicaceae;g__UBA4466;s__UBA4466 sp905478665
bin5633_C_maxbin2_020_1	MAG_932	43203	3269	83.23	0.3	medium-quality	3.06072	35	PA3_PacBio	247_1	yes	35	2327	345	279		1	12	55	4	4	4	d__Bacteria;p__Proteobacteria;c__Alphaproteobacteria;o__Rhodobacterales;f__Rhodobacteraceae;g__Paracoccus;s__Paracoccus sediminilitoris
bin5633_C_maxbin2_024_1	MAG_23	43203	1901	92.98	1.1	strict high-quality	1.96903	13	PA3_PacBio	230_1		36	2437	414	318		1	9	40	3	3	3	d__Bacteria;p__Bacteroidota;c__Bacteroidia;o__Flavobacteriales;f__Flavobacteriaceae;g__MAG-120531;s__MAG-120531 sp000173115
bin5633_C_maxbin2_025_1	MAG_101	43203	3021	94.26	0.38	strict high-quality	3.10644	21	PA3_PacBio	130_1	yes	36.1	3251	393	306		0	12	44	4	4	4	d__Bacteria;p__Bacteroidota;c__Bacteroidia;o__Flavobacteriales;f__Flavobacteriaceae;g__Dokdonia;s__
bin5633_C_metabat2_1_1	MAG_137	43203	3517	70.67	1.54	medium-quality	2.94378	79	PA3_PacBio	116_1	yes	36.1	2738	330	235		1	1	34	0	0	1	d__Bacteria;p__Bacteroidota;c__Bacteroidia;o__Flavobacteriales;f__Flavobacteriaceae;g__Winogradskyella;s__Winogradskyella ludwigii
bin5633_C_metabat2_102_1_1	MAG_1212	43203	3492	89	4.75	medium-quality	3.71712	48	PA3_PacBio	184_1	yes	33.8	2930	397	316		1	21	85	8	6	7	d__Bacteria;p__Proteobacteria;c__Gammaproteobacteria;o__Enterobacterales;f__Alteromonadaceae;g__Pseudoalteromonas;s__Pseudoalteromonas nigrifaciens
bin5633_C_metabat2_112	MAG_1208	43203	4083	98.55	1.17	strict high-quality	4.66098	34	PA3_PacBio	162_1	yes	34.9	2064	414	332		1	24	103	8	8	8	d__Bacteria;p__Proteobacteria;c__Gammaproteobacteria;o__Enterobacterales;f__Shewanellaceae;g__Shewanella;s__Shewanella sp002873615
bin5633_C_metabat2_118_1_1	MAG_182	43203	2781	58.6	4.1	medium-quality	2.01599	37	PA3_PacBio	124_1	yes	36.1	1532	281	200		1	3	31	1	1	1	d__Bacteria;p__Bacteroidota;c__Bacteroidia;o__Flavobacteriales;f__Flavobacteriaceae;g__Polaribacter_A;s__
bin5633_C_metabat2_12_1	MAG_185	43203	3414	64.84	2.52	medium-quality	2.35431	24	PA3_PacBio	127_1	yes	37.1	2556	265	177		0	3	28	1	1	1	d__Bacteria;p__Bacteroidota;c__Bacteroidia;o__Flavobacteriales;f__Flavobacteriaceae;g__Polaribacter;s__
bin5633_C_metabat2_21_1_1	MAG_1217	43203	3668	83.7	3.45	medium-quality	4.02192	4	PA3_PacBio	193_1	yes	33.5	3822	405	314		1	19	72	6	6	7	d__Bacteria;p__Proteobacteria;c__Gammaproteobacteria;o__Enterobacterales;f__Alteromonadaceae;g__Cognaticolwellia;s__Cognaticolwellia aestuarii
bin5633_C_metabat2_23	MAG_1214	43203	3805	94.65	2.26	strict high-quality	4.0351	41	PA3_PacBio	189_1	yes	35	2639	395	304		0	15	66	4	5	6	d__Bacteria;p__Proteobacteria;c__Gammaproteobacteria;o__Enterobacterales;f__Alteromonadaceae;g__Pseudocolwellia;s__
bin5633_C_metabat2_27	MAG_1228	43203	1416	58.62	1.65	medium-quality	1.63883	22	PA3_PacBio	165_1		32.8	2056	397	320		1	15	34	5	5	5	d__Bacteria;p__Proteobacteria;c__Gammaproteobacteria;o__Pseudomonadales;f__Moraxellaceae;g__Psychrobacter;s__Psychrobacter pacificensis
bin5633_C_metabat2_30_1	MAG_1215	43203	3105	85.7	3.35	medium-quality	3.58551	40	PA3_PacBio	191_1	yes	33.7	4803	415	332		1	17	66	5	5	7	d__Bacteria;p__Proteobacteria;c__Gammaproteobacteria;o__Enterobacterales;f__Alteromonadaceae;g__Cognaticolwellia;s__Cognaticolwellia polaris
bin5633_C_metabat2_38	MAG_1209	43203	3893	98.92	0.05	strict high-quality	4.43614	36	PA3_PacBio	199_1	yes	34.8	3421	397	322		1	24	78	7	8	9	d__Bacteria;p__Proteobacteria;c__Gammaproteobacteria;o__Enterobacterales;f__Psychromonadaceae;g__Psychromonas;s__
bin5633_C_metabat2_39	MAG_189	43203	3021	95.97	0.67	strict high-quality	3.34137	29	PA3_PacBio	128_1	yes	36.5	2351	426	340		0	9	41	3	3	3	d__Bacteria;p__Bacteroidota;c__Bacteroidia;o__Flavobacteriales;f__Flavobacteriaceae;g__Polaribacter;s__Polaribacter sp905480405
bin5633_C_metabat2_4_1	MAG_1206	43203	3206	85.85	0.02	medium-quality	3.51554	2	PA3_PacBio	163_1	yes	36.1	7623	401	321		1	39	116	13	13	13	d__Bacteria;p__Proteobacteria;c__Gammaproteobacteria;o__Enterobacterales;f__Vibrionaceae;g__Vibrio;s__Vibrio splendidus
bin5633_C_metabat2_50	MAG_1218	43203	4081	96.52	0.65	strict high-quality	4.70524	42	PA3_PacBio	181_1	yes	35.3	2349	414	339		1	15	63	5	5	5	d__Bacteria;p__Proteobacteria;c__Gammaproteobacteria;o__Enterobacterales;f__Alteromonadaceae;g__Paraglaciecola;s__Paraglaciecola mesophila
bin5633_C_metabat2_57	MAG_1002	43203	3286	97.89	0.32	strict high-quality	3.29268	14	PA3_PacBio	242_1		34.7	11945	368	300		1	9	47	3	3	3	d__Bacteria;p__Proteobacteria;c__Alphaproteobacteria;o__Rhodobacterales;f__Rhodobacteraceae;g__Sulfitobacter;s__Sulfitobacter litoralis
bin5633_C_metabat2_63	MAG_186	43203	3074	92.67	2.82	strict high-quality	3.29632	25	PA3_PacBio	126_1	yes	37	3342	419	324		1	16	52	6	5	5	d__Bacteria;p__Bacteroidota;c__Bacteroidia;o__Flavobacteriales;f__Flavobacteriaceae;g__Polaribacter;s__
bin5633_C_metabat2_66	MAG_1273	43203	3278	98.76	1.3	strict high-quality	3.6189	14	PA3_PacBio	187_1		35.1	6906	406	332		1	9	51	3	3	3	d__Bacteria;p__Proteobacteria;c__Gammaproteobacteria;o__Pseudomonadales;f__DSM-6294;g__Oleibacter;s__Oleibacter sp002733645
bin5633_C_metabat2_70	MAG_228	43203	1305	75	0	medium-quality	1.37346	15	PA3_PacBio	89_1		36.6	2272	413	321		1	3	15	1	1	1	d__Bacteria;p__Bacteroidota;c__Bacteroidia;o__Flavobacteriales;f__Schleiferiaceae;g__UBA10364;s__UBA10364 sp003045825
bin5633_C_metabat2_95_1	MAG_184	43203	3152	94.69	1.38	strict high-quality	3.07532	5	PA3_PacBio	125_1	yes	36.8	7378	381	296		1	11	52	3	4	4	d__Bacteria;p__Bacteroidota;c__Bacteroidia;o__Flavobacteriales;f__Flavobacteriaceae;g__Tenacibaculum;s__
bin5633_C_metabat2_98	MAG_1211	43203	3676	100	0.68	strict high-quality	4.0123	3	PA3_PacBio	183_1	yes	34.1	2104	418	330		1	24	100	8	8	8	d__Bacteria;p__Proteobacteria;c__Gammaproteobacteria;o__Enterobacterales;f__Alteromonadaceae;g__Pseudoalteromonas;s__Pseudoalteromonas sp001974855
bin5633_D_metabat2_15	MAG_1258	43214	2105	78	0.86	medium-quality	2.12533	50	PA3_PacBio	235_1		36.9	1604	368	298		1	6	31	2	2	2	d__Bacteria;p__Proteobacteria;c__Gammaproteobacteria;o__Pseudomonadales;f__Nitrincolaceae;g__ASP10-02a;s__ASP10-02a sp002335115
bin5633_E_maxbin2_010_sub_1	MAG_1088	43222	3109	91.33	0.91	strict high-quality	3.33348	37	PA3_PacBio	188_1		35.8	2386	391	304		1	3	28	1	1	1	d__Bacteria;p__Proteobacteria;c__Gammaproteobacteria;o__Arenicellales;f__Arenicellaceae;g__Arenicella;s__Arenicella sp002470515
bin5633_E_maxbin2_026_1	MAG_111	43222	2334	89.84	0.38	medium-quality	2.23891	36	PA3_PacBio	113_1		35.3	3017	393	289		1	3	35	1	1	1	d__Bacteria;p__Bacteroidota;c__Bacteroidia;o__Flavobacteriales;f__Flavobacteriaceae;g__Patiriisocius;s__Patiriisocius sp018656255
bin5633_E_metabat2_101	MAG_1321	43222	2217	97.04	0.74	strict high-quality	2.4579	47	PA3_PacBio	167_1		34.7	2425	405	316		1	3	33	1	1	1	d__Bacteria;p__Proteobacteria;c__Gammaproteobacteria;o__Pseudomonadales;f__UBA7434;g__UBA7434;s__UBA7434 sp003492055
bin5633_E_metabat2_16	MAG_1344	43222	2575	96.42	0.74	strict high-quality	2.91791	27	PA3_PacBio	226_1		35.3	2649	402	319		1	3	35	1	1	1	d__Bacteria;p__Proteobacteria;c__Gammaproteobacteria;o__Pseudomonadales;f__UBA7434;g__UBA7434;s__UBA7434 sp002480045
bin5633_E_metabat2_20_sub	MAG_1249	43222	2193	75.98	1.09	medium-quality	2.25108	45	PA3_PacBio	235_1		36.7	1604	371	305		1	6	34	2	2	2	d__Bacteria;p__Proteobacteria;c__Gammaproteobacteria;o__Pseudomonadales;f__Nitrincolaceae;g__ASP10-02a;s__ASP10-02a sp002335115
bin5633_E_metabat2_23	MAG_607	43222	2940	95.45	0.57	strict high-quality	3.47827	14	PA3_PacBio	15_1		38.2	4807	453	361		1	3	45	1	1	1	d__Bacteria;p__Planctomycetota;c__Phycisphaerae;o__Phycisphaerales;f__SM1A02;g__UBA12014;s__UBA12014 sp905480395
bin5633_E_metabat2_74	MAG_1485	43222	2206	76.21	2.82	medium-quality	2.29394	119	PA3_PacBio	221_1		35.5	1639	381	301		1	0	27	0	0	0	d__Bacteria;p__Proteobacteria;c__Gammaproteobacteria;o__Pseudomonadales;f__HTCC2089;g__UBA9926;s__UBA9926 sp003451575
bin5633_F_maxbin2_020_1_1	MAG_616	43227	2933	55.24	4.25	medium-quality	3.14801	113	PA3_PacBio	264_1		35.7	4977	406	304		1	0	32	0	0	0	d__Bacteria;p__Verrucomicrobiota;c__Lentisphaeria;o__UBA12247;f__UBA12247;g__UBA12247;s__
bin5633_F_maxbin2_022	MAG_551	43227	3003	55.75	1.71	medium-quality	3.0249	131	PA3_PacBio	10_1		34.8	5186	374	295		0	3	24	1	1	1	d__Bacteria;p__Actinobacteriota;c__Acidimicrobiia;o__Acidimicrobiales;f__UBA10347;g__UBA10347;s__UBA10347 sp003485885
bin5633_F_maxbin2_030_1_1	MAG_1397	43227	2604	77.94	6.31	medium-quality	2.19779	51	PA3_PacBio	175_1		37.4	1445	326	234		0	3	28	1	1	1	d__Bacteria;p__Proteobacteria;c__Gammaproteobacteria;o__Pseudomonadales;f__Porticoccaceae;g__HTCC2207;s__HTCC2207 sp002378645
bin5633_F_metabat2_105_sub	MAG_143	43227	1615	55.59	3.63	medium-quality	1.50158	59	PA3_PacBio	144_1		36.3	5302	348	250		0	3	21	1	1	1	d__Bacteria;p__Bacteroidota;c__Bacteroidia;o__Flavobacteriales;f__Flavobacteriaceae;g__Hel1-33-131;s__Hel1-33-131 sp905479095
bin5633_F_metabat2_106	MAG_1089	43227	2913	92.89	0	strict high-quality	3.27018	6	PA3_PacBio	188_1		35.8	2386	397	321		1	3	32	1	1	1	d__Bacteria;p__Proteobacteria;c__Gammaproteobacteria;o__Arenicellales;f__Arenicellaceae;g__Arenicella;s__Arenicella sp002470515
bin5633_F_metabat2_115	MAG_347	43227	2178	97.29	0.54	strict high-quality	2.70762	17	PA3_PacBio	85_1		40.4	9363	495	400		0	3	38	1	1	1	d__Bacteria;p__Bacteroidota;c__Bacteroidia;o__Flavobacteriales;f__UA16;g__UBA8752;s__UBA8752 sp905478795
bin5633_F_metabat2_20_1	MAG_851	43227	3044	94.71	0.87	strict high-quality	3.24233	70	PA3_PacBio	266_1		35.9	2641	382	315		1	6	40	2	2	2	d__Bacteria;p__Proteobacteria;c__Alphaproteobacteria;o__UBA7985;f__UBA7985;g__UBA7985;s__UBA7985 sp002705565
bin5633_F_metabat2_30	MAG_1463	43227	3175	83.24	1.3	medium-quality	3.29085	65	PA3_PacBio	220_1		35.9	2147	384	311		0	3	33	1	1	1	d__Bacteria;p__Proteobacteria;c__Gammaproteobacteria;o__Pseudomonadales;f__HTCC2089;g__UBA4421;s__UBA4421 sp002389675
bin5633_F_metabat2_35_1	MAG_1323	43227	1148	65.11	1.11	medium-quality	1.32064	66	PA3_PacBio	167_1		34.3	1500	411	323		1	0	8	0	0	0	d__Bacteria;p__Proteobacteria;c__Gammaproteobacteria;o__Pseudomonadales;f__UBA7434;g__UBA7434;s__UBA7434 sp003492055
bin5633_F_metabat2_49	MAG_1340	43227	2373	98.09	0	strict high-quality	2.6843	29	PA3_PacBio	226_1		35.1	2649	401	323		1	3	35	1	1	1	d__Bacteria;p__Proteobacteria;c__Gammaproteobacteria;o__Pseudomonadales;f__UBA7434;g__UBA7434;s__UBA7434 sp002480045
bin5633_F_metabat2_59	MAG_844	43227	4548	98.7	4.35	strict high-quality	4.61594	46	PA3_PacBio	160_1	yes	37.5	5114	369	302		1	3	43	1	1	1	d__Bacteria;p__Proteobacteria;c__Alphaproteobacteria;o__UBA7985;f__UBA7985;g__CAJQQZ01;s__CAJQQZ01 sp905480575
bin5633_F_metabat2_73	MAG_125	43227	1863	91	0	strict high-quality	1.94525	14	PA3_PacBio	113_1		35.3	2431	408	322		0	3	34	1	1	1	d__Bacteria;p__Bacteroidota;c__Bacteroidia;o__Flavobacteriales;f__Flavobacteriaceae;g__Patiriisocius;s__Patiriisocius sp905182755
bin5633_F_metabat2_98_1	MAG_131	43227	2706	93.53	1.43	strict high-quality	2.85678	35	PA3_PacBio	117_1		37.6	2746	405	314		2	3	42	1	1	1	d__Bacteria;p__Bacteroidota;c__Bacteroidia;o__Flavobacteriales;f__Flavobacteriaceae;g__Algibacter_B;s__Algibacter_B sp905480415
bin5633_G_maxbin2_003	MAG_613	43236	3109	94.09	0.57	strict high-quality	3.69662	31	PA3_PacBio	15_1		38	4807	457	365		1	3	43	1	1	1	d__Bacteria;p__Planctomycetota;c__Phycisphaerae;o__Phycisphaerales;f__SM1A02;g__UBA12014;s__UBA12014 sp905480395
bin5633_G_maxbin2_004	MAG_1339	43236	1889	76.79	0	medium-quality	2.13071	20	PA3_PacBio	226_1		35.2	4800	404	325		1	6	19	2	3	1	d__Bacteria;p__Proteobacteria;c__Gammaproteobacteria;o__Pseudomonadales;f__UBA7434;g__UBA7434;s__UBA7434 sp002480045
bin5633_G_maxbin2_014	MAG_511	43236	2370	94.47	0.86	strict high-quality	2.29767	28	PA3_PacBio	81_1		35.8	7651	383	302		1	3	47	1	1	1	d__Bacteria;p__Actinobacteriota;c__Actinomycetia;o__Actinomycetales;f__Microbacteriaceae;g__Pontimonas;s__Pontimonas sp017857245
bin5633_G_maxbin2_016	MAG_348	43236	2008	92.46	2.97	strict high-quality	2.53146	18	PA3_PacBio	85_1		40.1	9363	500	402		1	3	38	1	1	1	d__Bacteria;p__Bacteroidota;c__Bacteroidia;o__Flavobacteriales;f__UA16;g__UBA8752;s__UBA8752 sp905478795
bin5633_G_maxbin2_053_sub	MAG_509	43236	2112	60.09	4.38	medium-quality	2.34657	152	PA3_PacBio	82_1		36.9	4511	449	322		0	11	37	6	4	1	d__Bacteria;p__Actinobacteriota;c__Actinomycetia;o__Actinomycetales;f__Microbacteriaceae;g__Pontimonas;s__Pontimonas sp017852615
bin5633_G_metabat2_0	MAG_850	43236	2915	65	0.43	medium-quality	3.25045	33	PA3_PacBio	266_1		36.1	4549	393	330		1	6	31	2	2	2	d__Bacteria;p__Proteobacteria;c__Alphaproteobacteria;o__UBA7985;f__UBA7985;g__UBA7985;s__UBA7985 sp002705565
bin5633_G_metabat2_0_sub	MAG_138	43236	1425	50.43	0	medium-quality	1.3935	23	PA3_PacBio	147_1		36.8	2436	395	291		0	0	15	0	0	0	d__Bacteria;p__Bacteroidota;c__Bacteroidia;o__Flavobacteriales;f__Flavobacteriaceae;g__Winogradskyella;s__Winogradskyella sp905480385
bin5633_G_metabat2_05_1	MAG_1398	43236	2286	83.6	0.85	medium-quality	1.98154	35	PA3_PacBio	175_1		37.2	1314	332	251		0	3	25	1	1	1	d__Bacteria;p__Proteobacteria;c__Gammaproteobacteria;o__Pseudomonadales;f__Porticoccaceae;g__HTCC2207;s__HTCC2207 sp002378645
bin5633_G_metabat2_06	MAG_1012	43236	2617	64.36	1.46	medium-quality	2.63739	71	PA3_PacBio	259_1		37	1414	351	281		1	9	27	3	3	3	d__Bacteria;p__Proteobacteria;c__Alphaproteobacteria;o__Rhodobacterales;f__Rhodobacteraceae;g__Tateyamaria;s__Tateyamaria sp003445215
bin5633_G_metabat2_1	MAG_626	43236	3334	98.46	2.04	strict high-quality	3.62323	35	PA3_PacBio	274_1		37.6	3131	401	303		1	6	44	2	2	2	d__Bacteria;p__Verrucomicrobiota;c__Verrucomicrobiae;o__Verrucomicrobiales;f__Akkermansiaceae;g__Luteolibacter;s__Luteolibacter sp905478925
bin5633_G_metabat2_13	MAG_1318	43236	1120	53.59	0.22	medium-quality	1.20286	46	PA3_PacBio	167_1		34.4	1551	395	310		0	0	16	0	0	0	d__Bacteria;p__Proteobacteria;c__Gammaproteobacteria;o__Pseudomonadales;f__UBA7434;g__UBA7434;s__UBA7434 sp003492055
bin5633_G_metabat2_2_1	MAG_144	43236	2244	79.8	1	medium-quality	2.13754	33	PA3_PacBio	144_1		36.2	4952	386	281		0	9	39	3	3	3	d__Bacteria;p__Bacteroidota;c__Bacteroidia;o__Flavobacteriales;f__Flavobacteriaceae;g__Hel1-33-131;s__Hel1-33-131 sp905479095
bin5633_G_metabat2_3_1_1	MAG_644	43236	2004	78.5	5.99	medium-quality	1.9875	48	PA3_PacBio	273_3		37.8	1815	376	291		0	0	23	0	0	0	d__Bacteria;p__Verrucomicrobiota;c__Verrucomicrobiae;o__Verrucomicrobiales;f__Akkermansiaceae;g__UBA985;s__UBA985 sp002292185
bin5633_G_metabat2_4	MAG_126	43236	1404	67.53	1.14	medium-quality	1.46393	16	PA3_PacBio	113_1		35.8	2791	399	319		0	0	26	0	0	0	d__Bacteria;p__Bacteroidota;c__Bacteroidia;o__Flavobacteriales;f__Flavobacteriaceae;g__Patiriisocius;s__Patiriisocius sp905182755
bin5633_G_metabat2_5	MAG_727	43236	4347	92.04	1.94	strict high-quality	4.98693	18	PA3_PacBio	262_1		37.7	5117	404	335		1	3	46	1	1	1	d__Bacteria;p__Myxococcota_A;c__UBA9160;o__UBA9160;f__UBA4427;g__UBA4427;s__UBA4427 sp002390675
bin5633_G_metabat2_6	MAG_591	43236	2987	98.38	0.57	strict high-quality	3.55489	23	PA3_PacBio	14_1	yes	38.6	4777	448	362		1	3	51	1	1	1	d__Bacteria;p__Planctomycetota;c__Phycisphaerae;o__Phycisphaerales;f__SM1A02;g__UBA12014;s__UBA12014 sp002167845
bin5633_G_metabat2_7	MAG_1470	43236	3385	91.73	1.11	strict high-quality	3.59323	22	PA3_PacBio	220_1		35.9	3622	395	326		0	3	35	1	1	1	d__Bacteria;p__Proteobacteria;c__Gammaproteobacteria;o__Pseudomonadales;f__HTCC2089;g__UBA4421;s__UBA4421 sp002389675
bin5633_G_metabat2_9	MAG_172	43236	2425	97.04	0.39	strict high-quality	2.67201	18	PA3_PacBio	141_1		37.9	2735	430	339		1	3	36	1	1	1	d__Bacteria;p__Bacteroidota;c__Bacteroidia;o__Flavobacteriales;f__Flavobacteriaceae;g__CAJQLB01;s__CAJQLB01 sp905479065
bin5633_H_maxbin2_002	MAG_1345	43244	2683	96.98	0.17	strict high-quality	3.05279	45	PA3_PacBio	226_1		35.3	4490	409	325		1	3	38	1	1	1	d__Bacteria;p__Proteobacteria;c__Gammaproteobacteria;o__Pseudomonadales;f__UBA7434;g__UBA7434;s__UBA7434 sp002480045
bin5633_H_maxbin2_007_1	MAG_843	43244	4490	98.09	0.87	strict high-quality	4.54689	26	PA3_PacBio	160_1	yes	37.5	5114	370	300		1	11	43	5	4	2	d__Bacteria;p__Proteobacteria;c__Alphaproteobacteria;o__UBA7985;f__UBA7985;g__CAJQQZ01;s__CAJQQZ01 sp905480575
bin5633_H_maxbin2_009_1	MAG_584	43244	4385	84.64	0	medium-quality	6.04044	31	PA3_PacBio	23_1		38.5	2697	475	366		0	4	40	2	1	1	d__Bacteria;p__Planctomycetota;c__Planctomycetia;o__Pirellulales;f__Pirellulaceae;g__JABAAE01;s__JABAAE01 sp905480545
bin5633_H_maxbin2_012	MAG_516	43244	1964	95.74	2.12	strict high-quality	1.9399	22	PA3_PacBio	81_1		35.5	5429	374	309		1	12	51	5	4	3	d__Bacteria;p__Actinobacteriota;c__Actinomycetia;o__Actinomycetales;f__Microbacteriaceae;g__Pontimonas;s__Pontimonas sp017857245
bin5633_H_maxbin2_014	MAG_1471	43244	3431	93.21	2.84	strict high-quality	3.67503	13	PA3_PacBio	220_1		35.8	2246	401	330		0	3	41	1	1	1	d__Bacteria;p__Proteobacteria;c__Gammaproteobacteria;o__Pseudomonadales;f__HTCC2089;g__UBA4421;s__UBA4421 sp002389675
bin5633_H_maxbin2_015_1	MAG_726	43244	4626	93.33	4.52	strict high-quality	5.25489	46	PA3_PacBio	262_1		37.5	5118	403	331		1	3	46	1	1	1	d__Bacteria;p__Myxococcota_A;c__UBA9160;o__UBA9160;f__UBA4427;g__UBA4427;s__UBA4427 sp002390675
bin5633_H_maxbin2_023_sub	MAG_592	43244	2683	85.04	2.84	medium-quality	2.9796	63	PA3_PacBio	14_1	yes	38.8	3962	418	332		1	2	45	0	1	1	d__Bacteria;p__Planctomycetota;c__Phycisphaerae;o__Phycisphaerales;f__SM1A02;g__UBA12014;s__UBA12014 sp002167845
bin5633_H_maxbin2_033_sub_1_1	MAG_614	43244	3003	62.52	8.45	medium-quality	3.34002	102	PA3_PacBio	264_1		35.7	4681	425	313		0	1	29	1	0	0	d__Bacteria;p__Verrucomicrobiota;c__Lentisphaeria;o__UBA12247;f__UBA12247;g__UBA12247;s__UBA12247 sp003477185
bin5633_H_metabat2__1	MAG_1010	43244	3672	90.17	0.47	strict high-quality	3.37411	5	PA3_PacBio	243_1		35.2	6400	339	269		1	6	40	2	2	2	d__Bacteria;p__Proteobacteria;c__Alphaproteobacteria;o__Rhodobacterales;f__Rhodobacteraceae;g__Sulfitobacter;s__Sulfitobacter sp013282155
bin5633_H_metabat2_00_1	MAG_635	43244	1180	66.16	0.68	medium-quality	1.25878	19	PA3_PacBio	273_1		37.2	1815	404	321		1	0	19	0	0	0	d__Bacteria;p__Verrucomicrobiota;c__Verrucomicrobiae;o__Verrucomicrobiales;f__Akkermansiaceae;g__UBA985;s__UBA985 sp009937455
bin5633_H_metabat2_01	MAG_977	43244	2559	98.04	0	strict high-quality	2.56035	28	PA3_PacBio	245_1		35.7	1831	379	311		1	6	38	2	2	2	d__Bacteria;p__Proteobacteria;c__Alphaproteobacteria;o__Rhodobacterales;f__Rhodobacteraceae;g__Planktomarina;s__Planktomarina temperata
bin5633_H_metabat2_04	MAG_234	43244	1774	98.92	0	strict high-quality	1.89581	18	PA3_PacBio	89_1		36.7	2426	419	334		1	3	33	1	1	1	d__Bacteria;p__Bacteroidota;c__Bacteroidia;o__Flavobacteriales;f__Schleiferiaceae;g__UBA10364;s__UBA10364 sp003045825
bin5633_H_metabat2_08	MAG_145	43244	2473	91.76	1.32	strict high-quality	2.51262	29	PA3_PacBio	144_1		36.2	7017	414	308		1	3	38	1	1	1	d__Bacteria;p__Bacteroidota;c__Bacteroidia;o__Flavobacteriales;f__Flavobacteriaceae;g__Hel1-33-131;s__Hel1-33-131 sp905479095
bin5633_H_metabat2_1_1	MAG_1280	43244	2859	71.5	0.14	medium-quality	2.85181	22	PA3_PacBio	219_1	yes	37.6	1515	381	288		1	7	38	2	3	2	d__Bacteria;p__Proteobacteria;c__Gammaproteobacteria;o__Pseudomonadales;f__Halieaceae;g__Halioglobus;s__Halioglobus sp905480565
bin5633_H_metabat2_1_sub_1_1	MAG_852	43244	1079	77.39	5.22	medium-quality	2.28691	28	PA3_PacBio	267_1		35.2	11024	403	337		1	0	27	0	0	0	d__Bacteria;p__Proteobacteria;c__Alphaproteobacteria;o__UBA7985;f__UBA7985;g__UBA7985;s__UBA7985 sp905479265
bin5633_H_metabat2_10	MAG_612	43244	3011	95.45	0.57	strict high-quality	3.5489	17	PA3_PacBio	15_1		38.1	4807	453	360		1	3	46	1	1	1	d__Bacteria;p__Planctomycetota;c__Phycisphaerae;o__Phycisphaerales;f__SM1A02;g__UBA12014;s__UBA12014 sp905480395
bin5633_H_metabat2_14	MAG_344	43244	1984	94.35	1.34	strict high-quality	2.50465	8	PA3_PacBio	85_1		40.1	9363	493	403		0	3	33	1	1	1	d__Bacteria;p__Bacteroidota;c__Bacteroidia;o__Flavobacteriales;f__UA16;g__UBA8752;s__UBA8752 sp905478795
bin5633_H_metabat2_17	MAG_687	43244	2068	94.32	4.39	strict high-quality	2.34508	41	PA3_PacBio	279_1		36	2810	430	339		1	6	40	2	2	2	d__Bacteria;p__Verrucomicrobiota;c__Verrucomicrobiae;o__Opitutales;f__DSM-45221;g__BACL24;s__BACL24 sp002292345
bin5633_H_metabat2_2	MAG_1086	43244	2178	64.48	3.66	medium-quality	2.11032	61	PA3_PacBio	188_1		35.8	1496	340	259		1	0	32	0	0	0	d__Bacteria;p__Proteobacteria;c__Gammaproteobacteria;o__Arenicellales;f__Arenicellaceae;g__Arenicella;s__Arenicella sp002470515
bin5633_H_metabat2_29	MAG_494	43244	2246	81.42	2.11	medium-quality	2.11656	43	PA3_PacBio	9_1		35.3	1588	356	283		1	0	46	0	0	0	d__Bacteria;p__Actinobacteriota;c__Actinomycetia;o__Nanopelagicales;f__S36-B12;g__UBA4592;s__UBA4592 sp002469525
bin5633_H_metabat2_3	MAG_883	43244	6153	98.37	1.28	strict high-quality	6.09962	55	PA3_PacBio	263_1	yes	34.8	2935	364	284		1	7	52	3	2	2	d__Bacteria;p__Proteobacteria;c__Alphaproteobacteria;o__Rhizobiales;f__Hyphomicrobiaceae;g__CAJQQK01;s__CAJQQK01 sp905480435
bin5633_H_metabat2_4	MAG_1443	43244	1453	57.1	2.1	medium-quality	1.50087	57	PA3_PacBio	236_1		35.4	1631	375	299		0	3	23	1	1	1	d__Bacteria;p__Proteobacteria;c__Gammaproteobacteria;o__Pseudomonadales;f__Pseudohongiellaceae;g__UBA9145;s__UBA9145 sp001438145
bin5633_H_metabat2_5	MAG_457	43244	2368	90.59	0.74	strict high-quality	2.84533	25	PA3_PacBio	108_1		39.5	4374	445	341		1	3	34	1	1	1	d__Bacteria;p__Bacteroidota;c__Bacteroidia;o__Chitinophagales;f__Saprospiraceae;g__UBA1994;s__UBA1994 sp002335865
bin5633_H_metabat2_6_1	MAG_451	43244	2720	55.36	4.46	medium-quality	3.09353	76	PA3_PacBio	68_1		40.3	4676	438	316		1	3	22	1	1	1	d__Bacteria;p__Bacteroidota;c__Bacteroidia;o__Chitinophagales;f__Saprospiraceae;g__RFSX01;s__RFSX01 sp905480605
bin5633_H_metabat2_7	MAG_299	43244	1741	71.51	1.08	medium-quality	1.86584	54	PA3_PacBio	121_1		38.9	3221	408	316		1	1	16	1	0	0	d__Bacteria;p__Bacteroidota;c__Bacteroidia;o__Flavobacteriales;f__Salibacteraceae;g__SHAN690;s__SHAN690 sp002390775
bin5633_H_metabat2_9	MAG_168	43244	2380	94.83	0.44	strict high-quality	2.57941	12	PA3_PacBio	141_1		37.8	2735	426	335		1	6	36	2	2	2	d__Bacteria;p__Bacteroidota;c__Bacteroidia;o__Flavobacteriales;f__Flavobacteriaceae;g__CAJQLB01;s__CAJQLB01 sp905479065

## Sheet: Sheet2
MAG ID	MAG number	MAG quality	Novel MAGs or not compared with available MAGs from free-living metagenomes during Helgoland phytoplankton spring bloom of year 2010, 2011, 2012, 2016 and 2018	Truly novel compared with GTDB v207	Predicted gene	Completeness [%]	Contamination [%]	MAG size [Mbp]	Contigs	GTDBTK 207
0.2_20180319_Bin_0_sub_1	MAG_574	medium-quality			1740	58.58	0	1.84765	364	d__Bacteria;p__Planctomycetota;c__Planctomycetia;o__Pirellulales;f__UBA1268;g__UBA1268;s__UBA1268 sp905477565
0.2_20180319_Bin_108	MAG_536	high-quality			2714	94.02	3.67	2.57701	300	d__Bacteria;p__Actinobacteriota;c__Acidimicrobiia;o__Acidimicrobiales;f__TK06;g__UBA9040;s__UBA9040 sp905477545
0.2_20180319_Bin_12	MAG_41	medium-quality			1509	86.04	0.35	1.55535	97	d__Bacteria;p__Bacteroidota;c__Bacteroidia;o__Flavobacteriales;f__Flavobacteriaceae;g__MAG-121220-bin8;s__MAG-121220-bin8 sp002700465
0.2_20180319_Bin_143_sub_1	MAG_1063	medium-quality			874	51.88	1.67	0.768096	112	d__Bacteria;p__Proteobacteria;c__Gammaproteobacteria;o__SAR86;f__D2472;g__SCGC-AAA076-P13;s__SCGC-AAA076-P13 sp000385055
0.2_20180319_Bin_165_sub_1	MAG_920	medium-quality			1799	55.51	4.13	1.77236	134	d__Bacteria;p__Proteobacteria;c__Alphaproteobacteria;o__Rhodobacterales;f__Rhodobacteraceae;g__GCA-002712045;s__GCA-002712045 sp002683355
0.2_20180319_Bin_169_sub_1_1	MAG_196	medium-quality			1121	58.21	0	1.15899	41	d__Bacteria;p__Bacteroidota;c__Bacteroidia;o__Flavobacteriales;f__Flavobacteriaceae;g__SCGC-AAA160-P02;s__SCGC-AAA160-P02 sp015665265
0.2_20180319_Bin_18	MAG_27	medium-quality			1161	77.82	1.47	1.14756	112	d__Bacteria;p__Bacteroidota;c__Bacteroidia;o__Flavobacteriales;f__Flavobacteriaceae;g__MED-G11;s__MED-G11 sp004214015
0.2_20180319_Bin_18_alpha	MAG_795	medium-quality			1787	86.53	0	1.58473	228	d__Bacteria;p__Proteobacteria;c__Alphaproteobacteria;o__TMED109;f__TMED109;g__TMED109;s__TMED109 sp002684605
0.2_20180319_Bin_187_sub_1	MAG_755	medium-quality			1433	65.85	2.4	1.44219	277	d__Archaea;p__Thermoplasmatota;c__Poseidoniia;o__Poseidoniales;f__Poseidoniaceae;g__Poseidonia;s__Poseidonia sp002494645
0.2_20180319_Bin_203_sub_1	MAG_890	strict high-quality			1787	92.08	0.16	1.83146	92	d__Bacteria;p__Proteobacteria;c__Alphaproteobacteria;o__Caulobacterales;f__Maricaulaceae;g__Hellea;s__Hellea sp905477785
0.2_20180319_Bin_205_1	MAG_771	medium-quality			737	59.4	0.47	0.60653	103	d__Bacteria;p__Proteobacteria;c__Alphaproteobacteria;o__Pelagibacterales;f__Pelagibacteraceae;g__Pelagibacter;s__Pelagibacter sp016778675
0.2_20180319_Bin_23_sub_1	MAG_1049	medium-quality			1449	55.99	3.05	1.27642	200	d__Bacteria;p__Proteobacteria;c__Gammaproteobacteria;o__PS1;f__Thioglobaceae;g__Pseudothioglobus;s__
0.2_20180319_Bin_239_1	MAG_765	medium-quality			1127	71.52	2.85	0.960321	203	d__Bacteria;p__Proteobacteria;c__Alphaproteobacteria;o__Pelagibacterales;f__Pelagibacteraceae;g__IMCC9063;s__IMCC9063 sp008638205
0.2_20180319_Bin_3	MAG_1075	medium-quality			1314	68.64	0.37	1.25524	57	d__Bacteria;p__Proteobacteria;c__Gammaproteobacteria;o__SAR86;f__D2472;g__SCGC-AAA076-P13;s__SCGC-AAA076-P13 sp905478035
0.2_20180319_Bin_31_1	MAG_1050	medium-quality			1608	73.27	1.32	1.40683	148	d__Bacteria;p__Proteobacteria;c__Gammaproteobacteria;o__PS1;f__Thioglobaceae;g__Pseudothioglobus;s__Pseudothioglobus singularis
0.2_20180319_Bin_31_sub_1	MAG_799	medium-quality			2928	66.66	6.45	2.61192	583	d__Bacteria;p__Proteobacteria;c__Alphaproteobacteria;o__Rhodospirillales;f__UBA2165;g__TMED23;s__TMED23 sp016777585
0.2_20180319_Bin_36_sub	MAG_984	medium-quality			2609	79.62	2.75	2.4974	377	d__Bacteria;p__Proteobacteria;c__Alphaproteobacteria;o__Rhodobacterales;f__Rhodobacteraceae;g__LGRT01;s__LGRT01 sp001642945
0.2_20180319_Bin_4_sub_1	MAG_1062	medium-quality			1168	63.87	1.8	1.07444	95	d__Bacteria;p__Proteobacteria;c__Gammaproteobacteria;o__SAR86;f__D2472;g__CAJQGY01;s__CAJQGY01 sp905478015
0.2_20180319_Bin_55_sub_1	MAG_800	medium-quality			1503	61.43	0.58	1.32347	144	d__Bacteria;p__Proteobacteria;c__Alphaproteobacteria;o__Puniceispirillales;f__AAA536-G10;g__AAA536-G10;s__AAA536-G10 sp016777705
0.2_20180319_Bin_59_sub_1	MAG_1303	medium-quality			1775	54.61	5.55	1.56037	378	d__Bacteria;p__Proteobacteria;c__Gammaproteobacteria;o__Pseudomonadales;f__Halieaceae;g__Luminiphilus;s__Luminiphilus sp016779445
0.2_20180319_Bin_61_1	MAG_468	medium-quality			2078	78.31	2.2	2.12765	146	d__Bacteria;p__Marinisomatota;c__Marinisomatia;o__Marinisomatales;f__UBA1611;g__TMED80;s__TMED80 sp905478065
0.2_20180319_Bin_80	MAG_769	medium-quality			783	68.07	0.24	0.666457	124	d__Bacteria;p__Proteobacteria;c__Alphaproteobacteria;o__Pelagibacterales;f__Pelagibacteraceae;g__Pelagibacter;s__Pelagibacter ubique
0.2_20180319_Bin_MAXBIN_052_sub	MAG_741	medium-quality			3615	75.84	2.81	3.06351	331	d__Archaea;p__Thermoplasmatota;c__Poseidoniia;o__Poseidoniales;f__Thalassarchaeaceae;g__MGIIb-O2;s__MGIIb-O2 sp902511005
0.2_20180319_Bin_MAXBIN_062	MAG_548	high-quality			4576	96.2	2.14	4.45744	369	d__Bacteria;p__Actinobacteriota;c__Acidimicrobiia;o__Acidimicrobiales;f__UBA10347;g__UBA10347;s__UBA10347 sp003485885
0.2_20180319_Bin_MAXBIN_101_sub_1	MAG_752	medium-quality			1662	83.2	0.8	1.99558	71	d__Archaea;p__Thermoplasmatota;c__Poseidoniia;o__Poseidoniales;f__Poseidoniaceae;g__MGIIa-L1;s__MGIIa-L1 sp002506275
0.2_20180319_Bin_MAXBIN_102_sub	MAG_742	medium-quality			1157	61.05	3.47	1.24784	102	d__Archaea;p__Thermoplasmatota;c__Poseidoniia;o__Poseidoniales;f__Thalassarchaeaceae;g__MGIIb-O2;s__MGIIb-O2 sp002494975
0.2_20180319_Bin_MAXBIN_122_1	MAG_1210	medium-quality			2808	59.64	0.86	2.94847	445	d__Bacteria;p__Proteobacteria;c__Gammaproteobacteria;o__Enterobacterales;f__Psychromonadaceae;g__Psychromonas;s__Psychromonas sp009828855
0.2_20180319_Bin_MAXBIN_144_sub_2	MAG_350	medium-quality			1590	53.31	3.61	1.41579	196	d__Bacteria;p__Bacteroidota;c__Bacteroidia;o__Flavobacteriales;f__UA16;g__UBA974;s__
0.2_20180403_Bin_130_1	MAG_267	high-quality			1593	99.19	0.9	1.66135	66	d__Bacteria;p__Bacteroidota;c__Bacteroidia;o__Flavobacteriales;f__BACL11;g__UWMA-0277;s__UWMA-0277 sp905478185
0.2_20180403_Bin_15_sub_1	MAG_1362	medium-quality			1765	73.97	1.11	1.56706	280	d__Bacteria;p__Proteobacteria;c__Gammaproteobacteria;o__Pseudomonadales;f__Porticoccaceae;g__Porticoccus;s__Porticoccus sp002390285
0.2_20180403_Bin_25_sub_1	MAG_792	high-quality			1096	93.6	3.55	1.19863	31	d__Bacteria;p__Proteobacteria;c__Alphaproteobacteria;o__Rickettsiales;f__UBA1997;g__CAJQHK01;s__CAJQHK01 sp905478165
0.2_20180403_Bin_27_1	MAG_1433	high-quality			2815	92.96	0.93	2.96673	141	d__Bacteria;p__Proteobacteria;c__Gammaproteobacteria;o__Pseudomonadales;f__Pseudohongiellaceae;g__UBA9145;s__UBA9145 sp003483155
0.2_20180403_Bin_MAXBIN_045_1	MAG_739	medium-quality			1010	73.79	0	0.771289	74	d__Archaea;p__Thermoproteota;c__Nitrososphaeria;o__Nitrososphaerales;f__Nitrosopumilaceae;g__Nitrosopumilus;s__Nitrosopumilus catalinensis
0.2_20180403_Bin_MAXBIN_099_1	MAG_1051	medium-quality			1087	56.21	1.9	1.04035	73	d__Bacteria;p__Proteobacteria;c__Gammaproteobacteria;o__SAR86;f__SAR86;g__GCA-2707915;s__GCA-2707915 sp016777005
0.2_20180403_Bin_MAXBIN_153_sub_1	MAG_1176	medium-quality			2422	88.51	4.8	2.30527	232	d__Bacteria;p__Proteobacteria;c__Gammaproteobacteria;o__Ga0077536;f__Ga0077536;g__UBA4457;s__UBA4457 sp002390205
0.2_20180403_Bin_MAXBIN_175_1	MAG_781	high-quality			1332	97.39	1.42	1.40788	67	d__Bacteria;p__Proteobacteria;c__Alphaproteobacteria;o__Rickettsiales;f__UBA1997;g__CAJQHT01;s__CAJQHT01 sp905478245
0.2_20180405_Bin_118_1	MAG_311	high-quality			3326	99.19	0	3.51938	75	d__Bacteria;p__Bacteroidota;c__Bacteroidia;o__Flavobacteriales;f__Crocinitomicaceae;g__Crocinitomix;s__Crocinitomix sp905478225
0.2_20180405_Bin_MAXBIN_057_1	MAG_470	medium-quality			922	62.09	6.59	0.827285	83	d__Bacteria;p__Marinisomatota;c__Marinisomatia;o__Marinisomatales;f__Marinisomataceae;g__Marinisoma;s__Marinisoma atlanticum
0.2_20180405_Bin_MAXBIN_070_sub_1	MAG_759	medium-quality			1675	84.67	0.08	1.97745	115	d__Archaea;p__Thermoplasmatota;c__Poseidoniia;o__Poseidoniales;f__Poseidoniaceae;g__Poseidonia;s__Poseidonia alphae
0.2_20180405_Bin_MAXBIN_133_1	MAG_410	strict high-quality			2494	96.83	0.49	2.78201	74	d__Bacteria;p__Bacteroidota;c__Bacteroidia;o__NS11-12g;f__UBA9320;g__UBA987;s__UBA987 sp002292105
0.2_20180410_Bin_31_sub_1	MAG_1171	medium-quality			1779	82.2	2.2	1.65892	226	d__Bacteria;p__Proteobacteria;c__Gammaproteobacteria;o__UBA4486;f__UBA4486;g__UBA7359;s__UBA7359 sp002470825
0.2_20180412_Bin_139_sub_1	MAG_1376	medium-quality			1157	87.62	2.16	1.16357	50	d__Bacteria;p__Proteobacteria;c__Gammaproteobacteria;o__Pseudomonadales;f__Porticoccaceae;g__Porticoccus;s__Porticoccus sp002390525
0.2_20180412_Bin_39_1	MAG_901	medium-quality			1806	83.97	0.67	1.78078	142	d__Bacteria;p__Proteobacteria;c__Alphaproteobacteria;o__Rhodobacterales;f__Rhodobacteraceae;g__Amylibacter;s__Amylibacter sp900197625
0.2_20180412_Bin_55_1	MAG_750	medium-quality			1506	86.93	0	1.69171	71	d__Archaea;p__Thermoplasmatota;c__Poseidoniia;o__Poseidoniales;f__Thalassarchaeaceae;g__MGIIb-O3;s__MGIIb-O3 sp002503285
0.2_20180412_Bin_56_sub_1	MAG_1101	strict high-quality			1914	92.99	0.04	1.82845	156	d__Bacteria;p__Proteobacteria;c__Gammaproteobacteria;o__Burkholderiales;f__UBA3031;g__UBA3031;s__UBA3031 sp905478365
0.2_20180412_Bin_MAXBIN_150_1	MAG_71	high-quality			1863	100	0	1.96943	46	d__Bacteria;p__Bacteroidota;c__Bacteroidia;o__Flavobacteriales;f__Flavobacteriaceae;g__MS024-2A;s__MS024-2A sp002292265
0.2_20180412_Bin_MAXBIN_158	MAG_205	strict high-quality			1551	96.77	0	1.67292	26	d__Bacteria;p__Bacteroidota;c__Bacteroidia;o__Flavobacteriales;f__Schleiferiaceae;g__UBA3442;s__UBA3442 sp002378565
0.2_20180412_Bin_MAXBIN_228_sub_1	MAG_570	medium-quality			1246	61.97	0.85	1.2525	6	d__Bacteria;p__Patescibacteria;c__Microgenomatia;o__UBA1400;f__PJMF01;g__CG1-02-43-31;s__CG1-02-43-31 sp905478415
0.2_20180417_Bin_130_1	MAG_930	medium-quality			2096	82.31	1.02	2.06467	206	d__Bacteria;p__Proteobacteria;c__Alphaproteobacteria;o__Rhodobacterales;f__Rhodobacteraceae;g__GCA-2697345;s__GCA-2697345 sp002697345
0.2_20180417_Bin_58_sub_2	MAG_419	medium-quality			1561	64.82	0.3	1.63815	106	d__Bacteria;p__Bacteroidota;c__Bacteroidia;o__Cytophagales;f__Cyclobacteriaceae;g__UBA4465;s__UBA4465 sp002292365
0.2_20180417_Bin_Bin_60_sub_1	MAG_216	high-quality			1661	98.66	0	1.82962	52	d__Bacteria;p__Bacteroidota;c__Bacteroidia;o__Flavobacteriales;f__Schleiferiaceae;g__UBA10364;s__UBA10364 sp002387615
0.2_20180417_Bin_MAXBIN_014_sub_1	MAG_1053	medium-quality			813	53.61	2.3	0.69498	109	d__Bacteria;p__Proteobacteria;c__Gammaproteobacteria;o__SAR86;f__D2472;g__D2472;s__
0.2_20180417_Bin_MAXBIN_156_sub_1	MAG_949	medium-quality			2049	87.95	0.33	2.03141	161	d__Bacteria;p__Proteobacteria;c__Alphaproteobacteria;o__Rhodobacterales;f__Rhodobacteraceae;g__Planktomarina;s__Planktomarina sp017856985
0.2_20180419_Bin_144_1	MAG_561	medium-quality			1011	79.03	3.23	0.927258	50	d__Bacteria;p__Patescibacteria;c__Paceibacteria;o__UBA9983_A;f__CAJQIN01;g__CAJQIN01;s__CAJQIN01 sp905478465
0.2_20180419_Bin_72_1	MAG_259	high-quality			1617	96.77	0	1.78682	44	d__Bacteria;p__Bacteroidota;c__Bacteroidia;o__Flavobacteriales;f__BACL11;g__GCA-002697625;s__GCA-002697625 sp905478555
0.2_20180419_Bin_Bin_42_sub_1	MAG_365	high-quality			1992	98.92	0.54	2.39181	45	d__Bacteria;p__Bacteroidota;c__Bacteroidia;o__Flavobacteriales;f__UA16;g__UA16;s__UA16 sp002390615
0.2_20180424_Bin_26_sub_1	MAG_682	medium-quality			1571	77.5	0.04	1.60794	171	d__Bacteria;p__Verrucomicrobiota;c__Verrucomicrobiae;o__Opitutales;f__DSM-45221;g__BACL24;s__BACL24 sp017854655
0.2_20180424_Bin_7_sub	MAG_1065	medium-quality			918	62.28	2.47	0.781346	155	d__Bacteria;p__Proteobacteria;c__Gammaproteobacteria;o__SAR86;f__D2472;g__SCGC-AAA076-P13;s__SCGC-AAA076-P13 sp018607365
0.2_20180424_Bin_MAXBIN_133_1	MAG_1455	high-quality			2077	91.33	0.12	2.25056	134	d__Bacteria;p__Proteobacteria;c__Gammaproteobacteria;o__Pseudomonadales;f__Pseudohongiellaceae;g__UBA9145;s__UBA9145 sp001438145
0.2_20180426_Bin_144_sub	MAG_678	high-quality			2350	90.88	1.15	2.45962	262	d__Bacteria;p__Verrucomicrobiota;c__Verrucomicrobiae;o__Opitutales;f__DSM-45221;g__BACL24;s__BACL24 sp003503355
0.2_20180426_Bin_172_sub_1	MAG_675	medium-quality			1756	61.68	4.39	1.87257	201	d__Bacteria;p__Verrucomicrobiota;c__Verrucomicrobiae;o__Opitutales;f__DSM-45221;g__BACL24;s__
0.2_20180426_Bin_184_sub_1	MAG_488	medium-quality			1666	53.34	5.35	1.4116	282	d__Bacteria;p__Actinobacteriota;c__Actinomycetia;o__Nanopelagicales;f__S36-B12;g__UBA4592;s__UBA4592 sp002390705
0.2_20180426_Bin_22	MAG_142	high-quality			2090	95.71	3.9	2.20562	84	d__Bacteria;p__Bacteroidota;c__Bacteroidia;o__Flavobacteriales;f__Flavobacteriaceae;g__Hel1-33-131;s__Hel1-33-131 sp018608625
0.2_20180426_Bin_64_sub_1	MAG_768	medium-quality			1240	52.83	0	1.01822	85	d__Bacteria;p__Proteobacteria;c__Alphaproteobacteria;o__Pelagibacterales;f__Pelagibacteraceae;g__Pelagibacter;s__Pelagibacter sp905478565
0.2_20180426_Bin_84_sub_1_1	MAG_421	medium-quality			1931	60.67	2.5	1.93016	249	d__Bacteria;p__Bacteroidota;c__Bacteroidia;o__Cytophagales;f__Cyclobacteriaceae;g__UBA4465;s__UBA4465 sp905182375
0.2_20180426_Bin_MAXBIN_065_sub_1	MAG_98	high-quality			1797	100	0	1.92321	30	d__Bacteria;p__Bacteroidota;c__Bacteroidia;o__Flavobacteriales;f__Flavobacteriaceae;g__MS024-2A;s__MS024-2A sp000173095
0.2_20180502_Bin_148_sub_1	MAG_192	high-quality			2152	96.35	0.03	2.35061	82	d__Bacteria;p__Bacteroidota;c__Bacteroidia;o__Flavobacteriales;f__Flavobacteriaceae;g__SCGC-AAA160-P02;s__SCGC-AAA160-P02 sp000383355
0.2_20180502_Bin_211	MAG_444	medium-quality			3504	67.24	1.73	3.5657	743	d__Bacteria;p__Bacteroidota;c__Bacteroidia;o__Chitinophagales;f__Saprospiraceae;g__;s__
0.2_20180502_Bin_33_sub_1	MAG_302	high-quality			1923	96.24	0.29	2.04907	185	d__Bacteria;p__Bacteroidota;c__Bacteroidia;o__Flavobacteriales;f__UBA10066;g__MED-G20;s__MED-G20 sp016780365
0.2_20180502_Bin_72_1	MAG_322	medium-quality			3625	87.24	0.47	3.90214	185	d__Bacteria;p__Bacteroidota;c__Bacteroidia;o__Flavobacteriales;f__Crocinitomicaceae;g__UBA4466;s__UBA4466 sp905478665
0.2_20180502_Bin_Bin_76_1	MAG_489	medium-quality			1667	57.71	9.43	1.40521	325	d__Bacteria;p__Actinobacteriota;c__Actinomycetia;o__Nanopelagicales;f__S36-B12;g__UBA4592;s__UBA4592 sp002390705
0.2_20180502_Bin_MAXBIN_158_sub_1	MAG_558	medium-quality			1136	69.87	0	1.10445	135	d__Bacteria;p__Patescibacteria;c__Gracilibacteria;o__UBA4473;f__UBA4473;g__JAACPJ01;s__JAACPJ01 sp905478675
0.2_20180502_Bin_MAXBIN_206_sub	MAG_867	medium-quality			3307	66.19	0.37	2.93468	624	d__Bacteria;p__Proteobacteria;c__Alphaproteobacteria;o__Sphingomonadales;f__Sphingomonadaceae;g__Sphingomonas;s__Sphingomonas sp000797515
0.2_20180503_Bin_114_sub_1	MAG_524	medium-quality			1040	65.98	1.47	0.893051	109	d__Bacteria;p__Actinobacteriota;c__Acidimicrobiia;o__Actinomarinales;f__Actinomarinaceae;g__Actinomarina;s__Actinomarina sp002169115
0.2_20180503_Bin_21	MAG_1200	medium-quality			1419	64.84	0.14	1.17227	263	d__Bacteria;p__Proteobacteria;c__Gammaproteobacteria;o__Francisellales;f__Francisellaceae;g__Francisella_A;s__
0.2_20180503_Bin_MAXBIN_012_sub_1	MAG_1128	medium-quality			1023	81.27	0.44	0.956902	52	d__Bacteria;p__Proteobacteria;c__Gammaproteobacteria;o__Burkholderiales;f__Methylophilaceae;g__BACL14;s__BACL14 sp018607785
0.2_20180508_Bin_189_1	MAG_1413	high-quality			2072	90.37	0.31	2.1858	114	d__Bacteria;p__Proteobacteria;c__Gammaproteobacteria;o__Pseudomonadales;f__Porticoccaceae;g__HTCC2207;s__HTCC2207 sp002685195
0.2_20180508_Bin_31_sub	MAG_1378	medium-quality			2453	82.99	4.05	2.35922	402	d__Bacteria;p__Proteobacteria;c__Gammaproteobacteria;o__Pseudomonadales;f__Porticoccaceae;g__HTCC2207;s__HTCC2207 sp905478725
0.2_20180508_Bin_5_sub_1	MAG_1503	strict high-quality			2733	90.58	1.57	2.85664	277	d__Bacteria;p__Proteobacteria;c__Gammaproteobacteria;o__Pseudomonadales;f__HTCC2089;g__UBA9926;s__UBA9926 sp003451575
0.2_20180508_Bin_64_1	MAG_1294	high-quality			2939	90.31	1.47	3.03146	322	d__Bacteria;p__Proteobacteria;c__Gammaproteobacteria;o__Pseudomonadales;f__Halieaceae;g__Luminiphilus;s__Luminiphilus sp009886815
0.2_20180508_Bin_91_sub_1	MAG_1388	high-quality			2307	94.85	0.21	2.37844	198	d__Bacteria;p__Proteobacteria;c__Gammaproteobacteria;o__Pseudomonadales;f__Porticoccaceae;g__HTCC2207;s__HTCC2207 sp017858135
0.2_20180508_Bin_95_sub_1	MAG_1396	high-quality			2399	93.77	0.86	2.57234	118	d__Bacteria;p__Proteobacteria;c__Gammaproteobacteria;o__Pseudomonadales;f__Porticoccaceae;g__HTCC2207;s__HTCC2207 sp002335945
0.2_20180508_Bin_MAXBIN_099_sub_1	MAG_66	high-quality			1798	94.26	0	1.94821	27	d__Bacteria;p__Bacteroidota;c__Bacteroidia;o__Flavobacteriales;f__Flavobacteriaceae;g__UBA7428;s__UBA7428 sp905181615
0.2_20180511_Bin_162_sub_1	MAG_260	high-quality			1469	97.85	0	1.6086	20	d__Bacteria;p__Bacteroidota;c__Bacteroidia;o__Flavobacteriales;f__BACL11;g__UWMA-0277;s__UWMA-0277 sp905478765
0.2_20180511_Bin_168_1	MAG_652	strict high-quality			2405	99.28	0.03	2.78118	185	d__Bacteria;p__Verrucomicrobiota;c__Verrucomicrobiae;o__Opitutales;f__MB11C04;g__MB11C04;s__MB11C04 sp002477515
0.2_20180511_Bin_174_1	MAG_1307	high-quality			2548	92.44	0.46	2.53907	293	d__Bacteria;p__Proteobacteria;c__Gammaproteobacteria;o__Pseudomonadales;f__Halieaceae;g__Luminiphilus;s__Luminiphilus sp905478845
0.2_20180511_Bin_190_1	MAG_1158	medium-quality			1482	85.97	0.35	1.40161	81	d__Bacteria;p__Proteobacteria;c__Gammaproteobacteria;o__UBA4575;f__UBA4575;g__UBA4575;s__UBA4575 sp002386945
0.2_20180511_Bin_20_sub_1	MAG_394	high-quality			1925	94.35	0.05	2.2319	137	d__Bacteria;p__Bacteroidota;c__Bacteroidia;o__Flavobacteriales;f__UA16;g__UA16;s__UA16 sp002477505
0.2_20180511_Bin_32_1	MAG_1083	high-quality			3882	92.38	0.61	4.0752	170	d__Bacteria;p__Proteobacteria;c__Gammaproteobacteria;o__Arenicellales;f__CAJQKF01;g__CAJQKF01;s__CAJQKF01 sp905478855
0.2_20180511_Bin_91_1	MAG_1055	medium-quality			1209	55.53	0.89	1.05039	172	d__Bacteria;p__Proteobacteria;c__Gammaproteobacteria;o__SAR86;f__D2472;g__D2472;s__D2472 sp016779505
0.2_20180511_Bin_MAXBIN_103_sub_1	MAG_834	high-quality			3426	98.51	0.53	3.2386	70	d__Bacteria;p__Proteobacteria;c__Alphaproteobacteria;o__Rhodospirillales;f__Casp-alpha2;g__UBA4479;s__UBA4479 sp002389385
0.2_20180515_Bin_154_sub_2	MAG_396	medium-quality			1569	54.56	0	1.66382	245	d__Bacteria;p__Bacteroidota;c__Bacteroidia;o__Flavobacteriales;f__UA16;g__UA16;s__UA16 sp905478895
0.2_20180515_Bin_165_1	MAG_55	medium-quality			1709	87.55	0.84	1.70669	164	d__Bacteria;p__Bacteroidota;c__Bacteroidia;o__Flavobacteriales;f__Flavobacteriaceae;g__UBA7428;s__UBA7428 sp905478905
0.2_20180515_Bin_194_1	MAG_256	high-quality			1813	96.59	0	2.11469	121	d__Bacteria;p__Bacteroidota;c__Bacteroidia;o__Flavobacteriales;f__UBA7430;g__UBA6772;s__UBA6772 sp002685115
0.2_20180515_Bin_197_sub_2	MAG_195	medium-quality			1507	70.37	0	1.56061	120	d__Bacteria;p__Bacteroidota;c__Bacteroidia;o__Flavobacteriales;f__Flavobacteriaceae;g__SCGC-AAA160-P02;s__SCGC-AAA160-P02 sp018608485
[truncated: 210 more rows]
