# Supplementary material for: Particle-attached bacteria act as gatekeepers in the decomposition of complex phytoplankton polysaccharides
Source: Microbiome. 2024 Feb 20;12:32. doi: 10.1186/s40168-024-01757-5 (PMC10877868; doi:10.1186/s40168-024-01757-5)
Supplement: Supplementary file 2 — Additional file 1: Supplementary tables. [file 40168_2024_1757_MOESM1_ESM.zip › 40168_2024_1757_MOESM1_ESM/Additional file 1 Supplementary Tables/Table S9.xlsx]

## Sheet: Legend
	Table	Description
	Sheet1	Size of high-quality MAGs (n=186) that were dereplicated within each fraction
	Sheet2	Size and abundance of ten most abundant MAGs (n=32) of FL over time
	Sheet3	Size and abundance of ten most abundant MAGs (n=53) of PA3 over time
	Sheet4	Size and abundance of ten most abundant MAGs (n=51) of PA10 over time
	Sheet5	Data used in Fig. S14

## Sheet: Sheet1
MAG ID	MAG source	Completeness [%]	Contamination [%]	MAG size [Mbp]	GTDBTK 207
0.2_20180319_Bin_108	FL	94.02	3.67	2.57701	d__Bacteria;p__Actinobacteriota;c__Acidimicrobiia;o__Acidimicrobiales;f__TK06;g__UBA9040;s__UBA9040 sp905477545
0.2_20180319_Bin_121	FL	95.14	0.59	2.85678	d__Bacteria;p__Bacteroidota;c__Bacteroidia;o__Flavobacteriales;f__UA16;g__UBA8752;s__UBA8752 sp002389295
0.2_20180319_Bin_203_sub_1	FL	92.08	0.16	1.83146	d__Bacteria;p__Proteobacteria;c__Alphaproteobacteria;o__Caulobacterales;f__Maricaulaceae;g__Hellea;s__Hellea sp905477785
0.2_20180319_Bin_MAXBIN_062	FL	96.2	2.14	4.45744	d__Bacteria;p__Actinobacteriota;c__Acidimicrobiia;o__Acidimicrobiales;f__UBA10347;g__UBA10347;s__UBA10347 sp003485885
0.2_20180403_Bin_130_1	FL	99.19	0.9	1.66135	d__Bacteria;p__Bacteroidota;c__Bacteroidia;o__Flavobacteriales;f__BACL11;g__UWMA-0277;s__UWMA-0277 sp905478185
0.2_20180403_Bin_25_sub_1	FL	93.6	3.55	1.19863	d__Bacteria;p__Proteobacteria;c__Alphaproteobacteria;o__Rickettsiales;f__UBA1997;g__CAJQHK01;s__CAJQHK01 sp905478165
0.2_20180403_Bin_27_1	FL	92.96	0.93	2.96673	d__Bacteria;p__Proteobacteria;c__Gammaproteobacteria;o__Pseudomonadales;f__Pseudohongiellaceae;g__UBA9145;s__UBA9145 sp003483155
0.2_20180403_Bin_MAXBIN_175_1	FL	97.39	1.42	1.40788	d__Bacteria;p__Proteobacteria;c__Alphaproteobacteria;o__Rickettsiales;f__UBA1997;g__CAJQHT01;s__CAJQHT01 sp905478245
0.2_20180405_Bin_118_1	FL	99.19	0	3.51938	d__Bacteria;p__Bacteroidota;c__Bacteroidia;o__Flavobacteriales;f__Crocinitomicaceae;g__Crocinitomix;s__Crocinitomix sp905478225
0.2_20180405_Bin_179_sub_1	FL	97.97	0	2.44499	d__Bacteria;p__Verrucomicrobiota;c__Verrucomicrobiae;o__Opitutales;f__DSM-45221;g__BACL24;s__BACL24 sp002292345
0.2_20180405_Bin_MAXBIN_030_1	FL	99.19	0.09	1.93343	d__Bacteria;p__Bacteroidota;c__Bacteroidia;o__Flavobacteriales;f__Schleiferiaceae;g__UBA10364;s__UBA10364 sp002387615
0.2_20180405_Bin_MAXBIN_133_1	FL	96.83	0.49	2.78201	d__Bacteria;p__Bacteroidota;c__Bacteroidia;o__NS11-12g;f__UBA9320;g__UBA987;s__UBA987 sp002292105
0.2_20180412_Bin_112_1	FL	98.92	1.08	2.3751	d__Bacteria;p__Bacteroidota;c__Bacteroidia;o__Flavobacteriales;f__UA16;g__UA16;s__UA16 sp002390615
0.2_20180412_Bin_56_sub_1	FL	92.99	0.04	1.82845	d__Bacteria;p__Proteobacteria;c__Gammaproteobacteria;o__Burkholderiales;f__UBA3031;g__UBA3031;s__UBA3031 sp905478365
0.2_20180412_Bin_MAXBIN_150_1	FL	100	0	1.96943	d__Bacteria;p__Bacteroidota;c__Bacteroidia;o__Flavobacteriales;f__Flavobacteriaceae;g__MS024-2A;s__MS024-2A sp002292265
0.2_20180412_Bin_MAXBIN_158	FL	96.77	0	1.67292	d__Bacteria;p__Bacteroidota;c__Bacteroidia;o__Flavobacteriales;f__Schleiferiaceae;g__UBA3442;s__UBA3442 sp002378565
0.2_20180417_Bin_142_sub_1	FL	97.36	2.11	3.57963	d__Bacteria;p__Proteobacteria;c__Gammaproteobacteria;o__Pseudomonadales;f__DSM-6294;g__Oleibacter;s__Oleibacter sp002733645
0.2_20180419_Bin_72_1	FL	96.77	0	1.78682	d__Bacteria;p__Bacteroidota;c__Bacteroidia;o__Flavobacteriales;f__BACL11;g__GCA-002697625;s__GCA-002697625 sp905478555
0.2_20180424_Bin_MAXBIN_133_1	FL	91.33	0.12	2.25056	d__Bacteria;p__Proteobacteria;c__Gammaproteobacteria;o__Pseudomonadales;f__Pseudohongiellaceae;g__UBA9145;s__UBA9145 sp001438145
0.2_20180426_Bin_13	FL	94.62	0	1.70504	d__Bacteria;p__Bacteroidota;c__Bacteroidia;o__Flavobacteriales;f__Schleiferiaceae;g__UBA10364;s__UBA10364 sp003045825
0.2_20180426_Bin_144_sub	FL	90.88	1.15	2.45962	d__Bacteria;p__Verrucomicrobiota;c__Verrucomicrobiae;o__Opitutales;f__DSM-45221;g__BACL24;s__BACL24 sp003503355
0.2_20180426_Bin_22	FL	95.71	3.9	2.20562	d__Bacteria;p__Bacteroidota;c__Bacteroidia;o__Flavobacteriales;f__Flavobacteriaceae;g__Hel1-33-131;s__Hel1-33-131 sp018608625
0.2_20180426_Bin_MAXBIN_065_sub_1	FL	100	0	1.92321	d__Bacteria;p__Bacteroidota;c__Bacteroidia;o__Flavobacteriales;f__Flavobacteriaceae;g__MS024-2A;s__MS024-2A sp000173095
0.2_20180502_Bin_148_sub_1	FL	96.35	0.03	2.35061	d__Bacteria;p__Bacteroidota;c__Bacteroidia;o__Flavobacteriales;f__Flavobacteriaceae;g__SCGC-AAA160-P02;s__SCGC-AAA160-P02 sp000383355
0.2_20180502_Bin_193_1	FL	96.17	0.25	2.29436	d__Bacteria;p__Proteobacteria;c__Gammaproteobacteria;o__Pseudomonadales;f__UBA7434;g__UBA7434;s__UBA7434 sp003492055
0.2_20180502_Bin_33_sub_1	FL	96.24	0.29	2.04907	d__Bacteria;p__Bacteroidota;c__Bacteroidia;o__Flavobacteriales;f__UBA10066;g__MED-G20;s__MED-G20 sp016780365
0.2_20180502_Bin_MAXBIN_123_sub_1	FL	97.15	0.2	2.97874	d__Bacteria;p__Proteobacteria;c__Gammaproteobacteria;o__Arenicellales;f__Arenicellaceae;g__Arenicella;s__Arenicella sp002470515
0.2_20180508_Bin_184_1	FL	94.35	0.52	2.5997	d__Bacteria;p__Proteobacteria;c__Gammaproteobacteria;o__Pseudomonadales;f__Nitrincolaceae;g__ASP10-02a;s__ASP10-02a sp002335115
0.2_20180508_Bin_189_1	FL	90.37	0.31	2.1858	d__Bacteria;p__Proteobacteria;c__Gammaproteobacteria;o__Pseudomonadales;f__Porticoccaceae;g__HTCC2207;s__HTCC2207 sp002685195
0.2_20180508_Bin_5_sub_1	FL	90.58	1.57	2.85664	d__Bacteria;p__Proteobacteria;c__Gammaproteobacteria;o__Pseudomonadales;f__HTCC2089;g__UBA9926;s__UBA9926 sp003451575
0.2_20180508_Bin_64_1	FL	90.31	1.47	3.03146	d__Bacteria;p__Proteobacteria;c__Gammaproteobacteria;o__Pseudomonadales;f__Halieaceae;g__Luminiphilus;s__Luminiphilus sp009886815
0.2_20180508_Bin_91_sub_1	FL	94.85	0.21	2.37844	d__Bacteria;p__Proteobacteria;c__Gammaproteobacteria;o__Pseudomonadales;f__Porticoccaceae;g__HTCC2207;s__HTCC2207 sp017858135
0.2_20180508_Bin_95_sub_1	FL	93.77	0.86	2.57234	d__Bacteria;p__Proteobacteria;c__Gammaproteobacteria;o__Pseudomonadales;f__Porticoccaceae;g__HTCC2207;s__HTCC2207 sp002335945
0.2_20180508_Bin_MAXBIN_062_1	FL	94.7	0	1.87903	d__Bacteria;p__Bacteroidota;c__Bacteroidia;o__Flavobacteriales;f__Flavobacteriaceae;g__MAG-120531;s__MAG-120531 sp000173115
0.2_20180508_Bin_MAXBIN_099_sub_1	FL	94.26	0	1.94821	d__Bacteria;p__Bacteroidota;c__Bacteroidia;o__Flavobacteriales;f__Flavobacteriaceae;g__UBA7428;s__UBA7428 sp905181615
0.2_20180511_Bin_15_1	FL	96.24	0	2.59554	d__Bacteria;p__Bacteroidota;c__Bacteroidia;o__Flavobacteriales;f__UA16;g__UBA8752;s__UBA8752 sp905478795
0.2_20180511_Bin_162_sub_1	FL	97.85	0	1.6086	d__Bacteria;p__Bacteroidota;c__Bacteroidia;o__Flavobacteriales;f__BACL11;g__UWMA-0277;s__UWMA-0277 sp905478765
0.2_20180511_Bin_168_1	FL	99.28	0.03	2.78118	d__Bacteria;p__Verrucomicrobiota;c__Verrucomicrobiae;o__Opitutales;f__MB11C04;g__MB11C04;s__MB11C04 sp002477515
0.2_20180511_Bin_174_1	FL	92.44	0.46	2.53907	d__Bacteria;p__Proteobacteria;c__Gammaproteobacteria;o__Pseudomonadales;f__Halieaceae;g__Luminiphilus;s__Luminiphilus sp905478845
0.2_20180511_Bin_20_sub_1	FL	94.35	0.05	2.2319	d__Bacteria;p__Bacteroidota;c__Bacteroidia;o__Flavobacteriales;f__UA16;g__UA16;s__UA16 sp002477505
0.2_20180511_Bin_32_1	FL	92.38	0.61	4.0752	d__Bacteria;p__Proteobacteria;c__Gammaproteobacteria;o__Arenicellales;f__CAJQKF01;g__CAJQKF01;s__CAJQKF01 sp905478855
0.2_20180511_Bin_MAXBIN_103_sub_1	FL	98.51	0.53	3.2386	d__Bacteria;p__Proteobacteria;c__Alphaproteobacteria;o__Rhodospirillales;f__Casp-alpha2;g__UBA4479;s__UBA4479 sp002389385
0.2_20180515_Bin_187_sub_1	FL	94.01	0	1.26893	d__Bacteria;p__Actinobacteriota;c__Actinomycetia;o__Actinomycetales;f__Microbacteriaceae;g__Aquiluna;s__Aquiluna sp002390305
0.2_20180515_Bin_194_1	FL	96.59	0	2.11469	d__Bacteria;p__Bacteroidota;c__Bacteroidia;o__Flavobacteriales;f__UBA7430;g__UBA6772;s__UBA6772 sp002685115
0.2_20180515_Bin_54_1	FL	99.14	0.18	3.80044	d__Bacteria;p__Verrucomicrobiota;c__Verrucomicrobiae;o__Verrucomicrobiales;f__Akkermansiaceae;g__Luteolibacter;s__Luteolibacter sp905478925
0.2_20180515_Bin_57_1	FL	98.02	0	2.82119	d__Bacteria;p__Bacteroidota;c__Bacteroidia;o__Chitinophagales;f__Saprospiraceae;g__UBA1994;s__UBA1994 sp002335865
0.2_20180515_Bin_MAXBIN_031_1	FL	97.82	0.6	2.93321	d__Bacteria;p__Bacteroidota;c__Bacteroidia;o__Cytophagales;f__Cyclobacteriaceae;g__UBA4465;s__UBA4465 sp002470835
0.2_20180515_Bin_MAXBIN_100_1	FL	94.81	0	2.13908	d__Bacteria;p__Proteobacteria;c__Gammaproteobacteria;o__Pseudomonadales;f__Porticoccaceae;g__HTCC2207;s__HTCC2207 sp002378645
0.2_20180515_Bin_MAXBIN_145_sub_1	FL	95.45	0.57	3.43785	d__Bacteria;p__Planctomycetota;c__Phycisphaerae;o__Phycisphaerales;f__SM1A02;g__UBA12014;s__UBA12014 sp905480395
0.2_20180515_Bin_MAXBIN_178_sub_1	FL	96.79	0.05	2.54586	d__Bacteria;p__Proteobacteria;c__Gammaproteobacteria;o__Pseudomonadales;f__UBA7434;g__UBA7434;s__UBA7434 sp002480045
0.2_20180517_Bin_117_1	FL	98.25	0.22	2.12399	d__Bacteria;p__Proteobacteria;c__Alphaproteobacteria;o__Puniceispirillales;f__Puniceispirillaceae;g__UBA4588;s__UBA4588 sp002387605
0.2_20180517_Bin_163_sub_1	FL	91.55	0.59	3.45542	d__Bacteria;p__Proteobacteria;c__Alphaproteobacteria;o__Rhodobacterales;f__Rhodobacteraceae;g__CPC320;s__CPC320 sp002684375
0.2_20180517_Bin_72_sub_2	FL	97.54	0.02	1.92372	d__Bacteria;p__Proteobacteria;c__Gammaproteobacteria;o__Nitrosococcales;f__Methylophagaceae;g__GCA-002733105;s__GCA-002733105 sp905479075
0.2_20180517_Bin_9_sub_1	FL	96.83	0	2.41558	d__Bacteria;p__Bacteroidota;c__Bacteroidia;o__Flavobacteriales;f__Flavobacteriaceae;g__CAJQLB01;s__CAJQLB01 sp905479065
0.2_20180517_Bin_MAXBIN_033_sub_1	FL	98.21	0	2.27086	d__Bacteria;p__Bacteroidota;c__Bacteroidia;o__Flavobacteriales;f__UA16;g__UA16;s__UA16 sp002390405
0.2_20180517_Bin_MAXBIN_167_sub_1	FL	99.73	0.54	2.7875	d__Bacteria;p__Bacteroidota;c__Bacteroidia;o__Flavobacteriales;f__Salibacteraceae;g__SHAN690;s__SHAN690 sp002390775
0.2_20180522_Bin_122_1	FL	94.92	1.22	1.52307	d__Bacteria;p__Campylobacterota;c__Campylobacteria;o__Campylobacterales;f__Arcobacteraceae;g__Poseidonibacter;s__Poseidonibacter sp905479135
0.2_20180522_Bin_156_sub_1	FL	97.7	2.32	3.55184	d__Bacteria;p__Proteobacteria;c__Alphaproteobacteria;o__MPNO01;f__UBA830;g__UBA830;s__UBA830 sp905479125
0.2_20180522_Bin_157_sub_1	FL	91.27	4.19	3.27164	d__Bacteria;p__Proteobacteria;c__Gammaproteobacteria;o__Pseudomonadales;f__HTCC2089;g__UBA4582;s__UBA4582 sp002389265
0.2_20180522_Bin_207_1	FL	95.03	0.83	2.23347	d__Bacteria;p__Bacteroidota;c__Bacteroidia;o__Flavobacteriales;f__Flavobacteriaceae;g__Hel1-33-131;s__Hel1-33-131 sp905479095
0.2_20180522_Bin_26_1	FL	97.85	1.63	2.95185	d__Bacteria;p__Bacteroidota;c__Bacteroidia;o__Flavobacteriales;f__Salibacteraceae;g__SHAN690;s__SHAN690 sp002336485
0.2_20180522_Bin_36_1	FL	94.73	0.51	2.57142	d__Bacteria;p__Proteobacteria;c__Gammaproteobacteria;o__Enterobacterales;f__Alteromonadaceae;g__Glaciecola;s__Glaciecola sp002292215
0.2_20180522_Bin_Bin_58_sub_1	FL	93.31	0.12	3.46666	d__Bacteria;p__Proteobacteria;c__Alphaproteobacteria;o__Rhodobacterales;f__Rhodobacteraceae;g__Sulfitobacter;s__Sulfitobacter sp013282155
0.2_20180522_Bin_Bin_95_sub_1	FL	93.92	4.55	4.60841	d__Bacteria;p__Verrucomicrobiota;c__Verrucomicrobiae;o__Opitutales;f__DSM-45221;g__BACL24;s__BACL24 sp905479975
0.2_20180522_Bin_MAXBIN_086_sub_1	FL	97.43	0.32	3.07463	d__Bacteria;p__Proteobacteria;c__Alphaproteobacteria;o__Rhodobacterales;f__Rhodobacteraceae;g__Tateyamaria;s__Tateyamaria sp003445215
0.2_20180524_Bin_119_sub_1	FL	91.83	1.54	2.52601	d__Bacteria;p__Proteobacteria;c__Gammaproteobacteria;o__Pseudomonadales;f__Halieaceae;g__Luminiphilus;s__Luminiphilus sp905479205
0.2_20180524_Bin_153_1	FL	90.47	1.12	2.03092	d__Bacteria;p__Bacteroidota;c__Rhodothermia;o__Balneolales;f__Balneolaceae;g__UBA1275;s__UBA1275 sp002457365
0.2_20180524_Bin_167_1	FL	96.3	0.43	2.89345	d__Bacteria;p__Proteobacteria;c__Alphaproteobacteria;o__UBA7985;f__UBA7985;g__UBA7985;s__UBA7985 sp905479265
0.2_20180524_Bin_215_1	FL	97.51	0.73	2.35141	d__Bacteria;p__Proteobacteria;c__Gammaproteobacteria;o__Burkholderiales;f__Burkholderiaceae;g__RS62;s__RS62 sp002340675
0.2_20180524_Bin_63_1	FL	97.85	0.81	2.71156	d__Bacteria;p__Bacteroidota;c__Bacteroidia;o__Flavobacteriales;f__Vicingaceae;g__NORP294;s__NORP294 sp905479325
0.2_20180524_Bin_MAXBIN_023_1	FL	97.75	0.48	2.37948	d__Bacteria;p__Proteobacteria;c__Alphaproteobacteria;o__Rhodobacterales;f__Rhodobacteraceae;g__Planktomarina;s__Planktomarina temperata
0.2_20180524_Bin_MAXBIN_074_sub_1	FL	92.21	0	1.86278	d__Bacteria;p__Proteobacteria;c__Alphaproteobacteria;o__Puniceispirillales;f__Puniceispirillaceae;g__UBA3439;s__UBA3439 sp002378605
0.2_20180529_Bin_106	FL	92.92	1.08	2.2942	d__Bacteria;p__Bacteroidota;c__Bacteroidia;o__Flavobacteriales;f__UA16;g__UA16;s__UA16 sp905479395
0.2_20180529_Bin_110_sub	FL	96	0.44	2.61455	d__Bacteria;p__Proteobacteria;c__Gammaproteobacteria;o__Pseudomonadales;f__Halieaceae;g__Luminiphilus;s__Luminiphilus sp002390485
0.2_20180529_Bin_145	FL	90.15	2.1	3.38406	d__Bacteria;p__Proteobacteria;c__Alphaproteobacteria;o__Rhodobacterales;f__Rhodobacteraceae;g__Planktotalea;s__Planktotalea frisia
0.2_20180529_Bin_151_sub_1	FL	91.15	0.46	1.88933	d__Bacteria;p__Proteobacteria;c__Alphaproteobacteria;o__Rhodobacterales;f__Rhodobacteraceae;g__Amylibacter;s__Amylibacter sp000153745
0.2_20180529_Bin_98	FL	100	0.65	2.85378	d__Bacteria;p__Bacteroidota;c__Bacteroidia;o__Flavobacteriales;f__Salibacteraceae;g__UBA6770;s__UBA6770 sp002707155
0.2_20180529_Bin_Bin_213	FL	92.04	1.29	4.99944	d__Bacteria;p__Myxococcota_A;c__UBA9160;o__UBA9160;f__UBA4427;g__UBA4427;s__UBA4427 sp002390675
0.2_20180529_Bin_MAXBIN_126_sub_1	FL	91.22	1.7	1.72882	d__Bacteria;p__Proteobacteria;c__Gammaproteobacteria;o__Pseudomonadales;f__Litoricolaceae;g__HIMB30;s__HIMB30 sp002691485
0.2_20180529_Bin_MAXBIN_167	FL	92.88	2.36	1.5854	d__Bacteria;p__Actinobacteriota;c__Actinomycetia;o__Actinomycetales;f__Microbacteriaceae;g__Pontimonas;s__Pontimonas sp017857245
0.2_20180529_Bin_MAXBIN_194_sub_1	FL	92.87	1.02	1.83848	d__Bacteria;p__Bacteroidota;c__Bacteroidia;o__Flavobacteriales;f__Flavobacteriaceae;g__Flavicella;s__Flavicella sp905479475
10_20180412_Bin_Bin_103_1	PA10	96.36	4.73	7.28259	d__Bacteria;p__Chloroflexota;c__Anaerolineae;o__Promineofilales;f__Promineofilaceae;g__GCA-2699125;s__GCA-2699125 sp905479495
10_20180412_Bin_Bin_148_sub_1_1	PA10	95.16	4.18	3.50373	d__Bacteria;p__Proteobacteria;c__Alphaproteobacteria;o__Caulobacterales;f__Hyphomonadaceae;g__Hyphomonas;s__Hyphomonas adhaerens
10_20180412_Bin_Bin_185_1	PA10	91.4	2.15	1.57254	d__Bacteria;p__Proteobacteria;c__Alphaproteobacteria;o__UBA9655;f__CAJQNC01;g__CAJQNC01;s__CAJQNC01 sp905479605
10_20180412_Bin_Bin_44_1	PA10	95.46	2.63	4.30879	d__Bacteria;p__Proteobacteria;c__Gammaproteobacteria;o__Pseudomonadales;f__Pseudomonadaceae;g__Pseudomonas_E;s__Pseudomonas_E oleovorans
10_20180412_Bin_Bin_67_1	PA10	92.65	3.25	4.20808	d__Bacteria;p__Proteobacteria;c__Alphaproteobacteria;o__Rhodobacterales;f__Rhodobacteraceae;g__Pseudophaeobacter;s__Pseudophaeobacter sp905479575
10_20180412_Bin_METABAT_171_1	PA10	91.67	3.42	4.89602	d__Bacteria;p__Acidobacteriota;c__Thermoanaerobaculia;o__UBA5704;f__UBA5704;g__CAJQNK01;s__CAJQNK01 sp905479655
10_20180412_Bin_METABAT_69_1	PA10	95.13	1.39	3.13519	d__Bacteria;p__Bacteroidota;c__Bacteroidia;o__Flavobacteriales;f__Flavobacteriaceae;g__Pukyongia;s__Pukyongia sp905479745
10_20180417_Bin_10_1	PA10	99.16	0.25	2.52931	d__Bacteria;p__Actinobacteriota;c__Actinomycetia;o__Actinomycetales;f__Microbacteriaceae;g__Pseudolysinimonas;s__Pseudolysinimonas sp905479755
10_20180417_Bin_42_1	PA10	97.36	1.59	4.7462	d__Bacteria;p__Bacteroidota;c__Bacteroidia;o__Flavobacteriales;f__Flavobacteriaceae;g__Maribacter_A;s__Maribacter_A polysiphoniae
10_20180426_Bin_173_1	PA10	91.21	0	1.16388	d__Bacteria;p__Proteobacteria;c__Alphaproteobacteria;o__Rickettsiales;f__Midichloriaceae;g__Aquarickettsia;s__Aquarickettsia sp905479795
10_20180426_Bin_METABAT_53_1	PA10	92.83	3.26	3.30553	d__Bacteria;p__Bacteroidota;c__Bacteroidia;o__Flavobacteriales;f__Flavobacteriaceae;g__Psychroserpens;s__Psychroserpens sp905479815
10_20180426_Bin_METABAT_89_1	PA10	92.53	3.79	1.18396	d__Bacteria;p__Proteobacteria;c__Alphaproteobacteria;o__Rickettsiales;f__Rickettsiaceae;g__GCA-2402195;s__GCA-2402195 sp905479885
10_20180508_Bin_154_1	PA10	96.68	1.66	1.19812	d__Bacteria;p__Proteobacteria;c__Alphaproteobacteria;o__Rickettsiales;f__Rickettsiaceae;g__GCA-2402195;s__GCA-2402195 sp905479865
10_20180508_Bin_Bin_146_1_1	PA10	95.1	1.16	2.64788	d__Bacteria;p__Proteobacteria;c__Gammaproteobacteria;o__Pseudomonadales;f__UBA7434;g__UBA7434;s__UBA7434 sp002480045
10_20180508_Bin_Bin_94_1	PA10	93.24	1.13	2.06017	d__Bacteria;p__Proteobacteria;c__Gammaproteobacteria;o__Pseudomonadales;f__UBA7434;g__UBA7434;s__UBA7434 sp003492055
10_20180511_Bin_89_sub_1	PA10	98.72	0.22	4.0658	d__Bacteria;p__Proteobacteria;c__Alphaproteobacteria;o__Rhodobacterales;f__Rhodobacteraceae;g__Sulfitobacter;s__Sulfitobacter sp013282155
10_20180511_Bin_Bin_120_1	PA10	90.57	0.87	2.47302	d__Bacteria;p__Bacteroidota;c__Bacteroidia;o__Flavobacteriales;f__UA16;g__UBA8752;s__UBA8752 sp905478795
10_20180511_Bin_METABAT_33_1	PA10	94.68	2.52	4.48717	d__Bacteria;p__Proteobacteria;c__Gammaproteobacteria;o__Enterobacterales;f__Kangiellaceae;g__GCA-002733465;s__GCA-002733465 sp905479925
10_20180511_Bin_METABAT_45_1	PA10	94.29	0.65	2.90067	d__Bacteria;p__Proteobacteria;c__Alphaproteobacteria;o__UBA7985;f__UBA7985;g__UBA7985;s__UBA7985 sp905479265
10_20180511_Bin_METABAT_47_1	PA10	95.58	1.88	3.58163	d__Bacteria;p__Proteobacteria;c__Gammaproteobacteria;o__Pseudomonadales;f__DSM-21967;g__Oceanicoccus;s__Oceanicoccus sp000169075
10_20180511_Bin_METABAT_5_1	PA10	94.32	0.57	3.29097	d__Bacteria;p__Planctomycetota;c__Phycisphaerae;o__Phycisphaerales;f__SM1A02;g__UBA12014;s__UBA12014 sp905480395
10_20180511_Bin_METABAT_57_1	PA10	92.89	0.61	3.18765	d__Bacteria;p__Proteobacteria;c__Gammaproteobacteria;o__Arenicellales;f__Arenicellaceae;g__Arenicella;s__Arenicella sp002470515
10_20180522_Bin_141_sub_1	PA10	97.58	0.65	3.56848	d__Bacteria;p__Bacteroidota;c__Bacteroidia;o__Flavobacteriales;f__Vicingaceae;g__GCA-002793235;s__GCA-002793235 sp905479915
10_20180522_Bin_Bin_190_1	PA10	96.24	0.43	2.64987	d__Bacteria;p__Bacteroidota;c__Bacteroidia;o__Flavobacteriales;f__Salibacteraceae;g__UBA6770;s__UBA6770 sp002707155
10_20180522_Bin_Bin_68_1	PA10	92.5	1.5	2.46055	d__Bacteria;p__Proteobacteria;c__Gammaproteobacteria;o__Pseudomonadales;f__Nitrincolaceae;g__ASP10-02a;s__ASP10-02a sp002335115
10_20180522_Bin_MAXBIN_087_sub_1	PA10	94.79	0.77	3.07099	d__Bacteria;p__Proteobacteria;c__Alphaproteobacteria;o__Caulobacterales;f__Maricaulaceae;g__Maricaulis;s__Maricaulis sp905480005
10_20180522_Bin_METABAT_127_1	PA10	91.92	0.86	2.12135	d__Bacteria;p__Proteobacteria;c__Gammaproteobacteria;o__Pseudomonadales;f__Porticoccaceae;g__HTCC2207;s__HTCC2207 sp002378645
10_20180522_Bin_METABAT_130_sub_1	PA10	94.53	1.38	2.84522	d__Bacteria;p__Verrucomicrobiota;c__Verrucomicrobiae;o__Opitutales;f__DSM-45221;g__BACL24;s__BACL24 sp905479975
10_20180522_Bin_METABAT_131_1	PA10	92.01	2.32	4.02962	d__Bacteria;p__Proteobacteria;c__Gammaproteobacteria;o__Enterobacterales;f__Alteromonadaceae;g__Glaciecola;s__Glaciecola sp905479945
10_20180522_Bin_METABAT_135_1	PA10	98.51	0.5	2.77268	d__Bacteria;p__Bacteroidota;c__Bacteroidia;o__Chitinophagales;f__Saprospiraceae;g__UBA1994;s__UBA1994 sp002335865
10_20180522_Bin_METABAT_23	PA10	99.73	0.86	2.77211	d__Bacteria;p__Bacteroidota;c__Bacteroidia;o__Flavobacteriales;f__Salibacteraceae;g__SHAN690;s__SHAN690 sp002390775
10_20180522_Bin_METABAT_44_1	PA10	96.77	1.81	3.09896	d__Bacteria;p__Bacteroidota;c__Bacteroidia;o__Flavobacteriales;f__Vicingaceae;g__GCA-002793235;s__GCA-002793235 sp905479995
10_20180522_Bin_METABAT_68_1	PA10	90.44	0	1.66013	d__Bacteria;p__Bacteroidota;c__Bacteroidia;o__Flavobacteriales;f__Flavobacteriaceae;g__MS024-2A;s__MS024-2A sp000173095
10_20180522_Bin_METABAT_90_1	PA10	92.02	0.48	2.91288	d__Bacteria;p__Proteobacteria;c__Alphaproteobacteria;o__Rhodobacterales;f__Rhodobacteraceae;g__Tateyamaria;s__Tateyamaria sp003445215
10_20180529_Bin_109_1	PA10	97.18	0.65	2.20831	d__Bacteria;p__Proteobacteria;c__Gammaproteobacteria;o__Nitrosococcales;f__Methylophagaceae;g__GCA-002733105;s__GCA-002733105 sp905479985
10_20180529_Bin_METABAT_42_1	PA10	95.17	1.49	8.55321	d__Bacteria;p__Bacteroidota;c__Bacteroidia;o__Chitinophagales;f__Saprospiraceae;g__JAFMDF01;s__JAFMDF01 sp017857395
3_20180319_Bin_METABAT_132_1_1	PA3	92.19	2.42	2.11566	d__Bacteria;p__Bacteroidota;c__Bacteroidia;o__Flavobacteriales;f__UA16;g__UBA974;s__UBA974 sp905480095
3_20180319_Bin_METABAT_163_1_1	PA3	93.84	0.46	2.44111	d__Bacteria;p__Bacteroidota;c__Bacteroidia;o__Flavobacteriales;f__Crocinitomicaceae;g__UBA4466;s__UBA4466 sp905480145
3_20180319_Bin_METABAT_20_1	PA3	90.6	1.28	2.78235	d__Bacteria;p__Actinobacteriota;c__Acidimicrobiia;o__Acidimicrobiales;f__UBA11606;g__UBA11606;s__UBA11606 sp905480195
3_20180319_Bin_METABAT_217_1_1	PA3	92.04	1.31	4.38246	d__Bacteria;p__Myxococcota_A;c__UBA9160;o__UBA9160;f__UBA4427;g__UBA4427;s__UBA4427 sp002390675
3_20180319_Bin_METABAT_234_1	PA3	97.84	0.22	3.35757	d__Bacteria;p__Bacteroidota;c__Bacteroidia;o__Flavobacteriales;f__Crocinitomicaceae;g__Crocinitomix;s__Crocinitomix sp905478225
3_20180319_Bin_METABAT_290_1_1	PA3	94.89	0	2.76127	d__Bacteria;p__Bacteroidota;c__Bacteroidia;o__Flavobacteriales;f__UBA10066;g__UBA10066;s__UBA10066 sp905480225
3_20180319_Bin_METABAT_3_1_1	PA3	92.86	1.18	4.82804	d__Bacteria;p__Planctomycetota;c__Planctomycetia;o__Pirellulales;f__Pirellulaceae;g__CAJQPP01;s__CAJQPP01 sp905480235
3_20180319_Bin_METABAT_40_1	PA3	92.38	0.49	2.66238	d__Bacteria;p__Bacteroidota;c__Bacteroidia;o__NS11-12g;f__UBA9320;g__UBA987;s__UBA987 sp002292105
3_20180319_Bin_METABAT_53	PA3	94.85	3.24	4.52526	d__Bacteria;p__Planctomycetota;c__UBA1135;o__UBA1135;f__GCA-002686595;g__GCA-2862085;s__GCA-2862085 sp905480285
3_20180319_Bin_METABAT_92_sub_1	PA3	91.41	3.61	4.33615	d__Bacteria;p__Proteobacteria;c__Alphaproteobacteria;o__Rhizobiales;f__Rhizobiaceae;g__R2A130;s__R2A130 sp905480295
3_20180412_Bin_20180412_Bin_126_sub_1	PA3	91.36	0.68	1.72651	d__Bacteria;p__Bacteroidota;c__Bacteroidia;o__Flavobacteriales;f__Schleiferiaceae;g__UBA10364;s__UBA10364 sp002387615
3_20180412_Bin_METABAT_119_1	PA3	97.44	1.71	2.95096	d__Bacteria;p__Actinobacteriota;c__Acidimicrobiia;o__Acidimicrobiales;f__Ilumatobacteraceae;g__Ilumatobacter_A;s__Ilumatobacter_A sp905480335
3_20180417_Bin_20180417_Bin_127_1	PA3	94.35	0.75	2.70787	d__Bacteria;p__Proteobacteria;c__Gammaproteobacteria;o__Pseudomonadales;f__Nitrincolaceae;g__ASP10-02a;s__ASP10-02a sp002335115
3_20180417_Bin_20180417_Bin_145_1	PA3	95.52	0.02	2.59308	d__Bacteria;p__Bacteroidota;c__Bacteroidia;o__Flavobacteriales;f__Crocinitomicaceae;g__UBA4466;s__UBA4466 sp002389415
3_20180426_Bin_20180426_Bin_73_sub_1	PA3	91.41	3.21	2.21711	d__Bacteria;p__Proteobacteria;c__Gammaproteobacteria;o__Burkholderiales;f__Burkholderiaceae;g__RS62;s__RS62 sp002340675
3_20180508_Bin_METABAT_54_1	PA3	94.34	1.02	2.21799	d__Bacteria;p__Bacteroidota;c__Bacteroidia;o__Flavobacteriales;f__Flavobacteriaceae;g__Winogradskyella;s__Winogradskyella sp905480385
3_20180511_Bin_20180511_Bin_174_1	PA3	90.24	1.35	2.15549	d__Bacteria;p__Verrucomicrobiota;c__Verrucomicrobiae;o__Opitutales;f__MB11C04;g__MB11C04;s__MB11C04 sp002477515
3_20180511_Bin_20180511_Bin_87_1	PA3	95.87	0.65	3.12467	d__Bacteria;p__Proteobacteria;c__Alphaproteobacteria;o__UBA7985;f__UBA7985;g__UBA7985;s__UBA7985 sp905479265
3_20180511_Bin_METABAT_31_1	PA3	92.53	0.99	4.21154	d__Bacteria;p__Bacteroidota;c__Bacteroidia;o__Chitinophagales;f__Saprospiraceae;g__Aureispira;s__Aureispira sp905480485
3_20180522_Bin_20180522_Bin_44_sub_1	PA3	92.93	3.07	3.03724	d__Bacteria;p__Verrucomicrobiota;c__Verrucomicrobiae;o__Opitutales;f__DSM-45221;g__BACL24;s__BACL24 sp905479975
3_20180522_Bin_METABAT_30_1	PA3	96.78	0.03	2.81326	d__Bacteria;p__Bacteroidota;c__Bacteroidia;o__Chitinophagales;f__Saprospiraceae;g__UBA1994;s__UBA1994 sp002335865
3_20180522_Bin_METABAT_79_1_1	PA3	93.28	1.18	5.97125	d__Bacteria;p__Planctomycetota;c__Planctomycetia;o__Pirellulales;f__Pirellulaceae;g__JABAAE01;s__JABAAE01 sp905480545
3_20180529_Bin_20180529_Bin_191_sub_1	PA3	94.4	0.27	3.26889	d__Bacteria;p__Proteobacteria;c__Alphaproteobacteria;o__Rhodobacterales;f__Rhodobacteraceae;g__Tateyamaria;s__Tateyamaria sp003445215
3_20180529_Bin_20180529_Bin_51_1	PA3	91.96	1.95	3.04827	d__Bacteria;p__Proteobacteria;c__Alphaproteobacteria;o__Caulobacterales;f__Maricaulaceae;g__Maricaulis;s__Maricaulis sp905480005
3_20180529_Bin_20180529_Bin_53_sub_1	PA3	92.65	1.12	3.53216	d__Bacteria;p__Proteobacteria;c__Gammaproteobacteria;o__Pseudomonadales;f__HTCC2089;g__UBA4421;s__UBA4421 sp002389675
3_20180529_Bin_20180529_Bin_57_sub_1	PA3	93.69	0.5	2.67491	d__Bacteria;p__Bacteroidota;c__Bacteroidia;o__Flavobacteriales;f__UA16;g__UBA8752;s__UBA8752 sp002336475
3_20180529_Bin_METABAT_102_1	PA3	93.94	2.72	6.27077	d__Bacteria;p__Bacteroidota;c__Bacteroidia;o__Chitinophagales;f__Saprospiraceae;g__CAJQQY01;s__CAJQQY01 sp905480595
3_20180529_Bin_METABAT_109_1	PA3	99.57	1.09	4.02648	d__Bacteria;p__Proteobacteria;c__Alphaproteobacteria;o__UBA7985;f__UBA7985;g__CAJQQZ01;s__CAJQQZ01 sp905480575
3_20180529_Bin_METABAT_164_1	PA3	93.26	0.54	3.0292	d__Bacteria;p__Proteobacteria;c__Alphaproteobacteria;o__UBA7985;f__UBA7985;g__UBA7985;s__UBA7985 sp002705565
3_20180529_Bin_METABAT_40_1	PA3	95.28	0.44	2.48027	d__Bacteria;p__Proteobacteria;c__Gammaproteobacteria;o__Pseudomonadales;f__Halieaceae;g__Luminiphilus;s__Luminiphilus sp002390485
3_20180529_Bin_METABAT_7	PA3	93.69	1.98	9.29303	d__Bacteria;p__Bacteroidota;c__Bacteroidia;o__Chitinophagales;f__Saprospiraceae;g__JAFMDF01;s__JAFMDF01 sp017857395
3_20180529_Bin_METABAT_89_1	PA3	98.27	0.99	4.50937	d__Bacteria;p__Bacteroidota;c__Bacteroidia;o__Chitinophagales;f__Saprospiraceae;g__RFSX01;s__RFSX01 sp905480605
bin5633_A_metabat2_109	PA3	94.87	2.23	4.20216	d__Bacteria;p__Actinobacteriota;c__Acidimicrobiia;o__Acidimicrobiales;f__UBA10347;g__UBA10347;s__UBA10347 sp003485885
bin5633_A_metabat2_127_1	PA3	98.43	1.08	3.98534	d__Bacteria;p__Proteobacteria;c__Gammaproteobacteria;o__Enterobacterales;f__Alteromonadaceae;g__Pseudocolwellia;s__
bin5633_A_metabat2_40	PA3	98.39	0	2.89003	d__Bacteria;p__Bacteroidota;c__Bacteroidia;o__Flavobacteriales;f__UA16;g__UBA8752;s__UBA8752 sp002389295
bin5633_B_metabat2_65_1	PA3	98.99	0.68	2.47673	d__Bacteria;p__Verrucomicrobiota;c__Verrucomicrobiae;o__Opitutales;f__DSM-45221;g__BACL24;s__BACL24 sp002292345
bin5633_B_metabat2_91_1	PA3	92.68	2.83	3.3225	d__Bacteria;p__Proteobacteria;c__Gammaproteobacteria;o__UBA9214;f__UBA9214;g__UBA9214;s__UBA9214 sp905479705
bin5633_B_metabat2_92_1	PA3	95.24	2.08	3.79908	d__Bacteria;p__Desulfobacterota;c__Desulfobulbia;o__Desulfobulbales;f__Desulfocapsaceae;g__JABDQA01;s__JABDQA01 sp905479735
bin5633_C_maxbin2_005_1	PA3	99.76	0	4.51298	d__Bacteria;p__Proteobacteria;c__Alphaproteobacteria;o__Rhodobacterales;f__Rhodobacteraceae;g__Pseudophaeobacter;s__Pseudophaeobacter sp905479575
bin5633_C_maxbin2_008	PA3	98.35	0.1	2.96535	d__Bacteria;p__Proteobacteria;c__Alphaproteobacteria;o__Sphingomonadales;f__Sphingomonadaceae;g__Novosphingopyxis;s__Novosphingopyxis baekryungensis
bin5633_C_maxbin2_009	PA3	93.98	2.9	3.7386	d__Bacteria;p__Proteobacteria;c__Alphaproteobacteria;o__Sphingomonadales;f__Sphingomonadaceae;g__Qipengyuania;s__Qipengyuania sp002895025
bin5633_C_maxbin2_024_1	PA3	92.98	1.1	1.96903	d__Bacteria;p__Bacteroidota;c__Bacteroidia;o__Flavobacteriales;f__Flavobacteriaceae;g__MAG-120531;s__MAG-120531 sp000173115
bin5633_C_maxbin2_025_1	PA3	94.26	0.38	3.10644	d__Bacteria;p__Bacteroidota;c__Bacteroidia;o__Flavobacteriales;f__Flavobacteriaceae;g__Dokdonia;s__
bin5633_C_metabat2_112	PA3	98.55	1.17	4.66098	d__Bacteria;p__Proteobacteria;c__Gammaproteobacteria;o__Enterobacterales;f__Shewanellaceae;g__Shewanella;s__Shewanella sp002873615
bin5633_C_metabat2_23	PA3	94.65	2.26	4.0351	d__Bacteria;p__Proteobacteria;c__Gammaproteobacteria;o__Enterobacterales;f__Alteromonadaceae;g__Pseudocolwellia;s__
bin5633_C_metabat2_38	PA3	98.92	0.05	4.43614	d__Bacteria;p__Proteobacteria;c__Gammaproteobacteria;o__Enterobacterales;f__Psychromonadaceae;g__Psychromonas;s__
bin5633_C_metabat2_39	PA3	95.97	0.67	3.34137	d__Bacteria;p__Bacteroidota;c__Bacteroidia;o__Flavobacteriales;f__Flavobacteriaceae;g__Polaribacter;s__Polaribacter sp905480405
bin5633_C_metabat2_50	PA3	96.52	0.65	4.70524	d__Bacteria;p__Proteobacteria;c__Gammaproteobacteria;o__Enterobacterales;f__Alteromonadaceae;g__Paraglaciecola;s__Paraglaciecola mesophila
bin5633_C_metabat2_57	PA3	97.89	0.32	3.29268	d__Bacteria;p__Proteobacteria;c__Alphaproteobacteria;o__Rhodobacterales;f__Rhodobacteraceae;g__Sulfitobacter;s__Sulfitobacter litoralis
bin5633_C_metabat2_63	PA3	92.67	2.82	3.29632	d__Bacteria;p__Bacteroidota;c__Bacteroidia;o__Flavobacteriales;f__Flavobacteriaceae;g__Polaribacter;s__
bin5633_C_metabat2_66	PA3	98.76	1.3	3.6189	d__Bacteria;p__Proteobacteria;c__Gammaproteobacteria;o__Pseudomonadales;f__DSM-6294;g__Oleibacter;s__Oleibacter sp002733645
bin5633_C_metabat2_95_1	PA3	94.69	1.38	3.07532	d__Bacteria;p__Bacteroidota;c__Bacteroidia;o__Flavobacteriales;f__Flavobacteriaceae;g__Tenacibaculum;s__
bin5633_C_metabat2_98	PA3	100	0.68	4.0123	d__Bacteria;p__Proteobacteria;c__Gammaproteobacteria;o__Enterobacterales;f__Alteromonadaceae;g__Pseudoalteromonas;s__Pseudoalteromonas sp001974855
bin5633_E_metabat2_101	PA3	97.04	0.74	2.4579	d__Bacteria;p__Proteobacteria;c__Gammaproteobacteria;o__Pseudomonadales;f__UBA7434;g__UBA7434;s__UBA7434 sp003492055
bin5633_E_metabat2_23	PA3	95.45	0.57	3.47827	d__Bacteria;p__Planctomycetota;c__Phycisphaerae;o__Phycisphaerales;f__SM1A02;g__UBA12014;s__UBA12014 sp905480395
bin5633_F_metabat2_106	PA3	92.89	0	3.27018	d__Bacteria;p__Proteobacteria;c__Gammaproteobacteria;o__Arenicellales;f__Arenicellaceae;g__Arenicella;s__Arenicella sp002470515
bin5633_F_metabat2_115	PA3	97.29	0.54	2.70762	d__Bacteria;p__Bacteroidota;c__Bacteroidia;o__Flavobacteriales;f__UA16;g__UBA8752;s__UBA8752 sp905478795
bin5633_F_metabat2_49	PA3	98.09	0	2.6843	d__Bacteria;p__Proteobacteria;c__Gammaproteobacteria;o__Pseudomonadales;f__UBA7434;g__UBA7434;s__UBA7434 sp002480045
bin5633_F_metabat2_73	PA3	91	0	1.94525	d__Bacteria;p__Bacteroidota;c__Bacteroidia;o__Flavobacteriales;f__Flavobacteriaceae;g__Patiriisocius;s__Patiriisocius sp905182755
bin5633_F_metabat2_98_1	PA3	93.53	1.43	2.85678	d__Bacteria;p__Bacteroidota;c__Bacteroidia;o__Flavobacteriales;f__Flavobacteriaceae;g__Algibacter_B;s__Algibacter_B sp905480415
bin5633_G_maxbin2_014	PA3	94.47	0.86	2.29767	d__Bacteria;p__Actinobacteriota;c__Actinomycetia;o__Actinomycetales;f__Microbacteriaceae;g__Pontimonas;s__Pontimonas sp017857245
bin5633_G_metabat2_1	PA3	98.46	2.04	3.62323	d__Bacteria;p__Verrucomicrobiota;c__Verrucomicrobiae;o__Verrucomicrobiales;f__Akkermansiaceae;g__Luteolibacter;s__Luteolibacter sp905478925
bin5633_G_metabat2_6	PA3	98.38	0.57	3.55489	d__Bacteria;p__Planctomycetota;c__Phycisphaerae;o__Phycisphaerales;f__SM1A02;g__UBA12014;s__UBA12014 sp002167845
bin5633_G_metabat2_9	PA3	97.04	0.39	2.67201	d__Bacteria;p__Bacteroidota;c__Bacteroidia;o__Flavobacteriales;f__Flavobacteriaceae;g__CAJQLB01;s__CAJQLB01 sp905479065
bin5633_H_metabat2__1	PA3	90.17	0.47	3.37411	d__Bacteria;p__Proteobacteria;c__Alphaproteobacteria;o__Rhodobacterales;f__Rhodobacteraceae;g__Sulfitobacter;s__Sulfitobacter sp013282155
bin5633_H_metabat2_01	PA3	98.04	0	2.56035	d__Bacteria;p__Proteobacteria;c__Alphaproteobacteria;o__Rhodobacterales;f__Rhodobacteraceae;g__Planktomarina;s__Planktomarina temperata
bin5633_H_metabat2_04	PA3	98.92	0	1.89581	d__Bacteria;p__Bacteroidota;c__Bacteroidia;o__Flavobacteriales;f__Schleiferiaceae;g__UBA10364;s__UBA10364 sp003045825
bin5633_H_metabat2_08	PA3	91.76	1.32	2.51262	d__Bacteria;p__Bacteroidota;c__Bacteroidia;o__Flavobacteriales;f__Flavobacteriaceae;g__Hel1-33-131;s__Hel1-33-131 sp905479095
bin5633_H_metabat2_3	PA3	98.37	1.28	6.09962	d__Bacteria;p__Proteobacteria;c__Alphaproteobacteria;o__Rhizobiales;f__Hyphomicrobiaceae;g__CAJQQK01;s__CAJQQK01 sp905480435

## Sheet: Sheet2
MAG ID	Completeness [%]	Contamination [%]	MAG size [Mbp]	GTDB207	20180319_FL	20180403_FL	20180405_FL	20180410_FL	20180412_FL	20180417_FL	20180419_FL	20180424_FL	20180426_FL	20180502_FL	20180503_FL	20180508_FL	20180511_FL	20180515_FL	20180517_FL	20180522_FL	20180524_FL	20180529_FL
0.2_20180503_Bin_114_sub_1	65.98	1.47	0.893051	d__Bacteria;p__Actinobacteriota;c__Acidimicrobiia;o__Actinomarinales;f__Actinomarinaceae;g__Actinomarina;s__Actinomarina sp002169115	2.29545	1.53301	1.53702	1.29073	1.14748	0.455406	0.53296	0.170914	0.046776	0.0527171	0.0550286	0.0397243	0.0495833	0.066388	0.0718801	0.0855216	0.100321	0.0955388
0.2_20180515_Bin_MAXBIN_031_1	97.82	0.6	2.93321	d__Bacteria;p__Bacteroidota;c__Bacteroidia;o__Cytophagales;f__Cyclobacteriaceae;g__UBA4465;s__UBA4465 sp002470835	0.0431889	0.0733741	0.057295	0.133097	0.205756	0.453629	0.384085	0.74258	0.460081	0.287751	0.233794	0.117663	0.0937869	0.110644	0.13814	0.537528	0.575114	0.449944
0.2_20180426_Bin_22	95.71	3.9	2.20562	d__Bacteria;p__Bacteroidota;c__Bacteroidia;o__Flavobacteriales;f__Flavobacteriaceae;g__Hel1-33-131;s__Hel1-33-131 sp018608625	0	0	0	0	0.000414552	0.0108018	0.00577898	0.0273117	0.333085	0.494905	0.647133	1.57966	0.967871	1.14595	0.926618	0.409179	0.297694	0.261974
0.2_20180522_Bin_207_1	95.03	0.83	2.23347	d__Bacteria;p__Bacteroidota;c__Bacteroidia;o__Flavobacteriales;f__Flavobacteriaceae;g__Hel1-33-131;s__Hel1-33-131 sp905479095	0	0	0	0	0	0	0	0.00216091	0.161304	0.356175	0.391365	0.915216	0.810823	0.990587	0.780673	0.824216	1.02064	0.339676
0.2_20180508_Bin_MAXBIN_062_1	94.7	0	1.87903	d__Bacteria;p__Bacteroidota;c__Bacteroidia;o__Flavobacteriales;f__Flavobacteriaceae;g__MAG-120531;s__MAG-120531 sp000173115	0.14705	0.278897	0.123074	0.311324	0.256549	0.294931	0.106574	0.293702	0.3126	0.395527	0.354824	0.431789	0.344408	0.307147	0.248152	0.65373	1.12074	1.01334
0.2_20180319_Bin_12	86.04	0.35	1.55535	d__Bacteria;p__Bacteroidota;c__Bacteroidia;o__Flavobacteriales;f__Flavobacteriaceae;g__MAG-121220-bin8;s__MAG-121220-bin8 sp002700465	4.68573	7.80396	8.08203	4.3676	2.83693	2.15701	2.6783	1.16648	0.385079	0.53373	0.551771	0.554748	0.525691	0.542562	0.616255	0.944718	1.69123	1.23892
0.2_20180426_Bin_MAXBIN_065_sub_1	100	0	1.92321	d__Bacteria;p__Bacteroidota;c__Bacteroidia;o__Flavobacteriales;f__Flavobacteriaceae;g__MS024-2A;s__MS024-2A sp000173095	0.171582	0.309645	0.337969	0.666414	1.14203	1.77137	1.61927	1.48567	0.461634	0.32237	0.262705	0.11064	0.070979	0.0912424	0.160997	0.98804	1.59691	0.933684
3_20180417_Bin_METABAT_48_1	88.12	0	1.85284	d__Bacteria;p__Bacteroidota;c__Bacteroidia;o__Flavobacteriales;f__Flavobacteriaceae;g__MS024-2A;s__MS024-2A sp905480425	0.0268659	0.0873135	0.126059	0.229434	0.479316	1.03419	1.10533	0.813648	0.197496	0.143546	0.104769	0.0164722	0.00843794	0.00936675	0.014008	0.00788601	0.0054701	0.0359815
bin5633_F_metabat2_73	91	0	1.94525	d__Bacteria;p__Bacteroidota;c__Bacteroidia;o__Flavobacteriales;f__Flavobacteriaceae;g__Patiriisocius;s__Patiriisocius sp905182755	0	0.000942037	0.000685375	0.00343324	0.00980417	0.0872282	0.0399608	0.0986125	0.842174	1.58096	1.51107	1.9617	1.22596	0.88784	0.582833	0.846855	0.964457	0.428158
3_20180417_Bin_METABAT_4_1_1	75.88	0.53	1.34983	d__Bacteria;p__Bacteroidota;c__Bacteroidia;o__Flavobacteriales;f__Flavobacteriaceae;g__SGZJ01;s__SGZJ01 sp004213995	0.93854	1.90303	2.2851	1.59657	1.32742	1.55794	1.71467	0.898409	0.269306	0.355035	0.331448	0.210119	0.156167	0.154892	0.172076	0.107132	0.117185	0.115445
0.2_20180515_Bin_39_sub_1	58.44	1.1	1.10241	d__Bacteria;p__Bacteroidota;c__Bacteroidia;o__Flavobacteriales;f__Flavobacteriaceae;g__UBA7428;s__UBA7428 sp002477625	0	0.000743332	0.00134497	0.00355877	0.0152258	0.0925091	0.098319	0.245552	0.762682	0.75248	0.564422	0.30082	0.158624	0.170213	0.1604	0.0998935	0.0951844	0.112371
0.2_20180405_Bin_MAXBIN_030_1	99.19	0.09	1.93343	d__Bacteria;p__Bacteroidota;c__Bacteroidia;o__Flavobacteriales;f__Schleiferiaceae;g__UBA10364;s__UBA10364 sp002387615	0.846224	0.822009	0.927207	0.618517	0.462821	0.838011	0.712821	0.408835	0.193494	0.227976	0.231786	0.165798	0.138777	0.127151	0.119271	0.0806295	0.0997057	0.153956
bin5633_H_metabat2_04	98.92	0	1.89581	d__Bacteria;p__Bacteroidota;c__Bacteroidia;o__Flavobacteriales;f__Schleiferiaceae;g__UBA10364;s__UBA10364 sp003045825	0.289224	0.411821	0.356686	0.453382	0.403853	1.0023	0.627186	0.734339	0.783537	0.785029	0.788333	0.758121	0.544438	0.490702	0.524664	1.41945	2.36158	2.37532
3_20180522_Bin_20180522_Bin_29_sub_1	53.57	9.79	0.778258	d__Bacteria;p__Proteobacteria;c__Alphaproteobacteria;o__Pelagibacterales;f__Pelagibacteraceae;g__Pelagibacter;s__	0.795059	1.49033	1.33869	2.24637	2.67796	2.95444	2.77507	3.51345	3.78946	3.59982	3.92541	4.69432	4.86418	4.79332	4.66298	4.29038	3.76763	4.07688
0.2_20180319_Bin_205_1	59.4	0.47	0.60653	d__Bacteria;p__Proteobacteria;c__Alphaproteobacteria;o__Pelagibacterales;f__Pelagibacteraceae;g__Pelagibacter;s__Pelagibacter sp016778675	2.35203	3.68199	3.66825	5.11141	5.91809	5.53189	5.50853	5.3345	5.23856	4.68779	4.88857	4.55986	4.55764	4.26276	4.05131	2.99368	2.39719	3.54716
0.2_20180426_Bin_64_sub_1	52.83	0	1.01822	d__Bacteria;p__Proteobacteria;c__Alphaproteobacteria;o__Pelagibacterales;f__Pelagibacteraceae;g__Pelagibacter;s__Pelagibacter sp905478565	0.895722	0.849657	0.785554	0.89631	0.928198	0.71621	0.733696	0.516879	0.413965	0.331991	0.323038	0.197693	0.171881	0.152365	0.152133	0.113015	0.0895022	0.141089
0.2_20180319_Bin_80	68.07	0.24	0.666457	d__Bacteria;p__Proteobacteria;c__Alphaproteobacteria;o__Pelagibacterales;f__Pelagibacteraceae;g__Pelagibacter;s__Pelagibacter ubique	1.33581	2.68937	2.28135	4.21836	5.1575	6.19157	5.67866	8.144	9.10357	8.73459	9.65922	12.2528	12.7111	12.7117	12.3967	12.0039	10.8045	10.9867
0.2_20180412_Bin_39_1	83.97	0.67	1.78078	d__Bacteria;p__Proteobacteria;c__Alphaproteobacteria;o__Rhodobacterales;f__Rhodobacteraceae;g__Amylibacter;s__Amylibacter sp900197625	0.479785	0.623794	0.605837	0.490281	0.329243	0.369171	0.412533	0.280586	0.279173	0.41213	0.4558	0.672959	0.951537	0.926482	0.70734	0.436957	0.52636	0.524569
0.2_20180417_Bin_130_1	82.31	1.02	2.06467	d__Bacteria;p__Proteobacteria;c__Alphaproteobacteria;o__Rhodobacterales;f__Rhodobacteraceae;g__GCA-2697345;s__GCA-2697345 sp002697345	0.851427	1.00809	0.988386	0.509293	0.255215	0.130704	0.124145	0.0429107	0.00723093	0.00906538	0.00977984	0.00392061	0.00477653	0.0054467	0.00598268	0.00353407	0.00322113	0.00507906
bin5633_H_metabat2_01	98.04	0	2.56035	d__Bacteria;p__Proteobacteria;c__Alphaproteobacteria;o__Rhodobacterales;f__Rhodobacteraceae;g__Planktomarina;s__Planktomarina temperata	0.670428	0.807504	0.63071	0.834198	0.782829	0.738884	0.747956	0.819579	0.559831	0.662243	0.581818	0.535441	0.529283	0.683595	0.550524	1.01136	1.48825	0.790499
0.2_20180503_Bin_MAXBIN_012_sub_1	81.27	0.44	0.956902	d__Bacteria;p__Proteobacteria;c__Gammaproteobacteria;o__Burkholderiales;f__Methylophilaceae;g__BACL14;s__BACL14 sp018607785	1.85837	1.45459	1.4106	1.34223	1.26117	0.73517	0.782062	0.515821	0.258809	0.25698	0.273202	0.31744	0.336706	0.416553	0.470742	0.569929	0.570592	0.40849
0.2_20180508_Bin_5_sub_1	90.58	1.57	2.85664	d__Bacteria;p__Proteobacteria;c__Gammaproteobacteria;o__Pseudomonadales;f__HTCC2089;g__UBA9926;s__UBA9926 sp003451575	0.517241	0.472081	0.443863	0.333697	0.226032	0.296217	0.299267	0.57459	0.896609	0.953565	1.04261	0.796349	0.933869	0.894773	0.870175	0.883175	0.864526	0.5515
0.2_20180508_Bin_184_1	94.35	0.52	2.5997	d__Bacteria;p__Proteobacteria;c__Gammaproteobacteria;o__Pseudomonadales;f__Nitrincolaceae;g__ASP10-02a;s__ASP10-02a sp002335115	0.00149994	0.0103204	0.0146387	0.0474853	0.257494	1.59874	1.33686	2.30989	1.04084	0.741795	0.575052	0.276326	0.280267	0.241894	0.216041	0.126864	0.0960902	0.123984
0.2_20180515_Bin_MAXBIN_100_1	94.81	0	2.13908	d__Bacteria;p__Proteobacteria;c__Gammaproteobacteria;o__Pseudomonadales;f__Porticoccaceae;g__HTCC2207;s__HTCC2207 sp002378645	7.78589e-05	0	0	3.49866e-06	0.000531767	0.0146076	0.0138675	0.0759831	0.789408	1.16316	1.22464	1.54206	1.4305	1.28466	0.987459	0.28072	0.183599	0.207688
0.2_20180508_Bin_189_1	90.37	0.31	2.1858	d__Bacteria;p__Proteobacteria;c__Gammaproteobacteria;o__Pseudomonadales;f__Porticoccaceae;g__HTCC2207;s__HTCC2207 sp002685195	0.21344	0.20313	0.210356	0.122579	0.0751723	0.144612	0.159678	0.215101	0.35218	0.565198	0.714852	1.10326	1.70321	2.36162	2.23052	0.867829	0.505485	0.607919
0.2_20180412_Bin_139_sub_1	87.62	2.16	1.16357	d__Bacteria;p__Proteobacteria;c__Gammaproteobacteria;o__Pseudomonadales;f__Porticoccaceae;g__Porticoccus;s__Porticoccus sp002390525	1.38448	0.812214	0.724106	0.644422	0.420255	0.249144	0.255913	0.15262	0.0491434	0.0464754	0.0508274	0.0445498	0.051252	0.0747861	0.122942	0.177754	0.154703	0.0953768
0.2_20180502_Bin_193_1	96.17	0.25	2.29436	d__Bacteria;p__Proteobacteria;c__Gammaproteobacteria;o__Pseudomonadales;f__UBA7434;g__UBA7434;s__UBA7434 sp003492055	0	0	0	0	0	0	0	0	0.062729	0.160468	0.302685	1.14049	0.875049	0.841111	0.221087	0.045874	0.0187503	0.0271299
0.2_20180417_Bin_MAXBIN_014_sub_1	53.61	2.3	0.69498	d__Bacteria;p__Proteobacteria;c__Gammaproteobacteria;o__SAR86;f__D2472;g__D2472;s__	0.89706	0.896698	0.76819	0.391283	0.20043	0.0889118	0.0679738	0.0378041	0.00721641	0.0118817	0.0168011	0.0186159	0.029924	0.0361181	0.0492923	0.0686808	0.0947848	0.032156
0.2_20180319_Bin_143_sub_1	51.88	1.67	0.768096	d__Bacteria;p__Proteobacteria;c__Gammaproteobacteria;o__SAR86;f__D2472;g__SCGC-AAA076-P13;s__SCGC-AAA076-P13 sp000385055	0.316749	0.3195	0.308857	0.164318	0.0878961	0.0526274	0.0509865	0.0465048	0.0175435	0.0319567	0.047465	0.110117	0.202548	0.334992	0.46785	1.7194	3.46409	2.13599
0.2_20180319_Bin_3	68.64	0.37	1.25524	d__Bacteria;p__Proteobacteria;c__Gammaproteobacteria;o__SAR86;f__D2472;g__SCGC-AAA076-P13;s__SCGC-AAA076-P13 sp905478035	0.764488	0.804257	0.817013	0.422718	0.227996	0.182067	0.204403	0.189084	0.104172	0.199418	0.280705	0.438634	0.634367	0.757303	1.08344	2.20366	3.38142	1.47666
0.2_20180426_Bin_144_sub	90.88	1.15	2.45962	d__Bacteria;p__Verrucomicrobiota;c__Verrucomicrobiae;o__Opitutales;f__DSM-45221;g__BACL24;s__BACL24 sp003503355	0.00838243	0.00040629	0.00331986	0.0230279	0.0508313	0.10423	0.128678	0.240679	0.738189	0.408088	0.297297	0.0802756	0.0332302	0.00573358	0.0104463	0.00162278	0.000436984	0.00208513
0.2_20180511_Bin_168_1	99.28	0.03	2.78118	d__Bacteria;p__Verrucomicrobiota;c__Verrucomicrobiae;o__Opitutales;f__MB11C04;g__MB11C04;s__MB11C04 sp002477515	0.0298068	0.048842	0.0557944	0.0846477	0.0839222	0.103344	0.121879	0.319006	0.592524	1.04302	1.56092	1.4842	1.5461	1.12718	1.00565	0.148362	0.0759786	0.10344

## Sheet: Sheet3
MAG ID	Completeness [%]	Contamination [%]	MAG size [Mbp]	GTDB207	20180319_PA3	20180320_PA3_PacBio	20180411_PA3_PacBio	20180412_PA3	20180413_PA3_PacBio	20180417_PA3	20180424_PA3_PacBio	20180426_PA3	20180502_PA3_PacBio	20180507_PA3_PacBio	20180508_PA3	20180511_PA3	20180516_PA3_PacBio	20180522_PA3	20180524_PA3_PacBio	20180529_PA3
0.2_20180503_Bin_114_sub_1	65.98	1.47	0.893051	d__Bacteria;p__Actinobacteriota;c__Acidimicrobiia;o__Actinomarinales;f__Actinomarinaceae;g__Actinomarina;s__Actinomarina sp002169115	0.330828	0.230833	0.171496	0.0774914	0.00223886	0.00922026	0	0.00216134	0	0	0	0.00103377	0	0.00061079	0.00663871	0.00662249
bin5633_F_metabat2_98_1	93.53	1.43	2.85678	d__Bacteria;p__Bacteroidota;c__Bacteroidia;o__Flavobacteriales;f__Flavobacteriaceae;g__Algibacter_B;s__Algibacter_B sp905480415	0	0.0501923	0.0261652	0	0.0807487	0	0.00936559	0.000534956	0.11264	0.630376	0.374895	0.84799	0.942447	0.522366	1.08849	0.500312
0.2_20180517_Bin_9_sub_1	96.83	0	2.41558	d__Bacteria;p__Bacteroidota;c__Bacteroidia;o__Flavobacteriales;f__Flavobacteriaceae;g__CAJQLB01;s__CAJQLB01 sp905479065	0.521169	0.266677	0.09933	0.053341	0.0418486	0.0222254	0.0160751	0.00901076	0.0227615	0.175377	0.107182	0.454249	0.584771	0.294448	0.655208	0.300834
3_20180529_Bin_METABAT_20_1	89.19	0.43	2.15955	d__Bacteria;p__Bacteroidota;c__Bacteroidia;o__Flavobacteriales;f__Flavobacteriaceae;g__GCA-002733185;s__GCA-002733185 sp002713705	0	0.00477571	0.00562692	0	0.00735848	0	0	0	0.0079548	0.0377627	0.0352809	0.112061	0.177932	0.385335	0.436731	0.495868
0.2_20180319_Bin_12	86.04	0.35	1.55535	d__Bacteria;p__Bacteroidota;c__Bacteroidia;o__Flavobacteriales;f__Flavobacteriaceae;g__MAG-121220-bin8;s__MAG-121220-bin8 sp002700465	0.88619	0.456705	0.923227	0.465465	0.00903961	0.121122	0.121881	0.0514911	0.0209909	0.0206787	0.0160338	0.0410989	0.0288879	0.0427544	0.224927	0.169869
3_20180417_Bin_METABAT_48_1	88.12	0	1.85284	d__Bacteria;p__Bacteroidota;c__Bacteroidia;o__Flavobacteriales;f__Flavobacteriaceae;g__MS024-2A;s__MS024-2A sp905480425	0.00676027	0.00220202	0.0854479	0.160974	0.0317773	0.160689	0.100656	0.0598857	0.012755	0.00258669	0	0	0	0	0.000151108	0.00200329
bin5633_F_metabat2_73	91	0	1.94525	d__Bacteria;p__Bacteroidota;c__Bacteroidia;o__Flavobacteriales;f__Flavobacteriaceae;g__Patiriisocius;s__Patiriisocius sp905182755	0	0.00489608	0.0177741	0.00168481	0.00715955	0.00577633	0.0431664	0.0241701	0.729732	1.74143	0.6143	0.849359	1.18519	0.313061	1.24889	0.150814
bin5633_C_metabat2_63	92.67	2.82	3.29632	d__Bacteria;p__Bacteroidota;c__Bacteroidia;o__Flavobacteriales;f__Flavobacteriaceae;g__Polaribacter;s__	0.00671701	1.04024	0.0511255	0.00952062	1.58054	0.0041081	0.0323501	0.00937235	0.236127	0.0337146	0.00147003	0.000124682	0.0142753	0.00526482	0.0385193	0.000383573
bin5633_C_metabat2_12_1	64.84	2.52	2.35431	d__Bacteria;p__Bacteroidota;c__Bacteroidia;o__Flavobacteriales;f__Flavobacteriaceae;g__Polaribacter;s__	0	0.680214	0.0598134	0.000649622	1.5898	0.00172433	0.0724386	0.0253954	0.379898	0.0684953	0.0033822	0.000191817	0.0274936	0	0.0364581	0
bin5633_C_metabat2_39	95.97	0.67	3.34137	d__Bacteria;p__Bacteroidota;c__Bacteroidia;o__Flavobacteriales;f__Flavobacteriaceae;g__Polaribacter;s__Polaribacter sp905480405	0.0237658	0.910865	0.0689645	0.0316074	2.15638	0.0245274	0.0779837	0.0886778	0.415556	0.0649641	0.0357512	0.0137111	0.0219455	0.00134703	0.0302174	0.000130476
3_20180417_Bin_METABAT_4_1_1	75.88	0.53	1.34983	d__Bacteria;p__Bacteroidota;c__Bacteroidia;o__Flavobacteriales;f__Flavobacteriaceae;g__SGZJ01;s__SGZJ01 sp004213995	0.259436	0.142623	0.615734	0.326249	0.015229	0.143812	0.181719	0.084647	0.0188298	0.0142853	0.0087603	0.0183157	0.0105978	0.00323085	0.0143358	0.0204459
bin5633_H_metabat2_04	98.92	0	1.89581	d__Bacteria;p__Bacteroidota;c__Bacteroidia;o__Flavobacteriales;f__Schleiferiaceae;g__UBA10364;s__UBA10364 sp003045825	0.0535475	0.103676	0.430673	0.0863323	0.445235	0.0405339	0.155612	0.0460831	0.179669	0.204925	0.0832319	0.124598	0.155566	0.20432	1.88871	0.47095
bin5633_A_metabat2_40	98.39	0	2.89003	d__Bacteria;p__Bacteroidota;c__Bacteroidia;o__Flavobacteriales;f__UA16;g__UBA8752;s__UBA8752 sp002389295	0.553668	0.9048	0.279402	0.0807599	0.00295078	0.0121268	0.036613	0.00754389	0.0122898	0.0534245	0.00232996	0.0142312	0.0711066	0	0.0412911	0
0.2_20180511_Bin_15_1	96.24	0	2.59554	d__Bacteria;p__Bacteroidota;c__Bacteroidia;o__Flavobacteriales;f__UA16;g__UBA8752;s__UBA8752 sp905478795	0.0474829	0.113978	0.064774	0.0179576	0	0.0072179	0.0579047	0.0194705	0.144947	0.734525	0.160665	0.753411	2.56071	0.301249	0.944429	0.278165
bin5633_B_metabat2_104	72.37	0.54	1.62165	d__Bacteria;p__Cyanobacteria;c__Cyanobacteriia;o__PCC-6307;f__Cyanobiaceae;g__Synechococcus_C;s__Synechococcus_C sp014279835	0.308166	0.538016	0.847749	0.131903	0.0100182	0.0215491	0.0406256	0.00848352	0.0288066	0.0471668	0.005239	0.0200058	0.147201	0.0254797	0.249618	0.0612561
3_20180319_Bin_METABAT_217_1_1	92.04	1.31	4.38246	d__Bacteria;p__Myxococcota_A;c__UBA9160;o__UBA9160;f__UBA4427;g__UBA4427;s__UBA4427 sp002390675	0.164718	0.190912	0.0769635	0.0475795	0	0.00873952	0.0161705	0.0122385	0.0749269	0.143593	0.0467971	0.203353	0.677675	0.211602	0.987076	0.612862
bin5633_G_metabat2_6	98.38	0.57	3.55489	d__Bacteria;p__Planctomycetota;c__Phycisphaerae;o__Phycisphaerales;f__SM1A02;g__UBA12014;s__UBA12014 sp002167845	0.191416	0.358486	0.256205	0.0575014	0.00644219	0.00917049	0.116038	0.0083431	0.471296	1.62313	0.0192929	0.106232	3.23668	0.0455683	0.60368	0.126457
bin5633_E_metabat2_23	95.45	0.57	3.47827	d__Bacteria;p__Planctomycetota;c__Phycisphaerae;o__Phycisphaerales;f__SM1A02;g__UBA12014;s__UBA12014 sp905480395	0.0290496	0.166126	0.25691	0.0676809	0.0108507	0.0347339	0.2832	0.0889461	1.19524	4.06366	0.475515	1.96641	7.38886	0.224257	0.978066	0.203098
3_20180522_Bin_METABAT_79_1_1	93.28	1.18	5.97125	d__Bacteria;p__Planctomycetota;c__Planctomycetia;o__Pirellulales;f__Pirellulaceae;g__JABAAE01;s__JABAAE01 sp905480545	0.0628373	0.0943407	0.113543	0.0142376	0.00392909	0.00148601	0.00443968	0.00136908	0.0065616	0.0259883	0.00564366	0.0143652	0.0339724	0.258514	1.86775	0.160358
3_20180522_Bin_20180522_Bin_29_sub_1	53.57	9.79	0.778258	d__Bacteria;p__Proteobacteria;c__Alphaproteobacteria;o__Pelagibacterales;f__Pelagibacteraceae;g__Pelagibacter;s__	0.158953	0.69863	1.18891	0.162933	0.00347118	0.0756314	0.417672	0.0703279	0.611803	0.49701	0.142757	0.257613	0.633048	0.147594	0.996758	0.387606
0.2_20180319_Bin_205_1	59.4	0.47	0.60653	d__Bacteria;p__Proteobacteria;c__Alphaproteobacteria;o__Pelagibacterales;f__Pelagibacteraceae;g__Pelagibacter;s__Pelagibacter sp016778675	0.514285	1.12783	1.7738	0.463395	0.00623331	0.217619	0.612859	0.131801	0.893403	0.73666	0.175575	0.291224	0.87724	0.0786907	1.26231	0.344095
0.2_20180319_Bin_80	68.07	0.24	0.666457	d__Bacteria;p__Proteobacteria;c__Alphaproteobacteria;o__Pelagibacterales;f__Pelagibacteraceae;g__Pelagibacter;s__Pelagibacter ubique	0.242569	1.11538	1.8186	0.266028	0.00720927	0.129174	0.679631	0.146649	0.945073	0.799134	0.330401	0.605301	0.993848	0.295561	1.55734	0.989236
bin5633_H_metabat2_3	98.37	1.28	6.09962	d__Bacteria;p__Proteobacteria;c__Alphaproteobacteria;o__Rhizobiales;f__Hyphomicrobiaceae;g__CAJQQK01;s__CAJQQK01 sp905480435	0.00218243	0.00436825	0.049568	0.0354549	0.0021136	0.0134851	0.0296963	0.0179738	0.0728901	0.141182	0.0475629	0.226352	0.460436	0.144775	0.517757	0.420468
0.2_20180417_Bin_130_1	82.31	1.02	2.06467	d__Bacteria;p__Proteobacteria;c__Alphaproteobacteria;o__Rhodobacterales;f__Rhodobacteraceae;g__GCA-2697345;s__GCA-2697345 sp002697345	0.301335	0.231833	0.124046	0.0552129	0	0.00619284	0	0.00134258	0	0	0	0	0	0	0	0.000123968
bin5633_H_metabat2_01	98.04	0	2.56035	d__Bacteria;p__Proteobacteria;c__Alphaproteobacteria;o__Rhodobacterales;f__Rhodobacteraceae;g__Planktomarina;s__Planktomarina temperata	0.291165	0.691513	2.0078	0.264507	0.148556	0.0698233	0.565103	0.0810044	0.361628	0.261662	0.0403679	0.109199	0.254387	0.114825	1.4914	0.262222
bin5633_C_maxbin2_005_1	99.76	0	4.51298	d__Bacteria;p__Proteobacteria;c__Alphaproteobacteria;o__Rhodobacterales;f__Rhodobacteraceae;g__Pseudophaeobacter;s__Pseudophaeobacter sp905479575	0	0	0.0655115	0.0554039	1.65267	0.0310711	0.0412704	0.00176703	0.0111985	0	0	0	0.00132265	0	0	0
0.2_20180522_Bin_MAXBIN_086_sub_1	97.43	0.32	3.07463	d__Bacteria;p__Proteobacteria;c__Alphaproteobacteria;o__Rhodobacterales;f__Rhodobacteraceae;g__Tateyamaria;s__Tateyamaria sp003445215	0.0436726	0.0225704	0.449361	0.225605	0.0161364	0.0372097	0.0554241	0.0345136	0.0459718	0.0732168	0.0634435	0.242989	0.215022	0.21441	0.35274	0.414096
3_20180529_Bin_METABAT_164_1	93.26	0.54	3.0292	d__Bacteria;p__Proteobacteria;c__Alphaproteobacteria;o__UBA7985;f__UBA7985;g__UBA7985;s__UBA7985 sp002705565	0.0140586	0.0157788	0.016819	0.00560054	0	0.00215872	0.00826764	0.00453809	0.0907959	0.523614	0.0852289	0.465838	1.41912	0.0827212	2.22742	0.262692
0.2_20180524_Bin_167_1	96.3	0.43	2.89345	d__Bacteria;p__Proteobacteria;c__Alphaproteobacteria;o__UBA7985;f__UBA7985;g__UBA7985;s__UBA7985 sp905479265	0.00773407	0.0129587	0.00954418	0.00289869	0	0.00171213	0.0119069	0.0058637	0.146664	1.06885	0.201029	1.52125	4.67718	0.757016	9.83132	2.74817
0.2_20180502_Bin_MAXBIN_123_sub_1	97.15	0.2	2.97874	d__Bacteria;p__Proteobacteria;c__Gammaproteobacteria;o__Arenicellales;f__Arenicellaceae;g__Arenicella;s__Arenicella sp002470515	0.00602522	0	0.0156492	0.00543247	0.00381135	0.00511533	0.0168221	0.00782827	0.377211	1.35561	0.51092	1.06082	1.10143	0.0453701	0.28813	0.013715
0.2_20180503_Bin_MAXBIN_012_sub_1	81.27	0.44	0.956902	d__Bacteria;p__Proteobacteria;c__Gammaproteobacteria;o__Burkholderiales;f__Methylophilaceae;g__BACL14;s__BACL14 sp018607785	0.435676	0.421361	0.982168	0.432505	0.0516888	0.100487	0.192958	0.0623744	0.087091	0.0522889	0.0254779	0.0858484	0.171569	0.043905	0.236414	0.161113
bin5633_C_metabat2_21_1_1	83.7	3.45	4.02192	d__Bacteria;p__Proteobacteria;c__Gammaproteobacteria;o__Enterobacterales;f__Alteromonadaceae;g__Cognaticolwellia;s__Cognaticolwellia aestuarii	0	0.0577584	0.0104282	0	1.56149	0	0	0	0.00531061	0	0	0	0	0.000149511	0.00263965	0
bin5633_C_maxbin2_007_sub	52.47	3.17	3.16232	d__Bacteria;p__Proteobacteria;c__Gammaproteobacteria;o__Enterobacterales;f__Alteromonadaceae;g__Cognaticolwellia;s__Cognaticolwellia sp003354085	0.0225798	0.0734652	0.0150381	0.00415928	2.16811	0.00165367	0.000298755	0	0.00561898	0	0	0	0	0	0	0
bin5633_C_metabat2_50	96.52	0.65	4.70524	d__Bacteria;p__Proteobacteria;c__Gammaproteobacteria;o__Enterobacterales;f__Alteromonadaceae;g__Paraglaciecola;s__Paraglaciecola mesophila	0	0	0	0.00336184	5.36986	0.00136066	0	0	0	0	0	0	0	0	0	0
bin5633_C_metabat2_102_1_1	89	4.75	3.71712	d__Bacteria;p__Proteobacteria;c__Gammaproteobacteria;o__Enterobacterales;f__Alteromonadaceae;g__Pseudoalteromonas;s__Pseudoalteromonas nigrifaciens	0	0.191074	0	0	3.89757	0	0	0	0.00164963	0	0	0	0	0	0	0
bin5633_C_metabat2_98	100	0.68	4.0123	d__Bacteria;p__Proteobacteria;c__Gammaproteobacteria;o__Enterobacterales;f__Alteromonadaceae;g__Pseudoalteromonas;s__Pseudoalteromonas sp001974855	0	0.109004	0	0	3.19868	0	0	0	0	0	0	0	0	0	0	0
bin5633_A_metabat2_127_1	98.43	1.08	3.98534	d__Bacteria;p__Proteobacteria;c__Gammaproteobacteria;o__Enterobacterales;f__Alteromonadaceae;g__Pseudocolwellia;s__	0.0319515	1.08538	0	0	0.0408179	0	0	0	0.000624029	0	0	0	0	0	0	0
0.2_20180319_Bin_MAXBIN_122_1	59.64	0.86	2.94847	d__Bacteria;p__Proteobacteria;c__Gammaproteobacteria;o__Enterobacterales;f__Psychromonadaceae;g__Psychromonas;s__Psychromonas sp009828855	0.0644064	1.88298	0.012213	0.00158555	0.171852	0.000297383	0	0.000308784	0.00966975	0	0	0	0	0.00452262	0.00326922	0
3_20180529_Bin_20180529_Bin_53_sub_1	92.65	1.12	3.53216	d__Bacteria;p__Proteobacteria;c__Gammaproteobacteria;o__Pseudomonadales;f__HTCC2089;g__UBA4421;s__UBA4421 sp002389675	0.298092	0.261003	0.0501452	0.0352926	0	0.0130248	0.0398785	0.0397554	0.186228	0.322223	0.139119	0.307595	0.416442	0.201142	0.785208	0.470049
3_20180511_Bin_20180511_Bin_73_sub_1	83.1	1.58	2.22053	d__Bacteria;p__Proteobacteria;c__Gammaproteobacteria;o__Pseudomonadales;f__Moraxellaceae;g__Psychrobacter;s__Psychrobacter piscatorii	0.000704614	0.00211304	0.374749	0.025411	31.2327	0.09995	0.0354013	0.0381031	0.0225518	0.0871034	0.0363691	0.10797	0.0498494	0.0169031	0.0168577	0.0256027
0.2_20180508_Bin_184_1	94.35	0.52	2.5997	d__Bacteria;p__Proteobacteria;c__Gammaproteobacteria;o__Pseudomonadales;f__Nitrincolaceae;g__ASP10-02a;s__ASP10-02a sp002335115	0.00072489	0	0.0132322	0.114836	0	0.267326	0.455022	0.395514	0.344171	0.130412	0.0597859	0.131018	0.0886843	0.0129908	0.0481251	0.0421516
bin5633_F_metabat2_49	98.09	0	2.6843	d__Bacteria;p__Proteobacteria;c__Gammaproteobacteria;o__Pseudomonadales;f__UBA7434;g__UBA7434;s__UBA7434 sp002480045	0	0	0	0	0	0	0.0212995	0.0269029	0.536278	2.64072	0.796914	1.78462	5.1349	2.06928	7.04266	2.48382
0.2_20180502_Bin_193_1	96.17	0.25	2.29436	d__Bacteria;p__Proteobacteria;c__Gammaproteobacteria;o__Pseudomonadales;f__UBA7434;g__UBA7434;s__UBA7434 sp003492055	0	0	0	0	0	0	0	0.000550802	1.08912	13.6176	4.69115	4.96449	4.14806	0.0858234	0.148402	0.0375725
bin5633_A_metabat2_8_1	83.2	1.38	3.40555	d__Bacteria;p__Proteobacteria;c__Gammaproteobacteria;o__Thiotrichales;f__Thiotrichaceae;g__Leucothrix;s__	0.0146193	1.50688	0.0242651	0.00351852	0.00886084	0.000610502	0	0.00116775	0.0106728	0	0	0	0	0.000163609	0.00159347	0
bin5633_A_maxbin2_048_sub_1_1	79.93	0.88	2.68066	d__Bacteria;p__Proteobacteria;c__Gammaproteobacteria;o__UBA9214;f__UBA9214;g__UBA9214;s__UBA9214 sp905480305	0.361882	0.941906	1.61704	0.129543	0.0235423	0.00923737	0.0792291	0.0216153	0.208897	0.0478712	0.00283079	0.00895695	0.0827807	0.018119	0.292485	0.0235291
0.2_20180405_Bin_179_sub_1	97.97	0	2.44499	d__Bacteria;p__Verrucomicrobiota;c__Verrucomicrobiae;o__Opitutales;f__DSM-45221;g__BACL24;s__BACL24 sp002292345	0.117424	0.129464	0.528357	0.296402	0.00917974	0.040682	0.425833	0.0349274	0.285908	0.515518	0.105626	0.279493	0.414469	0.549226	2.564	0.163026
0.2_20180426_Bin_144_sub	90.88	1.15	2.45962	d__Bacteria;p__Verrucomicrobiota;c__Verrucomicrobiae;o__Opitutales;f__DSM-45221;g__BACL24;s__BACL24 sp003503355	0.00695697	0.0152081	0.0821945	0.0525834	0.00512266	0.0202518	0.235582	0.119844	0.326368	0.165525	0.013299	0.0104349	0.0653162	6.212e-06	0.0781368	0.000778544
0.2_20180424_Bin_26_sub_1	77.5	0.04	1.60794	d__Bacteria;p__Verrucomicrobiota;c__Verrucomicrobiae;o__Opitutales;f__DSM-45221;g__BACL24;s__BACL24 sp017854655	0.000317829	0.120673	0.48925	0.00212743	0.00858842	0.00692939	0.451636	0.0319174	0.308635	0.534304	0.0719228	0.173585	0.431088	0.213877	2.56147	0.0597113
3_20180529_Bin_20180529_Bin_162_sub_1	50.66	1.7	1.19178	d__Bacteria;p__Verrucomicrobiota;c__Verrucomicrobiae;o__Verrucomicrobiales;f__Akkermansiaceae;g__UBA985;s__	0.0441329	0.325506	4.05215	0.114802	0.495219	0.092272	6.92364	0.145314	2.60715	6.93666	0.308188	0.630955	1.92558	0.17069	3.0859	0.0932624
bin5633_H_metabat2_00_1	66.16	0.68	1.25878	d__Bacteria;p__Verrucomicrobiota;c__Verrucomicrobiae;o__Verrucomicrobiales;f__Akkermansiaceae;g__UBA985;s__UBA985 sp009937455	0.010419	0.305471	4.09884	0.0219954	0.492767	0.0264131	7.10423	0.0645807	2.75744	7.40889	0.349935	0.759034	2.0712	0.236181	3.32616	0.143226
10_20180417_Bin_36_1	75.52	2.89	1.73978	d__Bacteria;p__Verrucomicrobiota;c__Verrucomicrobiae;o__Verrucomicrobiales;f__Akkermansiaceae;g__UBA985;s__UBA985 sp017857425	0.116579	0.332044	4.14666	0.255621	0.502239	0.21525	6.98108	0.251776	2.64354	7.01404	0.311659	0.571303	1.92407	0.122574	3.09004	0.0338245
3_20180522_Bin_MAXBIN_025_sub_1	56.07	4.5	1.2444	d__Bacteria;p__Verrucomicrobiota;c__Verrucomicrobiae;o__Verrucomicrobiales;f__Akkermansiaceae;g__UBA985;s__UBA985 sp017857425	0.0734172	0.297881	3.89717	0.16173	0.479243	0.141261	6.7362	0.173514	2.57226	6.91683	0.305036	0.590718	1.92595	0.165627	3.05774	0.0528379
3_20180508_Bin_20180508_Bin_8_sub_1	63.94	2.13	1.75716	d__Bacteria;p__Verrucomicrobiota;c__Verrucomicrobiae;o__Verrucomicrobiales;f__Akkermansiaceae;g__UBA985;s__UBA985 sp017857425	0.0782026	0.305888	3.97279	0.177451	0.481344	0.14872	6.66506	0.184951	2.49313	6.68314	0.31261	0.576813	1.84128	0.132159	2.93398	0.0471333

## Sheet: Sheet4
MAG ID	Completeness [%]	Contamination [%]	MAG size [Mbp]	GTDB207	20180319_PA10	20180412_PA10	20180417_PA10	20180426_PA10	20180508_PA10	20180511_PA10	20180522_PA10	20180529_PA10
10_20180412_Bin_MAXBIN_028_sub_1	95.63	7.61	1.42062	d__Archaea;p__Thermoproteota;c__Nitrososphaeria;o__Nitrososphaerales;f__Nitrosopumilaceae;g__Nitrosopumilus;s__Nitrosopumilus sp905479565	0	0.18442	0	0.0408987	0.0221125	0.00269881	0.000581298	0.00225274
3_20180412_Bin_METABAT_119_1	97.44	1.71	2.95096	d__Bacteria;p__Actinobacteriota;c__Acidimicrobiia;o__Acidimicrobiales;f__Ilumatobacteraceae;g__Ilumatobacter_A;s__Ilumatobacter_A sp905480335	0	0.0520065	0.215507	0.00265352	0	0.00604033	0	0
0.2_20180503_Bin_114_sub_1	65.98	1.47	0.893051	d__Bacteria;p__Actinobacteriota;c__Acidimicrobiia;o__Actinomarinales;f__Actinomarinaceae;g__Actinomarina;s__Actinomarina sp002169115	0.508316	0.00810516	0	0.0011045	0	0	0.0108741	0.000335568
10_20180417_Bin_10_1	99.16	0.25	2.52931	d__Bacteria;p__Actinobacteriota;c__Actinomycetia;o__Actinomycetales;f__Microbacteriaceae;g__Pseudolysinimonas;s__Pseudolysinimonas sp905479755	0	0.0199196	0.982401	0	0	0	0	0
3_20180412_Bin_METABAT_22_1	85.28	0	1.5782	d__Bacteria;p__Actinobacteriota;c__Actinomycetia;o__Nanopelagicales;f__S36-B12;g__S36-B12;s__S36-B12 sp002729215	0.000992553	0.0662744	0.26734	0.00382891	0	0.00292184	0	0
10_20180529_Bin_METABAT_42_1	95.17	1.49	8.55321	d__Bacteria;p__Bacteroidota;c__Bacteroidia;o__Chitinophagales;f__Saprospiraceae;g__JAFMDF01;s__JAFMDF01 sp017857395	0	0	0	0.000506333	0.0240815	0.0171363	0.032389	0.62573
bin5633_F_metabat2_98_1	93.53	1.43	2.85678	d__Bacteria;p__Bacteroidota;c__Bacteroidia;o__Flavobacteriales;f__Flavobacteriaceae;g__Algibacter_B;s__Algibacter_B sp905480415	0	0	0	0.00109785	0.284279	0.276632	0.285805	0.36453
0.2_20180517_Bin_9_sub_1	96.83	0	2.41558	d__Bacteria;p__Bacteroidota;c__Bacteroidia;o__Flavobacteriales;f__Flavobacteriaceae;g__CAJQLB01;s__CAJQLB01 sp905479065	0.236632	0.0189819	2.98394e-05	0.0133191	0.0679838	0.146291	0.152753	0.133053
0.2_20180319_Bin_12	86.04	0.35	1.55535	d__Bacteria;p__Bacteroidota;c__Bacteroidia;o__Flavobacteriales;f__Flavobacteriaceae;g__MAG-121220-bin8;s__MAG-121220-bin8 sp002700465	1.08259	0.0617111	0.0122586	0.0863384	0.0100484	0.0144367	0.141906	0.0708819
10_20180417_Bin_42_1	97.36	1.59	4.7462	d__Bacteria;p__Bacteroidota;c__Bacteroidia;o__Flavobacteriales;f__Flavobacteriaceae;g__Maribacter_A;s__Maribacter_A polysiphoniae	0	0.0444447	0.939257	0.016348	0.0198622	0.00380195	0	0.00333716
bin5633_F_metabat2_73	91	0	1.94525	d__Bacteria;p__Bacteroidota;c__Bacteroidia;o__Flavobacteriales;f__Flavobacteriaceae;g__Patiriisocius;s__Patiriisocius sp905182755	0	0	0	0.0335801	0.294066	0.235425	0.265932	0.0671421
bin5633_C_metabat2_12_1	64.84	2.52	2.35431	d__Bacteria;p__Bacteroidota;c__Bacteroidia;o__Flavobacteriales;f__Flavobacteriaceae;g__Polaribacter;s__	0	0.00291683	0	0.202735	0.0333837	0.00231605	0.000522755	0
bin5633_C_metabat2_39	95.97	0.67	3.34137	d__Bacteria;p__Bacteroidota;c__Bacteroidia;o__Flavobacteriales;f__Flavobacteriaceae;g__Polaribacter;s__Polaribacter sp905480405	0	0.0874558	0.0330105	0.590161	0.17418	0.0339425	0.0151163	0.000626436
10_20180426_Bin_METABAT_53_1	92.83	3.26	3.30553	d__Bacteria;p__Bacteroidota;c__Bacteroidia;o__Flavobacteriales;f__Flavobacteriaceae;g__Psychroserpens;s__Psychroserpens sp905479815	0	0.0466159	0	0.188312	0.202494	0.0325843	0.0289381	0.0267182
10_20180412_Bin_METABAT_69_1	95.13	1.39	3.13519	d__Bacteria;p__Bacteroidota;c__Bacteroidia;o__Flavobacteriales;f__Flavobacteriaceae;g__Pukyongia;s__Pukyongia sp905479745	0.000289653	0.0952609	0.399823	0.0278703	0.00960071	0.0172085	0	0.0190568
10_20180412_Bin_METABAT_133_sub_1_1	81.09	2.27	2.67161	d__Bacteria;p__Bacteroidota;c__Bacteroidia;o__Flavobacteriales;f__Flavobacteriaceae;g__QNYL01;s__QNYL01 sp905479625	0.0173925	0.198595	0.00369306	0.0879162	0.0506232	0.0257771	0.0463155	0.144346
3_20180417_Bin_METABAT_4_1_1	75.88	0.53	1.34983	d__Bacteria;p__Bacteroidota;c__Bacteroidia;o__Flavobacteriales;f__Flavobacteriaceae;g__SGZJ01;s__SGZJ01 sp004213995	0.28508	0.0754435	0.034906	0.165883	0.00483626	0.00548101	0.0163569	0.00559173
10_20180426_Bin_METABAT_40_1	82.9	1.86	1.90763	d__Bacteria;p__Bacteroidota;c__Bacteroidia;o__Flavobacteriales;f__Flavobacteriaceae;g__Urechidicola;s__Urechidicola sp905479835	0	0.25679	0.0236201	0.164761	0.0109105	0	0.000462276	0
10_20180522_Bin_141_sub_1	97.58	0.65	3.56848	d__Bacteria;p__Bacteroidota;c__Bacteroidia;o__Flavobacteriales;f__Vicingaceae;g__GCA-002793235;s__GCA-002793235 sp905479915	0	0	0	0	0.021805	0.0323123	1.20816	0.892315
10_20180522_Bin_METABAT_44_1	96.77	1.81	3.09896	d__Bacteria;p__Bacteroidota;c__Bacteroidia;o__Flavobacteriales;f__Vicingaceae;g__GCA-002793235;s__GCA-002793235 sp905479995	0	0	0	0	0	0.000777022	0.129394	0.617723
10_20180529_Bin_99_1	85.86	1.84	3.38998	d__Bacteria;p__Bdellovibrionota;c__Bacteriovoracia;o__Bacteriovoracales;f__Bacteriovoracaceae;g__GCA-2712005;s__GCA-2712005 sp017858255	0	0	0	0	0	0	0.440614	0.53804
bin5633_B_metabat2_92_1	95.24	2.08	3.79908	d__Bacteria;p__Desulfobacterota;c__Desulfobulbia;o__Desulfobulbales;f__Desulfocapsaceae;g__JABDQA01;s__JABDQA01 sp905479735	0.0787976	0.195561	0.00499635	0.0392719	0.00404042	0.00137384	0.00363141	0.0144486
bin5633_E_metabat2_23	95.45	0.57	3.47827	d__Bacteria;p__Planctomycetota;c__Phycisphaerae;o__Phycisphaerales;f__SM1A02;g__UBA12014;s__UBA12014 sp905480395	0	0.00788435	0.000538104	0.0269076	0.118646	0.248552	0.0607602	0.0217322
10_20180412_Bin_Bin_148_sub_1_1	95.16	4.18	3.50373	d__Bacteria;p__Proteobacteria;c__Alphaproteobacteria;o__Caulobacterales;f__Hyphomonadaceae;g__Hyphomonas;s__Hyphomonas adhaerens	0.000740001	0.202069	0.174899	0.0191221	0.0156384	0.00476698	0	0.00359285
0.2_20180319_Bin_205_1	59.4	0.47	0.60653	d__Bacteria;p__Proteobacteria;c__Alphaproteobacteria;o__Pelagibacterales;f__Pelagibacteraceae;g__Pelagibacter;s__Pelagibacter sp016778675	0.584137	0.00787505	0.000443571	0.00552463	0.00964394	0.0184532	0.287582	0.0283288
0.2_20180319_Bin_80	68.07	0.24	0.666457	d__Bacteria;p__Proteobacteria;c__Alphaproteobacteria;o__Pelagibacterales;f__Pelagibacteraceae;g__Pelagibacter;s__Pelagibacter ubique	0.320258	0.00563002	0.000395025	0.00905116	0.0389622	0.0727957	1.26143	0.153742
10_20180417_Bin_METABAT_18_1	87.37	3.74	4.99771	d__Bacteria;p__Proteobacteria;c__Alphaproteobacteria;o__Rhizobiales;f__Tepidamorphaceae;g__Tepidamorphus;s__Tepidamorphus sp905479765	0	0.0438498	0.568802	0.00370098	0	0.000498656	0	0
0.2_20180417_Bin_130_1	82.31	1.02	2.06467	d__Bacteria;p__Proteobacteria;c__Alphaproteobacteria;o__Rhodobacterales;f__Rhodobacteraceae;g__GCA-2697345;s__GCA-2697345 sp002697345	0.325048	0.00120155	0	0	0	0	0	0
bin5633_H_metabat2_01	98.04	0	2.56035	d__Bacteria;p__Proteobacteria;c__Alphaproteobacteria;o__Rhodobacterales;f__Rhodobacteraceae;g__Planktomarina;s__Planktomarina temperata	0.19135	0.0475299	0.00872789	0.0639289	0.0401834	0.0405578	0.353289	0.205636
bin5633_C_maxbin2_005_1	99.76	0	4.51298	d__Bacteria;p__Proteobacteria;c__Alphaproteobacteria;o__Rhodobacterales;f__Rhodobacteraceae;g__Pseudophaeobacter;s__Pseudophaeobacter sp905479575	0	0.294343	0.445694	0.00516735	0	0.000322911	0	0
10_20180511_Bin_89_sub_1	98.72	0.22	4.0658	d__Bacteria;p__Proteobacteria;c__Alphaproteobacteria;o__Rhodobacterales;f__Rhodobacteraceae;g__Sulfitobacter;s__Sulfitobacter sp013282155	0	0	0	0	0.320637	0.305474	3.25525	1.11134
10_20180508_Bin_154_1	96.68	1.66	1.19812	d__Bacteria;p__Proteobacteria;c__Alphaproteobacteria;o__Rickettsiales;f__Rickettsiaceae;g__GCA-2402195;s__GCA-2402195 sp905479865	0	0.000186072	0	0.00616047	0.238875	0.283463	0.00811676	0.00127634
0.2_20180503_Bin_MAXBIN_012_sub_1	81.27	0.44	0.956902	d__Bacteria;p__Proteobacteria;c__Gammaproteobacteria;o__Burkholderiales;f__Methylophilaceae;g__BACL14;s__BACL14 sp018607785	0.412549	0.0653234	0.00643132	0.0218991	0.00620701	0.0208565	0.0752062	0.0241114
10_20180511_Bin_METABAT_33_1	94.68	2.52	4.48717	d__Bacteria;p__Proteobacteria;c__Gammaproteobacteria;o__Enterobacterales;f__Kangiellaceae;g__GCA-002733465;s__GCA-002733465 sp905479925	0	0	0	0.011649	0.153503	0.154483	0.405837	0.894521
bin5633_C_metabat2_38	98.92	0.05	4.43614	d__Bacteria;p__Proteobacteria;c__Gammaproteobacteria;o__Enterobacterales;f__Psychromonadaceae;g__Psychromonas;s__	0	0.00417076	0	0.00309596	0	0	0.614964	0.0081195
10_20180529_Bin_109_1	97.18	0.65	2.20831	d__Bacteria;p__Proteobacteria;c__Gammaproteobacteria;o__Nitrosococcales;f__Methylophagaceae;g__GCA-002733105;s__GCA-002733105 sp905479985	0	0	0	0	0.0131247	0.0153139	2.1487	2.47633
10_20180511_Bin_METABAT_47_1	95.58	1.88	3.58163	d__Bacteria;p__Proteobacteria;c__Gammaproteobacteria;o__Pseudomonadales;f__DSM-21967;g__Oceanicoccus;s__Oceanicoccus sp000169075	0	0	0	0.0139464	0.416983	0.481179	1.14824	1.23464
0.2_20180412_Bin_139_sub_1	87.62	2.16	1.16357	d__Bacteria;p__Proteobacteria;c__Gammaproteobacteria;o__Pseudomonadales;f__Porticoccaceae;g__Porticoccus;s__Porticoccus sp002390525	0.370432	0.000535625	0	0	0	0	0.0144436	0
10_20180412_Bin_Bin_44_1	95.46	2.63	4.30879	d__Bacteria;p__Proteobacteria;c__Gammaproteobacteria;o__Pseudomonadales;f__Pseudomonadaceae;g__Pseudomonas_E;s__Pseudomonas_E oleovorans	0	0.21264	0	0.00149083	0.00581179	0.0210062	0.00243401	0.00275568
bin5633_F_metabat2_49	98.09	0	2.6843	d__Bacteria;p__Proteobacteria;c__Gammaproteobacteria;o__Pseudomonadales;f__UBA7434;g__UBA7434;s__UBA7434 sp002480045	0	0	0	0.235201	7.01692	7.02458	6.69212	6.46903
0.2_20180502_Bin_193_1	96.17	0.25	2.29436	d__Bacteria;p__Proteobacteria;c__Gammaproteobacteria;o__Pseudomonadales;f__UBA7434;g__UBA7434;s__UBA7434 sp003492055	0	0	0	0	1.70497	1.07897	0.0726856	0.0243027
bin5633_A_maxbin2_048_sub_1_1	79.93	0.88	2.68066	d__Bacteria;p__Proteobacteria;c__Gammaproteobacteria;o__UBA9214;f__UBA9214;g__UBA9214;s__UBA9214 sp905480305	0.127268	0.253993	0.0214367	0.0787349	0.0172514	0.00870842	0.0224274	0.0328926
bin5633_B_metabat2_129	83.2	0.97	3.76469	d__Bacteria;p__Proteobacteria;c__Gammaproteobacteria;o__Woeseiales;f__Woeseiaceae;g__SZUA-117;s__SZUA-117 sp905480255	0.0661668	0.272473	0.00914406	0.0531185	0.00476052	0.00214455	0.00838722	0.0094003
0.2_20180405_Bin_179_sub_1	97.97	0	2.44499	d__Bacteria;p__Verrucomicrobiota;c__Verrucomicrobiae;o__Opitutales;f__DSM-45221;g__BACL24;s__BACL24 sp002292345	0.0564166	0.0378866	0	0.0031464	0.0255994	0.0389709	0.464232	0.0290768
10_20180522_Bin_METABAT_130_sub_1	94.53	1.38	2.84522	d__Bacteria;p__Verrucomicrobiota;c__Verrucomicrobiae;o__Opitutales;f__DSM-45221;g__BACL24;s__BACL24 sp905479975	0	0	0	0.00880103	0.00516496	0.0138865	0.551886	0.329081
0.2_20180515_Bin_54_1	99.14	0.18	3.80044	d__Bacteria;p__Verrucomicrobiota;c__Verrucomicrobiae;o__Verrucomicrobiales;f__Akkermansiaceae;g__Luteolibacter;s__Luteolibacter sp905478925	0	0.0020519	0.00864176	0.0500199	0.277651	0.383547	0.715742	1.79841
3_20180529_Bin_20180529_Bin_162_sub_1	50.66	1.7	1.19178	d__Bacteria;p__Verrucomicrobiota;c__Verrucomicrobiae;o__Verrucomicrobiales;f__Akkermansiaceae;g__UBA985;s__	0.00248957	0.0982666	0.153262	0.324478	0.373494	0.199365	0.0821103	0.0379187
bin5633_H_metabat2_00_1	66.16	0.68	1.25878	d__Bacteria;p__Verrucomicrobiota;c__Verrucomicrobiae;o__Verrucomicrobiales;f__Akkermansiaceae;g__UBA985;s__UBA985 sp009937455	0	0.0154861	0.0176874	0.125075	0.393085	0.22559	0.107417	0.0602006
10_20180417_Bin_36_1	75.52	2.89	1.73978	d__Bacteria;p__Verrucomicrobiota;c__Verrucomicrobiae;o__Verrucomicrobiales;f__Akkermansiaceae;g__UBA985;s__UBA985 sp017857425	0.0166241	0.241936	0.542411	0.611862	0.403045	0.194982	0.0649744	0.0202806
3_20180508_Bin_20180508_Bin_8_sub_1	63.94	2.13	1.75716	d__Bacteria;p__Verrucomicrobiota;c__Verrucomicrobiae;o__Verrucomicrobiales;f__Akkermansiaceae;g__UBA985;s__UBA985 sp017857425	0.00831304	0.163149	0.251747	0.443411	0.375009	0.191597	0.0663927	0.0246865
3_20180522_Bin_MAXBIN_025_sub_1	56.07	4.5	1.2444	d__Bacteria;p__Verrucomicrobiota;c__Verrucomicrobiae;o__Verrucomicrobiales;f__Akkermansiaceae;g__UBA985;s__UBA985 sp017857425	0.00738163	0.150404	0.237036	0.414601	0.376397	0.193706	0.0707739	0.0274593

## Sheet: Sheet5
date [yyyy_mm_dd]	Julian day	Average sizes of the ten most abundant MAGs of FL [Mbp]	Average sizes of the ten most abundant MAGs of PA3 [Mbp]	Average sizes of the ten most abundant MAGs of PA10 [Mbp]	est.biovolume_Asterionellopsis glacialis [mm3 L-1]	est.biovolume_Chaetoceros cf costatus [mm3 L-1]	est.biovolume_Chaetoceros debilis [mm3 L-1]	est.biovolume_Chaetoceros diadema [mm3 L-1]	est.biovolume_Chaetoceros teres [mm3 L-1]	est.biovolume_Odontella aurita [mm3 L-1]	est.biovolume_Thalassiosira rotula [mm3 L-1]	est.biovolume_Bacillariales indeterminata 5 [mm3 L-1]	est.biovolume_Bacillariales indeterminata 6 [mm3 L-1]	est.biovolume_Amphidinium sp. including Katodinium sp. and Gyrodinium sp. [mm3 L-1]	est.biovolume_Dinophyceae round (10 µm) [mm3 L-1]	est.biovolume_Dinophysis acuminata [mm3 L-1]	est.biovolume_Diplopsalis sp. (50 µm) [mm3 L-1]	est.biovolume_Gymnodinium sp. (20 µm) [mm3 L-1]	est.biovolume_Gymnodinium sp. (35 µm) [mm3 L-1]	est.biovolume_Gyrodinium sp. (50 µm) [mm3 L-1]	est.biovolume_Gyrodinium sp. (75 µm) [mm3 L-1]	est.biovolume_Katodinium glaucum [mm3 L-1]	est.biovolume_Protoperidinium sp. (25 µm) [mm3 L-1]	est.biovolume_Protoperidinium conicum group (80) [mm3 L-1]	est.biovolume_Scrippsiella sp. [mm3 L-1]	est.biovolume_Coccolithophorid indeterminata 1 [mm3 L-1]	est.biovolume_Phaeocystis sp. [mm3 L-1]	est.biovolume_Chattonella sp. [mm3 L-1]	est.biovolume_Noctiluca scintillans [mm3 L-1]
2018_03_01	60				0	0	0	0	0	0.000188496	0	0	0.0139336	0	0	0	0	0.00108856	0	0	0	0	0	0	0	0.000217229	0.00217229	0	0
2018_03_02	61				0	0	0	0	0	0.000753984	0	0	0.00464454	0	0.00521349	0	0	0.00290284	0.000724244	0	0	0	0	0	0	0.000651686	0.00412734	0	0
2018_03_05	62				0	0	0	0	0	9.4248e-05	0	0.0034409	0.00231674	0	0.00347566	0.000124407	0.000848232	0.00289593	0.000543183	0.00047124	0	0	0	0	0	0.000651686	0.00499626	0	0
2018_03_06	63				0	0	0	0	0	0	0	0	0.00115837	0	0.00521349	0	0	0.00434389	0.000543183	0	0	0	0	0	0	0.000217229	0.00412734	0.00112327	0
2018_03_07	64				0	0	0	0	0	0	0	0	0	0	0.0139026	0	0	0.0115837	0.00126743	0	0	0	0	0	0	0.000217229	0.00434457	0	0
2018_03_08	65				0	0	0	0	0	0	0	0	0.00154818	0.00131947	0.0139026	0	0	0.0077409	0.000181061	0.00047124	0	0	0	0	0	0.000434457	0.00369289	0	0
2018_03_13	66				0	0	0	0	0	0	0	0	0.00579185	0	0.00868914	0	0	0.0144796	0	0.00047124	0	0	0	0	0	0.000434457	0.00260674	0	0
2018_03_14	67				0	0	0	0	0	0.000188496	0	0	0.00541863	0.00131947	0.0173783	0	0	0.0072571	0	0	0	0	0	0	0	0.000434457	0.00499626	0	0
2018_03_19	68				0	0	0	0	0	0.000753984	0	0.0034409	0.00541863	0	0.0139026	0	0	0.00677329	0.000181061	0	0	0	0	0	0	0.000651686	0.00369289	0	0
2018_03_20	69				0	0	0	0	0.00157978	0	0	0.00114697	0.00522511	0	0.00347566	0	0	0.00580568	0	0	0	0	0	0	0	0.000217229	0.00260674	0	0
2018_03_21	70				0	0	0	0	0.00105319	0	0	0	0.0150588	0	0.0225918	0	0	0.0079638	0.000362122	0	0	0	0	0	0	0.000217229	0.00499626	0	0
2018_03_22	71				0	0	0	0	0	0.00160222	0	0	0.00696681	0	0.0121648	0.000124407	0	0.00822471	0.000181061	0	0	0	0	0	0	0.000434457	0.00434457	0	0
2018_03_23	72				0	0	0	0	0.000526595	0.000753984	0	0	0.00541863	0.00131947	0.0208539	0	0	0.00967613	0.000181061	0	0	0	0	0	0	0	0.00412734	0.000750633	0
2018_03_26	73				0	0	0	0	0	0	0	0	0.00695852	0	0.0121648	0	0	0.0101478	0.000905304	0.00094248	0	0	0	0	0	0	0.00499626	0	0
2018_03_27	74				0	0	0	0	0.00157978	0	0	0	0.013917	0	0.0173783	0	0	0.0130472	0.00144849	0	0	0	0	0	0	0.000434457	0.0045618	0.00224922	0
2018_03_28	75				0	7.53984e-05	0	0	0.00579254	0	0	0	0.00309636	0	0.00521349	0	0	0.00870852	0.000724244	0	0	0	0	0	0	0	0.00499626	0	0
2018_03_29	76				0	0	0	0	0.00105319	0	0	0	0.00541863	0.00131947	0.0191161	0	0	0.0130628	0.000905304	0	0	0	0	0	0	0	0.00347566	0	0
2018_04_03	77				0	0	0.000301594	0	0.00315957	0.00320443	0	0	0.00231951	0	0.00868914	0.000124407	0	0.0173963	0.00235379	0	0.00251328	0	0	0	0	0.000434457	0.00325843	0	0
2018_04_04	78	1.09696	1.92166	1.42323	0	0	0.000201062	0.00100531	0.0210638	0.00150797	0	0	0.00463901	0	0.0139026	0.000124407	0	0.0159466	0.000905304	0.00141372	0	0	0	0	0	0	0.00499626	0	0
2018_04_05	79		2.4599		0	0	0.000703718	0.00110584	0.0157978	0.00442966	0	0	0.0208756	0	0.00868914	0	0	0.018846	0.00108637	0	0	0	0	0	0	0	0.00499626	0	0
2018_04_06	80				0	0	0.000201062	0	0.0131649	0.00999029	0	0	0.0162365	0	0.0156405	0.000124407	0	0.0159466	0.000724244	0	0.00125664	0	0	0	0	0	0.0030412	0	0
2018_04_09	81				0	0.000226195	0.00351859	0	0.0358085	0.00197921	0	0.00114697	0.00464454	0	0.00347566	0	0	0.00145142	0.000543183	0	0	0	0	0	0	0	0.00195506	0	0
2018_04_10	82				0	0.000100531	0.00170903	0.00281487	0.0447606	0.024693	0.00143139	0.00114697	0.0162365	0	0.00695131	0.000124407	0	0.0130472	0.000905304	0.00047124	0	0	0	0	0	0	0.00369289	0	0
2018_04_11	83				0	0	0.00331753	0.00442337	0.196683	0.101529	0.00047713	0	0.0231951	0	0.00347566	0	0	0.00724846	0.000362122	0	0.00125664	0	0	0	0	0	0.00347566	0.00224922	0
2018_04_12	84				0.000340298	0.00173416	0.0209105	0.012868	0.104266	0.0476895	0.00047713	0	0.0208756	0	0.0139026	0.000248815	0	0.00434907	0.000724244	0.00047124	0.00125664	0	0	0	0	0.00108614	0.0045618	0	0
2018_04_13	85				0	0.00113098	0.0498635	0.0534826	0.134808	0.0162107	0.00238565	0	0.0104253	0	0.0191161	0.000124407	0	0.0180995	0.00235379	0.0023562	0	0	0	0.00268921	0	0.00108614	0.00325843	0	0
2018_04_16	86				0.00356887	0.003217	0.067758	0.0971131	0.152713	0.00339293	0.0214709	0	0.0081086	0	0.0156405	0.000124407	0	0.0173756	0.00199167	0.00188496	0.00125664	0	0	0	0	0.000434457	0.00521349	0.00449307	0
2018_04_17	87				0.00136119	0.00447364	0.105759	0.106965	0.0484467	0.00414691	0.00858835	0.00229393	0.0231951	0	0.0208539	0.000497629	0	0.00869815	0.000724244	0.00282744	0.00502656	0.00582055	0	0.00537842	0	0.000868914	0.0139026	0.00899687	0
2018_04_18	88				0.00680597	0.0062832	0.0695676	0.130268	0.0315957	0.00301594	0.0229023	0.00229393	0.00927802	0	0.0347566	0.000497629	0	0.0144969	0.000724244	0.00188496	0	0	0	0.00537842	0	0.00260674	0.0121648	0.0179937	0
2018_04_19	89				0.000680597	0.000703718	0.216414	0.178594	0.0337021	0.00113098	0.0114511	0	0.013917	0	0.0312809	0	0	0.0173963	0.00181061	0.00376992	0.00502656	0	0	0	0	0.00173783	0.00738577	0	0
2018_04_20	90				0	0.00673559	0.0993248	0.0764037	0.0263297	0	0.0190852	0	0.00927802	0	0.0243296	0	0	0.00579877	0.00144849	0.0047124	0.00251328	0	0	0.00537842	0	0.00130337	0.0204195	0.0404859	0
2018_04_23	91				0.00952836	0.0192015	0.192618	0.09651	0.00526595	0.000565488	0.0419875	0.0068818	0.013917	0.00790741	0.0590862	0	0	0.0202957	0.00181061	0.00376992	0.00753984	0	0	0.0322705	0	0	0.0121648	0.139452	0
2018_04_24	92				0.00442388	0.0170903	0.124659	0.0347838	0.00315957	0.000565488	0.0572557	0	0.0371121	0	0.0208539	0.000497629	0	0.0144969	0.00181061	0.00753984	0.00251328	0	0	0	0	0.00130337	0.0160749	0.164193	0
2018_04_25	93	1.05843			0.00952836	0.0402125	0.0727846	0.00361912	0	0	0.0858835	0	0.0463901	0	0.0486592	0	0.00169646	0.0115975	0.000724244	0.00282744	0.017593	0	0	0	0	0	0.0217229	0.269906	0
2018_04_26	94	1.20597			0.00748656	0.0860421	0.0802239	0.0197041	0	0	0.106877	0.00229393	0.0231951	0	0.0208539	0.000497629	0	0.0318932	0.00144849	0.00376992	0.00502656	0	0	0.0322705	0	0.00130337	0.0134682	0.14395	0
2018_04_27	95				0.00544477	0.133945	0.0390061	0.000603187	0.00105319	0.000753984	0.0667983	0.00229393	0.0231951	0	0.0451835	0	0	0.0173963	0.000362122	0.00282744	0.0100531	0	0	0	0	0.000868914	0.0191161	0.179937	0
2018_04_30	96				0.0122507	0.0170903	0.0203073	0.0048255	0	0.00207346	0.0916091	0	0.0881412	0	0.0139026	0	0.00339293	0.0347926	0.000362122	0.00282744	0.0125664	0	0	0.00537842	0	0.00260674	0.0638652	0.175439	0
2018_05_02	97				0.0156444	0.169083	0.0132701	0	0	0.00414691	0.0629812	0	0.0309083	0	0.0347566	0.000995259	0	0.0347719	0.00615607	0.00848232	0.0201062	0	0.00491632	0	0	0	0.13642	0.139368	0
2018_05_03	98				0.0120167	0.0477523	0.0253339	0.00583081	0	0	0.0572557	0	0.00772708	0	0.0243296	0.000248815	0.00169646	0.0202836	0.00108637	0.0141372	0.0100531	0	0	0	0	0	0.0451835	0.0869179	0
2018_05_04	99				0.00544477	0.149704	0.00341806	0.00341806	0	0.00188496	0.0343534	0	0.013917	0	0.0590862	0.00348341	0.00508939	0.0318932	0.00289697	0.0150797	0.0150797	0.00145514	0	0	0	0.00260674	0.115566	0.141701	0
2018_05_07	100	1.23082			0.00408358	0.0239264	0.00402125	0.00301594	0	0.000188496	0.0124054	0	0.00463901	0	0.0521349	0.00199052	0.00848232	0.0463901	0.00651819	0.0150797	0.0276461	0	0	0	0	0.000434457	0.0451835	0.0449844	0
2018_05_08	101		1.44842		0.00136119	0.00759011	0	0.00261381	0	0	0.018131	0	0.018556	0	0.0347566	0.00223933	0.00508939	0.0347926	0.00434546	0.0207346	0.0150797	0	0.00737887	0	0	0.00217229	0.0729888	0.0539812	0
2018_05_09	102	1.23082	1.6712	3.03096	0.000680597	0.0132199	0.00241275	0	0	0	0.00763409	0	0	0	0.0486592	0.000746444	0.00508939	0.0637864	0.0050697	0.0301594	0.0150797	0.00291028	0	0	0	0	0.0590862	0.0179937	0
2018_05_11	103				0.000680191	0.00236248	0.00140744	0	0	0	0.000954261	0.00229393	0.00463625	0.00790269	0.0417079	0.00348341	0.00848232	0.0579531	0.00543183	0.0179071	0.00753984	0.00193903	0	0	0	0.00173783	0.129034	0.00299717	0
2018_05_14	104				0.000680597	0.000402125	0.00341806	0	0	0	0	0	0.00463901	0	0.0521349	0.00199052	0.0101788	0.0753839	0.0083288	0.0179071	0.017593	0.00145514	0	0	0	0.00173783	0.085588	0.00224922	0
2018_05_15	105				0	0.00110584	0	0	0	0	0	0	0.00695852	0	0.0243296	0.000497629	0.00169646	0.0362423	0.0050697	0.0047124	0.0226195	0	0	0	0	0.000434457	0.0829813	0	0
2018_05_16	106				0.000169946	0.000100531	0	0	0	0	0	0	0.00463348	0.00394899	0.00695131	0.0017417	0.00339293	0.0289593	0.00525077	0.011781	0.00879648	0.0014534	0	0	0.00361991	0.000868914	0.58782	0.00112327	0
2018_05_17	107	1.51614	1.43289	2.91919	0.000169946	7.53984e-05	0	0.000603187	0	0.00311018	0.00047713	0.00114697	0.0521267	0	0.010427	0.00199052	0.00508939	0.0123077	0.00108637	0.00518364	0.0125664	0.000726702	0	0	0.00723982	0.000434457	0.127296	0.00224654	0
2018_05_22	108				0	0	0	0	0	0.000282744	0	0	0.00309636	0	0.0139026	0.000622037	0.00424116	0.0159656	0.00235379	0.0179071	0.013823	0.00145687	0	0	0	0.00238951	0.291955	0.00300253	1.309
2018_05_23	109	1.48494			0	0	0	0	0	0	0	0	0.00154818	0	0.0156405	0.000746444	0.00339293	0.0232227	0.0032591	0.0207346	0.00502656	0.00145687	0	0.00268921	0	0.00108614	0.27827	0	1.309
2018_05_24	110				0	0	0	0	0	0	0	0	0.00231951	0.0039537	0.00695131	0.000746444	0.000848232	0.0347926	0.00253485	0.0296881	0.0238762	0	0	0	0	0.00347566	0.205498	0	0
2018_05_25	111				0	0	0	0	0	9.4248e-05	0.00047713	0	0.00154818	0	0.00868914	0.000373222	0.000848232	0.0241903	0.00217273	0.0245045	0.0062832	0.00145687	0	0.00268921	0.00483806	0.0045618	0.25394	0	1.309
2018_05_28	112				0	0.000150797	0	0	0	0	0	0	0.00232227	0.00131947	0.0243296	0.000497629	0.000848232	0.0280608	0.0101394	0.0207346	0.0113098	0.00339937	0	0	0	0.0110787	0.285873	0	1.309
2018_05_29	113				0	0.000100531	0	0	0	0	0	0	0	0	0.00347566	0.00124407	0.00169646	0.0354751	0.00633713	0.0395842	0.0163363	0.0014534	0	0.00268921	0.00723982	0.0147715	0.188554	0	1.309
2018_05_30	114	1.68257	1.52329		0	0	0.000301594	0	0	0	0	0	0	0.0039537	0.00695131	0.0016173	0	0.0507392	0.0166576	0.0174359	0.00753984	0.00291028	0	0	0	0.0162921	0.139026	0	0
2018_05_31	115				0	0.000150797	0	0	0	0	0.00047713	0	0.00231674	0.00394899	0.0295431	0.0016173	0.00593762	0.0571946	0.0103205	0.0259182	0.00753984	0	0	0	0.00723982	0.0210712	0.102966	0.00112327	1.309
